# Supplementary material for: Epigenomic landscape of enhancer elements during Hydra head organizer formation
Source: Epigenetics Chromatin. 2020 Oct 12;13:43. doi: 10.1186/s13072-020-00364-6 (PMC7552563; doi:10.1186/s13072-020-00364-6)
Supplement: Supplementary file 2 — Additional file 2: Table S1. Bed file for locations of ChIP-Seq and RNA-Seq peaks for genic regions in Hydra. [file 13072_2020_364_MOESM2_ESM.xlsx]

## Sheet: Table_S1
Table_S1: bed file for locations of ChIP-Seq and RNA-Seq peaks for genic regions in Hydra
#chrom	start	end	name	score	strand	thickStart	thickEnd	itemRGB	blockCount	blockSizes	blockStart	deepTools_group
NW_004166870.1	44787	45170	gene74	.	-	44787	45170	0	1	383	44783	cluster_1
NW_004166870.1	169490	169561	gene79	.	+	169490	169561	0	1	71	169489	cluster_1
NW_004166870.1	266172	267503	gene83	.	+	266172	267503	0	1	1331	266170	cluster_1
NW_004166870.1	541094	543677	gene92	.	-	541094	543677	0	1	2583	541089	cluster_1
NW_004166871.1	384224	384781	gene108	.	+	384224	384781	0	1	557	384221	cluster_1
NW_004166873.1	234804	236717	gene138	.	-	234804	236717	0	1	1913	234802	cluster_1
NW_004166874.1	526587	527549	gene161	.	-	526587	527549	0	1	962	526582	cluster_1
NW_004166875.1	192212	192868	gene168	.	-	192212	192868	0	1	656	192211	cluster_1
NW_004166875.1	515806	516853	gene179	.	-	515806	516853	0	1	1047	515801	cluster_1
NW_004166877.1	193064	194122	gene198	.	+	193064	194122	0	1	1058	193063	cluster_1
NW_004166881.1	268196	269786	gene255	.	+	268196	269786	0	1	1590	268194	cluster_1
NW_004166884.1	58845	61568	gene299	.	+	58845	61568	0	1	2723	58840	cluster_1
NW_004166886.1	78678	80898	gene327	.	-	78678	80898	0	1	2220	78671	cluster_1
NW_004166887.1	87737	89078	gene337	.	-	87737	89078	0	1	1341	87729	cluster_1
NW_004166890.1	61305	62983	gene373	.	+	61305	62983	0	1	1678	61299	cluster_1
NW_004166892.1	193105	193803	gene398	.	+	193105	193803	0	1	698	193104	cluster_1
NW_004166894.1	119481	120444	gene422	.	+	119481	120444	0	1	963	119480	cluster_1
NW_004166896.1	106637	107113	gene440	.	-	106637	107113	0	1	476	106636	cluster_1
NW_004166896.1	203979	205094	gene446	.	-	203979	205094	0	1	1115	203977	cluster_1
NW_004166896.1	205337	206421	gene447	.	-	205337	206421	0	1	1084	205335	cluster_1
NW_004166903.1	301847	303323	gene528	.	-	301847	303323	0	1	1476	301844	cluster_1
NW_004166904.1	290585	292168	gene542	.	-	290585	292168	0	1	1583	290583	cluster_1
NW_004166909.1	228455	230538	gene596	.	-	228455	230538	0	1	2083	228453	cluster_1
NW_004166909.1	351979	353050	gene598	.	-	351979	353050	0	1	1071	351976	cluster_1
NW_004166913.1	105144	105960	gene631	.	+	105144	105960	0	1	816	105143	cluster_1
NW_004166916.1	158272	158345	gene686	.	-	158272	158345	0	1	73	158271	cluster_1
NW_004166916.1	184783	186958	gene689	.	-	184783	186958	0	1	2175	184782	cluster_1
NW_004166917.1	284115	284798	gene704	.	+	284115	284798	0	1	683	284113	cluster_1
NW_004166923.1	183920	185366	gene762	.	+	183920	185366	0	1	1446	183919	cluster_1
NW_004166923.1	209192	210202	gene763	.	+	209192	210202	0	1	1010	209190	cluster_1
NW_004166932.1	177231	177733	gene858	.	+	177231	177733	0	1	502	177230	cluster_1
NW_004166938.1	129523	130333	gene920	.	+	129523	130333	0	1	810	129522	cluster_1
NW_004166938.1	302055	304846	gene924	.	+	302055	304846	0	1	2791	302052	cluster_1
NW_004166939.1	52991	53062	gene928	.	+	52991	53062	0	1	71	52986	cluster_1
NW_004166939.1	317556	318303	gene936	.	+	317556	318303	0	1	747	317553	cluster_1
NW_004166942.1	101037	101118	gene964	.	-	101037	101118	0	1	81	101036	cluster_1
NW_004166943.1	306012	306526	gene984	.	-	306012	306526	0	1	514	306009	cluster_1
NW_004166944.1	228880	231396	gene993	.	-	228880	231396	0	1	2516	228878	cluster_1
NW_004166945.1	96347	97549	gene1000	.	+	96347	97549	0	1	1202	96338	cluster_1
NW_004166951.1	336187	336258	gene1073	.	+	336187	336258	0	1	71	336184	cluster_1
NW_004166955.1	192774	194374	gene1102	.	+	192774	194374	0	1	1600	192773	cluster_1
NW_004166957.1	115497	117044	gene1118	.	-	115497	117044	0	1	1547	115496	cluster_1
NW_004166957.1	222045	223350	gene1125	.	-	222045	223350	0	1	1305	222043	cluster_1
NW_004166959.1	278205	279012	gene1140	.	-	278205	279012	0	1	807	278203	cluster_1
NW_004166961.1	167375	169092	gene1158	.	-	167375	169092	0	1	1717	167374	cluster_1
NW_004166969.1	296132	296214	gene1247	.	-	296132	296214	0	1	82	296130	cluster_1
NW_004166975.1	148718	148789	gene1296	.	-	148718	148789	0	1	71	148717	cluster_1
NW_004166982.1	181117	182151	gene1351	.	+	181117	182151	0	1	1034	181116	cluster_1
NW_004166983.1	239717	241411	gene1366	.	+	239717	241411	0	1	1694	239715	cluster_1
NW_004166984.1	187026	188462	gene1376	.	+	187026	188462	0	1	1436	187025	cluster_1
NW_004166985.1	202642	205550	gene1386	.	+	202642	205550	0	1	2908	202640	cluster_1
NW_004166991.1	186232	186317	gene1435	.	+	186232	186317	0	1	85	186231	cluster_1
NW_004166995.1	149571	149639	gene1476	.	-	149571	149639	0	1	68	149570	cluster_1
NW_004166996.1	221064	222636	gene1485	.	-	221064	222636	0	1	1572	221062	cluster_1
NW_004166997.1	61420	61844	gene1492	.	-	61420	61844	0	1	424	61414	cluster_1
NW_004166999.1	142153	143282	gene1511	.	+	142153	143282	0	1	1129	142152	cluster_1
NW_004166999.1	272053	273187	gene1516	.	+	272053	273187	0	1	1134	272051	cluster_1
NW_004167002.1	72579	72651	gene1536	.	-	72579	72651	0	1	72	72572	cluster_1
NW_004167003.1	795	1202	gene1542	.	-	795	1202	0	1	407	788	cluster_1
NW_004167004.1	116848	119156	gene1553	.	+	116848	119156	0	1	2308	116847	cluster_1
NW_004167006.1	300188	303620	gene1574	.	-	300188	303620	0	1	3432	300185	cluster_1
NW_004167008.1	15422	17125	gene1583	.	-	15422	17125	0	1	1703	15421	cluster_1
NW_004167011.1	5819	6714	gene1607	.	-	5819	6714	0	1	895	5814	cluster_1
NW_004167013.1	191108	191730	gene1639	.	+	191108	191730	0	1	622	191107	cluster_1
NW_004167015.1	28688	29612	gene1651	.	+	28688	29612	0	1	924	28686	cluster_1
NW_004167015.1	300741	300812	gene1657	.	+	300741	300812	0	1	71	300738	cluster_1
NW_004167018.1	117901	118707	gene1679	.	-	117901	118707	0	1	806	117900	cluster_1
NW_004167021.1	285687	285774	gene1715	.	-	285687	285774	0	1	87	285685	cluster_1
NW_004167021.1	289991	290080	gene1716	.	+	289991	290080	0	1	89	289989	cluster_1
NW_004167022.1	116099	118306	gene1720	.	+	116099	118306	0	1	2207	116098	cluster_1
NW_004167026.1	36998	37079	gene1744	.	-	36998	37079	0	1	81	36995	cluster_1
NW_004167028.1	161981	162792	gene1764	.	-	161981	162792	0	1	811	161980	cluster_1
NW_004167029.1	12291	14120	gene1769	.	+	12291	14120	0	1	1829	12290	cluster_1
NW_004167029.1	68115	68186	gene1771	.	-	68115	68186	0	1	71	68109	cluster_1
NW_004167029.1	68570	68641	gene1772	.	+	68570	68641	0	1	71	68564	cluster_1
NW_004167030.1	257285	258136	gene1792	.	-	257285	258136	0	1	851	257283	cluster_1
NW_004167033.1	13242	14432	gene1812	.	+	13242	14432	0	1	1190	13241	cluster_1
NW_004167040.1	226949	227928	gene1874	.	-	226949	227928	0	1	979	226947	cluster_1
NW_004167043.1	63640	63711	gene1894	.	+	63640	63711	0	1	71	63634	cluster_1
NW_004167044.1	73042	75216	gene1907	.	+	73042	75216	0	1	2174	73035	cluster_1
NW_004167048.1	64594	64675	gene1943	.	-	64594	64675	0	1	81	64588	cluster_1
NW_004167054.1	270924	270995	gene1998	.	-	270924	270995	0	1	71	270922	cluster_1
NW_004167055.1	204928	205592	gene2004	.	-	204928	205592	0	1	664	204926	cluster_1
NW_004167055.1	213452	214089	gene2005	.	+	213452	214089	0	1	637	213450	cluster_1
NW_004167056.1	240867	241476	gene2018	.	-	240867	241476	0	1	609	240865	cluster_1
NW_004167058.1	73804	75686	gene2031	.	+	73804	75686	0	1	1882	73797	cluster_1
NW_004167061.1	102579	102650	gene2051	.	+	102579	102650	0	1	71	102578	cluster_1
NW_004167065.1	128835	129972	gene2074	.	-	128835	129972	0	1	1137	128834	cluster_1
NW_004167067.1	137168	138071	gene2091	.	-	137168	138071	0	1	903	137167	cluster_1
NW_004167072.1	96462	96951	gene2130	.	+	96462	96951	0	1	489	96453	cluster_1
NW_004167076.1	243707	244634	gene2163	.	+	243707	244634	0	1	927	243705	cluster_1
NW_004167077.1	277377	278423	gene2171	.	+	277377	278423	0	1	1046	277375	cluster_1
NW_004167080.1	155942	156316	gene2191	.	-	155942	156316	0	1	374	155941	cluster_1
NW_004167092.1	190210	191891	gene2297	.	+	190210	191891	0	1	1681	190209	cluster_1
NW_004167093.1	183864	185236	gene2304	.	+	183864	185236	0	1	1372	183863	cluster_1
NW_004167093.1	234099	235306	gene2306	.	-	234099	235306	0	1	1207	234097	cluster_1
NW_004167095.1	48185	48829	gene2315	.	-	48185	48829	0	1	644	48181	cluster_1
NW_004167105.1	85805	86342	gene2380	.	+	85805	86342	0	1	537	85797	cluster_1
NW_004167106.1	117665	119381	gene2395	.	+	117665	119381	0	1	1716	117664	cluster_1
NW_004167106.1	172131	173133	gene2398	.	-	172131	173133	0	1	1002	172130	cluster_1
NW_004167107.1	157493	158166	gene2407	.	-	157493	158166	0	1	673	157492	cluster_1
NW_004167108.1	102223	103504	gene2415	.	+	102223	103504	0	1	1281	102222	cluster_1
NW_004167110.1	186738	188472	gene2435	.	+	186738	188472	0	1	1734	186737	cluster_1
NW_004167111.1	58479	58571	gene2441	.	-	58479	58571	0	1	92	58474	cluster_1
NW_004167111.1	165850	166903	gene2446	.	+	165850	166903	0	1	1053	165849	cluster_1
NW_004167119.1	10723	11533	gene2504	.	-	10723	11533	0	1	810	10722	cluster_1
NW_004167139.1	133088	133159	gene2651	.	-	133088	133159	0	1	71	133087	cluster_1
NW_004167142.1	234920	235327	gene2679	.	-	234920	235327	0	1	407	234918	cluster_1
NW_004167154.1	217708	218362	gene2751	.	+	217708	218362	0	1	654	217706	cluster_1
NW_004167168.1	60974	64086	gene2852	.	+	60974	64086	0	1	3112	60968	cluster_1
NW_004167169.1	166412	167338	gene2863	.	+	166412	167338	0	1	926	166411	cluster_1
NW_004167177.1	159235	160309	gene2917	.	-	159235	160309	0	1	1074	159234	cluster_1
NW_004167180.1	233294	233365	gene2935	.	-	233294	233365	0	1	71	233292	cluster_1
NW_004167184.1	217503	218210	gene2959	.	+	217503	218210	0	1	707	217501	cluster_1
NW_004167185.1	235719	235789	gene2970	.	+	235719	235789	0	1	70	235717	cluster_1
NW_004167187.1	97116	99138	gene2980	.	+	97116	99138	0	1	2022	97107	cluster_1
NW_004167188.1	48822	51522	gene2988	.	+	48822	51522	0	1	2700	48818	cluster_1
NW_004167196.1	54904	56129	gene3036	.	-	54904	56129	0	1	1225	54899	cluster_1
NW_004167196.1	164456	165371	gene3040	.	-	164456	165371	0	1	915	164455	cluster_1
NW_004167201.1	67394	67891	gene3063	.	+	67394	67891	0	1	497	67388	cluster_1
NW_004167206.1	149969	150747	gene3104	.	+	149969	150747	0	1	778	149968	cluster_1
NW_004167207.1	69453	71678	gene3108	.	+	69453	71678	0	1	2225	69447	cluster_1
NW_004167207.1	142431	143311	gene3111	.	-	142431	143311	0	1	880	142430	cluster_1
NW_004167207.1	172920	172993	gene3113	.	-	172920	172993	0	1	73	172919	cluster_1
NW_004167207.1	205143	205814	gene3115	.	-	205143	205814	0	1	671	205141	cluster_1
NW_004167209.1	19723	21074	gene3123	.	-	19723	21074	0	1	1351	19722	cluster_1
NW_004167215.1	121748	122502	gene3162	.	-	121748	122502	0	1	754	121747	cluster_1
NW_004167216.1	122365	122846	gene3168	.	-	122365	122846	0	1	481	122364	cluster_1
NW_004167218.1	203150	203602	gene3189	.	+	203150	203602	0	1	452	203148	cluster_1
NW_004167221.1	84157	85691	gene3211	.	+	84157	85691	0	1	1534	84149	cluster_1
NW_004167222.1	2037	3331	gene3217	.	-	2037	3331	0	1	1294	2035	cluster_1
NW_004167223.1	120295	121109	gene3232	.	-	120295	121109	0	1	814	120294	cluster_1
NW_004167231.1	112229	113639	gene3291	.	+	112229	113639	0	1	1410	112228	cluster_1
NW_004167233.1	197234	198477	gene3307	.	-	197234	198477	0	1	1243	197233	cluster_1
NW_004167234.1	12414	13355	gene3309	.	+	12414	13355	0	1	941	12413	cluster_1
NW_004167236.1	177093	178202	gene3330	.	+	177093	178202	0	1	1109	177092	cluster_1
NW_004167241.1	31951	34114	gene3359	.	-	31951	34114	0	1	2163	31948	cluster_1
NW_004167243.1	178280	179354	gene3373	.	-	178280	179354	0	1	1074	178279	cluster_1
NW_004167250.1	14888	14960	gene3405	.	+	14888	14960	0	1	72	14887	cluster_1
NW_004167250.1	15406	15478	gene3406	.	-	15406	15478	0	1	72	15405	cluster_1
NW_004167250.1	92393	93469	gene3409	.	+	92393	93469	0	1	1076	92384	cluster_1
NW_004167251.1	92607	94114	gene3417	.	-	92607	94114	0	1	1507	92598	cluster_1
NW_004167269.1	79340	80790	gene3509	.	+	79340	80790	0	1	1450	79333	cluster_1
NW_004167272.1	136043	136865	gene3534	.	+	136043	136865	0	1	822	136042	cluster_1
NW_004167275.1	174074	176956	gene3553	.	-	174074	176956	0	1	2882	174073	cluster_1
NW_004167279.1	38117	39701	gene3579	.	+	38117	39701	0	1	1584	38114	cluster_1
NW_004167279.1	75180	76261	gene3582	.	-	75180	76261	0	1	1081	75173	cluster_1
NW_004167283.1	39289	39696	gene3605	.	+	39289	39696	0	1	407	39286	cluster_1
NW_004167285.1	149027	150827	gene3621	.	-	149027	150827	0	1	1800	149026	cluster_1
NW_004167292.1	17373	18276	gene3668	.	+	17373	18276	0	1	903	17372	cluster_1
NW_004167293.1	7023	7094	gene3678	.	+	7023	7094	0	1	71	7016	cluster_1
NW_004167294.1	50918	52345	gene3686	.	-	50918	52345	0	1	1427	50913	cluster_1
NW_004167296.1	144013	146100	gene3702	.	+	144013	146100	0	1	2087	144012	cluster_1
NW_004167300.1	11152	12432	gene3728	.	-	11152	12432	0	1	1280	11151	cluster_1
NW_004167302.1	30083	31384	gene3743	.	-	30083	31384	0	1	1301	30080	cluster_1
NW_004167305.1	141260	141341	gene3765	.	-	141260	141341	0	1	81	141259	cluster_1
NW_004167308.1	125590	126403	gene3782	.	+	125590	126403	0	1	813	125589	cluster_1
NW_004167314.1	194086	195776	gene3816	.	+	194086	195776	0	1	1690	194085	cluster_1
NW_004167319.1	75479	75550	gene3845	.	-	75479	75550	0	1	71	75472	cluster_1
NW_004167325.1	2867	3572	gene3887	.	+	2867	3572	0	1	705	2865	cluster_1
NW_004167326.1	97868	99086	gene3899	.	+	97868	99086	0	1	1218	97859	cluster_1
NW_004167334.1	8548	10417	gene3937	.	-	8548	10417	0	1	1869	8540	cluster_1
NW_004167338.1	143931	145960	gene3964	.	-	143931	145960	0	1	2029	143930	cluster_1
NW_004167346.1	78766	80253	gene4000	.	-	78766	80253	0	1	1487	78759	cluster_1
NW_004167346.1	87560	87631	gene4001	.	+	87560	87631	0	1	71	87552	cluster_1
NW_004167347.1	144625	146293	gene4007	.	+	144625	146293	0	1	1668	144624	cluster_1
NW_004167356.1	117241	118142	gene4067	.	+	117241	118142	0	1	901	117240	cluster_1
NW_004167357.1	74535	74606	gene4070	.	+	74535	74606	0	1	71	74528	cluster_1
NW_004167360.1	16561	18246	gene4087	.	+	16561	18246	0	1	1685	16560	cluster_1
NW_004167372.1	76397	77857	gene4163	.	+	76397	77857	0	1	1460	76390	cluster_1
NW_004167379.1	108163	109700	gene4199	.	-	108163	109700	0	1	1537	108162	cluster_1
NW_004167380.1	121231	124892	gene4205	.	+	121231	124892	0	1	3661	121230	cluster_1
NW_004167381.1	22761	24157	gene4209	.	-	22761	24157	0	1	1396	22759	cluster_1
NW_004167385.1	148365	149605	gene4230	.	-	148365	149605	0	1	1240	148364	cluster_1
NW_004167400.1	92632	93726	gene4303	.	-	92632	93726	0	1	1094	92623	cluster_1
NW_004167417.1	38299	39633	gene4391	.	-	38299	39633	0	1	1334	38296	cluster_1
NW_004167419.1	175236	176345	gene4405	.	-	175236	176345	0	1	1109	175235	cluster_1
NW_004167421.1	200350	201572	gene4415	.	+	200350	201572	0	1	1222	200348	cluster_1
NW_004167426.1	153903	154781	gene4444	.	-	153903	154781	0	1	878	153902	cluster_1
NW_004167427.1	105683	106268	gene4447	.	-	105683	106268	0	1	585	105682	cluster_1
NW_004167427.1	106722	107603	gene4448	.	-	106722	107603	0	1	881	106721	cluster_1
NW_004167430.1	140373	141551	gene4461	.	-	140373	141551	0	1	1178	140372	cluster_1
NW_004167430.1	142446	143597	gene4462	.	-	142446	143597	0	1	1151	142445	cluster_1
NW_004167430.1	162798	164118	gene4464	.	+	162798	164118	0	1	1320	162797	cluster_1
NW_004167432.1	97068	98786	gene4473	.	+	97068	98786	0	1	1718	97059	cluster_1
NW_004167436.1	98062	99887	gene4494	.	+	98062	99887	0	1	1825	98053	cluster_1
NW_004167443.1	193465	193537	gene4543	.	+	193465	193537	0	1	72	193464	cluster_1
NW_004167447.1	118848	120854	gene4563	.	+	118848	120854	0	1	2006	118847	cluster_1
NW_004167447.1	178347	178419	gene4566	.	+	178347	178419	0	1	72	178346	cluster_1
NW_004167447.1	195061	196553	gene4568	.	+	195061	196553	0	1	1492	195060	cluster_1
NW_004167452.1	130980	132966	gene4595	.	-	130980	132966	0	1	1986	130979	cluster_1
NW_004167460.1	115309	117508	gene4642	.	-	115309	117508	0	1	2199	115308	cluster_1
NW_004167460.1	117708	118769	gene4643	.	+	117708	118769	0	1	1061	117707	cluster_1
NW_004167466.1	67866	68570	gene4675	.	-	67866	68570	0	1	704	67860	cluster_1
NW_004167478.1	1462	2240	gene4744	.	+	1462	2240	0	1	778	1461	cluster_1
NW_004167487.1	175085	175156	gene4803	.	+	175085	175156	0	1	71	175084	cluster_1
NW_004167487.1	175582	175653	gene4804	.	-	175582	175653	0	1	71	175581	cluster_1
NW_004167492.1	48664	50410	gene4827	.	-	48664	50410	0	1	1746	48660	cluster_1
NW_004167505.1	185569	186000	gene4911	.	-	185569	186000	0	1	431	185568	cluster_1
NW_004167506.1	12308	14704	gene4912	.	-	12308	14704	0	1	2396	12307	cluster_1
NW_004167519.1	63914	65056	gene4983	.	+	63914	65056	0	1	1142	63908	cluster_1
NW_004167529.1	190611	191327	gene5039	.	+	190611	191327	0	1	716	190610	cluster_1
NW_004167541.1	101465	103703	gene5091	.	+	101465	103703	0	1	2238	101464	cluster_1
NW_004167567.1	177122	178293	gene5197	.	-	177122	178293	0	1	1171	177121	cluster_1
NW_004167569.1	4454	5443	gene5204	.	+	4454	5443	0	1	989	4450	cluster_1
NW_004167578.1	72184	74350	gene5254	.	+	72184	74350	0	1	2166	72177	cluster_1
NW_004167582.1	58771	60197	gene5279	.	+	58771	60197	0	1	1426	58766	cluster_1
NW_004167585.1	58093	58850	gene5294	.	+	58093	58850	0	1	757	58088	cluster_1
NW_004167585.1	132345	132687	gene5296	.	-	132345	132687	0	1	342	132344	cluster_1
NW_004167593.1	160485	161697	gene5335	.	-	160485	161697	0	1	1212	160484	cluster_1
NW_004167601.1	78131	80439	gene5369	.	-	78131	80439	0	1	2308	78124	cluster_1
NW_004167603.1	1561	3431	gene5378	.	+	1561	3431	0	1	1870	1560	cluster_1
NW_004167613.1	153424	153496	gene5426	.	-	153424	153496	0	1	72	153423	cluster_1
NW_004167613.1	161487	161559	gene5427	.	-	161487	161559	0	1	72	161486	cluster_1
NW_004167621.1	153626	156110	gene5472	.	-	153626	156110	0	1	2484	153625	cluster_1
NW_004167625.1	44943	45671	gene5486	.	+	44943	45671	0	1	728	44939	cluster_1
NW_004167627.1	23753	24699	gene5495	.	-	23753	24699	0	1	946	23751	cluster_1
NW_004167630.1	30671	30780	gene5511	.	+	30671	30780	0	1	109	30668	cluster_1
NW_004167632.1	133175	134879	gene5524	.	-	133175	134879	0	1	1704	133174	cluster_1
NW_004167642.1	138693	139496	gene5577	.	+	138693	139496	0	1	803	138692	cluster_1
NW_004167653.1	92772	96074	gene5646	.	+	92772	96074	0	1	3302	92763	cluster_1
NW_004167662.1	168427	169947	gene5700	.	-	168427	169947	0	1	1520	168426	cluster_1
NW_004167664.1	106151	107202	gene5707	.	-	106151	107202	0	1	1051	106150	cluster_1
NW_004167669.1	44037	45694	gene5734	.	+	44037	45694	0	1	1657	44033	cluster_1
NW_004167672.1	138489	139821	gene5750	.	-	138489	139821	0	1	1332	138488	cluster_1
NW_004167688.1	95104	96230	gene5826	.	+	95104	96230	0	1	1126	95095	cluster_1
NW_004167694.1	72653	73628	gene5852	.	-	72653	73628	0	1	975	72646	cluster_1
NW_004167697.1	5416	6039	gene5867	.	+	5416	6039	0	1	623	5411	cluster_1
NW_004167697.1	168603	169863	gene5875	.	+	168603	169863	0	1	1260	168602	cluster_1
NW_004167707.1	169727	170945	gene5924	.	+	169727	170945	0	1	1218	169726	cluster_1
NW_004167715.1	50867	52431	gene5960	.	+	50867	52431	0	1	1564	50862	cluster_1
NW_004167717.1	153675	155424	gene5969	.	+	153675	155424	0	1	1749	153674	cluster_1
NW_004167718.1	673	745	gene5971	.	+	673	745	0	1	72	667	cluster_1
NW_004167722.1	23409	24110	gene5995	.	+	23409	24110	0	1	701	23407	cluster_1
NW_004167723.1	118005	119337	gene6001	.	+	118005	119337	0	1	1332	118004	cluster_1
NW_004167723.1	126663	126735	gene6002	.	-	126663	126735	0	1	72	126662	cluster_1
NW_004167728.1	119610	121047	gene6025	.	+	119610	121047	0	1	1437	119609	cluster_1
NW_004167730.1	152155	153881	gene6040	.	-	152155	153881	0	1	1726	152154	cluster_1
NW_004167730.1	163963	166403	gene6041	.	+	163963	166403	0	1	2440	163962	cluster_1
NW_004167732.1	6037	6465	gene6044	.	+	6037	6465	0	1	428	6031	cluster_1
NW_004167770.1	95157	96386	gene6215	.	-	95157	96386	0	1	1229	95148	cluster_1
NW_004167771.1	94827	96250	gene6220	.	+	94827	96250	0	1	1423	94818	cluster_1
NW_004167783.1	27084	27967	gene6264	.	-	27084	27967	0	1	883	27082	cluster_1
NW_004167796.1	70646	72244	gene6328	.	-	70646	72244	0	1	1598	70639	cluster_1
NW_004167800.1	11797	12465	gene6342	.	+	11797	12465	0	1	668	11796	cluster_1
NW_004167831.1	84117	84714	gene6467	.	+	84117	84714	0	1	597	84109	cluster_1
NW_004167843.1	105093	106037	gene6518	.	+	105093	106037	0	1	944	105092	cluster_1
NW_004167848.1	74140	75278	gene6531	.	+	74140	75278	0	1	1138	74133	cluster_1
NW_004167851.1	98116	99384	gene6544	.	+	98116	99384	0	1	1268	98107	cluster_1
NW_004167858.1	30583	30943	gene6580	.	-	30583	30943	0	1	360	30580	cluster_1
NW_004167858.1	50507	53945	gene6581	.	-	50507	53945	0	1	3438	50502	cluster_1
NW_004167863.1	87050	87131	gene6615	.	-	87050	87131	0	1	81	87042	cluster_1
NW_004167869.1	124465	125515	gene6638	.	-	124465	125515	0	1	1050	124464	cluster_1
NW_004167871.1	59057	60743	gene6648	.	+	59057	60743	0	1	1686	59052	cluster_1
NW_004167881.1	155755	156970	gene6692	.	-	155755	156970	0	1	1215	155754	cluster_1
NW_004167895.1	118123	118799	gene6747	.	-	118123	118799	0	1	676	118122	cluster_1
NW_004167896.1	140518	140589	gene6753	.	+	140518	140589	0	1	71	140517	cluster_1
NW_004167896.1	155072	155455	gene6754	.	+	155072	155455	0	1	383	155071	cluster_1
NW_004167904.1	13709	14405	gene6783	.	+	13709	14405	0	1	696	13708	cluster_1
NW_004167904.1	70572	72609	gene6786	.	-	70572	72609	0	1	2037	70565	cluster_1
NW_004167907.1	71543	72848	gene6799	.	+	71543	72848	0	1	1305	71536	cluster_1
NW_004167909.1	33676	35442	gene6810	.	+	33676	35442	0	1	1766	33673	cluster_1
NW_004167921.1	95402	98473	gene6867	.	+	95402	98473	0	1	3071	95393	cluster_1
NW_004167929.1	48163	49083	gene6903	.	+	48163	49083	0	1	920	48159	cluster_1
NW_004167931.1	61306	62487	gene6911	.	+	61306	62487	0	1	1181	61300	cluster_1
NW_004167934.1	115795	116540	gene6924	.	-	115795	116540	0	1	745	115794	cluster_1
NW_004167947.1	104210	105174	gene6988	.	+	104210	105174	0	1	964	104209	cluster_1
NW_004167955.1	99583	101126	gene7022	.	+	99583	101126	0	1	1543	99574	cluster_1
NW_004167963.1	148951	149799	gene7073	.	-	148951	149799	0	1	848	148950	cluster_1
NW_004167969.1	82175	82246	gene7096	.	-	82175	82246	0	1	71	82167	cluster_1
NW_004167972.1	65429	67476	gene7110	.	+	65429	67476	0	1	2047	65423	cluster_1
NW_004167972.1	141133	141204	gene7113	.	-	141133	141204	0	1	71	141132	cluster_1
NW_004167996.1	57967	59937	gene7191	.	+	57967	59937	0	1	1970	57962	cluster_1
NW_004168014.1	56033	56797	gene7266	.	+	56033	56797	0	1	764	56028	cluster_1
NW_004168027.1	50102	50969	gene7326	.	-	50102	50969	0	1	867	50097	cluster_1
NW_004168030.1	10258	11135	gene7337	.	-	10258	11135	0	1	877	10257	cluster_1
NW_004168042.1	148378	149195	gene7391	.	+	148378	149195	0	1	817	148377	cluster_1
NW_004168046.1	69468	71656	gene7406	.	-	69468	71656	0	1	2188	69462	cluster_1
NW_004168064.1	47913	49946	gene7480	.	-	47913	49946	0	1	2033	47909	cluster_1
NW_004168076.1	20205	20276	gene7528	.	+	20205	20276	0	1	71	20203	cluster_1
NW_004168088.1	64174	65080	gene7573	.	-	64174	65080	0	1	906	64168	cluster_1
NW_004168095.1	119501	120464	gene7589	.	+	119501	120464	0	1	963	119500	cluster_1
NW_004168103.1	113308	113379	gene7622	.	+	113308	113379	0	1	71	113307	cluster_1
NW_004168105.1	8170	8242	gene7629	.	+	8170	8242	0	1	72	8162	cluster_1
NW_004168113.1	15158	15230	gene7665	.	-	15158	15230	0	1	72	15157	cluster_1
NW_004168118.1	43316	44492	gene7691	.	-	43316	44492	0	1	1176	43312	cluster_1
NW_004168118.1	98324	99332	gene7693	.	+	98324	99332	0	1	1008	98315	cluster_1
NW_004168123.1	16943	17014	gene7708	.	+	16943	17014	0	1	71	16942	cluster_1
NW_004168123.1	130989	132056	gene7715	.	-	130989	132056	0	1	1067	130988	cluster_1
NW_004168126.1	30346	32832	gene7727	.	-	30346	32832	0	1	2486	30343	cluster_1
NW_004168139.1	132999	134199	gene7789	.	-	132999	134199	0	1	1200	132998	cluster_1
NW_004168157.1	76165	76238	gene7847	.	-	76165	76238	0	1	73	76158	cluster_1
NW_004168165.1	22550	24034	gene7877	.	-	22550	24034	0	1	1484	22548	cluster_1
NW_004168167.1	91224	91309	gene7887	.	+	91224	91309	0	1	85	91215	cluster_1
NW_004168176.1	108169	108247	gene7934	.	+	108169	108247	0	1	78	108168	cluster_1
NW_004168177.1	120743	121744	gene7939	.	-	120743	121744	0	1	1001	120742	cluster_1
NW_004168184.1	79927	80993	gene7962	.	-	79927	80993	0	1	1066	79920	cluster_1
NW_004168192.1	133434	135296	gene7992	.	-	133434	135296	0	1	1862	133433	cluster_1
NW_004168201.1	20322	21101	gene8024	.	-	20322	21101	0	1	779	20320	cluster_1
NW_004168202.1	28725	29377	gene8032	.	+	28725	29377	0	1	652	28723	cluster_1
NW_004168205.1	135873	136805	gene8044	.	+	135873	136805	0	1	932	135872	cluster_1
NW_004168209.1	8342	9684	gene8058	.	+	8342	9684	0	1	1342	8334	cluster_1
NW_004168214.1	122587	124545	gene8085	.	+	122587	124545	0	1	1958	122586	cluster_1
NW_004168222.1	71490	72763	gene8114	.	-	71490	72763	0	1	1273	71483	cluster_1
NW_004168234.1	29719	30692	gene8156	.	-	29719	30692	0	1	973	29717	cluster_1
NW_004168263.1	10816	11238	gene8242	.	+	10816	11238	0	1	422	10815	cluster_1
NW_004168270.1	62976	63467	gene8271	.	+	62976	63467	0	1	491	62970	cluster_1
NW_004168278.1	94663	95871	gene8295	.	+	94663	95871	0	1	1208	94654	cluster_1
NW_004168290.1	333	1160	gene8344	.	-	333	1160	0	1	827	330	cluster_1
NW_004168291.1	83638	85203	gene8350	.	+	83638	85203	0	1	1565	83630	cluster_1
NW_004168291.1	99491	100023	gene8351	.	+	99491	100023	0	1	532	99482	cluster_1
NW_004168291.1	125519	126067	gene8353	.	+	125519	126067	0	1	548	125518	cluster_1
NW_004168302.1	65826	66429	gene8392	.	+	65826	66429	0	1	603	65820	cluster_1
NW_004168312.1	52393	53174	gene8423	.	-	52393	53174	0	1	781	52388	cluster_1
NW_004168316.1	23067	23483	gene8439	.	+	23067	23483	0	1	416	23065	cluster_1
NW_004168354.1	2748	3798	gene8573	.	-	2748	3798	0	1	1050	2746	cluster_1
NW_004168365.1	84307	86072	gene8611	.	+	84307	86072	0	1	1765	84299	cluster_1
NW_004168397.1	31089	31833	gene8715	.	-	31089	31833	0	1	744	31086	cluster_1
NW_004168416.1	120053	120695	gene8780	.	-	120053	120695	0	1	642	120052	cluster_1
NW_004168419.1	112828	114934	gene8790	.	+	112828	114934	0	1	2106	112827	cluster_1
NW_004168427.1	47775	50653	gene8819	.	+	47775	50653	0	1	2878	47771	cluster_1
NW_004168430.1	93806	93879	gene8832	.	-	93806	93879	0	1	73	93797	cluster_1
NW_004168446.1	84938	86053	gene8887	.	+	84938	86053	0	1	1115	84930	cluster_1
NW_004168450.1	88148	89433	gene8900	.	-	88148	89433	0	1	1285	88140	cluster_1
NW_004168453.1	3200	6084	gene8908	.	+	3200	6084	0	1	2884	3197	cluster_1
NW_004168453.1	81169	81797	gene8912	.	+	81169	81797	0	1	628	81161	cluster_1
NW_004168462.1	47656	48384	gene8948	.	+	47656	48384	0	1	728	47652	cluster_1
NW_004168497.1	33703	34722	gene9071	.	+	33703	34722	0	1	1019	33700	cluster_1
NW_004168498.1	11668	13654	gene9073	.	-	11668	13654	0	1	1986	11667	cluster_1
NW_004168507.1	112086	113085	gene9107	.	-	112086	113085	0	1	999	112085	cluster_1
NW_004168508.1	87075	88325	gene9111	.	-	87075	88325	0	1	1250	87067	cluster_1
NW_004168518.1	3520	4941	gene9145	.	+	3520	4941	0	1	1421	3517	cluster_1
NW_004168526.1	3219	4990	gene9172	.	+	3219	4990	0	1	1771	3216	cluster_1
NW_004168526.1	37940	39312	gene9175	.	-	37940	39312	0	1	1372	37937	cluster_1
NW_004168533.1	80177	81446	gene9203	.	+	80177	81446	0	1	1269	80169	cluster_1
NW_004168539.1	15457	15538	gene9225	.	+	15457	15538	0	1	81	15456	cluster_1
NW_004168547.1	114981	116423	gene9249	.	-	114981	116423	0	1	1442	114980	cluster_1
NW_004168570.1	108657	109482	gene9320	.	-	108657	109482	0	1	825	108656	cluster_1
NW_004168579.1	105111	105976	gene9354	.	-	105111	105976	0	1	865	105110	cluster_1
NW_004168585.1	36254	37041	gene9373	.	-	36254	37041	0	1	787	36251	cluster_1
NW_004168601.1	109501	110720	gene9426	.	-	109501	110720	0	1	1219	109500	cluster_1
NW_004168611.1	106727	107302	gene9462	.	-	106727	107302	0	1	575	106726	cluster_1
NW_004168624.1	65083	66589	gene9498	.	-	65083	66589	0	1	1506	65077	cluster_1
NW_004168626.1	16122	17930	gene9503	.	-	16122	17930	0	1	1808	16121	cluster_1
NW_004168629.1	12096	13319	gene9516	.	+	12096	13319	0	1	1223	12095	cluster_1
NW_004168635.1	90960	93052	gene9533	.	+	90960	93052	0	1	2092	90951	cluster_1
NW_004168639.1	47062	48052	gene9554	.	+	47062	48052	0	1	990	47058	cluster_1
NW_004168639.1	108060	108131	gene9558	.	-	108060	108131	0	1	71	108059	cluster_1
NW_004168642.1	89201	93050	gene9569	.	+	89201	93050	0	1	3849	89193	cluster_1
NW_004168653.1	92733	93810	gene9611	.	+	92733	93810	0	1	1077	92724	cluster_1
NW_004168685.1	52870	54426	gene9711	.	-	52870	54426	0	1	1556	52865	cluster_1
NW_004168689.1	13968	14699	gene9720	.	-	13968	14699	0	1	731	13967	cluster_1
NW_004168694.1	33663	34034	gene9739	.	-	33663	34034	0	1	371	33660	cluster_1
NW_004168695.1	64405	64733	gene9747	.	-	64405	64733	0	1	328	64399	cluster_1
NW_004168713.1	33489	34889	gene9806	.	-	33489	34889	0	1	1400	33486	cluster_1
NW_004168736.1	7082	8489	gene9864	.	+	7082	8489	0	1	1407	7075	cluster_1
NW_004168739.1	241	1792	gene9873	.	-	241	1792	0	1	1551	239	cluster_1
NW_004168741.1	113368	113644	gene9883	.	+	113368	113644	0	1	276	113367	cluster_1
NW_004168752.1	83029	83110	gene9916	.	+	83029	83110	0	1	81	83021	cluster_1
NW_004168752.1	86393	86474	gene9917	.	+	86393	86474	0	1	81	86385	cluster_1
NW_004168763.1	78186	79725	gene9949	.	+	78186	79725	0	1	1539	78179	cluster_1
NW_004168769.1	56216	56964	gene9966	.	+	56216	56964	0	1	748	56211	cluster_1
NW_004168782.1	71791	72312	gene10008	.	+	71791	72312	0	1	521	71784	cluster_1
NW_004168802.1	44525	45317	gene10069	.	-	44525	45317	0	1	792	44521	cluster_1
NW_004168815.1	105869	105950	gene10108	.	-	105869	105950	0	1	81	105868	cluster_1
NW_004168822.1	88738	90055	gene10134	.	-	88738	90055	0	1	1317	88730	cluster_1
NW_004168823.1	99687	100256	gene10138	.	+	99687	100256	0	1	569	99678	cluster_1
NW_004168827.1	16144	16977	gene10146	.	-	16144	16977	0	1	833	16143	cluster_1
NW_004168828.1	85638	86158	gene10153	.	-	85638	86158	0	1	520	85630	cluster_1
NW_004168832.1	60675	61734	gene10165	.	-	60675	61734	0	1	1059	60669	cluster_1
NW_004168838.1	47834	49912	gene10182	.	+	47834	49912	0	1	2078	47830	cluster_1
NW_004168857.1	109602	110427	gene10251	.	-	109602	110427	0	1	825	109601	cluster_1
NW_004168862.1	15525	16031	gene10268	.	+	15525	16031	0	1	506	15524	cluster_1
NW_004168865.1	40746	40817	gene10274	.	+	40746	40817	0	1	71	40742	cluster_1
NW_004168867.1	25366	27100	gene10280	.	+	25366	27100	0	1	1734	25364	cluster_1
NW_004168874.1	30623	30694	gene10297	.	+	30623	30694	0	1	71	30620	cluster_1
NW_004168900.1	2347	2420	gene10379	.	+	2347	2420	0	1	73	2345	cluster_1
NW_004168915.1	108518	109361	gene10421	.	+	108518	109361	0	1	843	108517	cluster_1
NW_004168921.1	70024	70455	gene10441	.	-	70024	70455	0	1	431	70017	cluster_1
NW_004168925.1	49808	51071	gene10458	.	+	49808	51071	0	1	1263	49804	cluster_1
NW_004168925.1	89782	90251	gene10459	.	+	89782	90251	0	1	469	89774	cluster_1
NW_004168944.1	45315	46169	gene10510	.	-	45315	46169	0	1	854	45311	cluster_1
NW_004168944.1	82494	83578	gene10511	.	+	82494	83578	0	1	1084	82486	cluster_1
NW_004168944.1	97353	97947	gene10512	.	+	97353	97947	0	1	594	97344	cluster_1
NW_004168948.1	88917	88990	gene10523	.	-	88917	88990	0	1	73	88909	cluster_1
NW_004168959.1	95414	96180	gene10565	.	+	95414	96180	0	1	766	95405	cluster_1
NW_004168988.1	13834	14449	gene10642	.	-	13834	14449	0	1	615	13833	cluster_1
NW_004168989.1	32539	32971	gene10650	.	-	32539	32971	0	1	432	32536	cluster_1
NW_004168991.1	27245	27855	gene10660	.	-	27245	27855	0	1	610	27243	cluster_1
NW_004169000.1	46965	47537	gene10686	.	+	46965	47537	0	1	572	46961	cluster_1
NW_004169012.1	956	2249	gene10722	.	+	956	2249	0	1	1293	947	cluster_1
NW_004169012.1	6640	7587	gene10723	.	+	6640	7587	0	1	947	6634	cluster_1
NW_004169021.1	31048	31603	gene10743	.	-	31048	31603	0	1	555	31045	cluster_1
NW_004169021.1	103279	103882	gene10749	.	+	103279	103882	0	1	603	103278	cluster_1
NW_004169025.1	82014	82891	gene10757	.	+	82014	82891	0	1	877	82006	cluster_1
NW_004169028.1	86112	86182	gene10770	.	+	86112	86182	0	1	70	86104	cluster_1
NW_004169029.1	48188	50477	gene10773	.	+	48188	50477	0	1	2289	48184	cluster_1
NW_004169034.1	52786	53536	gene10788	.	-	52786	53536	0	1	750	52781	cluster_1
NW_004169064.1	7970	9248	gene10855	.	-	7970	9248	0	1	1278	7963	cluster_1
NW_004169069.1	15883	17465	gene10865	.	-	15883	17465	0	1	1582	15882	cluster_1
NW_004169075.1	96179	97132	gene10894	.	+	96179	97132	0	1	953	96170	cluster_1
NW_004169081.1	15052	15468	gene10912	.	-	15052	15468	0	1	416	15051	cluster_1
NW_004169093.1	80320	80900	gene10946	.	+	80320	80900	0	1	580	80312	cluster_1
NW_004169102.1	30747	31598	gene10973	.	+	30747	31598	0	1	851	30744	cluster_1
NW_004169107.1	14658	15121	gene10991	.	-	14658	15121	0	1	463	14657	cluster_1
NW_004169110.1	47572	47970	gene11006	.	-	47572	47970	0	1	398	47568	cluster_1
NW_004169125.1	100946	101813	gene11051	.	-	100946	101813	0	1	867	100945	cluster_1
NW_004169129.1	98671	98754	gene11065	.	+	98671	98754	0	1	83	98662	cluster_1
NW_004169156.1	74162	76342	gene11130	.	-	74162	76342	0	1	2180	74155	cluster_1
NW_004169160.1	91571	92873	gene11146	.	+	91571	92873	0	1	1302	91562	cluster_1
NW_004169168.1	78704	79808	gene11166	.	-	78704	79808	0	1	1104	78697	cluster_1
NW_004169175.1	74132	75167	gene11182	.	-	74132	75167	0	1	1035	74125	cluster_1
NW_004169176.1	17530	18327	gene11183	.	+	17530	18327	0	1	797	17529	cluster_1
NW_004169185.1	37523	38851	gene11208	.	+	37523	38851	0	1	1328	37520	cluster_1
NW_004169193.1	33469	35809	gene11233	.	-	33469	35809	0	1	2340	33466	cluster_1
NW_004169231.1	63441	64019	gene11332	.	-	63441	64019	0	1	578	63435	cluster_1
NW_004169234.1	47600	48633	gene11345	.	-	47600	48633	0	1	1033	47596	cluster_1
NW_004169248.1	9903	9974	gene11376	.	+	9903	9974	0	1	71	9894	cluster_1
NW_004169248.1	24391	24472	gene11379	.	-	24391	24472	0	1	81	24389	cluster_1
NW_004169254.1	65577	67363	gene11392	.	+	65577	67363	0	1	1786	65571	cluster_1
NW_004169260.1	61513	61917	gene11406	.	-	61513	61917	0	1	404	61507	cluster_1
NW_004169260.1	62013	62573	gene11407	.	+	62013	62573	0	1	560	62007	cluster_1
NW_004169277.1	79109	81547	gene11454	.	-	79109	81547	0	1	2438	79102	cluster_1
NW_004169299.1	29720	30226	gene11514	.	+	29720	30226	0	1	506	29718	cluster_1
NW_004169300.1	92120	92482	gene11520	.	+	92120	92482	0	1	362	92111	cluster_1
NW_004169301.1	67140	67831	gene11523	.	-	67140	67831	0	1	691	67134	cluster_1
NW_004169302.1	23643	25478	gene11527	.	-	23643	25478	0	1	1835	23641	cluster_1
NW_004169304.1	9008	10035	gene11533	.	+	9008	10035	0	1	1027	8999	cluster_1
NW_004169306.1	47930	48492	gene11541	.	+	47930	48492	0	1	562	47926	cluster_1
NW_004169307.1	20119	21054	gene11544	.	-	20119	21054	0	1	935	20117	cluster_1
NW_004169318.1	88317	90276	gene11581	.	-	88317	90276	0	1	1959	88309	cluster_1
NW_004169321.1	3584	3922	gene11587	.	+	3584	3922	0	1	338	3581	cluster_1
NW_004169327.1	41279	42577	gene11599	.	-	41279	42577	0	1	1298	41275	cluster_1
NW_004169343.1	59047	60864	gene11644	.	+	59047	60864	0	1	1817	59042	cluster_1
NW_004169345.1	42544	42769	gene11649	.	+	42544	42769	0	1	225	42540	cluster_1
NW_004169346.1	68270	69960	gene11652	.	+	68270	69960	0	1	1690	68264	cluster_1
NW_004169355.1	42176	43124	gene11677	.	+	42176	43124	0	1	948	42172	cluster_1
NW_004169361.1	91180	92295	gene11692	.	-	91180	92295	0	1	1115	91171	cluster_1
NW_004169366.1	36364	37436	gene11703	.	-	36364	37436	0	1	1072	36361	cluster_1
NW_004169393.1	58537	58608	gene11769	.	+	58537	58608	0	1	71	58532	cluster_1
NW_004169393.1	81959	82561	gene11771	.	+	81959	82561	0	1	602	81951	cluster_1
NW_004169399.1	49313	50576	gene11783	.	+	49313	50576	0	1	1263	49309	cluster_1
NW_004169407.1	34915	36344	gene11805	.	+	34915	36344	0	1	1429	34912	cluster_1
NW_004169450.1	38539	39879	gene11898	.	+	38539	39879	0	1	1340	38536	cluster_1
NW_004169455.1	4192	4433	gene11909	.	-	4192	4433	0	1	241	4188	cluster_1
NW_004169458.1	16920	19412	gene11920	.	+	16920	19412	0	1	2492	16919	cluster_1
NW_004169464.1	53606	53677	gene11934	.	-	53606	53677	0	1	71	53601	cluster_1
NW_004169500.1	85801	86438	gene12018	.	-	85801	86438	0	1	637	85793	cluster_1
NW_004169504.1	61055	62390	gene12032	.	+	61055	62390	0	1	1335	61049	cluster_1
NW_004169511.1	24547	26446	gene12054	.	+	24547	26446	0	1	1899	24545	cluster_1
NW_004169534.1	54513	56768	gene12115	.	+	54513	56768	0	1	2255	54508	cluster_1
NW_004169557.1	24293	25206	gene12160	.	-	24293	25206	0	1	913	24291	cluster_1
NW_004169580.1	54371	56691	gene12219	.	-	54371	56691	0	1	2320	54366	cluster_1
NW_004169598.1	10534	12582	gene12262	.	+	10534	12582	0	1	2048	10533	cluster_1
NW_004169604.1	44700	46205	gene12278	.	-	44700	46205	0	1	1505	44696	cluster_1
NW_004169642.1	26092	27813	gene12382	.	+	26092	27813	0	1	1721	26090	cluster_1
NW_004169656.1	77763	78992	gene12420	.	-	77763	78992	0	1	1229	77756	cluster_1
NW_004169665.1	75400	76534	gene12445	.	+	75400	76534	0	1	1134	75393	cluster_1
NW_004169668.1	2388	4493	gene12451	.	-	2388	4493	0	1	2105	2386	cluster_1
NW_004169683.1	36880	38855	gene12489	.	+	36880	38855	0	1	1975	36877	cluster_1
NW_004169692.1	61261	63397	gene12514	.	+	61261	63397	0	1	2136	61255	cluster_1
NW_004169697.1	1087	1705	gene12527	.	+	1087	1705	0	1	618	1086	cluster_1
NW_004169697.1	4864	5395	gene12528	.	+	4864	5395	0	1	531	4860	cluster_1
NW_004169700.1	72888	72977	gene12537	.	+	72888	72977	0	1	89	72881	cluster_1
NW_004169704.1	52332	53378	gene12545	.	-	52332	53378	0	1	1046	52327	cluster_1
NW_004169709.1	4078	5373	gene12558	.	-	4078	5373	0	1	1295	4074	cluster_1
NW_004169716.1	51582	53009	gene12572	.	+	51582	53009	0	1	1427	51577	cluster_1
NW_004169718.1	6981	8264	gene12578	.	-	6981	8264	0	1	1283	6975	cluster_1
NW_004169726.1	49975	51472	gene12595	.	-	49975	51472	0	1	1497	49971	cluster_1
NW_004169729.1	81142	82526	gene12603	.	+	81142	82526	0	1	1384	81134	cluster_1
NW_004169730.1	24972	25983	gene12605	.	-	24972	25983	0	1	1011	24970	cluster_1
NW_004169744.1	22870	24410	gene12628	.	-	22870	24410	0	1	1540	22868	cluster_1
NW_004169752.1	64744	65952	gene12653	.	+	64744	65952	0	1	1208	64738	cluster_1
NW_004169778.1	14116	16133	gene12712	.	+	14116	16133	0	1	2017	14115	cluster_1
NW_004169782.1	40160	40621	gene12728	.	+	40160	40621	0	1	461	40156	cluster_1
NW_004169788.1	11500	11570	gene12736	.	+	11500	11570	0	1	70	11499	cluster_1
NW_004169816.1	14960	15032	gene12812	.	+	14960	15032	0	1	72	14959	cluster_1
NW_004169819.1	77633	78583	gene12820	.	+	77633	78583	0	1	950	77626	cluster_1
NW_004169822.1	45146	45217	gene12826	.	-	45146	45217	0	1	71	45142	cluster_1
NW_004169833.1	69925	70914	gene12854	.	-	69925	70914	0	1	989	69919	cluster_1
NW_004169835.1	40010	41165	gene12860	.	-	40010	41165	0	1	1155	40006	cluster_1
NW_004169835.1	69236	69785	gene12862	.	+	69236	69785	0	1	549	69230	cluster_1
NW_004169864.1	17452	19253	gene12926	.	+	17452	19253	0	1	1801	17451	cluster_1
NW_004169868.1	25798	26948	gene12932	.	-	25798	26948	0	1	1150	25796	cluster_1
NW_004169892.1	53719	53789	gene13000	.	+	53719	53789	0	1	70	53714	cluster_1
NW_004169921.1	12	947	gene13045	.	+	12	947	0	1	935	11	cluster_1
NW_004169921.1	19859	20840	gene13046	.	-	19859	20840	0	1	981	19858	cluster_1
NW_004169921.1	43381	44555	gene13047	.	+	43381	44555	0	1	1174	43377	cluster_1
NW_004169923.1	28103	28978	gene13054	.	+	28103	28978	0	1	875	28101	cluster_1
NW_004169926.1	15087	16958	gene13066	.	-	15087	16958	0	1	1871	15086	cluster_1
NW_004169927.1	21215	23341	gene13073	.	-	21215	23341	0	1	2126	21213	cluster_1
NW_004169929.1	53732	55418	gene13076	.	-	53732	55418	0	1	1686	53727	cluster_1
NW_004169951.1	63204	64492	gene13124	.	-	63204	64492	0	1	1288	63198	cluster_1
NW_004169964.1	53080	54261	gene13150	.	+	53080	54261	0	1	1181	53075	cluster_1
NW_004169965.1	63509	64221	gene13153	.	+	63509	64221	0	1	712	63503	cluster_1
NW_004169977.1	38998	39879	gene13175	.	-	38998	39879	0	1	881	38995	cluster_1
NW_004170002.1	23977	24937	gene13236	.	+	23977	24937	0	1	960	23975	cluster_1
NW_004170032.1	49462	50207	gene13310	.	-	49462	50207	0	1	745	49458	cluster_1
NW_004170053.1	6678	7169	gene13345	.	+	6678	7169	0	1	491	6672	cluster_1
NW_004170055.1	65353	65463	gene13353	.	+	65353	65463	0	1	110	65347	cluster_1
NW_004170069.1	11309	11860	gene13385	.	+	11309	11860	0	1	551	11308	cluster_1
NW_004170074.1	79335	80239	gene13401	.	+	79335	80239	0	1	904	79328	cluster_1
NW_004170081.1	45421	47789	gene13415	.	-	45421	47789	0	1	2368	45417	cluster_1
NW_004170092.1	51041	54372	gene13442	.	-	51041	54372	0	1	3331	51036	cluster_1
NW_004170103.1	67744	69132	gene13467	.	+	67744	69132	0	1	1388	67738	cluster_1
NW_004170113.1	63368	63439	gene13484	.	-	63368	63439	0	1	71	63362	cluster_1
NW_004170122.1	58681	58752	gene13501	.	+	58681	58752	0	1	71	58676	cluster_1
NW_004170122.1	60150	60221	gene13503	.	+	60150	60221	0	1	71	60144	cluster_1
NW_004170141.1	7012	7995	gene13535	.	+	7012	7995	0	1	983	7005	cluster_1
NW_004170147.1	23364	24652	gene13546	.	-	23364	24652	0	1	1288	23362	cluster_1
NW_004170216.1	642	3047	gene13686	.	+	642	3047	0	1	2405	636	cluster_1
NW_004170221.1	31414	31486	gene13697	.	+	31414	31486	0	1	72	31411	cluster_1
NW_004170228.1	45589	45661	gene13716	.	+	45589	45661	0	1	72	45585	cluster_1
NW_004170231.1	54800	56744	gene13724	.	-	54800	56744	0	1	1944	54795	cluster_1
NW_004170261.1	14225	15562	gene13775	.	-	14225	15562	0	1	1337	14224	cluster_1
NW_004170315.1	18589	19230	gene13885	.	-	18589	19230	0	1	641	18588	cluster_1
NW_004170330.1	58743	59952	gene13914	.	+	58743	59952	0	1	1209	58738	cluster_1
NW_004170340.1	25923	26561	gene13928	.	-	25923	26561	0	1	638	25921	cluster_1
NW_004170356.1	21059	21130	gene13955	.	+	21059	21130	0	1	71	21057	cluster_1
NW_004170405.1	61032	61394	gene14043	.	+	61032	61394	0	1	362	61026	cluster_1
NW_004170424.1	73054	73126	gene14082	.	+	73054	73126	0	1	72	73047	cluster_1
NW_004170426.1	56112	56184	gene14087	.	+	56112	56184	0	1	72	56107	cluster_1
NW_004170427.1	44285	45457	gene14091	.	-	44285	45457	0	1	1172	44281	cluster_1
NW_004170444.1	49742	51915	gene14129	.	-	49742	51915	0	1	2173	49738	cluster_1
NW_004170449.1	17907	19263	gene14136	.	-	17907	19263	0	1	1356	17906	cluster_1
NW_004170484.1	68937	69641	gene14203	.	-	68937	69641	0	1	704	68931	cluster_1
NW_004170486.1	15049	15134	gene14207	.	+	15049	15134	0	1	85	15048	cluster_1
NW_004170492.1	57252	58510	gene14221	.	-	57252	58510	0	1	1258	57247	cluster_1
NW_004170504.1	39271	40691	gene14240	.	+	39271	40691	0	1	1420	39268	cluster_1
NW_004170504.1	50336	51750	gene14241	.	+	50336	51750	0	1	1414	50331	cluster_1
NW_004170505.1	7986	9753	gene14242	.	+	7986	9753	0	1	1767	7979	cluster_1
NW_004170505.1	54540	55619	gene14248	.	-	54540	55619	0	1	1079	54535	cluster_1
NW_004170532.1	54145	55660	gene14298	.	-	54145	55660	0	1	1515	54140	cluster_1
NW_004170541.1	17955	19156	gene14318	.	+	17955	19156	0	1	1201	17954	cluster_1
NW_004170546.1	14889	15649	gene14323	.	+	14889	15649	0	1	760	14888	cluster_1
NW_004170560.1	68345	69604	gene14354	.	+	68345	69604	0	1	1259	68339	cluster_1
NW_004170564.1	11648	12326	gene14361	.	-	11648	12326	0	1	678	11647	cluster_1
NW_004170631.1	58382	60984	gene14470	.	+	58382	60984	0	1	2602	58377	cluster_1
NW_004170668.1	29745	31211	gene14546	.	+	29745	31211	0	1	1466	29743	cluster_1
NW_004170677.1	41696	43873	gene14557	.	-	41696	43873	0	1	2177	41692	cluster_1
NW_004170694.1	17801	17873	gene14582	.	-	17801	17873	0	1	72	17800	cluster_1
NW_004170694.1	37552	37624	gene14584	.	+	37552	37624	0	1	72	37549	cluster_1
NW_004170707.1	60681	61542	gene14606	.	+	60681	61542	0	1	861	60675	cluster_1
NW_004170711.1	31813	31894	gene14610	.	-	31813	31894	0	1	81	31810	cluster_1
NW_004170736.1	30713	31747	gene14650	.	+	30713	31747	0	1	1034	30710	cluster_1
NW_004170737.1	54559	55713	gene14653	.	+	54559	55713	0	1	1154	54554	cluster_1
NW_004170747.1	35492	36927	gene14668	.	+	35492	36927	0	1	1435	35489	cluster_1
NW_004170761.1	12972	13698	gene14693	.	+	12972	13698	0	1	726	12971	cluster_1
NW_004170794.1	43772	43882	gene14757	.	-	43772	43882	0	1	110	43768	cluster_1
NW_004170801.1	63126	64136	gene14767	.	-	63126	64136	0	1	1010	63120	cluster_1
NW_004170816.1	10299	11235	gene14786	.	+	10299	11235	0	1	936	10298	cluster_1
NW_004170834.1	14994	16478	gene14822	.	-	14994	16478	0	1	1484	14993	cluster_1
NW_004170841.1	34711	37272	gene14833	.	-	34711	37272	0	1	2561	34708	cluster_1
NW_004170867.1	65378	65854	gene14878	.	+	65378	65854	0	1	476	65372	cluster_1
NW_004170868.1	5584	7786	gene14879	.	-	5584	7786	0	1	2202	5579	cluster_1
NW_004170923.1	49412	49484	gene14962	.	-	49412	49484	0	1	72	49408	cluster_1
NW_004170940.1	15795	16180	gene14991	.	-	15795	16180	0	1	385	15794	cluster_1
NW_004170950.1	3566	4943	gene15010	.	-	3566	4943	0	1	1377	3563	cluster_1
NW_004170964.1	64472	65247	gene15036	.	+	64472	65247	0	1	775	64466	cluster_1
NW_004171016.1	52199	52271	gene15126	.	-	52199	52271	0	1	72	52194	cluster_1
NW_004171024.1	25062	27259	gene15142	.	+	25062	27259	0	1	2197	25060	cluster_1
NW_004171037.1	28744	30304	gene15169	.	+	28744	30304	0	1	1560	28742	cluster_1
NW_004171062.1	12257	13868	gene15215	.	-	12257	13868	0	1	1611	12256	cluster_1
NW_004171092.1	36104	37503	gene15274	.	+	36104	37503	0	1	1399	36101	cluster_1
NW_004171094.1	12959	14857	gene15277	.	-	12959	14857	0	1	1898	12958	cluster_1
NW_004171102.1	15985	17078	gene15288	.	+	15985	17078	0	1	1093	15984	cluster_1
NW_004171105.1	31984	37055	gene15296	.	-	31984	37055	0	1	5071	31981	cluster_1
NW_004171179.1	23671	24823	gene15428	.	+	23671	24823	0	1	1152	23669	cluster_1
NW_004171179.1	27141	27944	gene15430	.	-	27141	27944	0	1	803	27139	cluster_1
NW_004171189.1	48737	49800	gene15446	.	-	48737	49800	0	1	1063	48733	cluster_1
NW_004171238.1	29601	31299	gene15531	.	-	29601	31299	0	1	1698	29599	cluster_1
NW_004171240.1	37980	39069	gene15532	.	+	37980	39069	0	1	1089	37977	cluster_1
NW_004171250.1	8382	9217	gene15555	.	-	8382	9217	0	1	835	8374	cluster_1
NW_004171269.1	49303	51998	gene15591	.	-	49303	51998	0	1	2695	49299	cluster_1
NW_004171282.1	15451	17736	gene15607	.	-	15451	17736	0	1	2285	15450	cluster_1
NW_004171285.1	18855	20540	gene15615	.	-	18855	20540	0	1	1685	18854	cluster_1
NW_004171286.1	14769	16676	gene15619	.	-	14769	16676	0	1	1907	14768	cluster_1
NW_004171300.1	51259	52032	gene15638	.	+	51259	52032	0	1	773	51254	cluster_1
NW_004171364.1	20572	21722	gene15730	.	+	20572	21722	0	1	1150	20570	cluster_1
NW_004171380.1	40031	40637	gene15749	.	-	40031	40637	0	1	606	40027	cluster_1
NW_004171383.1	12923	13971	gene15755	.	-	12923	13971	0	1	1048	12922	cluster_1
NW_004171401.1	7	462	gene15786	.	-	7	462	0	1	455	0	cluster_1
NW_004171456.1	13331	14090	gene15871	.	-	13331	14090	0	1	759	13330	cluster_1
NW_004171466.1	18983	20548	gene15889	.	-	18983	20548	0	1	1565	18982	cluster_1
NW_004171492.1	48749	49905	gene15923	.	-	48749	49905	0	1	1156	48745	cluster_1
NW_004171501.1	45444	47326	gene15942	.	+	45444	47326	0	1	1882	45440	cluster_1
NW_004171525.1	29253	30082	gene15975	.	+	29253	30082	0	1	829	29251	cluster_1
NW_004171525.1	30645	31430	gene15976	.	-	30645	31430	0	1	785	30642	cluster_1
NW_004171537.1	40313	41598	gene15995	.	-	40313	41598	0	1	1285	40309	cluster_1
NW_004171541.1	6195	6607	gene16001	.	+	6195	6607	0	1	412	6189	cluster_1
NW_004171551.1	44322	45233	gene16017	.	-	44322	45233	0	1	911	44318	cluster_1
NW_004171552.1	200	1035	gene16018	.	-	200	1035	0	1	835	198	cluster_1
NW_004171552.1	26419	28346	gene16019	.	-	26419	28346	0	1	1927	26417	cluster_1
NW_004171562.1	18533	19845	gene16038	.	+	18533	19845	0	1	1312	18532	cluster_1
NW_004171593.1	33269	33642	gene16092	.	-	33269	33642	0	1	373	33266	cluster_1
NW_004171623.1	26514	27188	gene16140	.	-	26514	27188	0	1	674	26512	cluster_1
NW_004171700.1	6247	7473	gene16253	.	-	6247	7473	0	1	1226	6241	cluster_1
NW_004171701.1	6533	6940	gene16255	.	+	6533	6940	0	1	407	6527	cluster_1
NW_004171708.1	12181	13304	gene16272	.	-	12181	13304	0	1	1123	12180	cluster_1
NW_004171726.1	46944	47851	gene16301	.	+	46944	47851	0	1	907	46940	cluster_1
NW_004171729.1	514	1006	gene16309	.	-	514	1006	0	1	492	509	cluster_1
NW_004171796.1	940	2948	gene16407	.	-	940	2948	0	1	2008	931	cluster_1
NW_004171805.1	4093	6501	gene16421	.	-	4093	6501	0	1	2408	4089	cluster_1
NW_004171807.1	18186	18258	gene16425	.	-	18186	18258	0	1	72	18185	cluster_1
NW_004171810.1	3928	3999	gene16430	.	-	3928	3999	0	1	71	3925	cluster_1
NW_004171816.1	44987	45781	gene16438	.	+	44987	45781	0	1	794	44983	cluster_1
NW_004171873.1	49432	49733	gene16528	.	+	49432	49733	0	1	301	49428	cluster_1
NW_004171880.1	31258	31743	gene16540	.	-	31258	31743	0	1	485	31255	cluster_1
NW_004171884.1	49960	51842	gene16549	.	+	49960	51842	0	1	1882	49956	cluster_1
NW_004171887.1	31797	32930	gene16556	.	-	31797	32930	0	1	1133	31794	cluster_1
NW_004171892.1	2067	3727	gene16562	.	-	2067	3727	0	1	1660	2065	cluster_1
NW_004171904.1	37400	37992	gene16579	.	-	37400	37992	0	1	592	37397	cluster_1
NW_004171915.1	46497	47462	gene16603	.	-	46497	47462	0	1	965	46493	cluster_1
NW_004172023.1	49116	49700	gene16740	.	+	49116	49700	0	1	584	49112	cluster_1
NW_004172050.1	42064	42816	gene16782	.	-	42064	42816	0	1	752	42060	cluster_1
NW_004172072.1	48340	49857	gene16811	.	+	48340	49857	0	1	1517	48336	cluster_1
NW_004172081.1	7667	8224	gene16819	.	+	7667	8224	0	1	557	7660	cluster_1
NW_004172096.1	47577	47648	gene16845	.	+	47577	47648	0	1	71	47573	cluster_1
NW_004172172.1	14893	16608	gene16959	.	-	14893	16608	0	1	1715	14892	cluster_1
NW_004172202.1	21310	22320	gene16991	.	+	21310	22320	0	1	1010	21308	cluster_1
NW_004172211.1	14757	16267	gene17006	.	-	14757	16267	0	1	1510	14756	cluster_1
NW_004172236.1	33758	35210	gene17029	.	-	33758	35210	0	1	1452	33755	cluster_1
NW_004172254.1	10084	10155	gene17051	.	-	10084	10155	0	1	71	10083	cluster_1
NW_004172271.1	18437	20034	gene17072	.	+	18437	20034	0	1	1597	18436	cluster_1
NW_004172276.1	9927	11611	gene17082	.	-	9927	11611	0	1	1684	9918	cluster_1
NW_004172281.1	4235	4791	gene17085	.	+	4235	4791	0	1	556	4231	cluster_1
NW_004172336.1	32713	33259	gene17145	.	-	32713	33259	0	1	546	32710	cluster_1
NW_004172357.1	3223	4508	gene17171	.	-	3223	4508	0	1	1285	3220	cluster_1
NW_004172357.1	22283	22354	gene17172	.	+	22283	22354	0	1	71	22281	cluster_1
NW_004172377.1	193	1906	gene17202	.	-	193	1906	0	1	1713	192	cluster_1
NW_004172413.1	47569	48061	gene17245	.	-	47569	48061	0	1	492	47565	cluster_1
NW_004172413.1	48273	48590	gene17246	.	+	48273	48590	0	1	317	48269	cluster_1
NW_004172431.1	34298	34858	gene17270	.	+	34298	34858	0	1	560	34295	cluster_1
NW_004172445.1	28511	28584	gene17282	.	+	28511	28584	0	1	73	28509	cluster_1
NW_004172449.1	33135	33883	gene17288	.	-	33135	33883	0	1	748	33132	cluster_1
NW_004172462.1	29308	30069	gene17300	.	-	29308	30069	0	1	761	29306	cluster_1
NW_004172499.1	12698	15883	gene17340	.	+	12698	15883	0	1	3185	12697	cluster_1
NW_004172503.1	18628	20625	gene17345	.	-	18628	20625	0	1	1997	18627	cluster_1
NW_004172520.1	1011	1254	gene17359	.	-	1011	1254	0	1	243	1010	cluster_1
NW_004172543.1	41724	42791	gene17387	.	+	41724	42791	0	1	1067	41720	cluster_1
NW_004172552.1	3876	4981	gene17399	.	+	3876	4981	0	1	1105	3873	cluster_1
NW_004172589.1	37873	38452	gene17452	.	-	37873	38452	0	1	579	37870	cluster_1
NW_004172602.1	23978	24776	gene17474	.	-	23978	24776	0	1	798	23976	cluster_1
NW_004172605.1	8870	9221	gene17479	.	-	8870	9221	0	1	351	8862	cluster_1
NW_004172617.1	265	1082	gene17488	.	-	265	1082	0	1	817	263	cluster_1
NW_004172618.1	36909	38515	gene17491	.	-	36909	38515	0	1	1606	36906	cluster_1
NW_004172629.1	14532	15030	gene17504	.	+	14532	15030	0	1	498	14531	cluster_1
NW_004172631.1	45543	46424	gene17506	.	+	45543	46424	0	1	881	45539	cluster_1
NW_004172644.1	38816	40404	gene17522	.	+	38816	40404	0	1	1588	38813	cluster_1
NW_004172677.1	43266	43886	gene17566	.	+	43266	43886	0	1	620	43262	cluster_1
NW_004172721.1	10341	11681	gene17618	.	-	10341	11681	0	1	1340	10340	cluster_1
NW_004172750.1	9949	10208	gene17655	.	-	9949	10208	0	1	259	9940	cluster_1
NW_004172761.1	16068	16663	gene17668	.	-	16068	16663	0	1	595	16067	cluster_1
NW_004172761.1	27058	28440	gene17669	.	-	27058	28440	0	1	1382	27056	cluster_1
NW_004172768.1	31081	32438	gene17675	.	+	31081	32438	0	1	1357	31078	cluster_1
NW_004172770.1	17805	19283	gene17677	.	+	17805	19283	0	1	1478	17804	cluster_1
NW_004172822.1	35779	37329	gene17737	.	+	35779	37329	0	1	1550	35776	cluster_1
NW_004172846.1	27849	28780	gene17759	.	+	27849	28780	0	1	931	27847	cluster_1
NW_004172900.1	36701	36772	gene17827	.	+	36701	36772	0	1	71	36698	cluster_1
NW_004172907.1	18336	19676	gene17835	.	+	18336	19676	0	1	1340	18335	cluster_1
NW_004172909.1	1424	1966	gene17839	.	-	1424	1966	0	1	542	1423	cluster_1
NW_004172916.1	22079	22946	gene17845	.	+	22079	22946	0	1	867	22077	cluster_1
NW_004172932.1	29639	31933	gene17867	.	+	29639	31933	0	1	2294	29637	cluster_1
NW_004173010.1	39811	40498	gene17960	.	+	39811	40498	0	1	687	39808	cluster_1
NW_004173020.1	4291	5796	gene17975	.	-	4291	5796	0	1	1505	4287	cluster_1
NW_004173024.1	28847	30524	gene17977	.	+	28847	30524	0	1	1677	28845	cluster_1
NW_004173033.1	21097	22679	gene17989	.	+	21097	22679	0	1	1582	21095	cluster_1
NW_004173066.1	40720	41366	gene18025	.	+	40720	41366	0	1	646	40716	cluster_1
NW_004173132.1	6691	7491	gene18104	.	-	6691	7491	0	1	800	6685	cluster_1
NW_004173139.1	10163	10811	gene18109	.	-	10163	10811	0	1	648	10162	cluster_1
NW_004173205.1	35502	37070	gene18189	.	+	35502	37070	0	1	1568	35499	cluster_1
NW_004173251.1	7419	8072	gene18240	.	-	7419	8072	0	1	653	7412	cluster_1
NW_004173257.1	1807	2272	gene18243	.	-	1807	2272	0	1	465	1806	cluster_1
NW_004173269.1	31129	31200	gene18259	.	-	31129	31200	0	1	71	31126	cluster_1
NW_004173342.1	38119	39533	gene18335	.	-	38119	39533	0	1	1414	38116	cluster_1
NW_004173361.1	5074	5523	gene18353	.	+	5074	5523	0	1	449	5069	cluster_1
NW_004173405.1	4412	6146	gene18398	.	-	4412	6146	0	1	1734	4408	cluster_1
NW_004173458.1	27191	29271	gene18457	.	+	27191	29271	0	1	2080	27189	cluster_1
NW_004173466.1	29700	30622	gene18464	.	+	29700	30622	0	1	922	29698	cluster_1
NW_004173533.1	30621	31669	gene18535	.	+	30621	31669	0	1	1048	30618	cluster_1
NW_004173579.1	30453	32212	gene18580	.	+	30453	32212	0	1	1759	30450	cluster_1
NW_004173584.1	16400	17359	gene18583	.	-	16400	17359	0	1	959	16399	cluster_1
NW_004173589.1	24332	27676	gene18590	.	-	24332	27676	0	1	3344	24330	cluster_1
NW_004173620.1	34953	36668	gene18619	.	+	34953	36668	0	1	1715	34950	cluster_1
NW_004173706.1	30831	32025	gene18700	.	+	30831	32025	0	1	1194	30828	cluster_1
NW_004173740.1	24877	27740	gene18734	.	-	24877	27740	0	1	2863	24875	cluster_1
NW_004173770.1	19979	20854	gene18758	.	+	19979	20854	0	1	875	19978	cluster_1
NW_004173893.1	8488	10390	gene18886	.	-	8488	10390	0	1	1902	8480	cluster_1
NW_004173899.1	29685	30372	gene18895	.	+	29685	30372	0	1	687	29683	cluster_1
NW_004173912.1	29801	29882	gene18906	.	+	29801	29882	0	1	81	29799	cluster_1
NW_004173912.1	34398	34479	gene18907	.	+	34398	34479	0	1	81	34395	cluster_1
NW_004173946.1	15026	16472	gene18935	.	+	15026	16472	0	1	1446	15025	cluster_1
NW_004174026.1	10078	11214	gene19014	.	+	10078	11214	0	1	1136	10077	cluster_1
NW_004174112.1	20247	21425	gene19107	.	-	20247	21425	0	1	1178	20245	cluster_1
NW_004174134.1	18018	20794	gene19131	.	-	18018	20794	0	1	2776	18017	cluster_1
NW_004174175.1	14288	15355	gene19170	.	-	14288	15355	0	1	1067	14287	cluster_1
NW_004174191.1	30186	33316	gene19181	.	+	30186	33316	0	1	3130	30183	cluster_1
NW_004174243.1	1811	3328	gene19227	.	-	1811	3328	0	1	1517	1810	cluster_1
NW_004174319.1	3242	3627	gene19290	.	-	3242	3627	0	1	385	3239	cluster_1
NW_004174336.1	13088	13491	gene19305	.	+	13088	13491	0	1	403	13087	cluster_1
NW_004174366.1	31786	32272	gene19339	.	+	31786	32272	0	1	486	31783	cluster_1
NW_004174388.1	6736	7581	gene19365	.	+	6736	7581	0	1	845	6730	cluster_1
NW_004174388.1	9910	10797	gene19366	.	-	9910	10797	0	1	887	9901	cluster_1
NW_004174429.1	22260	22952	gene19402	.	+	22260	22952	0	1	692	22258	cluster_1
NW_004174460.1	2388	4007	gene19426	.	+	2388	4007	0	1	1619	2386	cluster_1
NW_004174582.1	27874	28656	gene19531	.	+	27874	28656	0	1	782	27872	cluster_1
NW_004174584.1	1652	2773	gene19532	.	-	1652	2773	0	1	1121	1651	cluster_1
NW_004174672.1	23058	25047	gene19595	.	+	23058	25047	0	1	1989	23056	cluster_1
NW_004174680.1	25448	27148	gene19602	.	-	25448	27148	0	1	1700	25446	cluster_1
NW_004174696.1	30351	30742	gene19620	.	+	30351	30742	0	1	391	30348	cluster_1
NW_004174718.1	28106	28679	gene19643	.	+	28106	28679	0	1	573	28104	cluster_1
NW_004174751.1	5242	6504	gene19664	.	+	5242	6504	0	1	1262	5237	cluster_1
NW_004174908.1	15090	16636	gene19793	.	-	15090	16636	0	1	1546	15089	cluster_1
NW_004175001.1	19103	20564	gene19862	.	-	19103	20564	0	1	1461	19102	cluster_1
NW_004175043.1	8453	8525	gene19894	.	+	8453	8525	0	1	72	8445	cluster_1
NW_004175088.1	1099	1529	gene19926	.	-	1099	1529	0	1	430	1098	cluster_1
NW_004175091.1	6714	8205	gene19929	.	+	6714	8205	0	1	1491	6708	cluster_1
NW_004175164.1	737	1519	gene19974	.	-	737	1519	0	1	782	730	cluster_1
NW_004175245.1	884	2243	gene20037	.	-	884	2243	0	1	1359	876	cluster_1
NW_004175495.1	14612	16311	gene20200	.	+	14612	16311	0	1	1699	14611	cluster_1
NW_004175651.1	2970	3368	gene20302	.	-	2970	3368	0	1	398	2968	cluster_1
NW_004175737.1	4127	5787	gene20371	.	+	4127	5787	0	1	1660	4123	cluster_1
NW_004175751.1	18696	19275	gene20379	.	-	18696	19275	0	1	579	18695	cluster_1
NW_004175842.1	2183	3032	gene20437	.	-	2183	3032	0	1	849	2181	cluster_1
NW_004175877.1	10563	11877	gene20449	.	+	10563	11877	0	1	1314	10562	cluster_1
NW_004175877.1	21347	22277	gene20450	.	+	21347	22277	0	1	930	21345	cluster_1
NW_004175911.1	16966	17037	gene20469	.	+	16966	17037	0	1	71	16965	cluster_1
NW_004176133.1	6866	7819	gene20596	.	-	6866	7819	0	1	953	6860	cluster_1
NW_004176187.1	11125	11196	gene20626	.	+	11125	11196	0	1	71	11124	cluster_1
NW_004176187.1	11608	11679	gene20627	.	-	11608	11679	0	1	71	11607	cluster_1
NW_004176231.1	8685	8757	gene20652	.	-	8685	8757	0	1	72	8677	cluster_1
NW_004176231.1	15776	15848	gene20653	.	+	15776	15848	0	1	72	15775	cluster_1
NW_004176377.1	7592	9047	gene20723	.	+	7592	9047	0	1	1455	7585	cluster_1
NW_004176459.1	615	2154	gene20773	.	-	615	2154	0	1	1539	609	cluster_1
NW_004176583.1	9223	9866	gene20834	.	-	9223	9866	0	1	643	9214	cluster_1
NW_004176597.1	18431	19437	gene20840	.	+	18431	19437	0	1	1006	18430	cluster_1
NW_004176632.1	2960	4428	gene20858	.	+	2960	4428	0	1	1468	2958	cluster_1
NW_004176688.1	16244	17365	gene20891	.	+	16244	17365	0	1	1121	16243	cluster_1
NW_004176695.1	2011	3923	gene20895	.	-	2011	3923	0	1	1912	2009	cluster_1
NW_004176749.1	3242	4295	gene20915	.	-	3242	4295	0	1	1053	3239	cluster_1
NW_004176842.1	16883	17532	gene20963	.	+	16883	17532	0	1	649	16882	cluster_1
NW_004176913.1	9830	11020	gene20993	.	-	9830	11020	0	1	1190	9821	cluster_1
NW_004176999.1	11478	12262	gene21039	.	+	11478	12262	0	1	784	11477	cluster_1
NW_004177178.1	8885	8956	gene21134	.	+	8885	8956	0	1	71	8877	cluster_1
NW_004177270.1	14661	17318	gene21176	.	-	14661	17318	0	1	2657	14660	cluster_1
NW_004177308.1	5775	6563	gene21192	.	+	5775	6563	0	1	788	5770	cluster_1
NW_004177308.1	11999	13345	gene21193	.	-	11999	13345	0	1	1346	11998	cluster_1
NW_004177370.1	5336	6467	gene21218	.	+	5336	6467	0	1	1131	5331	cluster_1
NW_004177420.1	5658	7456	gene21234	.	-	5658	7456	0	1	1798	5653	cluster_1
NW_004177428.1	5417	6094	gene21242	.	+	5417	6094	0	1	677	5412	cluster_1
NW_004177641.1	4775	6361	gene21353	.	-	4775	6361	0	1	1586	4771	cluster_1
NW_004177777.1	382	1004	gene21405	.	+	382	1004	0	1	622	379	cluster_1
NW_004177793.1	767	1061	gene21414	.	-	767	1061	0	1	294	760	cluster_1
NW_004177794.1	2056	2467	gene21416	.	-	2056	2467	0	1	411	2054	cluster_1
NW_004177915.1	7159	7732	gene21460	.	-	7159	7732	0	1	573	7152	cluster_1
NW_004177919.1	7099	9084	gene21463	.	-	7099	9084	0	1	1985	7092	cluster_1
NW_004178049.1	3116	3588	gene21523	.	+	3116	3588	0	1	472	3113	cluster_1
NW_004178201.1	6565	7218	gene21575	.	-	6565	7218	0	1	653	6559	cluster_1
NW_004178364.1	7893	9120	gene21632	.	+	7893	9120	0	1	1227	7886	cluster_1
NW_004178478.1	69	737	gene21662	.	-	69	737	0	1	668	63	cluster_1
NW_004178555.1	3071	4947	gene21692	.	-	3071	4947	0	1	1876	3068	cluster_1
NW_004178744.1	11536	12594	gene21749	.	+	11536	12594	0	1	1058	11535	cluster_1
NW_004178753.1	6861	7562	gene21751	.	+	6861	7562	0	1	701	6855	cluster_1
NW_004178863.1	2026	2806	gene21782	.	-	2026	2806	0	1	780	2024	cluster_1
NW_004178863.1	7611	8348	gene21783	.	-	7611	8348	0	1	737	7604	cluster_1
NW_004178886.1	10727	11248	gene21798	.	-	10727	11248	0	1	521	10726	cluster_1
NW_004178895.1	1851	1922	gene21802	.	+	1851	1922	0	1	71	1850	cluster_1
NW_004178900.1	6868	7300	gene21804	.	+	6868	7300	0	1	432	6862	cluster_1
NW_004178972.1	882	2056	gene21825	.	+	882	2056	0	1	1174	874	cluster_1
NW_004179001.1	8260	10158	gene21830	.	+	8260	10158	0	1	1898	8252	cluster_1
NW_004179108.1	7131	7895	gene21856	.	+	7131	7895	0	1	764	7124	cluster_1
NW_004179223.1	9174	9923	gene21880	.	-	9174	9923	0	1	749	9165	cluster_1
NW_004179364.1	3526	3607	gene21912	.	+	3526	3607	0	1	81	3523	cluster_1
NW_004179364.1	9023	9104	gene21913	.	-	9023	9104	0	1	81	9014	cluster_1
NW_004179371.1	1366	1969	gene21915	.	-	1366	1969	0	1	603	1365	cluster_1
NW_004179751.1	3048	4093	gene21999	.	-	3048	4093	0	1	1045	3045	cluster_1
NW_004179775.1	545	1178	gene22008	.	-	545	1178	0	1	633	540	cluster_1
NW_004179851.1	7545	8534	gene22025	.	+	7545	8534	0	1	989	7538	cluster_1
NW_004179898.1	275	942	gene22034	.	-	275	942	0	1	667	273	cluster_1
NW_004179907.1	6122	6695	gene22037	.	+	6122	6695	0	1	573	6116	cluster_1
NW_004180278.1	2537	2868	gene22114	.	-	2537	2868	0	1	331	2535	cluster_1
NW_004180385.1	7481	8039	gene22139	.	-	7481	8039	0	1	558	7474	cluster_1
NW_004180409.1	7616	8671	gene22146	.	-	7616	8671	0	1	1055	7609	cluster_1
NW_004180570.1	7584	8449	gene22173	.	+	7584	8449	0	1	865	7577	cluster_1
NW_004181120.1	6894	7214	gene22265	.	+	6894	7214	0	1	320	6888	cluster_1
NW_004181143.1	6756	7166	gene22268	.	+	6756	7166	0	1	410	6750	cluster_1
NW_004181391.1	4099	4449	gene22313	.	+	4099	4449	0	1	350	4095	cluster_1
NW_004181598.1	3225	3936	gene22345	.	-	3225	3936	0	1	711	3222	cluster_1
NW_004181841.1	2824	3808	gene22382	.	+	2824	3808	0	1	984	2822	cluster_1
NW_004181891.1	3037	3525	gene22391	.	+	3037	3525	0	1	488	3034	cluster_1
NW_004181942.1	2803	3577	gene22409	.	-	2803	3577	0	1	774	2801	cluster_1
NW_004181958.1	28	1200	gene22412	.	-	28	1200	0	1	1172	26	cluster_1
NW_004182164.1	708	1400	gene22447	.	+	708	1400	0	1	692	701	cluster_1
NW_004182384.1	1096	1927	gene22480	.	+	1096	1927	0	1	831	1095	cluster_1
NW_004182845.1	2674	3330	gene22531	.	-	2674	3330	0	1	656	2672	cluster_1
NW_004182969.1	2196	3088	gene22549	.	+	2196	3088	0	1	892	2194	cluster_1
NW_004183019.1	3847	4260	gene22555	.	+	3847	4260	0	1	413	3844	cluster_1
NW_004183129.1	2530	4018	gene22570	.	+	2530	4018	0	1	1488	2528	cluster_1
NW_004183135.1	148	1072	gene22573	.	-	148	1072	0	1	924	147	cluster_1
NW_004183149.1	30	771	gene22576	.	-	30	771	0	1	741	27	cluster_1
NW_004183488.1	252	1517	gene22614	.	-	252	1517	0	1	1265	250	cluster_1
NW_004183595.1	411	1461	gene22627	.	+	411	1461	0	1	1050	407	cluster_1
NW_004183642.1	3260	3741	gene22634	.	+	3260	3741	0	1	481	3257	cluster_1
NW_004184395.1	2661	3210	gene22711	.	+	2661	3210	0	1	549	2659	cluster_1
NW_004184710.1	133	1089	gene22738	.	-	133	1089	0	1	956	132	cluster_1
NW_004185335.1	11	865	gene22781	.	-	11	865	0	1	854	10	cluster_1
NW_004185382.1	348	2407	gene22785	.	-	348	2407	0	1	2059	345	cluster_1
NW_004185497.1	1173	2552	gene22796	.	+	1173	2552	0	1	1379	1172	cluster_1
NW_004186288.1	14	863	gene22852	.	-	14	863	0	1	849	13	cluster_1
NW_004186322.1	614	1048	gene22854	.	-	614	1048	0	1	434	608	cluster_1
NW_004187293.1	56	449	gene22925	.	-	56	449	0	1	393	51	cluster_1
NW_004187303.1	1412	1895	gene22927	.	-	1412	1895	0	1	483	1411	cluster_1
NW_004187385.1	980	1422	gene22931	.	+	980	1422	0	1	442	971	cluster_1
NW_004166867.1	792282	794248	gene25	.	-	792282	794248	0	1	1966	792275	cluster_2
NW_004166868.1	128083	137125	gene30	.	+	128083	137125	0	1	9042	128082	cluster_2
NW_004166868.1	148468	149137	gene32	.	+	148468	149137	0	1	669	148467	cluster_2
NW_004166868.1	666918	673705	gene43	.	-	666918	673705	0	1	6787	666912	cluster_2
NW_004166868.1	695801	698283	gene45	.	+	695801	698283	0	1	2482	695795	cluster_2
NW_004166869.1	257756	261055	gene57	.	+	257756	261055	0	1	3299	257754	cluster_2
NW_004166869.1	396340	399943	gene62	.	+	396340	399943	0	1	3603	396337	cluster_2
NW_004166870.1	168691	168762	gene78	.	-	168691	168762	0	1	71	168690	cluster_2
NW_004166871.1	367364	369481	gene107	.	+	367364	369481	0	1	2117	367361	cluster_2
NW_004166872.1	28338	31695	gene117	.	-	28338	31695	0	1	3357	28336	cluster_2
NW_004166872.1	169572	182957	gene121	.	-	169572	182957	0	1	13385	169571	cluster_2
NW_004166872.1	359772	362169	gene125	.	+	359772	362169	0	1	2397	359769	cluster_2
NW_004166872.1	478131	478625	gene130	.	-	478131	478625	0	1	494	478127	cluster_2
NW_004166873.1	488386	492327	gene146	.	+	488386	492327	0	1	3941	488382	cluster_2
NW_004166874.1	17684	18163	gene149	.	+	17684	18163	0	1	479	17683	cluster_2
NW_004166875.1	219824	223513	gene169	.	-	219824	223513	0	1	3689	219822	cluster_2
NW_004166875.1	354752	355477	gene173	.	-	354752	355477	0	1	725	354749	cluster_2
NW_004166876.1	51294	52314	gene181	.	-	51294	52314	0	1	1020	51289	cluster_2
NW_004166876.1	85054	92642	gene183	.	-	85054	92642	0	1	7588	85046	cluster_2
NW_004166876.1	207094	208089	gene187	.	+	207094	208089	0	1	995	207092	cluster_2
NW_004166879.1	53793	56181	gene214	.	+	53793	56181	0	1	2388	53788	cluster_2
NW_004166880.1	211574	212549	gene233	.	+	211574	212549	0	1	975	211572	cluster_2
NW_004166880.1	232719	234627	gene234	.	+	232719	234627	0	1	1908	232717	cluster_2
NW_004166880.1	390426	390498	gene241	.	-	390426	390498	0	1	72	390423	cluster_2
NW_004166880.1	431460	433771	gene244	.	-	431460	433771	0	1	2311	431456	cluster_2
NW_004166881.1	263400	266355	gene254	.	-	263400	266355	0	1	2955	263398	cluster_2
NW_004166881.1	372991	374175	gene260	.	-	372991	374175	0	1	1184	372988	cluster_2
NW_004166881.1	474437	476886	gene265	.	+	474437	476886	0	1	2449	474433	cluster_2
NW_004166882.1	134513	140686	gene273	.	+	134513	140686	0	1	6173	134512	cluster_2
NW_004166883.1	284264	291487	gene290	.	+	284264	291487	0	1	7223	284262	cluster_2
NW_004166883.1	296659	297993	gene291	.	-	296659	297993	0	1	1334	296657	cluster_2
NW_004166884.1	369299	370701	gene307	.	+	369299	370701	0	1	1402	369296	cluster_2
NW_004166885.1	299029	300381	gene319	.	-	299029	300381	0	1	1352	299027	cluster_2
NW_004166885.1	404244	408117	gene322	.	+	404244	408117	0	1	3873	404240	cluster_2
NW_004166886.1	130171	131042	gene330	.	-	130171	131042	0	1	871	130170	cluster_2
NW_004166888.1	91734	95933	gene348	.	+	91734	95933	0	1	4199	91725	cluster_2
NW_004166889.1	433231	434356	gene370	.	-	433231	434356	0	1	1125	433227	cluster_2
NW_004166890.1	115766	119526	gene374	.	-	115766	119526	0	1	3760	115765	cluster_2
NW_004166892.1	116286	117800	gene396	.	+	116286	117800	0	1	1514	116285	cluster_2
NW_004166892.1	164918	166786	gene397	.	+	164918	166786	0	1	1868	164917	cluster_2
NW_004166893.1	24188	26387	gene408	.	+	24188	26387	0	1	2199	24186	cluster_2
NW_004166893.1	290188	291877	gene414	.	-	290188	291877	0	1	1689	290186	cluster_2
NW_004166894.1	10562	11884	gene418	.	-	10562	11884	0	1	1322	10561	cluster_2
NW_004166894.1	107674	108493	gene421	.	-	107674	108493	0	1	819	107673	cluster_2
NW_004166895.1	335742	337001	gene436	.	+	335742	337001	0	1	1259	335739	cluster_2
NW_004166895.1	340943	343856	gene437	.	-	340943	343856	0	1	2913	340940	cluster_2
NW_004166896.1	110565	111251	gene441	.	-	110565	111251	0	1	686	110564	cluster_2
NW_004166897.1	172844	174448	gene457	.	+	172844	174448	0	1	1604	172843	cluster_2
NW_004166898.1	386764	389245	gene471	.	+	386764	389245	0	1	2481	386761	cluster_2
NW_004166899.1	372762	376923	gene478	.	+	372762	376923	0	1	4161	372759	cluster_2
NW_004166900.1	55077	56528	gene482	.	-	55077	56528	0	1	1451	55072	cluster_2
NW_004166900.1	363431	365705	gene491	.	-	363431	365705	0	1	2274	363428	cluster_2
NW_004166902.1	36174	40966	gene507	.	-	36174	40966	0	1	4792	36171	cluster_2
NW_004166902.1	75798	77476	gene510	.	-	75798	77476	0	1	1678	75791	cluster_2
NW_004166902.1	208535	209803	gene516	.	+	208535	209803	0	1	1268	208533	cluster_2
NW_004166903.1	321881	322946	gene529	.	-	321881	322946	0	1	1065	321878	cluster_2
NW_004166904.1	51496	54285	gene533	.	+	51496	54285	0	1	2789	51491	cluster_2
NW_004166904.1	92758	94074	gene535	.	+	92758	94074	0	1	1316	92749	cluster_2
NW_004166904.1	120036	120107	gene536	.	+	120036	120107	0	1	71	120035	cluster_2
NW_004166904.1	134951	136133	gene537	.	-	134951	136133	0	1	1182	134950	cluster_2
NW_004166904.1	330165	330246	gene544	.	+	330165	330246	0	1	81	330162	cluster_2
NW_004166905.1	43892	45599	gene548	.	+	43892	45599	0	1	1707	43888	cluster_2
NW_004166905.1	147868	149697	gene550	.	-	147868	149697	0	1	1829	147867	cluster_2
NW_004166905.1	231910	234232	gene552	.	+	231910	234232	0	1	2322	231908	cluster_2
NW_004166906.1	204823	206458	gene561	.	-	204823	206458	0	1	1635	204821	cluster_2
NW_004166906.1	339183	340877	gene564	.	+	339183	340877	0	1	1694	339180	cluster_2
NW_004166907.1	160425	162117	gene571	.	+	160425	162117	0	1	1692	160424	cluster_2
NW_004166907.1	379345	380952	gene580	.	+	379345	380952	0	1	1607	379342	cluster_2
NW_004166908.1	157506	161151	gene589	.	-	157506	161151	0	1	3645	157505	cluster_2
NW_004166909.1	376356	376429	gene599	.	+	376356	376429	0	1	73	376353	cluster_2
NW_004166910.1	73858	75104	gene603	.	+	73858	75104	0	1	1246	73851	cluster_2
NW_004166910.1	99275	104641	gene605	.	-	99275	104641	0	1	5366	99266	cluster_2
NW_004166910.1	350293	356865	gene610	.	+	350293	356865	0	1	6572	350290	cluster_2
NW_004166913.1	170066	174877	gene633	.	+	170066	174877	0	1	4811	170065	cluster_2
NW_004166915.1	290710	291344	gene671	.	-	290710	291344	0	1	634	290708	cluster_2
NW_004166915.1	351857	352972	gene676	.	+	351857	352972	0	1	1115	351854	cluster_2
NW_004166915.1	371669	383683	gene678	.	-	371669	383683	0	1	12014	371666	cluster_2
NW_004166916.1	75685	82977	gene682	.	+	75685	82977	0	1	7292	75678	cluster_2
NW_004166916.1	282661	283840	gene692	.	+	282661	283840	0	1	1179	282659	cluster_2
NW_004166916.1	287177	288706	gene693	.	-	287177	288706	0	1	1529	287175	cluster_2
NW_004166916.1	317769	318986	gene695	.	+	317769	318986	0	1	1217	317766	cluster_2
NW_004166917.1	291140	291878	gene706	.	+	291140	291878	0	1	738	291138	cluster_2
NW_004166919.1	2535	3092	gene721	.	-	2535	3092	0	1	557	2533	cluster_2
NW_004166923.1	166899	171121	gene761	.	-	166899	171121	0	1	4222	166898	cluster_2
NW_004166923.1	354700	359027	gene766	.	-	354700	359027	0	1	4327	354697	cluster_2
NW_004166924.1	207509	212337	gene777	.	+	207509	212337	0	1	4828	207507	cluster_2
NW_004166925.1	132983	133055	gene785	.	+	132983	133055	0	1	72	132982	cluster_2
NW_004166925.1	134848	136755	gene786	.	-	134848	136755	0	1	1907	134847	cluster_2
NW_004166926.1	248380	250520	gene797	.	+	248380	250520	0	1	2140	248378	cluster_2
NW_004166928.1	266872	269470	gene819	.	+	266872	269470	0	1	2598	266870	cluster_2
NW_004166931.1	112581	115703	gene844	.	-	112581	115703	0	1	3122	112580	cluster_2
NW_004166931.1	156912	159753	gene847	.	-	156912	159753	0	1	2841	156911	cluster_2
NW_004166932.1	179891	182889	gene859	.	-	179891	182889	0	1	2998	179890	cluster_2
NW_004166932.1	195382	195837	gene860	.	-	195382	195837	0	1	455	195381	cluster_2
NW_004166932.1	327673	328652	gene863	.	+	327673	328652	0	1	979	327670	cluster_2
NW_004166933.1	43464	48581	gene866	.	-	43464	48581	0	1	5117	43460	cluster_2
NW_004166934.1	222475	225425	gene881	.	-	222475	225425	0	1	2950	222473	cluster_2
NW_004166936.1	64284	65211	gene898	.	-	64284	65211	0	1	927	64278	cluster_2
NW_004166936.1	131430	135049	gene900	.	-	131430	135049	0	1	3619	131429	cluster_2
NW_004166939.1	64029	64100	gene929	.	+	64029	64100	0	1	71	64023	cluster_2
NW_004166939.1	277170	278649	gene935	.	+	277170	278649	0	1	1479	277168	cluster_2
NW_004166939.1	318663	319614	gene937	.	+	318663	319614	0	1	951	318660	cluster_2
NW_004166940.1	83503	84476	gene941	.	+	83503	84476	0	1	973	83495	cluster_2
NW_004166940.1	314170	321210	gene948	.	+	314170	321210	0	1	7040	314167	cluster_2
NW_004166941.1	134651	137428	gene955	.	-	134651	137428	0	1	2777	134650	cluster_2
NW_004166941.1	288019	290161	gene959	.	+	288019	290161	0	1	2142	288017	cluster_2
NW_004166942.1	198851	201959	gene968	.	+	198851	201959	0	1	3108	198850	cluster_2
NW_004166943.1	8534	9054	gene974	.	-	8534	9054	0	1	520	8526	cluster_2
NW_004166943.1	213846	216400	gene978	.	+	213846	216400	0	1	2554	213844	cluster_2
NW_004166943.1	241150	245202	gene980	.	-	241150	245202	0	1	4052	241148	cluster_2
NW_004166943.1	287976	288057	gene983	.	-	287976	288057	0	1	81	287974	cluster_2
NW_004166943.1	331128	335518	gene985	.	-	331128	335518	0	1	4390	331125	cluster_2
NW_004166945.1	81933	83672	gene999	.	-	81933	83672	0	1	1739	81925	cluster_2
NW_004166947.1	93534	94931	gene1021	.	-	93534	94931	0	1	1397	93525	cluster_2
NW_004166949.1	68392	70642	gene1036	.	+	68392	70642	0	1	2250	68386	cluster_2
NW_004166949.1	253880	255226	gene1041	.	-	253880	255226	0	1	1346	253878	cluster_2
NW_004166950.1	82641	83796	gene1047	.	+	82641	83796	0	1	1155	82633	cluster_2
NW_004166950.1	202262	204951	gene1050	.	-	202262	204951	0	1	2689	202260	cluster_2
NW_004166950.1	245064	249107	gene1051	.	+	245064	249107	0	1	4043	245062	cluster_2
NW_004166950.1	299424	299497	gene1053	.	-	299424	299497	0	1	73	299422	cluster_2
NW_004166951.1	10016	10807	gene1055	.	+	10016	10807	0	1	791	10015	cluster_2
NW_004166951.1	10874	12735	gene1056	.	-	10874	12735	0	1	1861	10873	cluster_2
NW_004166951.1	133554	134979	gene1060	.	-	133554	134979	0	1	1425	133553	cluster_2
NW_004166951.1	139078	142808	gene1061	.	+	139078	142808	0	1	3730	139077	cluster_2
NW_004166951.1	266299	271776	gene1066	.	+	266299	271776	0	1	5477	266297	cluster_2
NW_004166951.1	327400	327471	gene1072	.	+	327400	327471	0	1	71	327397	cluster_2
NW_004166954.1	15291	21325	gene1089	.	+	15291	21325	0	1	6034	15290	cluster_2
NW_004166955.1	171106	179455	gene1101	.	-	171106	179455	0	1	8349	171105	cluster_2
NW_004166956.1	21258	26862	gene1107	.	-	21258	26862	0	1	5604	21256	cluster_2
NW_004166956.1	66165	67338	gene1108	.	+	66165	67338	0	1	1173	66159	cluster_2
NW_004166958.1	277627	279195	gene1133	.	-	277627	279195	0	1	1568	277625	cluster_2
NW_004166959.1	294112	299401	gene1141	.	-	294112	299401	0	1	5289	294110	cluster_2
NW_004166960.1	137306	139111	gene1145	.	+	137306	139111	0	1	1805	137305	cluster_2
NW_004166961.1	22149	22925	gene1152	.	-	22149	22925	0	1	776	22147	cluster_2
NW_004166962.1	131610	139896	gene1170	.	-	131610	139896	0	1	8286	131609	cluster_2
NW_004166963.1	164664	167087	gene1185	.	+	164664	167087	0	1	2423	164663	cluster_2
NW_004166963.1	184886	188603	gene1186	.	-	184886	188603	0	1	3717	184885	cluster_2
NW_004166965.1	98051	100124	gene1200	.	+	98051	100124	0	1	2073	98042	cluster_2
NW_004166965.1	295116	299358	gene1205	.	-	295116	299358	0	1	4242	295114	cluster_2
NW_004166966.1	42632	43756	gene1208	.	+	42632	43756	0	1	1124	42628	cluster_2
NW_004166966.1	211983	212054	gene1214	.	+	211983	212054	0	1	71	211981	cluster_2
NW_004166966.1	337019	338954	gene1219	.	-	337019	338954	0	1	1935	337016	cluster_2
NW_004166967.1	230213	232753	gene1228	.	-	230213	232753	0	1	2540	230211	cluster_2
NW_004166967.1	333370	336090	gene1232	.	+	333370	336090	0	1	2720	333367	cluster_2
NW_004166970.1	177452	179122	gene1253	.	-	177452	179122	0	1	1670	177451	cluster_2
NW_004166971.1	39695	40952	gene1260	.	-	39695	40952	0	1	1257	39692	cluster_2
NW_004166972.1	70209	72232	gene1269	.	+	70209	72232	0	1	2023	70202	cluster_2
NW_004166972.1	257073	258992	gene1278	.	-	257073	258992	0	1	1919	257071	cluster_2
NW_004166973.1	208401	211339	gene1285	.	-	208401	211339	0	1	2938	208399	cluster_2
NW_004166975.1	113397	113469	gene1293	.	+	113397	113469	0	1	72	113396	cluster_2
NW_004166975.1	152960	153033	gene1297	.	+	152960	153033	0	1	73	152959	cluster_2
NW_004166977.1	165202	171013	gene1313	.	-	165202	171013	0	1	5811	165201	cluster_2
NW_004166982.1	139396	140093	gene1346	.	+	139396	140093	0	1	697	139395	cluster_2
NW_004166982.1	157863	159207	gene1349	.	-	157863	159207	0	1	1344	157862	cluster_2
NW_004166983.1	178727	178809	gene1363	.	+	178727	178809	0	1	82	178726	cluster_2
NW_004166983.1	196117	196199	gene1364	.	+	196117	196199	0	1	82	196116	cluster_2
NW_004166983.1	280560	282200	gene1368	.	+	280560	282200	0	1	1640	280558	cluster_2
NW_004166984.1	175428	177525	gene1375	.	+	175428	177525	0	1	2097	175427	cluster_2
NW_004166986.1	68662	70362	gene1391	.	+	68662	70362	0	1	1700	68656	cluster_2
NW_004166990.1	294546	297596	gene1428	.	+	294546	297596	0	1	3050	294544	cluster_2
NW_004166991.1	186779	186850	gene1436	.	-	186779	186850	0	1	71	186778	cluster_2
NW_004166991.1	234154	234225	gene1439	.	-	234154	234225	0	1	71	234152	cluster_2
NW_004166993.1	46858	50364	gene1456	.	+	46858	50364	0	1	3506	46854	cluster_2
NW_004166993.1	123098	125793	gene1459	.	-	123098	125793	0	1	2695	123097	cluster_2
NW_004166994.1	211245	211316	gene1470	.	-	211245	211316	0	1	71	211243	cluster_2
NW_004166997.1	243835	244981	gene1496	.	+	243835	244981	0	1	1146	243833	cluster_2
NW_004166997.1	269309	269791	gene1497	.	-	269309	269791	0	1	482	269307	cluster_2
NW_004166999.1	17114	23099	gene1508	.	-	17114	23099	0	1	5985	17113	cluster_2
NW_004166999.1	117362	119665	gene1510	.	-	117362	119665	0	1	2303	117361	cluster_2
NW_004167001.1	42445	43864	gene1525	.	+	42445	43864	0	1	1419	42441	cluster_2
NW_004167002.1	58112	58184	gene1535	.	-	58112	58184	0	1	72	58107	cluster_2
NW_004167003.1	310410	312173	gene1550	.	+	310410	312173	0	1	1763	310407	cluster_2
NW_004167004.1	246227	247210	gene1556	.	-	246227	247210	0	1	983	246225	cluster_2
NW_004167004.1	262145	266762	gene1558	.	+	262145	266762	0	1	4617	262143	cluster_2
NW_004167005.1	300353	301268	gene1564	.	+	300353	301268	0	1	915	300350	cluster_2
NW_004167006.1	90883	94065	gene1568	.	+	90883	94065	0	1	3182	90874	cluster_2
NW_004167008.1	101910	103202	gene1587	.	+	101910	103202	0	1	1292	101909	cluster_2
NW_004167010.1	158597	163704	gene1603	.	+	158597	163704	0	1	5107	158596	cluster_2
NW_004167011.1	183660	187262	gene1615	.	-	183660	187262	0	1	3602	183659	cluster_2
NW_004167011.1	207641	210492	gene1616	.	-	207641	210492	0	1	2851	207639	cluster_2
NW_004167011.1	293177	295852	gene1618	.	-	293177	295852	0	1	2675	293175	cluster_2
NW_004167012.1	26614	32769	gene1620	.	+	26614	32769	0	1	6155	26612	cluster_2
NW_004167012.1	42536	44279	gene1621	.	+	42536	44279	0	1	1743	42532	cluster_2
NW_004167012.1	161406	165167	gene1624	.	-	161406	165167	0	1	3761	161405	cluster_2
NW_004167013.1	162395	163035	gene1637	.	+	162395	163035	0	1	640	162394	cluster_2
NW_004167013.1	289740	291246	gene1644	.	-	289740	291246	0	1	1506	289738	cluster_2
NW_004167015.1	216787	220527	gene1655	.	+	216787	220527	0	1	3740	216785	cluster_2
NW_004167015.1	301670	301741	gene1658	.	-	301670	301741	0	1	71	301667	cluster_2
NW_004167017.1	78577	80470	gene1672	.	-	78577	80470	0	1	1893	78570	cluster_2
NW_004167018.1	117122	117904	gene1678	.	-	117122	117904	0	1	782	117121	cluster_2
NW_004167018.1	204390	205652	gene1683	.	+	204390	205652	0	1	1262	204388	cluster_2
NW_004167020.1	170592	176138	gene1700	.	-	170592	176138	0	1	5546	170591	cluster_2
NW_004167020.1	238310	239644	gene1703	.	-	238310	239644	0	1	1334	238308	cluster_2
NW_004167023.1	31395	32108	gene1724	.	-	31395	32108	0	1	713	31392	cluster_2
NW_004167023.1	221335	222553	gene1729	.	-	221335	222553	0	1	1218	221333	cluster_2
NW_004167026.1	27972	28784	gene1743	.	-	27972	28784	0	1	812	27970	cluster_2
NW_004167026.1	170285	170366	gene1747	.	+	170285	170366	0	1	81	170284	cluster_2
NW_004167026.1	255132	259959	gene1753	.	-	255132	259959	0	1	4827	255130	cluster_2
NW_004167027.1	226126	231911	gene1759	.	+	226126	231911	0	1	5785	226124	cluster_2
NW_004167031.1	35088	42519	gene1795	.	-	35088	42519	0	1	7431	35085	cluster_2
NW_004167031.1	230879	232395	gene1803	.	+	230879	232395	0	1	1516	230877	cluster_2
NW_004167032.1	289288	289359	gene1810	.	-	289288	289359	0	1	71	289286	cluster_2
NW_004167033.1	181991	184031	gene1818	.	+	181991	184031	0	1	2040	181990	cluster_2
NW_004167035.1	132149	136155	gene1833	.	-	132149	136155	0	1	4006	132148	cluster_2
NW_004167036.1	51907	55799	gene1838	.	+	51907	55799	0	1	3892	51902	cluster_2
NW_004167036.1	248732	250851	gene1846	.	+	248732	250851	0	1	2119	248730	cluster_2
NW_004167038.1	31406	36295	gene1856	.	-	31406	36295	0	1	4889	31403	cluster_2
NW_004167038.1	258006	263353	gene1862	.	-	258006	263353	0	1	5347	258004	cluster_2
NW_004167040.1	104976	111084	gene1870	.	-	104976	111084	0	1	6108	104975	cluster_2
NW_004167040.1	289530	293149	gene1876	.	+	289530	293149	0	1	3619	289528	cluster_2
NW_004167043.1	50410	52863	gene1893	.	-	50410	52863	0	1	2453	50405	cluster_2
NW_004167043.1	108318	108390	gene1897	.	+	108318	108390	0	1	72	108317	cluster_2
NW_004167043.1	174283	176499	gene1899	.	+	174283	176499	0	1	2216	174282	cluster_2
NW_004167043.1	220192	222558	gene1901	.	-	220192	222558	0	1	2366	220190	cluster_2
NW_004167044.1	59153	60389	gene1906	.	-	59153	60389	0	1	1236	59148	cluster_2
NW_004167045.1	7837	10396	gene1911	.	-	7837	10396	0	1	2559	7830	cluster_2
NW_004167046.1	86354	89371	gene1923	.	+	86354	89371	0	1	3017	86346	cluster_2
NW_004167050.1	125990	129960	gene1961	.	-	125990	129960	0	1	3970	125989	cluster_2
NW_004167050.1	148999	149688	gene1962	.	+	148999	149688	0	1	689	148998	cluster_2
NW_004167054.1	6768	11530	gene1992	.	+	6768	11530	0	1	4762	6762	cluster_2
NW_004167055.1	49184	60963	gene2001	.	+	49184	60963	0	1	11779	49180	cluster_2
NW_004167056.1	275503	276339	gene2019	.	+	275503	276339	0	1	836	275501	cluster_2
NW_004167060.1	32549	34869	gene2043	.	+	32549	34869	0	1	2320	32546	cluster_2
NW_004167060.1	102265	106608	gene2045	.	-	102265	106608	0	1	4343	102264	cluster_2
NW_004167060.1	198114	200347	gene2047	.	+	198114	200347	0	1	2233	198113	cluster_2
NW_004167064.1	31297	33710	gene2061	.	-	31297	33710	0	1	2413	31294	cluster_2
NW_004167065.1	272013	273898	gene2078	.	+	272013	273898	0	1	1885	272011	cluster_2
NW_004167066.1	190523	193020	gene2084	.	-	190523	193020	0	1	2497	190522	cluster_2
NW_004167068.1	173972	180089	gene2102	.	+	173972	180089	0	1	6117	173971	cluster_2
NW_004167070.1	35996	36067	gene2111	.	-	35996	36067	0	1	71	35993	cluster_2
NW_004167070.1	43504	43575	gene2112	.	+	43504	43575	0	1	71	43500	cluster_2
NW_004167071.1	143248	144677	gene2121	.	-	143248	144677	0	1	1429	143247	cluster_2
NW_004167071.1	153196	153825	gene2122	.	-	153196	153825	0	1	629	153195	cluster_2
NW_004167072.1	203455	204684	gene2135	.	+	203455	204684	0	1	1229	203453	cluster_2
NW_004167074.1	138818	139904	gene2150	.	-	138818	139904	0	1	1086	138817	cluster_2
NW_004167080.1	8414	10217	gene2188	.	+	8414	10217	0	1	1803	8406	cluster_2
NW_004167080.1	186769	196607	gene2192	.	+	186769	196607	0	1	9838	186768	cluster_2
NW_004167081.1	38098	57210	gene2198	.	-	38098	57210	0	1	19112	38095	cluster_2
NW_004167082.1	50379	55058	gene2203	.	-	50379	55058	0	1	4679	50374	cluster_2
NW_004167083.1	123029	135978	gene2215	.	-	123029	135978	0	1	12949	123028	cluster_2
NW_004167084.1	47258	57448	gene2220	.	+	47258	57448	0	1	10190	47254	cluster_2
NW_004167086.1	14641	15669	gene2235	.	-	14641	15669	0	1	1028	14640	cluster_2
NW_004167086.1	115681	118848	gene2241	.	+	115681	118848	0	1	3167	115680	cluster_2
NW_004167086.1	136028	139691	gene2242	.	-	136028	139691	0	1	3663	136027	cluster_2
NW_004167089.1	76222	81089	gene2265	.	+	76222	81089	0	1	4867	76215	cluster_2
NW_004167089.1	268392	275738	gene2269	.	-	268392	275738	0	1	7346	268390	cluster_2
NW_004167096.1	162620	165335	gene2326	.	-	162620	165335	0	1	2715	162619	cluster_2
NW_004167097.1	35591	38520	gene2330	.	-	35591	38520	0	1	2929	35588	cluster_2
NW_004167103.1	8150	10445	gene2361	.	+	8150	10445	0	1	2295	8142	cluster_2
NW_004167103.1	127252	127325	gene2364	.	+	127252	127325	0	1	73	127251	cluster_2
NW_004167105.1	132285	133172	gene2382	.	-	132285	133172	0	1	887	132284	cluster_2
NW_004167105.1	171984	181334	gene2387	.	+	171984	181334	0	1	9350	171983	cluster_2
NW_004167106.1	100547	102595	gene2393	.	-	100547	102595	0	1	2048	100546	cluster_2
NW_004167108.1	266077	268252	gene2419	.	-	266077	268252	0	1	2175	266075	cluster_2
NW_004167109.1	1434	16744	gene2420	.	+	1434	16744	0	1	15310	1433	cluster_2
NW_004167109.1	237238	240066	gene2426	.	-	237238	240066	0	1	2828	237236	cluster_2
NW_004167109.1	245089	248811	gene2427	.	-	245089	248811	0	1	3722	245087	cluster_2
NW_004167110.1	1647	4302	gene2429	.	-	1647	4302	0	1	2655	1646	cluster_2
NW_004167110.1	117682	119589	gene2433	.	-	117682	119589	0	1	1907	117681	cluster_2
NW_004167110.1	210924	212320	gene2437	.	-	210924	212320	0	1	1396	210922	cluster_2
NW_004167111.1	19270	24878	gene2439	.	+	19270	24878	0	1	5608	19269	cluster_2
NW_004167111.1	161096	161551	gene2445	.	-	161096	161551	0	1	455	161095	cluster_2
NW_004167111.1	217237	218656	gene2448	.	+	217237	218656	0	1	1419	217235	cluster_2
NW_004167112.1	221112	223188	gene2456	.	-	221112	223188	0	1	2076	221110	cluster_2
NW_004167114.1	28268	37963	gene2464	.	+	28268	37963	0	1	9695	28266	cluster_2
NW_004167114.1	110577	115426	gene2466	.	-	110577	115426	0	1	4849	110576	cluster_2
NW_004167114.1	141246	142132	gene2467	.	+	141246	142132	0	1	886	141245	cluster_2
NW_004167117.1	27939	29722	gene2481	.	-	27939	29722	0	1	1783	27937	cluster_2
NW_004167117.1	50257	58107	gene2482	.	+	50257	58107	0	1	7850	50252	cluster_2
NW_004167117.1	156932	158992	gene2486	.	+	156932	158992	0	1	2060	156931	cluster_2
NW_004167118.1	149709	156747	gene2499	.	+	149709	156747	0	1	7038	149708	cluster_2
NW_004167118.1	222221	227884	gene2502	.	-	222221	227884	0	1	5663	222219	cluster_2
NW_004167118.1	228097	234827	gene2503	.	+	228097	234827	0	1	6730	228095	cluster_2
NW_004167119.1	156133	161053	gene2510	.	-	156133	161053	0	1	4920	156132	cluster_2
NW_004167120.1	173427	175508	gene2517	.	+	173427	175508	0	1	2081	173426	cluster_2
NW_004167122.1	59094	60344	gene2533	.	+	59094	60344	0	1	1250	59089	cluster_2
NW_004167123.1	28731	29824	gene2539	.	-	28731	29824	0	1	1093	28729	cluster_2
NW_004167129.1	76629	78719	gene2580	.	+	76629	78719	0	1	2090	76622	cluster_2
NW_004167132.1	46178	48826	gene2599	.	-	46178	48826	0	1	2648	46174	cluster_2
NW_004167132.1	220129	225860	gene2607	.	-	220129	225860	0	1	5731	220127	cluster_2
NW_004167134.1	107700	108533	gene2618	.	-	107700	108533	0	1	833	107699	cluster_2
NW_004167139.1	144894	144966	gene2652	.	+	144894	144966	0	1	72	144893	cluster_2
NW_004167139.1	158206	158278	gene2653	.	+	158206	158278	0	1	72	158205	cluster_2
NW_004167139.1	166065	166136	gene2655	.	+	166065	166136	0	1	71	166064	cluster_2
NW_004167140.1	1712	3041	gene2661	.	-	1712	3041	0	1	1329	1711	cluster_2
NW_004167140.1	71156	72245	gene2664	.	+	71156	72245	0	1	1089	71149	cluster_2
NW_004167143.1	36023	36784	gene2681	.	+	36023	36784	0	1	761	36020	cluster_2
NW_004167144.1	1247	2482	gene2683	.	+	1247	2482	0	1	1235	1246	cluster_2
NW_004167144.1	199640	199711	gene2687	.	-	199640	199711	0	1	71	199639	cluster_2
NW_004167148.1	219604	219675	gene2710	.	-	219604	219675	0	1	71	219602	cluster_2
NW_004167151.1	13911	16623	gene2727	.	+	13911	16623	0	1	2712	13910	cluster_2
NW_004167151.1	22661	23485	gene2728	.	-	22661	23485	0	1	824	22659	cluster_2
NW_004167151.1	174521	175150	gene2731	.	-	174521	175150	0	1	629	174520	cluster_2
NW_004167153.1	26104	32487	gene2742	.	+	26104	32487	0	1	6383	26102	cluster_2
NW_004167154.1	34950	55424	gene2746	.	+	34950	55424	0	1	20474	34947	cluster_2
NW_004167154.1	202572	204288	gene2750	.	+	202572	204288	0	1	1716	202570	cluster_2
NW_004167154.1	219639	220820	gene2752	.	-	219639	220820	0	1	1181	219637	cluster_2
NW_004167155.1	33679	34196	gene2757	.	-	33679	34196	0	1	517	33676	cluster_2
NW_004167157.1	95971	110824	gene2773	.	+	95971	110824	0	1	14853	95962	cluster_2
NW_004167157.1	253516	254740	gene2777	.	+	253516	254740	0	1	1224	253514	cluster_2
NW_004167159.1	19254	22776	gene2785	.	+	19254	22776	0	1	3522	19253	cluster_2
NW_004167159.1	44554	48708	gene2787	.	-	44554	48708	0	1	4154	44550	cluster_2
NW_004167159.1	106071	107930	gene2790	.	-	106071	107930	0	1	1859	106070	cluster_2
NW_004167161.1	226940	228878	gene2803	.	-	226940	228878	0	1	1938	226938	cluster_2
NW_004167163.1	14128	25846	gene2814	.	+	14128	25846	0	1	11718	14127	cluster_2
NW_004167163.1	116860	119495	gene2819	.	-	116860	119495	0	1	2635	116859	cluster_2
NW_004167164.1	3818	7883	gene2824	.	-	3818	7883	0	1	4065	3815	cluster_2
NW_004167165.1	224560	227779	gene2835	.	-	224560	227779	0	1	3219	224558	cluster_2
NW_004167166.1	23497	24581	gene2837	.	+	23497	24581	0	1	1084	23495	cluster_2
NW_004167166.1	36345	38082	gene2838	.	-	36345	38082	0	1	1737	36342	cluster_2
NW_004167170.1	146504	149557	gene2872	.	+	146504	149557	0	1	3053	146503	cluster_2
NW_004167170.1	185346	185459	gene2875	.	-	185346	185459	0	1	113	185345	cluster_2
NW_004167172.1	69891	71443	gene2884	.	+	69891	71443	0	1	1552	69885	cluster_2
NW_004167176.1	142598	147773	gene2907	.	-	142598	147773	0	1	5175	142597	cluster_2
NW_004167178.1	163155	164183	gene2922	.	-	163155	164183	0	1	1028	163154	cluster_2
NW_004167181.1	140221	140703	gene2939	.	-	140221	140703	0	1	482	140220	cluster_2
NW_004167182.1	206605	210921	gene2946	.	+	206605	210921	0	1	4316	206603	cluster_2
NW_004167183.1	146621	147901	gene2951	.	+	146621	147901	0	1	1280	146620	cluster_2
NW_004167184.1	90374	91486	gene2957	.	+	90374	91486	0	1	1112	90365	cluster_2
NW_004167185.1	92918	92990	gene2963	.	-	92918	92990	0	1	72	92909	cluster_2
NW_004167185.1	170634	174670	gene2966	.	+	170634	174670	0	1	4036	170633	cluster_2
NW_004167185.1	216226	218628	gene2968	.	-	216226	218628	0	1	2402	216224	cluster_2
NW_004167188.1	82288	82360	gene2989	.	+	82288	82360	0	1	72	82280	cluster_2
NW_004167188.1	118456	119838	gene2990	.	+	118456	119838	0	1	1382	118455	cluster_2
NW_004167189.1	1828	6147	gene2991	.	-	1828	6147	0	1	4319	1827	cluster_2
NW_004167189.1	231320	232486	gene2997	.	+	231320	232486	0	1	1166	231318	cluster_2
NW_004167194.1	11160	16660	gene3023	.	-	11160	16660	0	1	5500	11159	cluster_2
NW_004167194.1	57611	59711	gene3024	.	+	57611	59711	0	1	2100	57606	cluster_2
NW_004167200.1	85145	89731	gene3057	.	-	85145	89731	0	1	4586	85137	cluster_2
NW_004167202.1	82072	82950	gene3067	.	-	82072	82950	0	1	878	82064	cluster_2
NW_004167203.1	40272	40353	gene3075	.	-	40272	40353	0	1	81	40268	cluster_2
NW_004167203.1	74518	77172	gene3077	.	-	74518	77172	0	1	2654	74511	cluster_2
NW_004167203.1	141087	142493	gene3080	.	+	141087	142493	0	1	1406	141086	cluster_2
NW_004167208.1	95397	96549	gene3118	.	-	95397	96549	0	1	1152	95388	cluster_2
NW_004167211.1	68527	69360	gene3134	.	-	68527	69360	0	1	833	68521	cluster_2
NW_004167213.1	48087	51574	gene3147	.	-	48087	51574	0	1	3487	48083	cluster_2
NW_004167215.1	26990	38881	gene3158	.	+	26990	38881	0	1	11891	26988	cluster_2
NW_004167218.1	13809	14883	gene3181	.	+	13809	14883	0	1	1074	13808	cluster_2
NW_004167218.1	48333	48404	gene3183	.	-	48333	48404	0	1	71	48329	cluster_2
NW_004167218.1	58470	58541	gene3184	.	+	58470	58541	0	1	71	58465	cluster_2
NW_004167219.1	125089	126546	gene3193	.	+	125089	126546	0	1	1457	125088	cluster_2
NW_004167221.1	20681	26619	gene3205	.	-	20681	26619	0	1	5938	20679	cluster_2
NW_004167223.1	119646	120230	gene3231	.	-	119646	120230	0	1	584	119645	cluster_2
NW_004167225.1	102130	109201	gene3247	.	+	102130	109201	0	1	7071	102129	cluster_2
NW_004167228.1	216919	224966	gene3268	.	-	216919	224966	0	1	8047	216917	cluster_2
NW_004167229.1	33848	34291	gene3270	.	-	33848	34291	0	1	443	33845	cluster_2
NW_004167230.1	63479	70170	gene3281	.	-	63479	70170	0	1	6691	63473	cluster_2
NW_004167235.1	41509	41878	gene3315	.	+	41509	41878	0	1	369	41505	cluster_2
NW_004167235.1	107653	114115	gene3319	.	+	107653	114115	0	1	6462	107652	cluster_2
NW_004167236.1	13456	13529	gene3323	.	+	13456	13529	0	1	73	13455	cluster_2
NW_004167237.1	228	819	gene3333	.	-	228	819	0	1	591	226	cluster_2
NW_004167239.1	135585	136750	gene3346	.	+	135585	136750	0	1	1165	135584	cluster_2
NW_004167239.1	158957	160931	gene3347	.	+	158957	160931	0	1	1974	158956	cluster_2
NW_004167240.1	14351	14740	gene3350	.	-	14351	14740	0	1	389	14350	cluster_2
NW_004167241.1	171148	176286	gene3363	.	+	171148	176286	0	1	5138	171147	cluster_2
NW_004167244.1	151426	151764	gene3374	.	+	151426	151764	0	1	338	151425	cluster_2
NW_004167246.1	146010	150197	gene3382	.	-	146010	150197	0	1	4187	146009	cluster_2
NW_004167246.1	186223	187501	gene3384	.	-	186223	187501	0	1	1278	186222	cluster_2
NW_004167247.1	25261	27508	gene3387	.	+	25261	27508	0	1	2247	25259	cluster_2
NW_004167248.1	69478	71998	gene3393	.	+	69478	71998	0	1	2520	69472	cluster_2
NW_004167250.1	190282	191264	gene3412	.	+	190282	191264	0	1	982	190281	cluster_2
NW_004167252.1	94350	95452	gene3422	.	-	94350	95452	0	1	1102	94341	cluster_2
NW_004167255.1	199709	202757	gene3438	.	+	199709	202757	0	1	3048	199708	cluster_2
NW_004167262.1	163166	163247	gene3473	.	+	163166	163247	0	1	81	163165	cluster_2
NW_004167265.1	55628	56909	gene3487	.	+	55628	56909	0	1	1281	55623	cluster_2
NW_004167265.1	226148	228281	gene3491	.	+	226148	228281	0	1	2133	226146	cluster_2
NW_004167266.1	199643	200938	gene3495	.	-	199643	200938	0	1	1295	199642	cluster_2
NW_004167268.1	7081	14643	gene3501	.	-	7081	14643	0	1	7562	7074	cluster_2
NW_004167269.1	63545	68110	gene3508	.	-	63545	68110	0	1	4565	63539	cluster_2
NW_004167271.1	50946	59646	gene3526	.	-	50946	59646	0	1	8700	50941	cluster_2
NW_004167272.1	101167	107357	gene3533	.	-	101167	107357	0	1	6190	101166	cluster_2
NW_004167273.1	169407	171233	gene3540	.	-	169407	171233	0	1	1826	169406	cluster_2
NW_004167276.1	95739	96282	gene3561	.	+	95739	96282	0	1	543	95730	cluster_2
NW_004167282.1	116017	116936	gene3602	.	+	116017	116936	0	1	919	116016	cluster_2
NW_004167284.1	87314	87855	gene3613	.	+	87314	87855	0	1	541	87306	cluster_2
NW_004167285.1	157336	159195	gene3622	.	+	157336	159195	0	1	1859	157335	cluster_2
NW_004167285.1	165386	167849	gene3624	.	-	165386	167849	0	1	2463	165385	cluster_2
NW_004167286.1	38024	38650	gene3628	.	-	38024	38650	0	1	626	38021	cluster_2
NW_004167287.1	8478	10408	gene3633	.	-	8478	10408	0	1	1930	8470	cluster_2
NW_004167289.1	54362	65217	gene3649	.	+	54362	65217	0	1	10855	54357	cluster_2
NW_004167289.1	147701	154912	gene3652	.	-	147701	154912	0	1	7211	147700	cluster_2
NW_004167291.1	14202	21108	gene3663	.	+	14202	21108	0	1	6906	14201	cluster_2
NW_004167292.1	54326	56746	gene3670	.	+	54326	56746	0	1	2420	54321	cluster_2
NW_004167292.1	209844	211063	gene3676	.	+	209844	211063	0	1	1219	209842	cluster_2
NW_004167292.1	212499	216119	gene3677	.	+	212499	216119	0	1	3620	212497	cluster_2
NW_004167294.1	124187	124778	gene3689	.	-	124187	124778	0	1	591	124186	cluster_2
NW_004167296.1	74593	76589	gene3700	.	-	74593	76589	0	1	1996	74586	cluster_2
NW_004167296.1	207558	208307	gene3704	.	+	207558	208307	0	1	749	207556	cluster_2
NW_004167298.1	54599	58414	gene3714	.	+	54599	58414	0	1	3815	54594	cluster_2
NW_004167299.1	162462	163571	gene3724	.	-	162462	163571	0	1	1109	162461	cluster_2
NW_004167299.1	182071	183087	gene3725	.	-	182071	183087	0	1	1016	182070	cluster_2
NW_004167299.1	203642	204554	gene3726	.	-	203642	204554	0	1	912	203640	cluster_2
NW_004167301.1	119166	123225	gene3738	.	+	119166	123225	0	1	4059	119165	cluster_2
NW_004167303.1	44830	50836	gene3745	.	+	44830	50836	0	1	6006	44826	cluster_2
NW_004167305.1	57217	57298	gene3760	.	-	57217	57298	0	1	81	57212	cluster_2
NW_004167312.1	12901	17598	gene3801	.	-	12901	17598	0	1	4697	12900	cluster_2
NW_004167314.1	158453	160326	gene3814	.	+	158453	160326	0	1	1873	158452	cluster_2
NW_004167316.1	186480	187851	gene3830	.	-	186480	187851	0	1	1371	186479	cluster_2
NW_004167317.1	92764	98170	gene3833	.	-	92764	98170	0	1	5406	92755	cluster_2
NW_004167318.1	125104	135414	gene3838	.	-	125104	135414	0	1	10310	125103	cluster_2
NW_004167319.1	49596	51574	gene3844	.	-	49596	51574	0	1	1978	49592	cluster_2
NW_004167319.1	108267	112993	gene3847	.	+	108267	112993	0	1	4726	108266	cluster_2
NW_004167320.1	126797	127443	gene3859	.	+	126797	127443	0	1	646	126796	cluster_2
NW_004167322.1	43092	43697	gene3871	.	+	43092	43697	0	1	605	43088	cluster_2
NW_004167323.1	153637	154765	gene3880	.	-	153637	154765	0	1	1128	153636	cluster_2
NW_004167325.1	49209	55458	gene3890	.	-	49209	55458	0	1	6249	49205	cluster_2
NW_004167325.1	87005	87829	gene3892	.	-	87005	87829	0	1	824	86997	cluster_2
NW_004167329.1	96058	97451	gene3913	.	+	96058	97451	0	1	1393	96049	cluster_2
NW_004167329.1	119265	123232	gene3915	.	+	119265	123232	0	1	3967	119264	cluster_2
NW_004167331.1	65893	70441	gene3923	.	-	65893	70441	0	1	4548	65887	cluster_2
NW_004167332.1	47586	48062	gene3927	.	+	47586	48062	0	1	476	47582	cluster_2
NW_004167334.1	71032	78115	gene3940	.	-	71032	78115	0	1	7083	71025	cluster_2
NW_004167336.1	123449	124987	gene3951	.	+	123449	124987	0	1	1538	123448	cluster_2
NW_004167338.1	202869	209978	gene3966	.	+	202869	209978	0	1	7109	202867	cluster_2
NW_004167339.1	29950	31783	gene3970	.	-	29950	31783	0	1	1833	29948	cluster_2
NW_004167342.1	137214	139375	gene3985	.	-	137214	139375	0	1	2161	137213	cluster_2
NW_004167346.1	33375	33447	gene3998	.	+	33375	33447	0	1	72	33372	cluster_2
NW_004167347.1	200497	202677	gene4009	.	-	200497	202677	0	1	2180	200495	cluster_2
NW_004167349.1	79718	80882	gene4016	.	+	79718	80882	0	1	1164	79711	cluster_2
NW_004167352.1	151188	151568	gene4040	.	-	151188	151568	0	1	380	151187	cluster_2
NW_004167352.1	152421	155029	gene4041	.	+	152421	155029	0	1	2608	152420	cluster_2
NW_004167353.1	13300	21327	gene4045	.	-	13300	21327	0	1	8027	13299	cluster_2
NW_004167354.1	60786	62703	gene4053	.	-	60786	62703	0	1	1917	60780	cluster_2
NW_004167355.1	75948	76637	gene4059	.	+	75948	76637	0	1	689	75941	cluster_2
NW_004167355.1	87735	88769	gene4061	.	+	87735	88769	0	1	1034	87727	cluster_2
NW_004167359.1	211118	211899	gene4086	.	-	211118	211899	0	1	781	211116	cluster_2
NW_004167361.1	84892	88565	gene4095	.	-	84892	88565	0	1	3673	84884	cluster_2
NW_004167362.1	89773	92246	gene4103	.	-	89773	92246	0	1	2473	89765	cluster_2
NW_004167363.1	126819	129315	gene4108	.	+	126819	129315	0	1	2496	126818	cluster_2
NW_004167364.1	101441	102816	gene4114	.	+	101441	102816	0	1	1375	101440	cluster_2
NW_004167364.1	107779	107852	gene4115	.	+	107779	107852	0	1	73	107778	cluster_2
NW_004167364.1	203746	212594	gene4119	.	+	203746	212594	0	1	8848	203744	cluster_2
NW_004167365.1	27674	31364	gene4121	.	-	27674	31364	0	1	3690	27672	cluster_2
NW_004167365.1	171617	177616	gene4126	.	-	171617	177616	0	1	5999	171616	cluster_2
NW_004167366.1	10358	13230	gene4128	.	+	10358	13230	0	1	2872	10357	cluster_2
NW_004167369.1	212207	212815	gene4149	.	-	212207	212815	0	1	608	212205	cluster_2
NW_004167370.1	111490	117470	gene4154	.	+	111490	117470	0	1	5980	111489	cluster_2
NW_004167373.1	196465	200250	gene4173	.	+	196465	200250	0	1	3785	196464	cluster_2
NW_004167378.1	2046	3189	gene4191	.	+	2046	3189	0	1	1143	2044	cluster_2
NW_004167380.1	207018	208199	gene4207	.	-	207018	208199	0	1	1181	207016	cluster_2
NW_004167387.1	34830	35363	gene4237	.	+	34830	35363	0	1	533	34827	cluster_2
NW_004167388.1	1722	3534	gene4243	.	-	1722	3534	0	1	1812	1721	cluster_2
NW_004167388.1	53055	53282	gene4246	.	+	53055	53282	0	1	227	53050	cluster_2
NW_004167389.1	28811	40315	gene4249	.	-	28811	40315	0	1	11504	28809	cluster_2
NW_004167391.1	190532	194746	gene4263	.	+	190532	194746	0	1	4214	190531	cluster_2
NW_004167392.1	166929	167231	gene4271	.	-	166929	167231	0	1	302	166928	cluster_2
NW_004167395.1	151141	160099	gene4280	.	+	151141	160099	0	1	8958	151140	cluster_2
NW_004167397.1	199467	203329	gene4291	.	+	199467	203329	0	1	3862	199466	cluster_2
NW_004167402.1	19529	25367	gene4318	.	-	19529	25367	0	1	5838	19528	cluster_2
NW_004167402.1	149977	150876	gene4321	.	+	149977	150876	0	1	899	149976	cluster_2
NW_004167403.1	128111	134634	gene4326	.	-	128111	134634	0	1	6523	128110	cluster_2
NW_004167404.1	167453	180983	gene4334	.	-	167453	180983	0	1	13530	167452	cluster_2
NW_004167409.1	66700	68505	gene4355	.	+	66700	68505	0	1	1805	66694	cluster_2
NW_004167417.1	61821	64147	gene4394	.	-	61821	64147	0	1	2326	61815	cluster_2
NW_004167419.1	92565	92635	gene4402	.	-	92565	92635	0	1	70	92556	cluster_2
NW_004167420.1	185961	189856	gene4410	.	+	185961	189856	0	1	3895	185960	cluster_2
NW_004167423.1	46559	48157	gene4424	.	-	46559	48157	0	1	1598	46555	cluster_2
NW_004167431.1	5264	9499	gene4466	.	-	5264	9499	0	1	4235	5259	cluster_2
NW_004167433.1	53422	54189	gene4479	.	+	53422	54189	0	1	767	53417	cluster_2
NW_004167433.1	189846	190771	gene4484	.	+	189846	190771	0	1	925	189845	cluster_2
NW_004167439.1	29871	29943	gene4518	.	-	29871	29943	0	1	72	29869	cluster_2
NW_004167443.1	200996	201068	gene4544	.	-	200996	201068	0	1	72	200994	cluster_2
NW_004167447.1	125964	126036	gene4564	.	-	125964	126036	0	1	72	125963	cluster_2
NW_004167449.1	1420	3736	gene4574	.	-	1420	3736	0	1	2316	1419	cluster_2
NW_004167449.1	87815	87888	gene4577	.	-	87815	87888	0	1	73	87807	cluster_2
NW_004167451.1	16275	20750	gene4585	.	-	16275	20750	0	1	4475	16274	cluster_2
NW_004167453.1	156578	161609	gene4600	.	-	156578	161609	0	1	5031	156577	cluster_2
NW_004167455.1	14159	15010	gene4605	.	-	14159	15010	0	1	851	14158	cluster_2
NW_004167456.1	34436	36073	gene4612	.	-	34436	36073	0	1	1637	34433	cluster_2
NW_004167458.1	107008	110727	gene4626	.	-	107008	110727	0	1	3719	107007	cluster_2
NW_004167459.1	126926	127828	gene4634	.	-	126926	127828	0	1	902	126925	cluster_2
NW_004167460.1	101411	103944	gene4641	.	+	101411	103944	0	1	2533	101410	cluster_2
NW_004167464.1	118601	122121	gene4664	.	-	118601	122121	0	1	3520	118600	cluster_2
NW_004167468.1	31495	39265	gene4685	.	-	31495	39265	0	1	7770	31492	cluster_2
NW_004167468.1	119056	126394	gene4688	.	-	119056	126394	0	1	7338	119055	cluster_2
NW_004167473.1	187778	188663	gene4716	.	+	187778	188663	0	1	885	187777	cluster_2
NW_004167475.1	17706	20444	gene4722	.	+	17706	20444	0	1	2738	17705	cluster_2
NW_004167477.1	98247	98938	gene4741	.	-	98247	98938	0	1	691	98238	cluster_2
NW_004167481.1	62688	64444	gene4761	.	-	62688	64444	0	1	1756	62682	cluster_2
NW_004167481.1	186086	186994	gene4765	.	+	186086	186994	0	1	908	186085	cluster_2
NW_004167482.1	80208	81407	gene4769	.	+	80208	81407	0	1	1199	80200	cluster_2
NW_004167483.1	42002	50597	gene4776	.	+	42002	50597	0	1	8595	41998	cluster_2
NW_004167486.1	7441	9545	gene4794	.	+	7441	9545	0	1	2104	7434	cluster_2
NW_004167487.1	181425	183509	gene4805	.	-	181425	183509	0	1	2084	181424	cluster_2
NW_004167490.1	66484	68372	gene4815	.	+	66484	68372	0	1	1888	66478	cluster_2
NW_004167490.1	87894	89168	gene4816	.	-	87894	89168	0	1	1274	87886	cluster_2
NW_004167490.1	147302	153004	gene4817	.	+	147302	153004	0	1	5702	147301	cluster_2
NW_004167490.1	194978	196094	gene4818	.	+	194978	196094	0	1	1116	194977	cluster_2
NW_004167491.1	186512	187159	gene4824	.	+	186512	187159	0	1	647	186511	cluster_2
NW_004167492.1	151327	152139	gene4833	.	-	151327	152139	0	1	812	151326	cluster_2
NW_004167493.1	146773	147528	gene4838	.	+	146773	147528	0	1	755	146772	cluster_2
NW_004167494.1	74735	75640	gene4841	.	+	74735	75640	0	1	905	74728	cluster_2
NW_004167497.1	87498	96118	gene4862	.	+	87498	96118	0	1	8620	87490	cluster_2
NW_004167500.1	107563	107635	gene4881	.	-	107563	107635	0	1	72	107562	cluster_2
NW_004167502.1	59005	61539	gene4891	.	+	59005	61539	0	1	2534	59000	cluster_2
NW_004167503.1	75795	80535	gene4896	.	-	75795	80535	0	1	4740	75788	cluster_2
NW_004167503.1	121210	122526	gene4897	.	+	121210	122526	0	1	1316	121209	cluster_2
NW_004167505.1	149363	150683	gene4909	.	-	149363	150683	0	1	1320	149362	cluster_2
NW_004167506.1	57870	61467	gene4914	.	+	57870	61467	0	1	3597	57865	cluster_2
NW_004167508.1	16384	19216	gene4924	.	-	16384	19216	0	1	2832	16383	cluster_2
NW_004167510.1	48311	52037	gene4937	.	-	48311	52037	0	1	3726	48307	cluster_2
NW_004167514.1	79434	83203	gene4955	.	-	79434	83203	0	1	3769	79427	cluster_2
NW_004167516.1	149957	153456	gene4968	.	+	149957	153456	0	1	3499	149956	cluster_2
NW_004167518.1	189493	191114	gene4980	.	+	189493	191114	0	1	1621	189492	cluster_2
NW_004167519.1	134751	135282	gene4985	.	+	134751	135282	0	1	531	134750	cluster_2
NW_004167520.1	66620	67149	gene4989	.	+	66620	67149	0	1	529	66614	cluster_2
NW_004167523.1	120892	123580	gene5004	.	-	120892	123580	0	1	2688	120891	cluster_2
NW_004167524.1	27374	31136	gene5010	.	-	27374	31136	0	1	3762	27372	cluster_2
NW_004167524.1	142302	145883	gene5015	.	+	142302	145883	0	1	3581	142301	cluster_2
NW_004167526.1	133751	133822	gene5025	.	+	133751	133822	0	1	71	133750	cluster_2
NW_004167530.1	130628	133096	gene5044	.	+	130628	133096	0	1	2468	130627	cluster_2
NW_004167534.1	119253	121335	gene5059	.	-	119253	121335	0	1	2082	119252	cluster_2
NW_004167536.1	93155	93913	gene5070	.	-	93155	93913	0	1	758	93146	cluster_2
NW_004167538.1	166320	173183	gene5080	.	-	166320	173183	0	1	6863	166319	cluster_2
NW_004167539.1	182073	183132	gene5085	.	+	182073	183132	0	1	1059	182072	cluster_2
NW_004167541.1	74015	75010	gene5090	.	+	74015	75010	0	1	995	74008	cluster_2
NW_004167543.1	6097	11661	gene5098	.	+	6097	11661	0	1	5564	6091	cluster_2
NW_004167544.1	15914	17721	gene5106	.	-	15914	17721	0	1	1807	15913	cluster_2
NW_004167547.1	9938	11782	gene5115	.	-	9938	11782	0	1	1844	9929	cluster_2
NW_004167549.1	30630	38302	gene5125	.	-	30630	38302	0	1	7672	30627	cluster_2
NW_004167552.1	142928	146513	gene5142	.	-	142928	146513	0	1	3585	142927	cluster_2
NW_004167553.1	89835	89917	gene5144	.	+	89835	89917	0	1	82	89827	cluster_2
NW_004167553.1	115946	116028	gene5145	.	-	115946	116028	0	1	82	115945	cluster_2
NW_004167555.1	36917	39127	gene5151	.	+	36917	39127	0	1	2210	36914	cluster_2
NW_004167558.1	182259	183716	gene5164	.	-	182259	183716	0	1	1457	182258	cluster_2
NW_004167559.1	15486	15557	gene5165	.	-	15486	15557	0	1	71	15485	cluster_2
NW_004167559.1	56667	58565	gene5167	.	+	56667	58565	0	1	1898	56662	cluster_2
NW_004167562.1	14926	15614	gene5176	.	+	14926	15614	0	1	688	14925	cluster_2
NW_004167566.1	45190	46815	gene5190	.	-	45190	46815	0	1	1625	45186	cluster_2
NW_004167568.1	85631	89411	gene5200	.	-	85631	89411	0	1	3780	85623	cluster_2
NW_004167568.1	143425	144877	gene5202	.	+	143425	144877	0	1	1452	143424	cluster_2
NW_004167572.1	180542	185188	gene5226	.	-	180542	185188	0	1	4646	180541	cluster_2
NW_004167574.1	29765	34300	gene5231	.	-	29765	34300	0	1	4535	29763	cluster_2
NW_004167576.1	92007	97322	gene5245	.	+	92007	97322	0	1	5315	91998	cluster_2
NW_004167579.1	142430	144199	gene5265	.	+	142430	144199	0	1	1769	142429	cluster_2
NW_004167580.1	72438	74270	gene5270	.	-	72438	74270	0	1	1832	72431	cluster_2
NW_004167580.1	158807	162131	gene5273	.	-	158807	162131	0	1	3324	158806	cluster_2
NW_004167582.1	61393	63572	gene5280	.	+	61393	63572	0	1	2179	61387	cluster_2
NW_004167582.1	122446	122776	gene5282	.	+	122446	122776	0	1	330	122445	cluster_2
NW_004167583.1	10559	17084	gene5286	.	+	10559	17084	0	1	6525	10558	cluster_2
NW_004167586.1	172060	172133	gene5303	.	+	172060	172133	0	1	73	172059	cluster_2
NW_004167586.1	174793	174866	gene5304	.	-	174793	174866	0	1	73	174792	cluster_2
NW_004167589.1	74341	78438	gene5316	.	-	74341	78438	0	1	4097	74334	cluster_2
NW_004167591.1	19371	20712	gene5325	.	-	19371	20712	0	1	1341	19370	cluster_2
NW_004167593.1	27412	27485	gene5332	.	+	27412	27485	0	1	73	27410	cluster_2
NW_004167594.1	52974	60101	gene5336	.	+	52974	60101	0	1	7127	52969	cluster_2
NW_004167594.1	136148	141650	gene5338	.	-	136148	141650	0	1	5502	136147	cluster_2
NW_004167597.1	53946	59991	gene5349	.	-	53946	59991	0	1	6045	53941	cluster_2
NW_004167597.1	104459	107805	gene5350	.	+	104459	107805	0	1	3346	104458	cluster_2
NW_004167597.1	128234	129617	gene5352	.	-	128234	129617	0	1	1383	128233	cluster_2
NW_004167598.1	30897	32342	gene5354	.	-	30897	32342	0	1	1445	30894	cluster_2
NW_004167600.1	79571	81794	gene5362	.	-	79571	81794	0	1	2223	79564	cluster_2
NW_004167600.1	127908	128778	gene5363	.	-	127908	128778	0	1	870	127907	cluster_2
NW_004167602.1	99272	108789	gene5375	.	+	99272	108789	0	1	9517	99263	cluster_2
NW_004167604.1	81650	87141	gene5381	.	-	81650	87141	0	1	5491	81642	cluster_2
NW_004167609.1	7608	8193	gene5402	.	+	7608	8193	0	1	585	7601	cluster_2
NW_004167609.1	22583	26984	gene5404	.	-	22583	26984	0	1	4401	22581	cluster_2
NW_004167611.1	177298	178245	gene5416	.	-	177298	178245	0	1	947	177297	cluster_2
NW_004167613.1	116049	117333	gene5422	.	-	116049	117333	0	1	1284	116048	cluster_2
NW_004167613.1	172192	172264	gene5428	.	+	172192	172264	0	1	72	172191	cluster_2
NW_004167618.1	17933	25163	gene5447	.	-	17933	25163	0	1	7230	17932	cluster_2
NW_004167618.1	141538	144828	gene5453	.	+	141538	144828	0	1	3290	141537	cluster_2
NW_004167620.1	126569	131333	gene5465	.	+	126569	131333	0	1	4764	126568	cluster_2
NW_004167621.1	58058	78412	gene5468	.	+	58058	78412	0	1	20354	58053	cluster_2
NW_004167626.1	42474	45163	gene5491	.	-	42474	45163	0	1	2689	42470	cluster_2
NW_004167626.1	169187	172670	gene5494	.	+	169187	172670	0	1	3483	169186	cluster_2
NW_004167632.1	143605	144385	gene5525	.	-	143605	144385	0	1	780	143604	cluster_2
NW_004167636.1	26667	28812	gene5542	.	+	26667	28812	0	1	2145	26665	cluster_2
NW_004167637.1	19728	22228	gene5545	.	+	19728	22228	0	1	2500	19727	cluster_2
NW_004167638.1	85983	86829	gene5553	.	-	85983	86829	0	1	846	85975	cluster_2
NW_004167639.1	100309	105496	gene5557	.	-	100309	105496	0	1	5187	100308	cluster_2
NW_004167639.1	164967	165310	gene5560	.	-	164967	165310	0	1	343	164966	cluster_2
NW_004167640.1	151836	153012	gene5567	.	+	151836	153012	0	1	1176	151835	cluster_2
NW_004167648.1	165196	171460	gene5612	.	+	165196	171460	0	1	6264	165195	cluster_2
NW_004167649.1	173778	174818	gene5619	.	+	173778	174818	0	1	1040	173777	cluster_2
NW_004167650.1	154041	156266	gene5624	.	-	154041	156266	0	1	2225	154040	cluster_2
NW_004167651.1	138584	138969	gene5631	.	+	138584	138969	0	1	385	138583	cluster_2
NW_004167651.1	156802	157236	gene5632	.	-	156802	157236	0	1	434	156801	cluster_2
NW_004167652.1	67508	68932	gene5636	.	+	67508	68932	0	1	1424	67502	cluster_2
NW_004167652.1	72827	74483	gene5637	.	-	72827	74483	0	1	1656	72820	cluster_2
NW_004167653.1	64350	67950	gene5644	.	-	64350	67950	0	1	3600	64344	cluster_2
NW_004167654.1	110473	112515	gene5653	.	+	110473	112515	0	1	2042	110472	cluster_2
NW_004167658.1	64452	69850	gene5679	.	-	64452	69850	0	1	5398	64446	cluster_2
NW_004167658.1	165425	166549	gene5682	.	-	165425	166549	0	1	1124	165424	cluster_2
NW_004167659.1	100363	104669	gene5685	.	+	100363	104669	0	1	4306	100362	cluster_2
NW_004167659.1	168174	169173	gene5688	.	-	168174	169173	0	1	999	168173	cluster_2
NW_004167660.1	112558	115678	gene5691	.	+	112558	115678	0	1	3120	112557	cluster_2
NW_004167665.1	133121	139914	gene5712	.	-	133121	139914	0	1	6793	133120	cluster_2
NW_004167665.1	154325	156505	gene5713	.	+	154325	156505	0	1	2180	154324	cluster_2
NW_004167667.1	68604	68858	gene5720	.	-	68604	68858	0	1	254	68598	cluster_2
NW_004167678.1	104218	104289	gene5774	.	+	104218	104289	0	1	71	104217	cluster_2
NW_004167678.1	105468	105539	gene5775	.	+	105468	105539	0	1	71	105467	cluster_2
NW_004167679.1	72199	76776	gene5781	.	+	72199	76776	0	1	4577	72192	cluster_2
NW_004167682.1	48811	55796	gene5793	.	-	48811	55796	0	1	6985	48807	cluster_2
NW_004167684.1	168454	168861	gene5807	.	+	168454	168861	0	1	407	168453	cluster_2
NW_004167685.1	43585	46114	gene5810	.	+	43585	46114	0	1	2529	43581	cluster_2
NW_004167688.1	129072	130894	gene5828	.	-	129072	130894	0	1	1822	129071	cluster_2
NW_004167689.1	55260	66740	gene5832	.	-	55260	66740	0	1	11480	55255	cluster_2
NW_004167691.1	7	590	gene5836	.	+	7	590	0	1	583	0	cluster_2
NW_004167691.1	22295	27747	gene5837	.	-	22295	27747	0	1	5452	22293	cluster_2
NW_004167691.1	44378	48177	gene5838	.	+	44378	48177	0	1	3799	44374	cluster_2
NW_004167693.1	11875	11956	gene5845	.	+	11875	11956	0	1	81	11874	cluster_2
NW_004167694.1	33581	39193	gene5850	.	+	33581	39193	0	1	5612	33578	cluster_2
NW_004167694.1	149016	152314	gene5854	.	-	149016	152314	0	1	3298	149015	cluster_2
NW_004167696.1	18974	21837	gene5861	.	-	18974	21837	0	1	2863	18973	cluster_2
NW_004167696.1	82927	89941	gene5863	.	+	82927	89941	0	1	7014	82919	cluster_2
NW_004167696.1	120752	124771	gene5865	.	-	120752	124771	0	1	4019	120751	cluster_2
NW_004167698.1	42032	43062	gene5877	.	+	42032	43062	0	1	1030	42028	cluster_2
NW_004167702.1	12884	13612	gene5895	.	-	12884	13612	0	1	728	12883	cluster_2
NW_004167705.1	116299	117858	gene5913	.	-	116299	117858	0	1	1559	116298	cluster_2
NW_004167707.1	118430	123944	gene5922	.	-	118430	123944	0	1	5514	118429	cluster_2
NW_004167711.1	144378	145434	gene5944	.	-	144378	145434	0	1	1056	144377	cluster_2
NW_004167714.1	151406	153284	gene5955	.	+	151406	153284	0	1	1878	151405	cluster_2
NW_004167715.1	42117	43741	gene5959	.	+	42117	43741	0	1	1624	42113	cluster_2
NW_004167715.1	99393	101039	gene5961	.	+	99393	101039	0	1	1646	99384	cluster_2
NW_004167716.1	115672	117935	gene5962	.	-	115672	117935	0	1	2263	115671	cluster_2
NW_004167717.1	12526	14734	gene5964	.	-	12526	14734	0	1	2208	12525	cluster_2
NW_004167717.1	155775	156980	gene5970	.	+	155775	156980	0	1	1205	155774	cluster_2
NW_004167718.1	4181	4253	gene5972	.	+	4181	4253	0	1	72	4177	cluster_2
NW_004167719.1	90777	97607	gene5980	.	+	90777	97607	0	1	6830	90768	cluster_2
NW_004167721.1	162805	164614	gene5993	.	-	162805	164614	0	1	1809	162804	cluster_2
NW_004167728.1	24926	27796	gene6022	.	+	24926	27796	0	1	2870	24924	cluster_2
NW_004167729.1	77341	77892	gene6030	.	+	77341	77892	0	1	551	77334	cluster_2
NW_004167731.1	113954	121702	gene6042	.	-	113954	121702	0	1	7748	113953	cluster_2
NW_004167739.1	82945	85471	gene6075	.	-	82945	85471	0	1	2526	82937	cluster_2
NW_004167739.1	150585	158152	gene6078	.	+	150585	158152	0	1	7567	150584	cluster_2
NW_004167741.1	66133	75865	gene6085	.	+	66133	75865	0	1	9732	66127	cluster_2
NW_004167741.1	88211	89323	gene6086	.	+	88211	89323	0	1	1112	88203	cluster_2
NW_004167742.1	144047	144625	gene6094	.	-	144047	144625	0	1	578	144046	cluster_2
NW_004167745.1	13830	16610	gene6101	.	-	13830	16610	0	1	2780	13829	cluster_2
NW_004167745.1	68521	70852	gene6103	.	-	68521	70852	0	1	2331	68515	cluster_2
NW_004167747.1	166922	167842	gene6118	.	-	166922	167842	0	1	920	166921	cluster_2
NW_004167748.1	108821	110857	gene6123	.	-	108821	110857	0	1	2036	108820	cluster_2
NW_004167749.1	54083	57127	gene6128	.	-	54083	57127	0	1	3044	54078	cluster_2
NW_004167757.1	1172	1624	gene6161	.	-	1172	1624	0	1	452	1171	cluster_2
NW_004167758.1	128190	129358	gene6171	.	+	128190	129358	0	1	1168	128189	cluster_2
NW_004167766.1	30141	31035	gene6201	.	+	30141	31035	0	1	894	30138	cluster_2
NW_004167766.1	146839	147249	gene6204	.	-	146839	147249	0	1	410	146838	cluster_2
NW_004167769.1	22635	27585	gene6211	.	+	22635	27585	0	1	4950	22633	cluster_2
NW_004167769.1	35679	37880	gene6212	.	-	35679	37880	0	1	2201	35676	cluster_2
NW_004167771.1	161471	162084	gene6221	.	+	161471	162084	0	1	613	161470	cluster_2
NW_004167773.1	85594	86724	gene6224	.	-	85594	86724	0	1	1130	85586	cluster_2
NW_004167779.1	6579	11137	gene6245	.	-	6579	11137	0	1	4558	6573	cluster_2
NW_004167782.1	74756	77347	gene6261	.	-	74756	77347	0	1	2591	74749	cluster_2
NW_004167785.1	63	2343	gene6275	.	-	63	2343	0	1	2280	57	cluster_2
NW_004167787.1	17920	18414	gene6283	.	-	17920	18414	0	1	494	17919	cluster_2
NW_004167789.1	17787	18804	gene6294	.	+	17787	18804	0	1	1017	17786	cluster_2
NW_004167793.1	84579	87380	gene6315	.	-	84579	87380	0	1	2801	84571	cluster_2
NW_004167793.1	115912	119103	gene6317	.	-	115912	119103	0	1	3191	115911	cluster_2
NW_004167796.1	98108	103238	gene6329	.	-	98108	103238	0	1	5130	98099	cluster_2
NW_004167799.1	37473	38240	gene6337	.	+	37473	38240	0	1	767	37470	cluster_2
NW_004167799.1	51054	57879	gene6338	.	-	51054	57879	0	1	6825	51049	cluster_2
NW_004167801.1	122716	124320	gene6348	.	-	122716	124320	0	1	1604	122715	cluster_2
NW_004167802.1	148410	155232	gene6355	.	-	148410	155232	0	1	6822	148409	cluster_2
NW_004167803.1	24520	27304	gene6356	.	+	24520	27304	0	1	2784	24518	cluster_2
NW_004167805.1	18684	20972	gene6363	.	+	18684	20972	0	1	2288	18683	cluster_2
NW_004167813.1	37631	40219	gene6399	.	-	37631	40219	0	1	2588	37628	cluster_2
NW_004167815.1	122384	126211	gene6409	.	+	122384	126211	0	1	3827	122383	cluster_2
NW_004167816.1	148029	150764	gene6415	.	-	148029	150764	0	1	2735	148028	cluster_2
NW_004167821.1	98283	99293	gene6430	.	+	98283	99293	0	1	1010	98274	cluster_2
NW_004167824.1	6723	9800	gene6439	.	-	6723	9800	0	1	3077	6717	cluster_2
NW_004167836.1	85301	87092	gene6484	.	-	85301	87092	0	1	1791	85293	cluster_2
NW_004167838.1	157775	158713	gene6497	.	-	157775	158713	0	1	938	157774	cluster_2
NW_004167839.1	163194	163562	gene6500	.	+	163194	163562	0	1	368	163193	cluster_2
NW_004167840.1	4735	5441	gene6501	.	+	4735	5441	0	1	706	4731	cluster_2
NW_004167841.1	16899	19764	gene6505	.	-	16899	19764	0	1	2865	16898	cluster_2
NW_004167848.1	55717	64467	gene6530	.	+	55717	64467	0	1	8750	55712	cluster_2
NW_004167851.1	110806	112792	gene6545	.	+	110806	112792	0	1	1986	110805	cluster_2
NW_004167854.1	114748	118236	gene6562	.	+	114748	118236	0	1	3488	114747	cluster_2
NW_004167855.1	94432	97195	gene6567	.	-	94432	97195	0	1	2763	94423	cluster_2
NW_004167856.1	61624	63586	gene6571	.	-	61624	63586	0	1	1962	61618	cluster_2
NW_004167856.1	84405	100440	gene6572	.	-	84405	100440	0	1	16035	84397	cluster_2
NW_004167859.1	31408	31480	gene6587	.	-	31408	31480	0	1	72	31405	cluster_2
NW_004167860.1	44486	45436	gene6595	.	-	44486	45436	0	1	950	44482	cluster_2
NW_004167861.1	53320	59664	gene6601	.	-	53320	59664	0	1	6344	53315	cluster_2
NW_004167861.1	65264	67726	gene6602	.	-	65264	67726	0	1	2462	65258	cluster_2
NW_004167862.1	53390	58876	gene6609	.	+	53390	58876	0	1	5486	53385	cluster_2
NW_004167863.1	141630	144674	gene6617	.	+	141630	144674	0	1	3044	141629	cluster_2
NW_004167866.1	9355	12963	gene6625	.	-	9355	12963	0	1	3608	9346	cluster_2
NW_004167866.1	33339	35088	gene6627	.	-	33339	35088	0	1	1749	33336	cluster_2
NW_004167870.1	71748	73438	gene6642	.	+	71748	73438	0	1	1690	71741	cluster_2
NW_004167871.1	45293	46416	gene6647	.	+	45293	46416	0	1	1123	45289	cluster_2
NW_004167872.1	127727	128294	gene6654	.	-	127727	128294	0	1	567	127726	cluster_2
NW_004167873.1	155423	160299	gene6658	.	+	155423	160299	0	1	4876	155422	cluster_2
NW_004167875.1	82556	86248	gene6667	.	+	82556	86248	0	1	3692	82548	cluster_2
NW_004167876.1	135275	139791	gene6675	.	+	135275	139791	0	1	4516	135274	cluster_2
NW_004167876.1	141634	143453	gene6676	.	+	141634	143453	0	1	1819	141633	cluster_2
NW_004167881.1	93589	98809	gene6689	.	+	93589	98809	0	1	5220	93580	cluster_2
NW_004167892.1	80730	85376	gene6735	.	-	80730	85376	0	1	4646	80722	cluster_2
NW_004167892.1	87366	88976	gene6736	.	-	87366	88976	0	1	1610	87358	cluster_2
NW_004167892.1	105180	105253	gene6737	.	+	105180	105253	0	1	73	105179	cluster_2
NW_004167892.1	106142	106215	gene6738	.	+	106142	106215	0	1	73	106141	cluster_2
NW_004167895.1	153865	155016	gene6748	.	+	153865	155016	0	1	1151	153864	cluster_2
NW_004167896.1	132371	132442	gene6752	.	-	132371	132442	0	1	71	132370	cluster_2
NW_004167899.1	52167	57389	gene6763	.	+	52167	57389	0	1	5222	52162	cluster_2
NW_004167900.1	55618	56895	gene6766	.	+	55618	56895	0	1	1277	55613	cluster_2
NW_004167900.1	59980	60853	gene6767	.	+	59980	60853	0	1	873	59975	cluster_2
NW_004167900.1	72408	73484	gene6768	.	-	72408	73484	0	1	1076	72401	cluster_2
NW_004167902.1	157295	158586	gene6776	.	-	157295	158586	0	1	1291	157294	cluster_2
NW_004167903.1	89405	92689	gene6780	.	-	89405	92689	0	1	3284	89397	cluster_2
NW_004167904.1	147298	156636	gene6789	.	+	147298	156636	0	1	9338	147297	cluster_2
NW_004167906.1	103746	104872	gene6797	.	+	103746	104872	0	1	1126	103745	cluster_2
NW_004167908.1	8879	17482	gene6802	.	-	8879	17482	0	1	8603	8871	cluster_2
NW_004167908.1	100107	104920	gene6806	.	-	100107	104920	0	1	4813	100106	cluster_2
NW_004167909.1	78247	82218	gene6812	.	+	78247	82218	0	1	3971	78240	cluster_2
NW_004167911.1	40331	41107	gene6819	.	+	40331	41107	0	1	776	40327	cluster_2
NW_004167912.1	93808	94784	gene6825	.	+	93808	94784	0	1	976	93799	cluster_2
NW_004167914.1	127367	133627	gene6837	.	+	127367	133627	0	1	6260	127366	cluster_2
NW_004167918.1	155454	155527	gene6858	.	+	155454	155527	0	1	73	155453	cluster_2
NW_004167920.1	60406	65081	gene6862	.	-	60406	65081	0	1	4675	60400	cluster_2
NW_004167923.1	115522	118754	gene6880	.	-	115522	118754	0	1	3232	115521	cluster_2
NW_004167924.1	145417	151021	gene6883	.	-	145417	151021	0	1	5604	145416	cluster_2
NW_004167925.1	85633	86987	gene6885	.	+	85633	86987	0	1	1354	85625	cluster_2
NW_004167926.1	11212	12146	gene6887	.	+	11212	12146	0	1	934	11211	cluster_2
NW_004167926.1	118610	125152	gene6891	.	-	118610	125152	0	1	6542	118609	cluster_2
NW_004167927.1	102700	103809	gene6897	.	+	102700	103809	0	1	1109	102699	cluster_2
NW_004167932.1	135200	136054	gene6917	.	+	135200	136054	0	1	854	135199	cluster_2
NW_004167934.1	80224	83466	gene6923	.	-	80224	83466	0	1	3242	80216	cluster_2
NW_004167937.1	45072	45950	gene6938	.	-	45072	45950	0	1	878	45068	cluster_2
NW_004167939.1	90503	92192	gene6952	.	-	90503	92192	0	1	1689	90494	cluster_2
NW_004167941.1	42077	44989	gene6961	.	-	42077	44989	0	1	2912	42073	cluster_2
NW_004167946.1	55253	56626	gene6983	.	-	55253	56626	0	1	1373	55248	cluster_2
NW_004167948.1	86079	89854	gene6993	.	+	86079	89854	0	1	3775	86071	cluster_2
NW_004167952.1	78579	87262	gene7006	.	+	78579	87262	0	1	8683	78572	cluster_2
NW_004167954.1	117097	117168	gene7017	.	+	117097	117168	0	1	71	117096	cluster_2
NW_004167957.1	116245	118028	gene7034	.	+	116245	118028	0	1	1783	116244	cluster_2
NW_004167964.1	110783	112042	gene7075	.	-	110783	112042	0	1	1259	110782	cluster_2
NW_004167965.1	90048	91862	gene7082	.	-	90048	91862	0	1	1814	90039	cluster_2
NW_004167969.1	84757	86765	gene7097	.	-	84757	86765	0	1	2008	84749	cluster_2
NW_004167972.1	89556	90635	gene7111	.	-	89556	90635	0	1	1079	89548	cluster_2
NW_004167977.1	41850	50464	gene7127	.	-	41850	50464	0	1	8614	41846	cluster_2
NW_004167979.1	69254	69327	gene7135	.	+	69254	69327	0	1	73	69248	cluster_2
NW_004167989.1	139919	140700	gene7167	.	+	139919	140700	0	1	781	139918	cluster_2
NW_004167991.1	59606	61012	gene7173	.	-	59606	61012	0	1	1406	59601	cluster_2
NW_004167991.1	77996	80961	gene7174	.	-	77996	80961	0	1	2965	77989	cluster_2
NW_004167995.1	119236	122721	gene7188	.	-	119236	122721	0	1	3485	119235	cluster_2
NW_004168003.1	34403	35205	gene7222	.	-	34403	35205	0	1	802	34400	cluster_2
NW_004168004.1	95102	97133	gene7226	.	-	95102	97133	0	1	2031	95093	cluster_2
NW_004168014.1	33508	36652	gene7265	.	+	33508	36652	0	1	3144	33505	cluster_2
NW_004168015.1	27879	41853	gene7270	.	-	27879	41853	0	1	13974	27877	cluster_2
NW_004168017.1	130601	135613	gene7281	.	-	130601	135613	0	1	5012	130600	cluster_2
NW_004168019.1	118251	119237	gene7286	.	-	118251	119237	0	1	986	118250	cluster_2
NW_004168026.1	12828	12900	gene7317	.	-	12828	12900	0	1	72	12827	cluster_2
NW_004168028.1	23775	24460	gene7330	.	+	23775	24460	0	1	685	23773	cluster_2
NW_004168031.1	82780	84744	gene7347	.	-	82780	84744	0	1	1964	82772	cluster_2
NW_004168032.1	10151	10222	gene7349	.	+	10151	10222	0	1	71	10150	cluster_2
NW_004168032.1	43173	43244	gene7351	.	+	43173	43244	0	1	71	43169	cluster_2
NW_004168033.1	18012	19825	gene7354	.	+	18012	19825	0	1	1813	18011	cluster_2
NW_004168033.1	89285	93100	gene7358	.	-	89285	93100	0	1	3815	89277	cluster_2
NW_004168043.1	109232	114934	gene7394	.	+	109232	114934	0	1	5702	109231	cluster_2
NW_004168046.1	51547	53558	gene7405	.	-	51547	53558	0	1	2011	51542	cluster_2
NW_004168049.1	83860	92058	gene7420	.	-	83860	92058	0	1	8198	83852	cluster_2
NW_004168051.1	60568	63999	gene7431	.	+	60568	63999	0	1	3431	60562	cluster_2
NW_004168052.1	99745	101155	gene7437	.	+	99745	101155	0	1	1410	99736	cluster_2
NW_004168052.1	104599	108140	gene7438	.	-	104599	108140	0	1	3541	104598	cluster_2
NW_004168057.1	41123	41807	gene7451	.	+	41123	41807	0	1	684	41119	cluster_2
NW_004168063.1	31737	35068	gene7477	.	+	31737	35068	0	1	3331	31734	cluster_2
NW_004168065.1	9534	11163	gene7484	.	-	9534	11163	0	1	1629	9525	cluster_2
NW_004168065.1	22557	24564	gene7485	.	+	22557	24564	0	1	2007	22555	cluster_2
NW_004168068.1	135405	136502	gene7504	.	+	135405	136502	0	1	1097	135404	cluster_2
NW_004168076.1	94402	94473	gene7530	.	+	94402	94473	0	1	71	94393	cluster_2
NW_004168077.1	99598	99670	gene7536	.	-	99598	99670	0	1	72	99589	cluster_2
NW_004168079.1	101207	103790	gene7543	.	-	101207	103790	0	1	2583	101206	cluster_2
NW_004168084.1	45010	48208	gene7555	.	-	45010	48208	0	1	3198	45006	cluster_2
NW_004168088.1	62624	63253	gene7572	.	+	62624	63253	0	1	629	62618	cluster_2
NW_004168098.1	13021	14025	gene7601	.	+	13021	14025	0	1	1004	13020	cluster_2
NW_004168100.1	128938	134590	gene7612	.	-	128938	134590	0	1	5652	128937	cluster_2
NW_004168102.1	68075	68872	gene7618	.	-	68075	68872	0	1	797	68069	cluster_2
NW_004168110.1	75222	77207	gene7651	.	+	75222	77207	0	1	1985	75215	cluster_2
NW_004168112.1	134702	136130	gene7661	.	-	134702	136130	0	1	1428	134701	cluster_2
NW_004168113.1	4158	5642	gene7663	.	+	4158	5642	0	1	1484	4154	cluster_2
NW_004168113.1	134120	135454	gene7671	.	-	134120	135454	0	1	1334	134119	cluster_2
NW_004168114.1	114014	115222	gene7675	.	+	114014	115222	0	1	1208	114013	cluster_2
NW_004168121.1	60270	60940	gene7702	.	-	60270	60940	0	1	670	60264	cluster_2
NW_004168123.1	11695	11766	gene7707	.	+	11695	11766	0	1	71	11694	cluster_2
NW_004168124.1	109299	111768	gene7720	.	+	109299	111768	0	1	2469	109298	cluster_2
NW_004168124.1	109723	110778	gene7721	.	+	109723	110778	0	1	1055	109722	cluster_2
NW_004168127.1	45477	52259	gene7733	.	+	45477	52259	0	1	6782	45473	cluster_2
NW_004168128.1	94780	96584	gene7738	.	+	94780	96584	0	1	1804	94771	cluster_2
NW_004168129.1	54495	56292	gene7743	.	-	54495	56292	0	1	1797	54490	cluster_2
NW_004168133.1	13872	20872	gene7758	.	-	13872	20872	0	1	7000	13871	cluster_2
NW_004168137.1	138076	138846	gene7781	.	+	138076	138846	0	1	770	138075	cluster_2
NW_004168138.1	114217	116018	gene7785	.	-	114217	116018	0	1	1801	114216	cluster_2
NW_004168147.1	30338	32410	gene7810	.	+	30338	32410	0	1	2072	30335	cluster_2
NW_004168147.1	48079	50762	gene7811	.	+	48079	50762	0	1	2683	48075	cluster_2
NW_004168147.1	64604	65990	gene7812	.	+	64604	65990	0	1	1386	64598	cluster_2
NW_004168151.1	139715	143155	gene7825	.	+	139715	143155	0	1	3440	139714	cluster_2
NW_004168156.1	83774	84190	gene7842	.	+	83774	84190	0	1	416	83766	cluster_2
NW_004168159.1	14548	15282	gene7851	.	-	14548	15282	0	1	734	14547	cluster_2
NW_004168159.1	85300	86575	gene7853	.	+	85300	86575	0	1	1275	85292	cluster_2
NW_004168160.1	21818	23024	gene7858	.	+	21818	23024	0	1	1206	21816	cluster_2
NW_004168161.1	143244	143315	gene7863	.	-	143244	143315	0	1	71	143243	cluster_2
NW_004168165.1	55982	57530	gene7878	.	+	55982	57530	0	1	1548	55977	cluster_2
NW_004168166.1	78569	95052	gene7883	.	-	78569	95052	0	1	16483	78562	cluster_2
NW_004168169.1	73327	83708	gene7896	.	-	73327	83708	0	1	10381	73320	cluster_2
NW_004168170.1	108980	113482	gene7905	.	-	108980	113482	0	1	4502	108979	cluster_2
NW_004168170.1	131287	133018	gene7908	.	+	131287	133018	0	1	1731	131286	cluster_2
NW_004168171.1	70334	71161	gene7912	.	-	70334	71161	0	1	827	70327	cluster_2
NW_004168175.1	23989	25342	gene7928	.	+	23989	25342	0	1	1353	23987	cluster_2
NW_004168175.1	119865	124808	gene7931	.	-	119865	124808	0	1	4943	119864	cluster_2
NW_004168179.1	78865	80974	gene7946	.	-	78865	80974	0	1	2109	78858	cluster_2
NW_004168186.1	45849	47748	gene7966	.	-	45849	47748	0	1	1899	45845	cluster_2
NW_004168186.1	67304	68883	gene7968	.	-	67304	68883	0	1	1579	67298	cluster_2
NW_004168186.1	80995	82642	gene7969	.	+	80995	82642	0	1	1647	80987	cluster_2
NW_004168191.1	102820	103351	gene7986	.	+	102820	103351	0	1	531	102819	cluster_2
NW_004168196.1	47625	49629	gene8001	.	+	47625	49629	0	1	2004	47621	cluster_2
NW_004168197.1	42911	43857	gene8006	.	+	42911	43857	0	1	946	42907	cluster_2
NW_004168198.1	94998	105478	gene8014	.	-	94998	105478	0	1	10480	94989	cluster_2
NW_004168201.1	114666	115717	gene8028	.	+	114666	115717	0	1	1051	114665	cluster_2
NW_004168202.1	104202	105901	gene8035	.	+	104202	105901	0	1	1699	104201	cluster_2
NW_004168204.1	115993	120889	gene8041	.	-	115993	120889	0	1	4896	115992	cluster_2
NW_004168205.1	137244	138654	gene8045	.	+	137244	138654	0	1	1410	137243	cluster_2
NW_004168206.1	1428	14635	gene8046	.	+	1428	14635	0	1	13207	1427	cluster_2
NW_004168209.1	19417	24330	gene8059	.	+	19417	24330	0	1	4913	19416	cluster_2
NW_004168209.1	126186	130403	gene8062	.	-	126186	130403	0	1	4217	126185	cluster_2
NW_004168211.1	18807	19181	gene8067	.	-	18807	19181	0	1	374	18806	cluster_2
NW_004168213.1	58996	60296	gene8078	.	-	58996	60296	0	1	1300	58991	cluster_2
NW_004168214.1	770	3911	gene8080	.	+	770	3911	0	1	3141	763	cluster_2
NW_004168214.1	24268	26098	gene8081	.	+	24268	26098	0	1	1830	24266	cluster_2
NW_004168214.1	63667	67557	gene8082	.	-	63667	67557	0	1	3890	63661	cluster_2
NW_004168214.1	115056	118552	gene8084	.	+	115056	118552	0	1	3496	115055	cluster_2
NW_004168222.1	86547	92217	gene8116	.	+	86547	92217	0	1	5670	86539	cluster_2
NW_004168236.1	111875	116684	gene8163	.	+	111875	116684	0	1	4809	111874	cluster_2
NW_004168238.1	87207	90896	gene8173	.	-	87207	90896	0	1	3689	87199	cluster_2
NW_004168241.1	106180	107661	gene8188	.	+	106180	107661	0	1	1481	106179	cluster_2
NW_004168245.1	102789	104615	gene8201	.	-	102789	104615	0	1	1826	102788	cluster_2
NW_004168245.1	122319	129015	gene8202	.	+	122319	129015	0	1	6696	122318	cluster_2
NW_004168246.1	110144	111148	gene8204	.	+	110144	111148	0	1	1004	110143	cluster_2
NW_004168262.1	22363	26054	gene8239	.	-	22363	26054	0	1	3691	22361	cluster_2
NW_004168264.1	6373	13203	gene8246	.	-	6373	13203	0	1	6830	6367	cluster_2
NW_004168269.1	36592	38524	gene8265	.	+	36592	38524	0	1	1932	36589	cluster_2
NW_004168279.1	101665	101737	gene8302	.	+	101665	101737	0	1	72	101664	cluster_2
NW_004168280.1	85603	87137	gene8305	.	+	85603	87137	0	1	1534	85595	cluster_2
NW_004168283.1	83669	89995	gene8316	.	-	83669	89995	0	1	6326	83661	cluster_2
NW_004168287.1	72451	73839	gene8335	.	+	72451	73839	0	1	1388	72444	cluster_2
NW_004168299.1	97645	98732	gene8379	.	-	97645	98732	0	1	1087	97636	cluster_2
NW_004168316.1	97621	99416	gene8441	.	-	97621	99416	0	1	1795	97612	cluster_2
NW_004168318.1	91493	95679	gene8449	.	-	91493	95679	0	1	4186	91484	cluster_2
NW_004168322.1	132012	132802	gene8463	.	+	132012	132802	0	1	790	132011	cluster_2
NW_004168325.1	48137	50413	gene8472	.	+	48137	50413	0	1	2276	48133	cluster_2
NW_004168328.1	110915	118334	gene8491	.	-	110915	118334	0	1	7419	110914	cluster_2
NW_004168330.1	53933	55468	gene8496	.	-	53933	55468	0	1	1535	53928	cluster_2
NW_004168342.1	10664	13059	gene8532	.	+	10664	13059	0	1	2395	10663	cluster_2
NW_004168344.1	13764	16421	gene8538	.	+	13764	16421	0	1	2657	13763	cluster_2
NW_004168348.1	49500	50090	gene8554	.	+	49500	50090	0	1	590	49496	cluster_2
NW_004168348.1	65056	66071	gene8556	.	-	65056	66071	0	1	1015	65050	cluster_2
NW_004168348.1	90926	93536	gene8557	.	+	90926	93536	0	1	2610	90917	cluster_2
NW_004168351.1	17848	18756	gene8565	.	-	17848	18756	0	1	908	17847	cluster_2
NW_004168351.1	24614	25326	gene8566	.	-	24614	25326	0	1	712	24612	cluster_2
NW_004168354.1	127317	127955	gene8575	.	-	127317	127955	0	1	638	127316	cluster_2
NW_004168356.1	81744	89440	gene8579	.	-	81744	89440	0	1	7696	81736	cluster_2
NW_004168357.1	62591	67143	gene8581	.	-	62591	67143	0	1	4552	62585	cluster_2
NW_004168365.1	33529	34799	gene8609	.	+	33529	34799	0	1	1270	33526	cluster_2
NW_004168369.1	13562	17437	gene8625	.	-	13562	17437	0	1	3875	13561	cluster_2
NW_004168369.1	91902	93229	gene8627	.	-	91902	93229	0	1	1327	91893	cluster_2
NW_004168373.1	113358	114741	gene8641	.	+	113358	114741	0	1	1383	113357	cluster_2
NW_004168380.1	29924	45108	gene8665	.	+	29924	45108	0	1	15184	29922	cluster_2
NW_004168392.1	11258	12079	gene8698	.	+	11258	12079	0	1	821	11257	cluster_2
NW_004168394.1	83799	86050	gene8706	.	+	83799	86050	0	1	2251	83791	cluster_2
NW_004168395.1	9999	12909	gene8708	.	-	9999	12909	0	1	2910	9990	cluster_2
NW_004168397.1	56971	59677	gene8716	.	-	56971	59677	0	1	2706	56966	cluster_2
NW_004168397.1	119339	120919	gene8718	.	+	119339	120919	0	1	1580	119338	cluster_2
NW_004168399.1	108554	109325	gene8725	.	-	108554	109325	0	1	771	108553	cluster_2
NW_004168404.1	119225	120106	gene8737	.	-	119225	120106	0	1	881	119224	cluster_2
NW_004168407.1	40910	50529	gene8746	.	+	40910	50529	0	1	9619	40906	cluster_2
NW_004168409.1	108777	110995	gene8754	.	+	108777	110995	0	1	2218	108776	cluster_2
NW_004168410.1	23055	26624	gene8756	.	+	23055	26624	0	1	3569	23053	cluster_2
NW_004168411.1	12982	14644	gene8758	.	-	12982	14644	0	1	1662	12981	cluster_2
NW_004168417.1	55078	55923	gene8782	.	-	55078	55923	0	1	845	55073	cluster_2
NW_004168421.1	7791	11906	gene8795	.	-	7791	11906	0	1	4115	7784	cluster_2
NW_004168422.1	36352	38884	gene8800	.	+	36352	38884	0	1	2532	36349	cluster_2
NW_004168423.1	111935	116780	gene8805	.	+	111935	116780	0	1	4845	111934	cluster_2
NW_004168425.1	2063	2992	gene8811	.	-	2063	2992	0	1	929	2061	cluster_2
NW_004168427.1	39416	40912	gene8818	.	-	39416	40912	0	1	1496	39413	cluster_2
NW_004168430.1	29697	39144	gene8829	.	+	29697	39144	0	1	9447	29695	cluster_2
NW_004168437.1	21759	24530	gene8850	.	-	21759	24530	0	1	2771	21757	cluster_2
NW_004168439.1	84683	88360	gene8861	.	-	84683	88360	0	1	3677	84675	cluster_2
NW_004168442.1	22846	23827	gene8870	.	-	22846	23827	0	1	981	22844	cluster_2
NW_004168443.1	41792	50797	gene8876	.	-	41792	50797	0	1	9005	41788	cluster_2
NW_004168444.1	111576	117706	gene8881	.	+	111576	117706	0	1	6130	111575	cluster_2
NW_004168444.1	121270	122694	gene8882	.	+	121270	122694	0	1	1424	121269	cluster_2
NW_004168449.1	53852	62697	gene8894	.	+	53852	62697	0	1	8845	53847	cluster_2
NW_004168450.1	125286	125910	gene8903	.	-	125286	125910	0	1	624	125285	cluster_2
NW_004168453.1	24714	25400	gene8909	.	-	24714	25400	0	1	686	24712	cluster_2
NW_004168453.1	70016	72265	gene8911	.	+	70016	72265	0	1	2249	70009	cluster_2
NW_004168459.1	28784	29617	gene8932	.	-	28784	29617	0	1	833	28782	cluster_2
NW_004168464.1	93415	94267	gene8956	.	+	93415	94267	0	1	852	93406	cluster_2
NW_004168467.1	74544	75510	gene8966	.	+	74544	75510	0	1	966	74537	cluster_2
NW_004168470.1	15971	16908	gene8972	.	+	15971	16908	0	1	937	15970	cluster_2
NW_004168473.1	95684	95755	gene8985	.	+	95684	95755	0	1	71	95675	cluster_2
NW_004168473.1	96426	96497	gene8986	.	+	96426	96497	0	1	71	96417	cluster_2
NW_004168473.1	115681	117391	gene8987	.	-	115681	117391	0	1	1710	115680	cluster_2
NW_004168476.1	2865	3678	gene8995	.	+	2865	3678	0	1	813	2863	cluster_2
NW_004168481.1	76181	76969	gene9014	.	-	76181	76969	0	1	788	76174	cluster_2
NW_004168483.1	47165	49137	gene9019	.	-	47165	49137	0	1	1972	47161	cluster_2
NW_004168485.1	9000	12138	gene9023	.	+	9000	12138	0	1	3138	8991	cluster_2
NW_004168486.1	50427	53301	gene9028	.	+	50427	53301	0	1	2874	50422	cluster_2
NW_004168489.1	123909	124415	gene9038	.	-	123909	124415	0	1	506	123908	cluster_2
NW_004168496.1	14669	28664	gene9066	.	+	14669	28664	0	1	13995	14668	cluster_2
NW_004168506.1	16887	17085	gene9101	.	-	16887	17085	0	1	198	16886	cluster_2
NW_004168509.1	104437	107026	gene9118	.	-	104437	107026	0	1	2589	104436	cluster_2
NW_004168517.1	81001	85692	gene9143	.	+	81001	85692	0	1	4691	80993	cluster_2
NW_004168521.1	68920	68992	gene9154	.	-	68920	68992	0	1	72	68914	cluster_2
NW_004168524.1	61011	64817	gene9163	.	+	61011	64817	0	1	3806	61005	cluster_2
NW_004168524.1	97710	102562	gene9165	.	-	97710	102562	0	1	4852	97701	cluster_2
NW_004168525.1	4099	5238	gene9167	.	-	4099	5238	0	1	1139	4095	cluster_2
NW_004168525.1	40257	42679	gene9168	.	-	40257	42679	0	1	2422	40253	cluster_2
NW_004168525.1	100275	101546	gene9170	.	+	100275	101546	0	1	1271	100274	cluster_2
NW_004168531.1	114072	116210	gene9194	.	-	114072	116210	0	1	2138	114071	cluster_2
NW_004168532.1	97827	99795	gene9197	.	-	97827	99795	0	1	1968	97818	cluster_2
NW_004168533.1	66349	66924	gene9201	.	+	66349	66924	0	1	575	66343	cluster_2
NW_004168534.1	100572	102847	gene9206	.	-	100572	102847	0	1	2275	100571	cluster_2
NW_004168535.1	15016	22612	gene9209	.	-	15016	22612	0	1	7596	15015	cluster_2
NW_004168544.1	49521	52704	gene9239	.	-	49521	52704	0	1	3183	49517	cluster_2
NW_004168545.1	7923	9561	gene9242	.	-	7923	9561	0	1	1638	7916	cluster_2
NW_004168553.1	68518	76413	gene9270	.	+	68518	76413	0	1	7895	68512	cluster_2
NW_004168553.1	81242	86917	gene9271	.	-	81242	86917	0	1	5675	81234	cluster_2
NW_004168555.1	64557	66181	gene9277	.	-	64557	66181	0	1	1624	64551	cluster_2
NW_004168564.1	116018	116899	gene9297	.	-	116018	116899	0	1	881	116017	cluster_2
NW_004168565.1	8298	20508	gene9298	.	+	8298	20508	0	1	12210	8290	cluster_2
NW_004168571.1	90841	91114	gene9325	.	+	90841	91114	0	1	273	90832	cluster_2
NW_004168572.1	39918	41259	gene9328	.	-	39918	41259	0	1	1341	39915	cluster_2
NW_004168575.1	9544	10056	gene9339	.	-	9544	10056	0	1	512	9535	cluster_2
NW_004168586.1	6108	8604	gene9377	.	-	6108	8604	0	1	2496	6102	cluster_2
NW_004168586.1	24981	27851	gene9378	.	-	24981	27851	0	1	2870	24979	cluster_2
NW_004168587.1	83654	84883	gene9383	.	-	83654	84883	0	1	1229	83646	cluster_2
NW_004168597.1	34197	34268	gene9406	.	+	34197	34268	0	1	71	34194	cluster_2
NW_004168597.1	44086	45350	gene9407	.	-	44086	45350	0	1	1264	44082	cluster_2
NW_004168597.1	45945	52141	gene9408	.	+	45945	52141	0	1	6196	45941	cluster_2
NW_004168600.1	63601	65924	gene9419	.	+	63601	65924	0	1	2323	63595	cluster_2
NW_004168604.1	28272	28344	gene9436	.	+	28272	28344	0	1	72	28270	cluster_2
NW_004168615.1	75008	76579	gene9472	.	-	75008	76579	0	1	1571	75001	cluster_2
NW_004168626.1	114415	118760	gene9509	.	+	114415	118760	0	1	4345	114414	cluster_2
NW_004168628.1	1602	6048	gene9511	.	-	1602	6048	0	1	4446	1601	cluster_2
NW_004168628.1	26981	27053	gene9512	.	+	26981	27053	0	1	72	26979	cluster_2
NW_004168637.1	14664	19858	gene9542	.	-	14664	19858	0	1	5194	14663	cluster_2
NW_004168637.1	74933	76284	gene9545	.	-	74933	76284	0	1	1351	74926	cluster_2
NW_004168638.1	53276	66916	gene9550	.	-	53276	66916	0	1	13640	53271	cluster_2
NW_004168640.1	84491	89145	gene9562	.	+	84491	89145	0	1	4654	84483	cluster_2
NW_004168643.1	41147	42336	gene9573	.	+	41147	42336	0	1	1189	41143	cluster_2
NW_004168643.1	71850	74263	gene9577	.	+	71850	74263	0	1	2413	71843	cluster_2
NW_004168647.1	6363	9971	gene9588	.	-	6363	9971	0	1	3608	6357	cluster_2
NW_004168651.1	97330	100914	gene9602	.	+	97330	100914	0	1	3584	97321	cluster_2
NW_004168652.1	94618	98949	gene9608	.	+	94618	98949	0	1	4331	94609	cluster_2
NW_004168655.1	98250	98321	gene9616	.	+	98250	98321	0	1	71	98241	cluster_2
NW_004168655.1	107408	108628	gene9617	.	+	107408	108628	0	1	1220	107407	cluster_2
NW_004168656.1	117000	119430	gene9620	.	+	117000	119430	0	1	2430	116999	cluster_2
NW_004168658.1	47144	51717	gene9624	.	+	47144	51717	0	1	4573	47140	cluster_2
NW_004168659.1	80263	81461	gene9628	.	-	80263	81461	0	1	1198	80255	cluster_2
NW_004168667.1	106553	110520	gene9655	.	-	106553	110520	0	1	3967	106552	cluster_2
NW_004168671.1	37647	38366	gene9667	.	+	37647	38366	0	1	719	37644	cluster_2
NW_004168672.1	53860	61328	gene9670	.	-	53860	61328	0	1	7468	53855	cluster_2
NW_004168675.1	34972	40237	gene9679	.	-	34972	40237	0	1	5265	34969	cluster_2
NW_004168677.1	74822	76117	gene9685	.	-	74822	76117	0	1	1295	74815	cluster_2
NW_004168679.1	94927	96588	gene9691	.	-	94927	96588	0	1	1661	94918	cluster_2
NW_004168680.1	59819	61033	gene9693	.	+	59819	61033	0	1	1214	59814	cluster_2
NW_004168681.1	98295	111188	gene9697	.	+	98295	111188	0	1	12893	98286	cluster_2
NW_004168683.1	2432	3965	gene9702	.	-	2432	3965	0	1	1533	2430	cluster_2
NW_004168693.1	75981	77247	gene9737	.	+	75981	77247	0	1	1266	75974	cluster_2
NW_004168693.1	102048	102860	gene9738	.	+	102048	102860	0	1	812	102047	cluster_2
NW_004168694.1	61821	61892	gene9741	.	-	61821	61892	0	1	71	61815	cluster_2
NW_004168694.1	83191	83262	gene9743	.	+	83191	83262	0	1	71	83183	cluster_2
NW_004168694.1	87417	94029	gene9744	.	-	87417	94029	0	1	6612	87409	cluster_2
NW_004168704.1	35455	35819	gene9774	.	+	35455	35819	0	1	364	35452	cluster_2
NW_004168704.1	84457	84538	gene9776	.	-	84457	84538	0	1	81	84449	cluster_2
NW_004168704.1	90052	92808	gene9777	.	+	90052	92808	0	1	2756	90043	cluster_2
NW_004168706.1	99069	102386	gene9784	.	-	99069	102386	0	1	3317	99060	cluster_2
NW_004168707.1	40800	45158	gene9785	.	-	40800	45158	0	1	4358	40796	cluster_2
NW_004168710.1	24274	25577	gene9794	.	-	24274	25577	0	1	1303	24272	cluster_2
NW_004168712.1	1974	9974	gene9801	.	-	1974	9974	0	1	8000	1973	cluster_2
NW_004168724.1	20451	21325	gene9829	.	+	20451	21325	0	1	874	20449	cluster_2
NW_004168731.1	78556	80381	gene9851	.	-	78556	80381	0	1	1825	78549	cluster_2
NW_004168743.1	6540	13714	gene9886	.	+	6540	13714	0	1	7174	6534	cluster_2
NW_004168744.1	73497	73569	gene9892	.	-	73497	73569	0	1	72	73490	cluster_2
NW_004168745.1	87296	87367	gene9894	.	+	87296	87367	0	1	71	87288	cluster_2
NW_004168745.1	90467	90538	gene9895	.	+	90467	90538	0	1	71	90458	cluster_2
NW_004168745.1	101592	101663	gene9897	.	+	101592	101663	0	1	71	101591	cluster_2
NW_004168745.1	108111	108182	gene9898	.	+	108111	108182	0	1	71	108110	cluster_2
NW_004168752.1	64161	64233	gene9914	.	-	64161	64233	0	1	72	64155	cluster_2
NW_004168752.1	80855	80927	gene9915	.	-	80855	80927	0	1	72	80847	cluster_2
NW_004168752.1	108040	110256	gene9918	.	+	108040	110256	0	1	2216	108039	cluster_2
NW_004168758.1	82234	83785	gene9935	.	-	82234	83785	0	1	1551	82226	cluster_2
NW_004168759.1	81678	86402	gene9939	.	-	81678	86402	0	1	4724	81670	cluster_2
NW_004168767.1	60044	62263	gene9957	.	-	60044	62263	0	1	2219	60038	cluster_2
NW_004168772.1	825	3305	gene9974	.	-	825	3305	0	1	2480	817	cluster_2
NW_004168775.1	58234	64775	gene9992	.	+	58234	64775	0	1	6541	58229	cluster_2
NW_004168776.1	64491	65118	gene9997	.	+	64491	65118	0	1	627	64485	cluster_2
NW_004168782.1	72409	73521	gene10009	.	+	72409	73521	0	1	1112	72402	cluster_2
NW_004168783.1	94124	96727	gene10013	.	+	94124	96727	0	1	2603	94115	cluster_2
NW_004168794.1	63709	67104	gene10042	.	-	63709	67104	0	1	3395	63703	cluster_2
NW_004168795.1	104618	105607	gene10047	.	-	104618	105607	0	1	989	104617	cluster_2
NW_004168810.1	24736	29972	gene10090	.	-	24736	29972	0	1	5236	24734	cluster_2
NW_004168811.1	98522	98805	gene10094	.	-	98522	98805	0	1	283	98513	cluster_2
NW_004168814.1	4379	7724	gene10099	.	-	4379	7724	0	1	3345	4375	cluster_2
NW_004168814.1	17635	17707	gene10100	.	+	17635	17707	0	1	72	17634	cluster_2
NW_004168815.1	79517	80320	gene10105	.	-	79517	80320	0	1	803	79510	cluster_2
NW_004168815.1	95333	95414	gene10107	.	-	95333	95414	0	1	81	95324	cluster_2
NW_004168818.1	44181	53537	gene10116	.	-	44181	53537	0	1	9356	44177	cluster_2
NW_004168818.1	62104	63753	gene10117	.	+	62104	63753	0	1	1649	62098	cluster_2
NW_004168820.1	20620	22206	gene10124	.	+	20620	22206	0	1	1586	20618	cluster_2
NW_004168822.1	16037	16968	gene10130	.	+	16037	16968	0	1	931	16036	cluster_2
NW_004168823.1	52213	54001	gene10137	.	-	52213	54001	0	1	1788	52208	cluster_2
NW_004168823.1	106352	109601	gene10139	.	+	106352	109601	0	1	3249	106351	cluster_2
NW_004168827.1	112803	113897	gene10149	.	-	112803	113897	0	1	1094	112802	cluster_2
NW_004168830.1	41614	42702	gene10159	.	-	41614	42702	0	1	1088	41610	cluster_2
NW_004168831.1	79395	85220	gene10161	.	+	79395	85220	0	1	5825	79388	cluster_2
NW_004168855.1	103396	105084	gene10238	.	-	103396	105084	0	1	1688	103395	cluster_2
NW_004168857.1	60112	65012	gene10245	.	+	60112	65012	0	1	4900	60106	cluster_2
NW_004168860.1	28652	29530	gene10259	.	+	28652	29530	0	1	878	28650	cluster_2
NW_004168860.1	93030	96212	gene10265	.	-	93030	96212	0	1	3182	93021	cluster_2
NW_004168864.1	28186	28800	gene10273	.	+	28186	28800	0	1	614	28184	cluster_2
NW_004168867.1	77819	78341	gene10283	.	+	77819	78341	0	1	522	77812	cluster_2
NW_004168874.1	76945	77016	gene10300	.	-	76945	77016	0	1	71	76938	cluster_2
NW_004168875.1	87158	92677	gene10303	.	-	87158	92677	0	1	5519	87150	cluster_2
NW_004168876.1	85675	92262	gene10309	.	+	85675	92262	0	1	6587	85667	cluster_2
NW_004168878.1	16588	21664	gene10313	.	+	16588	21664	0	1	5076	16587	cluster_2
NW_004168879.1	45352	59770	gene10316	.	+	45352	59770	0	1	14418	45348	cluster_2
NW_004168887.1	93124	98049	gene10346	.	-	93124	98049	0	1	4925	93115	cluster_2
NW_004168897.1	82159	83495	gene10371	.	+	82159	83495	0	1	1336	82151	cluster_2
NW_004168899.1	74524	75623	gene10377	.	+	74524	75623	0	1	1099	74517	cluster_2
NW_004168905.1	110204	110674	gene10392	.	+	110204	110674	0	1	470	110203	cluster_2
NW_004168907.1	108925	110258	gene10395	.	-	108925	110258	0	1	1333	108924	cluster_2
NW_004168908.1	65817	73063	gene10397	.	-	65817	73063	0	1	7246	65811	cluster_2
NW_004168912.1	9434	10927	gene10413	.	+	9434	10927	0	1	1493	9425	cluster_2
NW_004168919.1	74027	76104	gene10433	.	+	74027	76104	0	1	2077	74020	cluster_2
NW_004168922.1	14200	16231	gene10446	.	-	14200	16231	0	1	2031	14199	cluster_2
NW_004168922.1	58309	60909	gene10447	.	-	58309	60909	0	1	2600	58304	cluster_2
NW_004168923.1	9717	10658	gene10450	.	+	9717	10658	0	1	941	9708	cluster_2
NW_004168925.1	33619	34415	gene10457	.	-	33619	34415	0	1	796	33616	cluster_2
NW_004168926.1	109048	109790	gene10463	.	+	109048	109790	0	1	742	109047	cluster_2
NW_004168931.1	6198	13294	gene10471	.	-	6198	13294	0	1	7096	6192	cluster_2
NW_004168935.1	72644	73585	gene10481	.	+	72644	73585	0	1	941	72637	cluster_2
NW_004168937.1	83478	83954	gene10485	.	-	83478	83954	0	1	476	83470	cluster_2
NW_004168937.1	83984	84403	gene10486	.	-	83984	84403	0	1	419	83976	cluster_2
NW_004168938.1	30120	33183	gene10489	.	-	30120	33183	0	1	3063	30117	cluster_2
NW_004168948.1	9239	11196	gene10520	.	+	9239	11196	0	1	1957	9230	cluster_2
NW_004168948.1	90252	90325	gene10524	.	+	90252	90325	0	1	73	90243	cluster_2
NW_004168951.1	22211	24237	gene10535	.	+	22211	24237	0	1	2026	22209	cluster_2
NW_004168953.1	30467	31738	gene10544	.	+	30467	31738	0	1	1271	30464	cluster_2
NW_004168953.1	80120	82957	gene10545	.	+	80120	82957	0	1	2837	80112	cluster_2
NW_004168968.1	4461	5336	gene10585	.	-	4461	5336	0	1	875	4457	cluster_2
NW_004168972.1	48661	54275	gene10601	.	+	48661	54275	0	1	5614	48657	cluster_2
NW_004168985.1	8	5026	gene10633	.	-	8	5026	0	1	5018	0	cluster_2
NW_004168988.1	12315	13828	gene10641	.	+	12315	13828	0	1	1513	12314	cluster_2
NW_004168989.1	42314	43786	gene10651	.	+	42314	43786	0	1	1472	42310	cluster_2
NW_004168990.1	93793	97259	gene10657	.	+	93793	97259	0	1	3466	93784	cluster_2
NW_004168993.1	21677	26460	gene10666	.	-	21677	26460	0	1	4783	21675	cluster_2
NW_004168996.1	63268	64732	gene10672	.	-	63268	64732	0	1	1464	63262	cluster_2
NW_004168998.1	27578	33557	gene10678	.	+	27578	33557	0	1	5979	27576	cluster_2
NW_004168998.1	45637	55030	gene10679	.	+	45637	55030	0	1	9393	45633	cluster_2
NW_004169010.1	24788	25730	gene10718	.	+	24788	25730	0	1	942	24786	cluster_2
NW_004169010.1	75484	80905	gene10719	.	+	75484	80905	0	1	5421	75477	cluster_2
NW_004169019.1	41537	47412	gene10738	.	+	41537	47412	0	1	5875	41533	cluster_2
NW_004169024.1	105788	106239	gene10756	.	+	105788	106239	0	1	451	105787	cluster_2
NW_004169028.1	11574	11644	gene10766	.	+	11574	11644	0	1	70	11573	cluster_2
NW_004169028.1	22614	25474	gene10768	.	-	22614	25474	0	1	2860	22612	cluster_2
NW_004169033.1	53973	54392	gene10783	.	+	53973	54392	0	1	419	53968	cluster_2
NW_004169033.1	68500	70984	gene10784	.	+	68500	70984	0	1	2484	68494	cluster_2
NW_004169034.1	90070	95235	gene10789	.	-	90070	95235	0	1	5165	90061	cluster_2
NW_004169049.1	79811	82580	gene10827	.	-	79811	82580	0	1	2769	79804	cluster_2
NW_004169054.1	9256	10988	gene10835	.	-	9256	10988	0	1	1732	9247	cluster_2
NW_004169057.1	68506	72141	gene10841	.	+	68506	72141	0	1	3635	68500	cluster_2
NW_004169069.1	97672	98490	gene10868	.	-	97672	98490	0	1	818	97663	cluster_2
NW_004169070.1	11017	12334	gene10871	.	+	11017	12334	0	1	1317	11016	cluster_2
NW_004169071.1	67405	68415	gene10879	.	-	67405	68415	0	1	1010	67399	cluster_2
NW_004169075.1	72686	73847	gene10892	.	-	72686	73847	0	1	1161	72679	cluster_2
NW_004169075.1	82455	82526	gene10893	.	+	82455	82526	0	1	71	82447	cluster_2
NW_004169080.1	36270	39384	gene10908	.	+	36270	39384	0	1	3114	36267	cluster_2
NW_004169080.1	79510	85800	gene10910	.	-	79510	85800	0	1	6290	79503	cluster_2
NW_004169083.1	101798	102274	gene10918	.	+	101798	102274	0	1	476	101797	cluster_2
NW_004169092.1	50805	51614	gene10941	.	+	50805	51614	0	1	809	50800	cluster_2
NW_004169102.1	32770	34116	gene10974	.	-	32770	34116	0	1	1346	32767	cluster_2
NW_004169102.1	46902	47261	gene10976	.	+	46902	47261	0	1	359	46898	cluster_2
NW_004169103.1	34673	35630	gene10978	.	+	34673	35630	0	1	957	34670	cluster_2
NW_004169103.1	57513	62069	gene10979	.	+	57513	62069	0	1	4556	57508	cluster_2
NW_004169103.1	66112	67020	gene10980	.	+	66112	67020	0	1	908	66106	cluster_2
NW_004169105.1	83181	85004	gene10988	.	-	83181	85004	0	1	1823	83173	cluster_2
NW_004169107.1	58425	60721	gene10993	.	+	58425	60721	0	1	2296	58420	cluster_2
NW_004169107.1	60763	70199	gene10994	.	-	60763	70199	0	1	9436	60757	cluster_2
NW_004169109.1	49989	51177	gene11003	.	-	49989	51177	0	1	1188	49985	cluster_2
NW_004169111.1	77266	79653	gene11012	.	-	77266	79653	0	1	2387	77259	cluster_2
NW_004169115.1	47407	48574	gene11021	.	+	47407	48574	0	1	1167	47403	cluster_2
NW_004169116.1	31047	32674	gene11023	.	+	31047	32674	0	1	1627	31044	cluster_2
NW_004169117.1	55478	57147	gene11027	.	+	55478	57147	0	1	1669	55473	cluster_2
NW_004169120.1	65012	68442	gene11036	.	-	65012	68442	0	1	3430	65006	cluster_2
NW_004169121.1	50582	52047	gene11038	.	+	50582	52047	0	1	1465	50577	cluster_2
NW_004169125.1	88534	93429	gene11050	.	-	88534	93429	0	1	4895	88526	cluster_2
NW_004169129.1	52592	58348	gene11063	.	-	52592	58348	0	1	5756	52587	cluster_2
NW_004169129.1	100680	100763	gene11066	.	+	100680	100763	0	1	83	100679	cluster_2
NW_004169130.1	14095	20210	gene11067	.	+	14095	20210	0	1	6115	14094	cluster_2
NW_004169131.1	79395	80555	gene11070	.	+	79395	80555	0	1	1160	79388	cluster_2
NW_004169134.1	100917	103185	gene11075	.	+	100917	103185	0	1	2268	100916	cluster_2
NW_004169141.1	53946	55834	gene11087	.	+	53946	55834	0	1	1888	53941	cluster_2
NW_004169142.1	22138	23583	gene11091	.	+	22138	23583	0	1	1445	22136	cluster_2
NW_004169149.1	13278	13349	gene11108	.	+	13278	13349	0	1	71	13277	cluster_2
NW_004169153.1	90015	91301	gene11122	.	+	90015	91301	0	1	1286	90006	cluster_2
NW_004169153.1	96740	96832	gene11123	.	+	96740	96832	0	1	92	96731	cluster_2
NW_004169159.1	12258	15179	gene11138	.	+	12258	15179	0	1	2921	12257	cluster_2
NW_004169160.1	9412	11974	gene11142	.	-	9412	11974	0	1	2562	9403	cluster_2
NW_004169160.1	35432	39318	gene11144	.	-	35432	39318	0	1	3886	35429	cluster_2
NW_004169165.1	17060	17131	gene11153	.	-	17060	17131	0	1	71	17059	cluster_2
NW_004169165.1	38694	45939	gene11154	.	-	38694	45939	0	1	7245	38691	cluster_2
NW_004169166.1	56896	61969	gene11157	.	+	56896	61969	0	1	5073	56891	cluster_2
NW_004169168.1	3556	5464	gene11163	.	-	3556	5464	0	1	1908	3553	cluster_2
NW_004169168.1	44369	53840	gene11165	.	-	44369	53840	0	1	9471	44365	cluster_2
NW_004169169.1	89776	92953	gene11169	.	-	89776	92953	0	1	3177	89768	cluster_2
NW_004169173.1	67712	78334	gene11178	.	+	67712	78334	0	1	10622	67706	cluster_2
NW_004169179.1	80237	82534	gene11192	.	+	80237	82534	0	1	2297	80229	cluster_2
NW_004169179.1	87639	91868	gene11193	.	+	87639	91868	0	1	4229	87631	cluster_2
NW_004169192.1	22731	24085	gene11224	.	-	22731	24085	0	1	1354	22729	cluster_2
NW_004169193.1	54818	64767	gene11234	.	+	54818	64767	0	1	9949	54813	cluster_2
NW_004169194.1	15633	16718	gene11236	.	+	15633	16718	0	1	1085	15632	cluster_2
NW_004169195.1	4047	6880	gene11239	.	+	4047	6880	0	1	2833	4043	cluster_2
NW_004169197.1	25076	33096	gene11246	.	-	25076	33096	0	1	8020	25074	cluster_2
NW_004169198.1	4710	12111	gene11249	.	+	4710	12111	0	1	7401	4706	cluster_2
NW_004169203.1	81443	82322	gene11272	.	+	81443	82322	0	1	879	81435	cluster_2
NW_004169206.1	1503	4644	gene11277	.	+	1503	4644	0	1	3141	1502	cluster_2
NW_004169206.1	4750	6073	gene11278	.	-	4750	6073	0	1	1323	4746	cluster_2
NW_004169214.1	23016	24512	gene11297	.	+	23016	24512	0	1	1496	23014	cluster_2
NW_004169214.1	29158	31412	gene11298	.	+	29158	31412	0	1	2254	29156	cluster_2
NW_004169216.1	55543	58851	gene11304	.	+	55543	58851	0	1	3308	55538	cluster_2
NW_004169221.1	39348	47326	gene11313	.	-	39348	47326	0	1	7978	39345	cluster_2
NW_004169228.1	271	3686	gene11325	.	+	271	3686	0	1	3415	269	cluster_2
NW_004169233.1	5008	7395	gene11338	.	-	5008	7395	0	1	2387	5003	cluster_2
NW_004169233.1	64124	66480	gene11340	.	+	64124	66480	0	1	2356	64118	cluster_2
NW_004169234.1	1068	7557	gene11343	.	+	1068	7557	0	1	6489	1067	cluster_2
NW_004169237.1	76502	86196	gene11353	.	+	76502	86196	0	1	9694	76495	cluster_2
NW_004169245.1	20031	25282	gene11370	.	-	20031	25282	0	1	5251	20029	cluster_2
NW_004169248.1	23913	23994	gene11378	.	+	23913	23994	0	1	81	23911	cluster_2
NW_004169248.1	90230	93698	gene11380	.	-	90230	93698	0	1	3468	90221	cluster_2
NW_004169250.1	2900	4608	gene11381	.	+	2900	4608	0	1	1708	2898	cluster_2
NW_004169254.1	7112	10748	gene11390	.	-	7112	10748	0	1	3636	7105	cluster_2
NW_004169256.1	33900	34442	gene11395	.	-	33900	34442	0	1	542	33897	cluster_2
NW_004169260.1	34170	35127	gene11404	.	-	34170	35127	0	1	957	34167	cluster_2
NW_004169260.1	42753	49764	gene11405	.	-	42753	49764	0	1	7011	42749	cluster_2
NW_004169265.1	40722	42237	gene11418	.	-	40722	42237	0	1	1515	40718	cluster_2
NW_004169267.1	49417	65077	gene11424	.	+	49417	65077	0	1	15660	49413	cluster_2
NW_004169269.1	25710	27765	gene11429	.	+	25710	27765	0	1	2055	25708	cluster_2
NW_004169270.1	24689	28886	gene11432	.	-	24689	28886	0	1	4197	24687	cluster_2
NW_004169270.1	29027	36553	gene11433	.	+	29027	36553	0	1	7526	29025	cluster_2
NW_004169274.1	76445	85344	gene11443	.	+	76445	85344	0	1	8899	76438	cluster_2
NW_004169274.1	91520	96903	gene11444	.	+	91520	96903	0	1	5383	91511	cluster_2
NW_004169280.1	44393	44780	gene11461	.	+	44393	44780	0	1	387	44389	cluster_2
NW_004169282.1	71621	72178	gene11466	.	+	71621	72178	0	1	557	71614	cluster_2
NW_004169285.1	72103	74747	gene11477	.	-	72103	74747	0	1	2644	72096	cluster_2
NW_004169286.1	46304	46377	gene11479	.	+	46304	46377	0	1	73	46300	cluster_2
NW_004169287.1	30610	36283	gene11484	.	+	30610	36283	0	1	5673	30607	cluster_2
NW_004169291.1	30711	31574	gene11494	.	+	30711	31574	0	1	863	30708	cluster_2
NW_004169292.1	48563	49063	gene11499	.	-	48563	49063	0	1	500	48559	cluster_2
NW_004169294.1	67598	70484	gene11503	.	-	67598	70484	0	1	2886	67592	cluster_2
NW_004169296.1	30016	34404	gene11506	.	-	30016	34404	0	1	4388	30013	cluster_2
NW_004169297.1	31992	32642	gene11511	.	-	31992	32642	0	1	650	31989	cluster_2
NW_004169303.1	17248	20618	gene11530	.	+	17248	20618	0	1	3370	17247	cluster_2
NW_004169308.1	25872	34724	gene11553	.	+	25872	34724	0	1	8852	25870	cluster_2
NW_004169318.1	67765	71507	gene11580	.	+	67765	71507	0	1	3742	67759	cluster_2
NW_004169324.1	22196	25258	gene11593	.	-	22196	25258	0	1	3062	22194	cluster_2
NW_004169332.1	44456	46363	gene11610	.	+	44456	46363	0	1	1907	44452	cluster_2
NW_004169333.1	11838	13245	gene11613	.	+	11838	13245	0	1	1407	11837	cluster_2
NW_004169334.1	1322	3150	gene11617	.	-	1322	3150	0	1	1828	1321	cluster_2
NW_004169336.1	94407	98078	gene11625	.	+	94407	98078	0	1	3671	94398	cluster_2
NW_004169343.1	55005	57973	gene11643	.	+	55005	57973	0	1	2968	55000	cluster_2
NW_004169347.1	2738	6871	gene11654	.	-	2738	6871	0	1	4133	2736	cluster_2
NW_004169354.1	71002	72367	gene11674	.	+	71002	72367	0	1	1365	70995	cluster_2
NW_004169369.1	56524	58659	gene11710	.	-	56524	58659	0	1	2135	56519	cluster_2
NW_004169372.1	37978	38479	gene11717	.	-	37978	38479	0	1	501	37975	cluster_2
NW_004169377.1	42322	44565	gene11729	.	-	42322	44565	0	1	2243	42318	cluster_2
NW_004169390.1	16767	18952	gene11756	.	+	16767	18952	0	1	2185	16766	cluster_2
NW_004169390.1	64855	65649	gene11758	.	+	64855	65649	0	1	794	64849	cluster_2
NW_004169393.1	4588	4659	gene11767	.	+	4588	4659	0	1	71	4584	cluster_2
NW_004169393.1	70681	70752	gene11770	.	+	70681	70752	0	1	71	70674	cluster_2
NW_004169394.1	80899	82326	gene11773	.	+	80899	82326	0	1	1427	80891	cluster_2
NW_004169397.1	82132	83296	gene11778	.	+	82132	83296	0	1	1164	82124	cluster_2
NW_004169397.1	91358	92092	gene11779	.	+	91358	92092	0	1	734	91349	cluster_2
NW_004169401.1	147	1100	gene11787	.	-	147	1100	0	1	953	146	cluster_2
NW_004169401.1	2115	2186	gene11788	.	-	2115	2186	0	1	71	2113	cluster_2
NW_004169407.1	87549	87621	gene11807	.	+	87549	87621	0	1	72	87541	cluster_2
NW_004169415.1	50667	54817	gene11827	.	+	50667	54817	0	1	4150	50662	cluster_2
NW_004169420.1	17904	20172	gene11834	.	+	17904	20172	0	1	2268	17903	cluster_2
NW_004169420.1	45983	48766	gene11835	.	-	45983	48766	0	1	2783	45979	cluster_2
NW_004169430.1	48523	51666	gene11855	.	-	48523	51666	0	1	3143	48519	cluster_2
NW_004169442.1	27365	28984	gene11877	.	+	27365	28984	0	1	1619	27363	cluster_2
NW_004169443.1	231	863	gene11879	.	+	231	863	0	1	632	229	cluster_2
NW_004169449.1	71891	72749	gene11897	.	+	71891	72749	0	1	858	71884	cluster_2
NW_004169457.1	89974	92450	gene11917	.	+	89974	92450	0	1	2476	89966	cluster_2
NW_004169468.1	4723	6411	gene11940	.	+	4723	6411	0	1	1688	4719	cluster_2
[truncated: 20,977 more rows]
