# Supplementary material for: Epigenomic landscape of enhancer elements during Hydra head organizer formation
Source: Epigenetics Chromatin. 2020 Oct 12;13:43. doi: 10.1186/s13072-020-00364-6 (PMC7552563; doi:10.1186/s13072-020-00364-6)
Supplement: Supplementary file 3 — Additional file 3: Table S2. (a) ChIP-Seq peak annotation for H3K4me3 in whole Hydra polyps. (b) ChIP-Seq peak annotation for H3K27ac in whole Hydra polyps. (c) ChIP-Seq peak annotation for H3K9ac in whole Hydra polyps. [file 13072_2020_364_MOESM3_ESM.xlsx]

## Sheet: Table_S2a
Table_S2a: ChIP-Seq peak annotation for H3K4me3 in whole Hydra polyps
PeakID (cmd=annotatePeaks.pl ./H3K4me3/CNT/peaks_out ../../../HMAG_data/GCF_000004095.1_Hydra_RP_1.0_genomic.fna -gtf ./annotations.gtf)	Chr	Start	End	Strand	Peak Score	Focus Ratio/Region Size	Annotation	Detailed Annotation	Distance to TSS	Nearest PromoterID	Entrez ID	Nearest Unigene	Nearest Refseq	Nearest Ensembl	Gene Name	Gene Alias	Gene Description	Gene Type
NW_004183207.1-1	NW_004183207.1	56	4120	+	38519	4064	NA	NA	NA	NA
NW_004169697.1-6	NW_004169697.1	740	1870	+	20920.5	1130	promoter-TSS (XM_004209519.2)	NA	218	XM_004209519.2
NW_004183387.1-1	NW_004183387.1	2817	3990	+	19369.9	1173	NA	NA	NA	NA
NW_004184833.1-1	NW_004184833.1	81	2980	+	19225.5	2899	NA	NA	NA	NA
NW_004184206.1-3	NW_004184206.1	36	3431	+	15762.2	3395	NA	NA	NA	NA
NW_004179462.1-14	NW_004179462.1	120	2157	+	14838.3	2037	NA	NA	NA	NA
NW_004183642.1-2	NW_004183642.1	3109	3807	+	14256.2	698	promoter-TSS (XM_002164185.3)	NA	198	XM_002164185.3
NW_004183505.1-11	NW_004183505.1	7	1392	+	13962.1	1385	NA	NA	NA	NA
NW_004187056.1-5	NW_004187056.1	209	1707	+	13244.7	1498	NA	NA	NA	NA
NW_004183505.1-9	NW_004183505.1	2849	3920	+	12859.1	1071	NA	NA	NA	NA
NW_004174979.1-4	NW_004174979.1	25349	28665	+	12844	3316	NA	NA	NA	NA
NW_004166932.1-2	NW_004166932.1	176593	177971	+	12834.1	1378	promoter-TSS (XM_002158697.3)	NA	51	XM_002158697.3
NW_004174696.1-6	NW_004174696.1	29160	30746	+	11533	1586	promoter-TSS (XM_002158972.3)	NA	-398	XM_002158972.3
NW_004183220.1-2	NW_004183220.1	2554	4065	+	11390.9	1511	NA	NA	NA	NA
NW_004186552.1-1	NW_004186552.1	1	2087	+	11142.9	2086	NA	NA	NA	NA
NW_004180097.1-2	NW_004180097.1	8354	9315	+	10495	961	NA	NA	NA	NA
NW_004183901.1-1	NW_004183901.1	14	1614	+	10465.5	1600	NA	NA	NA	NA
NW_004166870.1-1	NW_004166870.1	44773	46118	+	10258.4	1345	promoter-TSS (XM_004205411.2)	NA	-275	XM_004205411.2
NW_004180097.1-1	NW_004180097.1	31	781	+	10151	750	NA	NA	NA	NA
NW_004172188.1-10	NW_004172188.1	49645	50815	+	10132.1	1170	Intergenic	NA	13243	XM_012707703.1
NW_004179462.1-22	NW_004179462.1	9145	10763	+	10124.6	1618	NA	NA	NA	NA
NW_004177926.1-6	NW_004177926.1	11649	12687	+	10068.6	1038	NA	NA	NA	NA
NW_004183896.1-1	NW_004183896.1	2515	3671	+	9885.7	1156	NA	NA	NA	NA
NW_004184573.1-10	NW_004184573.1	960	2820	+	9807.8	1860	NA	NA	NA	NA
NW_004183554.1-1	NW_004183554.1	2586	3602	+	9716.3	1016	NA	NA	NA	NA
NW_004181049.1-1	NW_004181049.1	5969	7567	+	9303.5	1598	NA	NA	NA	NA
NW_004178899.1-4	NW_004178899.1	6219	8030	+	8927.8	1811	NA	NA	NA	NA
NW_004182753.1-3	NW_004182753.1	22	1782	+	8509	1760	NA	NA	NA	NA
NW_004183896.1-4	NW_004183896.1	1	715	+	8447.7	714	NA	NA	NA	NA
NW_004183554.1-2	NW_004183554.1	27	1742	+	8413.7	1715	NA	NA	NA	NA
NW_004178899.1-2	NW_004178899.1	3303	4178	+	8029.7	875	NA	NA	NA	NA
NW_004182753.1-10	NW_004182753.1	3589	4474	+	7945	885	NA	NA	NA	NA
NW_004178899.1-18	NW_004178899.1	11030	12208	+	7275.9	1178	NA	NA	NA	NA
NW_004170608.1-18	NW_004170608.1	56527	57988	+	7213.9	1461	Intergenic	NA	-4352	XR_001141541.1
NW_004185462.1-4	NW_004185462.1	1696	2565	+	7158.7	869	NA	NA	NA	NA
NW_004183561.1-4	NW_004183561.1	1916	3890	+	6810.2	1974	NA	NA	NA	NA
NW_004172413.1-7	NW_004172413.1	47423	48577	+	6775.4	1154	promoter-TSS (XM_012707874.1)	NA	61	XM_004211184.2
NW_004185541.1-1	NW_004185541.1	114	2505	+	6605.3	2391	NA	NA	NA	NA
NW_004177926.1-20	NW_004177926.1	260	2168	+	6546.3	1908	NA	NA	NA	NA
NW_004183721.1-1	NW_004183721.1	237	1661	+	6400.4	1424	NA	NA	NA	NA
NW_004184416.1-9	NW_004184416.1	2030	3177	+	6393.6	1147	NA	NA	NA	NA
NW_004168024.1-1	NW_004168024.1	21986	22861	+	6305.9	875	Intergenic	NA	8868	XR_001140766.1
NW_004177777.1-3	NW_004177777.1	156	3302	+	5973.3	3146	promoter-TSS (XM_012710407.1)	NA	-111	XM_012710407.1
NW_004167715.1-16	NW_004167715.1	57013	58648	+	5949.1	1635	Intergenic	NA	6963	XM_012700120.1
NW_004176286.1-1	NW_004176286.1	8755	9505	+	5867.4	750	NA	NA	NA	NA
NW_004171923.1-4	NW_004171923.1	12115	13963	+	5520.4	1848	NA	NA	NA	NA
NW_004171362.1-4	NW_004171362.1	59250	60061	+	5519.7	811	Intergenic	NA	20689	XM_012706869.1
NW_004167715.1-23	NW_004167715.1	50547	52186	+	5221	1639	promoter-TSS (XM_012700120.1)	NA	499	XM_012700120.1
NW_004177926.1-4	NW_004177926.1	5844	6719	+	5171.9	875	NA	NA	NA	NA
NW_004169260.1-14	NW_004169260.1	59679	62936	+	5149.2	3257	promoter-TSS (gene11407)	NA	610	XM_012703931.1
NW_004172682.1-1	NW_004172682.1	31503	32128	+	4876.3	625	Intergenic	NA	22889	XM_012708077.1
NW_004170803.1-9	NW_004170803.1	21318	23487	+	4625.3	2169	intron (XM_002157545.3, intron 5 of 8)	NA	17268	XM_002157545.3
NW_004169697.1-26	NW_004169697.1	4396	5711	+	4603.4	1315	promoter-TSS (gene12528)	NA	189	gene12528
NW_004183617.1-11	NW_004183617.1	2562	3855	+	4322.9	1293	NA	NA	NA	NA
NW_004171406.1-1	NW_004171406.1	22355	23842	+	4273.8	1487	Intergenic	NA	-17328	XM_012706925.1
NW_004169642.1-1	NW_004169642.1	21929	22679	+	4261.7	750	promoter-TSS (XM_012704587.1)	NA	-8	XM_012704587.1
NW_004171999.1-2	NW_004171999.1	27808	28966	+	4225.4	1158	promoter-TSS (XM_012707522.1)	NA	28	XM_012707522.1
NW_004184416.1-2	NW_004184416.1	369	1119	+	4221.6	750	NA	NA	NA	NA
NW_004168102.1-11	NW_004168102.1	39139	41294	+	4127.1	2155	Intergenic	NA	27767	XM_012701272.1
NW_004167785.1-44	NW_004167785.1	73218	74369	+	3879.9	1151	promoter-TSS (XM_012700341.1)	NA	262	XM_012700341.1
NW_004179835.1-6	NW_004179835.1	1185	2334	+	3782.4	1149	NA	NA	NA	NA
NW_004177926.1-8	NW_004177926.1	14940	15495	+	3769.5	555	NA	NA	NA	NA
NW_004183617.1-9	NW_004183617.1	508	1496	+	3703.7	988	NA	NA	NA	NA
NW_004178373.1-1	NW_004178373.1	1	751	+	3615.3	750	NA	NA	NA	NA
NW_004171923.1-6	NW_004171923.1	18385	19012	+	3588.1	627	NA	NA	NA	NA
NW_004171923.1-1	NW_004171923.1	47795	48676	+	3582	881	NA	NA	NA	NA
NW_004174847.1-1	NW_004174847.1	14817	15876	+	3552.5	1059	Intergenic	NA	-4017	XM_012709406.1
NW_004167093.1-24	NW_004167093.1	182197	185763	+	3408.9	3566	promoter-TSS (XM_002165123.3)	NA	116	XM_002165123.3
NW_004172375.1-15	NW_004172375.1	6511	8764	+	3368.8	2253	NA	NA	NA	NA
NW_004170596.1-12	NW_004170596.1	45826	47813	+	3329.5	1987	Intergenic	NA	23239	XM_012705971.1
NW_004167164.1-40	NW_004167164.1	45803	48843	+	3316.6	3040	Intergenic	NA	-14119	XR_001142904.1
NW_004174979.1-12	NW_004174979.1	1376	2646	+	3295.5	1270	NA	NA	NA	NA
NW_004166884.1-66	NW_004166884.1	58584	61590	+	3250.1	3006	intron (XM_012698022.1, intron 2 of 3)	NA	1005	XM_012698022.1
NW_004168027.1-32	NW_004168027.1	49478	52901	+	3109.5	3423	promoter-TSS (XM_002165922.3)	NA	-220	XM_002165922.3
NW_004166870.1-145	NW_004166870.1	38767	40141	+	3104.2	1374	Intergenic	NA	-3571	XM_002160286.2
NW_004169693.1-18	NW_004169693.1	22334	24387	+	3058.1	2053	Intergenic	NA	21855	XM_012704680.1
NW_004171406.1-2	NW_004171406.1	39487	40112	+	2990	625	Intergenic	NA	-34029	XM_012706925.1
NW_004177849.1-10	NW_004177849.1	766	2357	+	2934.1	1591	promoter-TSS (XM_012710425.1)	NA	-1569	XM_012710425.1
NW_004166956.1-10	NW_004166956.1	217167	218757	+	2844.9	1590	Intergenic	NA	-6372	XM_012703688.1
NW_004169545.1-14	NW_004169545.1	10604	12603	+	2810.1	1999	intron (XM_012704444.1, intron 3 of 3)	NA	10743	XM_012704444.1
NW_004169458.1-2	NW_004169458.1	16860	19440	+	2779.9	2580	exon (XM_012704284.1, exon 2 of 4)	NA	1230	XM_012704284.1
NW_004171406.1-15	NW_004171406.1	53760	54790	+	2742.1	1030	Intergenic	NA	-48505	XM_012706925.1
NW_004168933.1-12	NW_004168933.1	2966	4432	+	2731.5	1466	Intergenic	NA	-11523	XM_002164170.2
NW_004172682.1-9	NW_004172682.1	36546	37708	+	2677.1	1162	Intergenic	NA	28201	XM_012708077.1
NW_004168126.1-20	NW_004168126.1	30876	33102	+	2663.4	2226	exon (XM_002164002.3, exon 1 of 1)	NA	843	XM_002164002.3
NW_004168457.1-2	NW_004168457.1	11377	14181	+	2658.9	2804	promoter-TSS (XM_004208295.2)	NA	-1429	XM_004208295.2
NW_004172328.1-5	NW_004172328.1	39869	41185	+	2604.5	1316	NA	NA	NA	NA
NW_004167006.1-21	NW_004167006.1	300817	303853	+	2597.7	3036	intron (XM_012706765.1, intron 4 of 4)	NA	1285	XM_012706765.1
NW_004171923.1-12	NW_004171923.1	42671	44849	+	2588.6	2178	NA	NA	NA	NA
NW_004177201.1-3	NW_004177201.1	9108	10299	+	2551.6	1191	NA	NA	NA	NA
NW_004167947.1-10	NW_004167947.1	103175	106038	+	2541.7	2863	promoter-TSS (XM_012700833.1)	NA	396	XM_002162199.3
NW_004179052.1-7	NW_004179052.1	10453	11777	+	2536.4	1324	NA	NA	NA	NA
NW_004168691.1-11	NW_004168691.1	45482	47342	+	2534.2	1860	Intergenic	NA	6213	XM_004208565.1
NW_004167383.1-38	NW_004167383.1	72825	75219	+	2452.5	2394	Intergenic	NA	-13304	XM_004206690.2
NW_004174457.1-16	NW_004174457.1	30371	32146	+	2452.5	1775	promoter-TSS (XR_001142213.1)	NA	283	XR_001142213.1
NW_004167719.1-46	NW_004167719.1	90487	92665	+	2447.2	2178	exon (XM_002161967.3, exon 1 of 2)	NA	799	XM_002161967.3
NW_004169604.1-4	NW_004169604.1	44962	47679	+	2429.8	2717	promoter-TSS (XM_012704518.1)	NA	37	XM_002166188.3
NW_004183901.1-15	NW_004183901.1	2290	3671	+	2420	1381	NA	NA	NA	NA
NW_004170250.1-9	NW_004170250.1	346	4583	+	2413.2	4237	Intergenic	NA	46152	XM_012705546.1
NW_004168164.1-20	NW_004168164.1	20285	21921	+	2412.4	1636	exon (XM_002161751.3, exon 1 of 5)	NA	760	XM_002161751.3
NW_004168945.1-22	NW_004168945.1	80058	81106	+	2404.1	1048	Intergenic	NA	-14503	XM_012703331.1
NW_004167380.1-43	NW_004167380.1	121017	123236	+	2388.3	2219	exon (XM_002155254.3, exon 2 of 3)	NA	895	XM_002155254.3
NW_004182221.1-8	NW_004182221.1	173	2559	+	2377.7	2386	NA	NA	NA	NA
NW_004167114.1-65	NW_004167114.1	28074	30096	+	2377.7	2022	intron (XM_002162513.3, intron 1 of 4)	NA	817	XM_002162513.3
NW_004168186.1-9	NW_004168186.1	67754	69260	+	2376.2	1506	promoter-TSS (XM_012701516.1)	NA	376	XM_012701516.1
NW_004171384.1-15	NW_004171384.1	14410	17322	+	2369.4	2912	promoter-TSS (XM_012706899.1)	NA	207	XM_012706899.1
NW_004169234.1-41	NW_004169234.1	47319	51262	+	2362.6	3943	promoter-TSS (XM_002155234.3)	NA	-657	XM_002155234.3
NW_004177308.1-5	NW_004177308.1	5823	7137	+	2361	1314	TTS (XM_012710290.1)	NA	705	XM_012710290.1
NW_004169665.1-10	NW_004169665.1	75360	76771	+	2359.5	1411	promoter-TSS (XR_001141299.1)	NA	665	XM_004209490.2
NW_004172545.1-10	NW_004172545.1	17800	18836	+	2352.7	1036	Intergenic	NA	-11046	XM_004211237.1
NW_004168453.1-85	NW_004168453.1	1893	5671	+	2344.4	3778	exon (XM_002157115.3, exon 2 of 5)	NA	582	XM_002157115.3
NW_004169580.1-26	NW_004169580.1	53038	56884	+	2335.3	3846	exon (XM_002159957.3, exon 1 of 1)	NA	1730	XM_002159957.3
NW_004174979.1-37	NW_004174979.1	17805	18753	+	2316.4	948	NA	NA	NA	NA
NW_004167247.1-71	NW_004167247.1	226946	232367	+	2308.9	5421	Intergenic	NA	-18126	XM_012698251.1
NW_004171406.1-27	NW_004171406.1	9112	10177	+	2299.8	1065	Intergenic	NA	-3874	XM_012706925.1
NW_004167222.1-24	NW_004167222.1	969	3611	+	2295.3	2642	exon (XM_012698124.1, exon 2 of 2)	NA	1041	XM_012698124.1
NW_004169274.1-19	NW_004169274.1	76203	77996	+	2275.6	1793	exon (XM_002164608.3, exon 1 of 3)	NA	654	XM_002164608.3
NW_004170026.1-6	NW_004170026.1	31437	32934	+	2233.3	1497	Intergenic	NA	-6748	XM_012705235.1
NW_004167685.1-45	NW_004167685.1	788	1854	+	2233.3	1066	Intergenic	NA	-4967	XM_012700011.1
NW_004180345.1-2	NW_004180345.1	8149	8665	+	2225	516	NA	NA	NA	NA
NW_004170542.1-12	NW_004170542.1	30915	32817	+	2198.5	1902	Intergenic	NA	21173	XM_012705909.1
NW_004169778.1-14	NW_004169778.1	13869	16035	+	2194	2166	exon (XM_002161594.3, exon 1 of 1)	NA	836	XM_002161594.3
NW_004169104.1-16	NW_004169104.1	68258	72292	+	2187.2	4034	promoter-TSS (XM_012703656.1)	NA	146	XM_002163163.3
NW_004167022.1-9	NW_004167022.1	115198	117922	+	2182.6	2724	promoter-TSS (XR_001141891.1)	NA	461	XM_002156817.3
NW_004170261.1-8	NW_004170261.1	14197	15858	+	2169.8	1661	promoter-TSS (XM_004209955.2)	NA	535	XM_002157935.3
NW_004169606.1-9	NW_004169606.1	50357	52176	+	2168.3	1819	Intergenic	NA	-5004	XM_004209425.2
NW_004178502.1-10	NW_004178502.1	11527	13463	+	2168.3	1936	Intergenic	NA	-5236	XR_001142566.1
NW_004178555.1-7	NW_004178555.1	3560	5868	+	2167.5	2308	promoter-TSS (XM_012710581.1)	NA	233	XM_012710581.1
NW_004168192.1-8	NW_004168192.1	133880	135719	+	2166	1839	promoter-TSS (XM_012701536.1)	NA	497	XM_012701536.1
NW_004170556.1-12	NW_004170556.1	16636	18687	+	2165.2	2051	promoter-TSS (XM_012705922.1)	NA	168	XM_012705922.1
NW_004166869.1-26	NW_004166869.1	153269	155640	+	2163.7	2371	promoter-TSS (XM_012699289.1)	NA	-865	XM_012699289.1
NW_004168638.1-9	NW_004168638.1	65167	67107	+	2159.9	1940	intron (XM_002160476.3, intron 2 of 6)	NA	779	XM_002160476.3
NW_004172438.1-1	NW_004172438.1	31340	34081	+	2159.9	2741	intron (XM_012707891.1, intron 2 of 6)	NA	15159	XM_012707891.1
NW_004167669.1-20	NW_004167669.1	43816	46516	+	2159.2	2700	exon (XM_002161494.2, exon 2 of 2)	NA	1129	XM_002161494.2
NW_004169109.1-20	NW_004169109.1	4262	6308	+	2158.4	2046	Intergenic	NA	10069	XM_012703671.1
NW_004185382.1-10	NW_004185382.1	795	2622	+	2158.4	1827	exon (XM_012711161.1, exon 3 of 3)	NA	699	XM_012711161.1
NW_004180570.1-12	NW_004180570.1	5877	8454	+	2150.1	2577	promoter-TSS (XM_012710833.1)	NA	-419	XM_012710833.1
NW_004167586.1-11	NW_004167586.1	48222	49963	+	2147.8	1741	exon (XM_012699656.1, exon 1 of 5)	NA	826	XM_012699656.1
NW_004170879.1-2	NW_004170879.1	18136	19389	+	2144.1	1253	Intergenic	NA	4609	XM_012706303.1
NW_004167555.1-4	NW_004167555.1	131936	133901	+	2141.8	1965	intron (XM_002161867.3, intron 1 of 9)	NA	1049	XM_002161867.3
NW_004168944.1-8	NW_004168944.1	85720	87559	+	2139.5	1839	Intergenic	NA	4145	XM_012703328.1
NW_004187644.1-5	NW_004187644.1	77	1619	+	2138.8	1542	NA	NA	NA	NA
NW_004167483.1-24	NW_004167483.1	141172	143064	+	2138.8	1892	intron (XM_002157276.3, intron 3 of 10)	NA	10526	XM_002157276.3
NW_004171796.1-8	NW_004171796.1	1475	3259	+	2136.5	1784	exon (XM_012707330.1, exon 2 of 3)	NA	581	XM_012707330.1
NW_004173342.1-19	NW_004173342.1	37946	39774	+	2136.5	1828	promoter-TSS (XM_004211592.2)	NA	673	XM_002169865.2
NW_004168123.1-14	NW_004168123.1	19619	21453	+	2132.7	1834	Intergenic	NA	3593	rna8736
NW_004168427.1-1	NW_004168427.1	47982	49979	+	2128.2	1997	exon (XM_002167145.3, exon 3 of 6)	NA	1205	XM_002167145.3
NW_004175556.1-1	NW_004175556.1	8856	9481	+	2123.7	625	NA	NA	NA	NA
NW_004169726.1-2	NW_004169726.1	50352	51675	+	2123.7	1323	promoter-TSS (XM_002157354.3)	NA	459	XM_002157354.3
NW_004173405.1-10	NW_004173405.1	4469	7280	+	2122.9	2811	promoter-TSS (XM_002165674.2)	NA	272	XM_002165674.2
NW_004177824.1-9	NW_004177824.1	5844	7786	+	2122.9	1942	exon (XM_012710420.1, exon 2 of 5)	NA	563	XM_012710420.1
NW_004167029.1-34	NW_004167029.1	71507	73574	+	2121.4	2067	exon (XM_002156887.3, exon 1 of 14)	NA	582	XM_002156887.3
NW_004166876.1-9	NW_004166876.1	58245	59935	+	2119.1	1690	Intergenic	NA	-6776	XM_012708689.1
NW_004168916.1-54	NW_004168916.1	83086	86372	+	2117.6	3286	exon (XM_012703268.1, exon 1 of 10)	NA	730	XM_012703268.1
NW_004169870.1-11	NW_004169870.1	23893	26268	+	2115.3	2375	Intergenic	NA	-8634	XM_004209655.1
NW_004166891.1-2	NW_004166891.1	102945	106105	+	2110.8	3160	promoter-TSS (XM_002167208.3)	NA	288	XM_002167208.3
NW_004177919.1-10	NW_004177919.1	7530	9425	+	2105.5	1895	exon (XM_012710441.1, exon 2 of 2)	NA	607	XM_012710441.1
NW_004167336.1-67	NW_004167336.1	131446	135787	+	2105.5	4341	promoter-TSS (XM_002165061.3)	NA	-538	XM_002165061.3
NW_004169029.1-20	NW_004169029.1	46863	49748	+	2102.5	2885	promoter-TSS (XM_002159281.3)	NA	117	XM_002159281.3
NW_004167362.1-9	NW_004167362.1	90705	92689	+	2098.7	1984	exon (XM_012698791.1, exon 2 of 3)	NA	549	XM_012698791.1
NW_004168897.1-63	NW_004168897.1	79504	81735	+	2097.2	2231	promoter-TSS (XM_004208768.1)	NA	724	XM_012703235.1
NW_004172750.1-12	NW_004172750.1	9810	12170	+	2084.3	2360	promoter-TSS (XR_001141948.1)	NA	-782	XR_001141948.1
NW_004168640.1-41	NW_004168640.1	118867	120840	+	2082.8	1973	exon (XM_002154373.3, exon 1 of 4)	NA	597	XM_002154373.3
NW_004167688.1-29	NW_004167688.1	94840	96477	+	2076	1637	promoter-TSS (XM_012700026.1)	NA	554	XM_004207249.2
NW_004174465.1-10	NW_004174465.1	12038	13801	+	2073.8	1763	NA	NA	NA	NA
NW_004170397.1-2	NW_004170397.1	444	2284	+	2064.7	1840	NA	NA	NA	NA
NW_004176481.1-8	NW_004176481.1	3727	6823	+	2063.9	3096	promoter-TSS (XM_004212454.2)	NA	-87	XM_004212454.2
NW_004174308.1-7	NW_004174308.1	31120	32636	+	2063.2	1516	Intergenic	NA	27932	XM_002163067.3
NW_004174168.1-3	NW_004174168.1	33456	34106	+	2061.7	650	Intergenic	NA	9275	XM_004211876.1
NW_004175826.1-10	NW_004175826.1	19561	21538	+	2057.1	1977	NA	NA	NA	NA
NW_004168653.1-6	NW_004168653.1	92674	94240	+	2046.5	1566	exon (XM_012702664.1, exon 2 of 2)	NA	724	XM_012702664.1
NW_004168585.1-16	NW_004168585.1	35642	37583	+	2045	1941	promoter-TSS (XM_012702500.1)	NA	429	XM_002160560.3
NW_004166951.1-16	NW_004166951.1	127745	129552	+	2024.6	1807	Intergenic	NA	6331	XM_002156200.3
NW_004167181.1-23	NW_004167181.1	21028	22893	+	2019.3	1865	exon (XM_012711707.1, exon 1 of 8)	NA	823	XM_012711707.1
NW_004173043.1-1	NW_004173043.1	1	843	+	2016.3	842	Intergenic	NA	15801	XR_001141992.1
NW_004168139.1-7	NW_004168139.1	132920	134550	+	2014	1630	promoter-TSS (XM_002160098.2)	NA	464	XM_002160098.2
NW_004168030.1-19	NW_004168030.1	9562	11503	+	2010.2	1941	exon (XM_002160511.3, exon 1 of 1)	NA	603	XM_002160511.3
NW_004167221.1-54	NW_004167221.1	83878	85662	+	2009.5	1784	exon (XM_002169303.3, exon 1 of 1)	NA	613	XM_002169303.3
NW_004166949.1-30	NW_004166949.1	38310	40238	+	2008.7	1928	Intergenic	NA	-7237	XM_012703214.1
NW_004167815.1-24	NW_004167815.1	122297	124101	+	2004.2	1804	intron (XM_002154590.3, intron 2 of 2)	NA	815	XM_002154590.3
NW_004176376.1-20	NW_004176376.1	269	3838	+	2001.2	3569	promoter-TSS (XR_001142413.1)	NA	-1219	XR_001142413.1
NW_004167334.1-13	NW_004167334.1	8930	10804	+	2000.4	1874	exon (XM_012698659.1, exon 2 of 3)	NA	550	XM_012698659.1
NW_004168291.1-11	NW_004168291.1	83536	85215	+	1998.2	1679	exon (XM_002168667.3, exon 1 of 1)	NA	737	XM_002168667.3
NW_004166927.1-9	NW_004166927.1	247086	248910	+	1991.3	1824	intron (XM_012701579.1, intron 1 of 53)	NA	-13112	XR_001140835.1
NW_004170148.1-23	NW_004170148.1	16510	19160	+	1989.8	2650	promoter-TSS (XM_012705406.1)	NA	148	XM_012705406.1
NW_004168993.1-17	NW_004168993.1	24262	26699	+	1987.6	2437	exon (XM_002157752.3, exon 4 of 11)	NA	980	XM_002157752.3
NW_004167708.1-6	NW_004167708.1	123604	125007	+	1978.5	1403	Intergenic	NA	-26289	XM_012700099.1
NW_004166944.1-74	NW_004166944.1	229318	231740	+	1974.7	2422	intron (XM_002161264.3, intron 2 of 5)	NA	867	XM_002161264.3
NW_004168706.1-16	NW_004168706.1	115451	117145	+	1974	1694	Intergenic	NA	-13912	XM_002159301.3
NW_004167653.1-25	NW_004167653.1	91724	94868	+	1974	3144	promoter-TSS (XM_002159262.3)	NA	524	XM_002160432.3
NW_004169730.1-12	NW_004169730.1	24570	26918	+	1974	2348	promoter-TSS (XM_004209542.2)	NA	239	XM_004209542.2
NW_004174113.1-55	NW_004174113.1	32034	34562	+	1964.1	2528	NA	NA	NA	NA
NW_004175368.1-4	NW_004175368.1	22607	23989	+	1960.4	1382	promoter-TSS (XM_004212204.2)	NA	215	XM_004212204.2
NW_004170231.1-15	NW_004170231.1	54824	56871	+	1959.6	2047	exon (XM_004209932.2, exon 1 of 1)	NA	897	XM_004209932.2
NW_004167907.1-6	NW_004167907.1	71485	73702	+	1959.6	2217	exon (XM_002155622.3, exon 1 of 1)	NA	1050	XM_002155622.3
NW_004173205.1-11	NW_004173205.1	35219	37119	+	1958.8	1900	exon (XM_012708457.1, exon 2 of 2)	NA	667	XM_012708457.1
NW_004169025.1-10	NW_004169025.1	81827	83550	+	1958.1	1723	exon (XM_012703492.1, exon 2 of 2)	NA	674	XM_012703492.1
NW_004167464.1-15	NW_004167464.1	152214	154043	+	1958.1	1829	exon (XM_012699192.1, exon 2 of 4)	NA	647	XM_012699192.1
NW_004168672.1-9	NW_004168672.1	59866	61608	+	1958.1	1742	exon (XM_002168507.3, exon 1 of 2)	NA	591	XM_002168507.3
NW_004167719.1-34	NW_004167719.1	35561	37266	+	1956.6	1705	promoter-TSS (XM_002162048.3)	NA	496	XM_002162048.3
NW_004171298.1-9	NW_004171298.1	22339	24248	+	1955.1	1909	NA	NA	NA	NA
NW_004171923.1-5	NW_004171923.1	28332	28957	+	1951.3	625	NA	NA	NA	NA
NW_004174031.1-17	NW_004174031.1	19515	21317	+	1950.5	1802	NA	NA	NA	NA
NW_004174535.1-8	NW_004174535.1	5096	6794	+	1946.7	1698	Intergenic	NA	13790	XM_002166663.3
NW_004178654.1-6	NW_004178654.1	10610	12187	+	1940.7	1577	promoter-TSS (XM_004212816.2)	NA	-149	XM_004212816.2
NW_004167896.1-9	NW_004167896.1	127347	130952	+	1930.9	3605	Intergenic	NA	3293	rna7689
NW_004169330.1-6	NW_004169330.1	14179	15732	+	1918	1553	Intergenic	NA	74930	XM_012704067.1
NW_004167130.1-35	NW_004167130.1	173418	175115	+	1916.5	1697	exon (XM_002162082.3, exon 1 of 9)	NA	675	XM_002162082.3
NW_004167730.1-22	NW_004167730.1	163484	165872	+	1916.5	2388	exon (XM_002164440.3, exon 1 of 1)	NA	715	XM_002164440.3
NW_004167689.1-13	NW_004167689.1	65069	66982	+	1909.7	1913	exon (XM_002159032.3, exon 1 of 2)	NA	715	XM_002159032.3
NW_004168394.1-38	NW_004168394.1	92790	95046	+	1906.7	2256	promoter-TSS (XM_012702027.1)	NA	362	XM_012702027.1
NW_004174234.1-13	NW_004174234.1	30791	32882	+	1902.9	2091	NA	NA	NA	NA
NW_004167196.1-25	NW_004167196.1	163676	165657	+	1902.1	1981	exon (XM_012698006.1, exon 2 of 2)	NA	705	XM_012698006.1
NW_004174672.1-10	NW_004174672.1	22830	24508	+	1902.1	1678	exon (XM_012709318.1, exon 1 of 1)	NA	611	XM_012709318.1
NW_004167929.1-49	NW_004167929.1	47705	49233	+	1897.6	1528	promoter-TSS (XM_002165321.3)	NA	306	XM_002165321.3
NW_004168351.1-26	NW_004168351.1	11492	13459	+	1893.1	1967	Intergenic	NA	6281	XM_004208186.1
NW_004167867.1-43	NW_004167867.1	46551	49621	+	1892.3	3070	Intergenic	NA	19502	XR_181767.2
NW_004167111.1-5	NW_004167111.1	165930	167066	+	1884	1136	exon (XM_002159090.3, exon 1 of 1)	NA	648	XM_002159090.3
NW_004167336.1-61	NW_004167336.1	103872	106613	+	1882.5	2741	Intergenic	NA	-18207	XM_002164960.3
NW_004167365.1-17	NW_004167365.1	176254	178072	+	1871.9	1818	promoter-TSS (XM_002153785.3)	NA	453	XM_002153785.3
NW_004167409.1-8	NW_004167409.1	150363	152109	+	1869.6	1746	intron (XM_012698983.1, intron 2 of 5)	NA	16979	XM_012698982.1
NW_004167799.1-7	NW_004167799.1	34981	38185	+	1865.1	3204	promoter-TSS (XR_001140658.1)	NA	-890	XR_001140658.1
NW_004181816.1-1	NW_004181816.1	1	857	+	1863.6	856	NA	NA	NA	NA
NW_004179097.1-16	NW_004179097.1	1135	3127	+	1863.6	1992	NA	NA	NA	NA
NW_004172406.1-11	NW_004172406.1	40089	42076	+	1856	1987	NA	NA	NA	NA
NW_004167871.1-4	NW_004167871.1	59138	60657	+	1855.3	1519	exon (XM_002165175.3, exon 1 of 2)	NA	840	XM_002165175.3
NW_004174991.1-10	NW_004174991.1	27003	28792	+	1848.5	1789	promoter-TSS (XR_001142278.1)	NA	-970	XR_001142278.1
NW_004167275.1-31	NW_004167275.1	174565	178114	+	1842.4	3549	promoter-TSS (XM_002162280.3)	NA	617	XM_004206480.2
NW_004174590.1-9	NW_004174590.1	24095	25974	+	1841.7	1879	Intergenic	NA	23673	XM_012709280.1
NW_004171102.1-3	NW_004171102.1	16060	17290	+	1840.9	1230	promoter-TSS (XM_004210531.2)	NA	690	XM_002160261.3
NW_004168356.1-33	NW_004168356.1	87664	90520	+	1840.9	2856	promoter-TSS (XM_002159348.3)	NA	348	XM_002157369.3
NW_004167460.1-96	NW_004167460.1	115273	119042	+	1831.8	3769	promoter-TSS (XM_002154419.3)	NA	351	XM_002154419.3
NW_004169399.1-22	NW_004169399.1	48041	50462	+	1830.3	2421	promoter-TSS (XM_002162259.3)	NA	-62	XM_002162259.3
NW_004172932.1-9	NW_004172932.1	29658	31488	+	1820.5	1830	exon (XM_002161342.3, exon 1 of 1)	NA	934	XM_002161342.3
NW_004166924.1-63	NW_004166924.1	268337	269882	+	1819.7	1545	exon (XM_002155277.3, exon 1 of 9)	NA	639	XM_002155277.3
NW_004180171.1-9	NW_004180171.1	723	2422	+	1818.2	1699	NA	NA	NA	NA
NW_004171849.1-10	NW_004171849.1	47316	48152	+	1816.7	836	Intergenic	NA	33953	XM_012707375.1
NW_004186651.1-8	NW_004186651.1	886	2181	+	1816	1295	NA	NA	NA	NA
NW_004173020.1-26	NW_004173020.1	3724	5923	+	1812.9	2199	exon (XM_012708320.1, exon 1 of 1)	NA	973	XM_012708320.1
NW_004174908.1-19	NW_004174908.1	14230	18280	+	1811.4	4050	promoter-TSS (XM_012709434.1)	NA	381	XM_012709434.1
NW_004167347.1-4	NW_004167347.1	144554	146530	+	1806.1	1976	exon (XM_012698711.1, exon 3 of 3)	NA	917	XM_012698711.1
NW_004167802.1-22	NW_004167802.1	153725	155675	+	1804.6	1950	exon (XM_002156662.3, exon 1 of 3)	NA	532	XM_002156662.3
NW_004168530.1-13	NW_004168530.1	38925	40598	+	1804.6	1673	Intergenic	NA	-5179	XM_012702361.1
NW_004166894.1-32	NW_004166894.1	119277	120593	+	1803.1	1316	promoter-TSS (XM_002157898.3)	NA	454	XM_002157898.3
NW_004167837.1-6	NW_004167837.1	109257	111154	+	1800.8	1897	Intergenic	NA	16189	XM_012700507.1
NW_004168920.1-21	NW_004168920.1	38177	39997	+	1800.8	1820	intron (XR_001141089.1, intron 2 of 2)	NA	11141	XR_001141089.1
NW_004170677.1-23	NW_004170677.1	42078	44165	+	1800.1	2087	exon (XM_002159131.3, exon 1 of 1)	NA	752	XM_002159131.3
NW_004169798.1-27	NW_004169798.1	73396	76421	+	1799.3	3025	promoter-TSS (XM_002163452.3)	NA	-143	XM_012704848.1
NW_004167670.1-8	NW_004167670.1	164386	165942	+	1793.3	1556	Intergenic	NA	24728	XM_004207218.2
NW_004175357.1-6	NW_004175357.1	23779	26167	+	1792.5	2388	NA	NA	NA	NA
NW_004171525.1-3	NW_004171525.1	29142	31503	+	1790.2	2361	promoter-TSS (XM_002159578.3)	NA	1069	XM_002154809.2
NW_004169484.1-8	NW_004169484.1	78097	79571	+	1788.7	1474	exon (XM_002168457.3, exon 2 of 7)	NA	567	XM_002168457.3
NW_004168556.1-46	NW_004168556.1	30715	32559	+	1788	1844	exon (XM_012702423.1, exon 1 of 6)	NA	670	XM_012702423.1
NW_004181624.1-9	NW_004181624.1	5245	6218	+	1781.2	973	NA	NA	NA	NA
NW_004171552.1-15	NW_004171552.1	26724	28570	+	1780.4	1846	exon (XM_012707073.1, exon 1 of 1)	NA	699	XM_012707073.1
NW_004175250.1-7	NW_004175250.1	10680	13107	+	1778.9	2427	exon (XM_002167159.3, exon 1 of 3)	NA	928	XM_002167159.3
NW_004166955.1-79	NW_004166955.1	192080	194026	+	1775.9	1946	promoter-TSS (XM_002158614.3)	NA	279	XM_002158614.3
NW_004167941.1-6	NW_004167941.1	22653	24504	+	1775.1	1851	Intergenic	NA	-3988	XM_002165888.3
NW_004170978.1-18	NW_004170978.1	24310	26876	+	1773.6	2566	exon (XM_012706415.1, exon 2 of 5)	NA	969	XM_002159963.3
NW_004167899.1-19	NW_004167899.1	52037	54159	+	1767.6	2122	exon (XM_004207561.2, exon 1 of 3)	NA	931	XM_004207561.2
NW_004179345.1-6	NW_004179345.1	6613	8986	+	1767.6	2373	NA	NA	NA	NA
NW_004166965.1-48	NW_004166965.1	57611	59154	+	1766.8	1543	promoter-TSS (XM_012704275.1)	NA	493	XM_012704275.1
NW_004171297.1-24	NW_004171297.1	51447	52519	+	1764.5	1072	NA	NA	NA	NA
NW_004183609.1-2	NW_004183609.1	14	2402	+	1764.5	2388	promoter-TSS (XM_004213186.2)	NA	154	XM_004213186.2
NW_004170868.1-26	NW_004170868.1	5240	9311	+	1762.3	4071	exon (XM_004210375.2, exon 1 of 1)	NA	511	XM_004210375.2
NW_004169101.1-5	NW_004169101.1	79218	80398	+	1762.3	1180	exon (XM_002161602.3, exon 1 of 3)	NA	522	XM_002161602.3
NW_004170444.1-10	NW_004170444.1	50215	52359	+	1760.8	2144	exon (XM_004210083.2, exon 1 of 2)	NA	628	XM_004210083.2
NW_004167766.1-42	NW_004167766.1	58511	60319	+	1760.8	1808	Intergenic	NA	29274	XM_012700291.1
NW_004168430.1-12	NW_004168430.1	29557	31416	+	1759.3	1859	exon (XM_002155953.3, exon 1 of 7)	NA	789	XM_012702133.1
NW_004167597.1-5	NW_004167597.1	104409	105798	+	1758.5	1389	exon (XM_012699691.1, exon 2 of 4)	NA	644	XM_012699691.1
NW_004167538.1-7	NW_004167538.1	157153	158802	+	1757	1649	Intergenic	NA	6679	XR_001140536.1
NW_004166924.1-13	NW_004166924.1	207341	209070	+	1755.5	1729	exon (XM_012701363.1, exon 2 of 3)	NA	696	XM_012701363.1
NW_004169697.1-34	NW_004169697.1	55619	56944	+	1754	1325	promoter-TSS (XM_012704688.1)	NA	338	XM_004209520.2
NW_004169231.1-11	NW_004169231.1	62816	64240	+	1752.4	1424	promoter-TSS (XM_002167052.3)	NA	491	XM_002167003.3
NW_004167873.1-30	NW_004167873.1	155047	157142	+	1747.9	2095	exon (XM_012700623.1, exon 1 of 9)	NA	671	XM_012700623.1
NW_004169557.1-13	NW_004169557.1	23734	25514	+	1747.2	1780	exon (XM_004209384.2, exon 1 of 1)	NA	582	XM_004209384.2
NW_004167679.1-5	NW_004167679.1	72176	74057	+	1744.1	1881	exon (XM_002154301.3, exon 3 of 7)	NA	917	XM_002154301.3
NW_004168637.1-2	NW_004168637.1	85250	86011	+	1743.4	761	Intergenic	NA	-9346	XM_012702618.1
NW_004168681.1-13	NW_004168681.1	98078	99821	+	1739.6	1743	intron (XM_012702737.1, intron 2 of 7)	NA	654	XM_012702737.1
NW_004166930.1-8	NW_004166930.1	268449	270412	+	1739.6	1963	exon (XM_012701841.1, exon 1 of 5)	NA	866	XM_012701841.1
NW_004173497.1-7	NW_004173497.1	15542	17241	+	1738.8	1699	exon (XM_012708650.1, exon 1 of 3)	NA	531	XM_012708650.1
NW_004169194.1-43	NW_004169194.1	95709	98584	+	1734.3	2875	Intergenic	NA	51264	XM_002160609.3
NW_004170574.1-17	NW_004170574.1	28504	31698	+	1727.5	3194	promoter-TSS (XM_002157729.3)	NA	300	XM_012705941.1
NW_004184333.1-4	NW_004184333.1	2688	3400	+	1726.7	712	NA	NA	NA	NA
NW_004169534.1-20	NW_004169534.1	54264	56699	+	1726	2435	exon (XM_002157177.3, exon 1 of 2)	NA	968	XM_002157177.3
NW_004167391.1-23	NW_004167391.1	189327	192180	+	1725.2	2853	promoter-TSS (XM_002161375.3)	NA	221	XM_002161375.3
NW_004168762.1-21	NW_004168762.1	106381	108117	+	1725.2	1736	exon (XM_004208630.2, exon 1 of 5)	NA	628	XM_004208630.2
NW_004168397.1-1	NW_004168397.1	31138	33450	+	1723.7	2312	promoter-TSS (gene8715)	NA	-461	gene8715
NW_004169683.1-13	NW_004169683.1	36596	38372	+	1723.7	1776	exon (XM_012704665.1, exon 2 of 2)	NA	604	XM_012704665.1
NW_004172178.1-15	NW_004172178.1	44191	47756	+	1722.2	3565	NA	NA	NA	NA
NW_004166877.1-46	NW_004166877.1	192647	194567	+	1722.2	1920	exon (XM_004205446.1, exon 1 of 1)	NA	543	XM_004205446.1
NW_004172993.1-14	NW_004172993.1	11533	13808	+	1720.7	2275	promoter-TSS (XM_012708299.1)	NA	423	XM_012708299.1
NW_004168642.1-43	NW_004168642.1	88450	91045	+	1720.7	2595	exon (XM_002167176.3, exon 1 of 2)	NA	546	XM_002167176.3
NW_004167918.1-11	NW_004167918.1	22784	24284	+	1719.9	1500	Intergenic	NA	23799	XM_012700758.1
NW_004171285.1-6	NW_004171285.1	19328	20785	+	1719.2	1457	promoter-TSS (XM_002154389.3)	NA	484	XM_002154389.3
NW_004168783.1-10	NW_004168783.1	93867	95776	+	1713.9	1909	exon (XM_012702963.1, exon 2 of 3)	NA	697	XM_012702963.1
NW_004171492.1-44	NW_004171492.1	21891	24211	+	1710.9	2320	promoter-TSS (XM_004210749.2)	NA	-857	XM_004210749.2
NW_004170285.1-12	NW_004170285.1	75107	76414	+	1705.6	1307	Intergenic	NA	20665	XM_002168519.3
NW_004168012.1-38	NW_004168012.1	88603	90462	+	1705.6	1859	intron (XM_012701026.1, intron 1 of 6)	NA	597	XM_012701026.1
NW_004178865.1-16	NW_004178865.1	6335	8355	+	1704.8	2020	NA	NA	NA	NA
NW_004168894.1-11	NW_004168894.1	91636	93375	+	1700.3	1739	Intergenic	NA	-26850	XM_012703230.1
NW_004169504.1-5	NW_004169504.1	61014	62539	+	1700.3	1525	promoter-TSS (XM_002162990.3)	NA	721	XM_012704366.1
NW_004181891.1-14	NW_004181891.1	2475	4534	+	1698.8	2059	promoter-TSS (XM_012710964.1)	NA	467	XM_012710964.1
NW_004174058.1-12	NW_004174058.1	27326	29062	+	1698.8	1736	NA	NA	NA	NA
NW_004171492.1-51	NW_004171492.1	48426	50265	+	1698	1839	promoter-TSS (XM_002163402.3)	NA	560	XM_002165987.3
NW_004179001.1-7	NW_004179001.1	8175	9897	+	1696.5	1722	exon (XM_012710656.1, exon 3 of 4)	NA	776	XM_012710656.1
NW_004169769.1-5	NW_004169769.1	9250	10869	+	1692.7	1619	Intergenic	NA	-32870	rna14231
NW_004168635.1-21	NW_004168635.1	90724	92911	+	1688.2	2187	exon (XM_002169855.3, exon 1 of 1)	NA	857	XM_002169855.3
NW_004172881.1-6	NW_004172881.1	212	1758	+	1688.2	1546	Intergenic	NA	42862	XM_012708213.1
NW_004168554.1-38	NW_004168554.1	95398	98270	+	1684.4	2872	intron (XM_012702417.1, intron 2 of 7)	NA	931	XM_012702417.1
NW_004170788.1-12	NW_004170788.1	7751	9450	+	1682.1	1699	Intergenic	NA	48773	XM_012706191.1
NW_004166949.1-96	NW_004166949.1	101724	103693	+	1681.4	1969	promoter-TSS (XR_001141088.1)	NA	-1733	XR_001141088.1
NW_004167854.1-10	NW_004167854.1	153377	154658	+	1677.6	1281	Intergenic	NA	18075	XM_002154822.3
NW_004169844.1-5	NW_004169844.1	59917	61471	+	1673.1	1554	Intergenic	NA	26721	XM_002166668.3
NW_004172665.1-6	NW_004172665.1	1912	3955	+	1672.3	2043	Intergenic	NA	9980	XM_012708063.1
NW_004173706.1-9	NW_004173706.1	30656	32339	+	1669.3	1683	exon (XM_012708780.1, exon 2 of 2)	NA	666	XM_012708780.1
NW_004168222.1-35	NW_004168222.1	71193	73055	+	1667.8	1862	TTS (XM_012701601.1)	NA	639	XM_002162532.3
NW_004168536.1-6	NW_004168536.1	92990	94574	+	1666.3	1584	Intergenic	NA	-5594	XM_012702375.1
NW_004167269.1-13	NW_004167269.1	79137	80862	+	1666.3	1725	exon (XM_012698344.1, exon 2 of 2)	NA	659	XM_012698344.1
NW_004167954.1-10	NW_004167954.1	85318	87032	+	1664	1714	Intergenic	NA	-7197	XM_012700854.1
NW_004172923.1-8	NW_004172923.1	3202	4992	+	1663.2	1790	Intergenic	NA	-14364	XM_012708242.1
NW_004167855.1-49	NW_004167855.1	95355	97705	+	1661.7	2350	exon (XM_002170764.3, exon 1 of 1)	NA	665	XM_002170764.3
NW_004169270.1-11	NW_004169270.1	27874	30863	+	1661	2989	promoter-TSS (XM_012703951.1)	NA	341	XM_002157488.3
NW_004168397.1-59	NW_004168397.1	115872	119026	+	1657.2	3154	promoter-TSS (XM_012702037.1)	NA	360	XM_012702037.1
NW_004174329.1-8	NW_004174329.1	17221	18620	+	1655.7	1399	promoter-TSS (XM_004211919.2)	NA	-1721	XM_004211919.2
NW_004178328.1-8	NW_004178328.1	11657	13182	+	1655.7	1525	Intergenic	NA	10540	XM_004212776.1
NW_004171105.1-28	NW_004171105.1	33022	37422	+	1654.9	4400	intron (XM_002159225.3, intron 2 of 8)	NA	1833	XM_002159225.3
NW_004173024.1-7	NW_004173024.1	28739	30446	+	1654.2	1707	exon (XM_004211456.2, exon 1 of 1)	NA	745	XM_004211456.2
NW_004167250.1-63	NW_004167250.1	197202	198925	+	1652.7	1723	intron (XM_012698266.1, intron 1 of 8)	NA	614	XM_012698266.1
NW_004169301.1-33	NW_004169301.1	66146	68990	+	1651.1	2844	promoter-TSS (XM_012704013.1)	NA	263	XM_004209146.2
NW_004169198.1-4	NW_004169198.1	4650	6237	+	1649.6	1587	exon (XM_012703822.1, exon 2 of 4)	NA	733	XM_012703822.1
NW_004171654.1-3	NW_004171654.1	4531	5542	+	1645.8	1011	NA	NA	NA	NA
NW_004166909.1-119	NW_004166909.1	351387	353260	+	1645.1	1873	exon (XM_002168603.2, exon 1 of 1)	NA	727	XM_002168603.2
NW_004175877.1-25	NW_004175877.1	9379	12097	+	1645.1	2718	promoter-TSS (XM_012709845.1)	NA	175	XM_012709845.1
NW_004169819.1-19	NW_004169819.1	76866	78790	+	1645.1	1924	promoter-TSS (XM_002166664.3)	NA	195	XM_002166664.3
NW_004175814.1-11	NW_004175814.1	16466	19850	+	1642.8	3384	NA	NA	NA	NA
NW_004168046.1-49	NW_004168046.1	69319	73511	+	1642.1	4192	promoter-TSS (NM_001287351.1)	NA	241	NM_001287351.1
NW_004170532.1-14	NW_004170532.1	53926	56099	+	1639	2173	promoter-TSS (XM_002160449.2)	NA	648	XM_012705896.1
NW_004169296.1-11	NW_004169296.1	32985	36638	+	1637.5	3653	promoter-TSS (XM_002167114.2)	NA	-407	XM_012704003.1
NW_004177308.1-14	NW_004177308.1	12261	15189	+	1631.5	2928	promoter-TSS (XM_002163568.3)	NA	-380	XM_002163568.3
NW_004170607.1-2	NW_004170607.1	22693	24148	+	1629.2	1455	exon (XM_002156509.3, exon 2 of 4)	NA	700	XM_002156509.3
NW_004170736.1-4	NW_004170736.1	30603	32200	+	1620.9	1597	exon (NM_001280839.1, exon 1 of 1)	NA	688	NM_001280839.1
NW_004172503.1-11	NW_004172503.1	19006	21437	+	1618.6	2431	promoter-TSS (XM_002153905.3)	NA	404	XM_002153905.3
NW_004167665.1-41	NW_004167665.1	138576	141972	+	1618.6	3396	promoter-TSS (XM_002164989.3)	NA	-360	XM_002164989.3
NW_004169608.1-4	NW_004169608.1	18176	19593	+	1618.6	1417	Intergenic	NA	15658	XM_002159663.2
NW_004184395.1-1	NW_004184395.1	2683	3346	+	1618.6	663	promoter-TSS (XM_004213223.2)	NA	353	XM_004213223.2
NW_004167383.1-36	NW_004167383.1	51404	52923	+	1618.6	1519	Intergenic	NA	-35163	XM_004206690.2
NW_004167169.1-14	NW_004167169.1	166184	167811	+	1616.4	1627	promoter-TSS (XM_012711639.1)	NA	-503	XM_012711639.1
NW_004167077.1-43	NW_004167077.1	83788	87659	+	1616.4	3871	Intergenic	NA	-2822	XM_012710632.1
NW_004167524.1-67	NW_004167524.1	1705	2861	+	1605	1156	intron (XR_001140531.1, intron 2 of 2)	NA	1931	XR_001140531.1
NW_004167541.1-10	NW_004167541.1	101320	103211	+	1599.7	1891	exon (XM_012699489.1, exon 1 of 1)	NA	800	XM_012699489.1
NW_004168475.1-10	NW_004168475.1	92517	94046	+	1599.7	1529	promoter-TSS (XM_002162696.3)	NA	429	XM_002162696.3
NW_004166994.1-16	NW_004166994.1	122051	123845	+	1596	1794	exon (XM_002165277.3, exon 2 of 6)	NA	863	XM_002165277.3
NW_004167030.1-37	NW_004167030.1	257120	258870	+	1596	1750	promoter-TSS (XM_004205920.2)	NA	141	XM_002167575.3
NW_004176632.1-10	NW_004176632.1	2778	4486	+	1592.2	1708	exon (XM_012710080.1, exon 2 of 2)	NA	672	XM_012710080.1
NW_004166895.1-54	NW_004166895.1	319253	321636	+	1592.2	2383	intron (XM_012699004.1, intron 1 of 15)	NA	922	XM_012699004.1
NW_004167436.1-48	NW_004167436.1	97919	99892	+	1590.7	1973	exon (XM_012699089.1, exon 1 of 1)	NA	843	XM_012699089.1
NW_004168201.1-14	NW_004168201.1	112857	115791	+	1588.4	2934	promoter-TSS (NM_001280861.1)	NA	-342	NM_001280861.1
NW_004167372.1-30	NW_004167372.1	74978	77750	+	1588.4	2772	promoter-TSS (XM_002166601.3)	NA	-33	NM_001287368.1
NW_004174741.1-8	NW_004174741.1	25308	28179	+	1587.6	2871	Intergenic	NA	-11902	XM_004212038.1
NW_004167220.1-4	NW_004167220.1	16468	17797	+	1586.9	1329	exon (XM_012698112.1, exon 1 of 14)	NA	569	XM_012698112.1
NW_004167430.1-1	NW_004167430.1	140815	143674	+	1583.9	2859	promoter-TSS (XM_012699069.1)	NA	-693	XM_012699069.1
NW_004167132.1-88	NW_004167132.1	133241	137244	+	1583.9	4003	promoter-TSS (XM_002160474.3)	NA	-141	XM_002160474.3
NW_004171623.1-1	NW_004171623.1	26600	27726	+	1583.1	1126	promoter-TSS (XM_002163960.2)	NA	25	XM_002163960.2
NW_004168764.1-52	NW_004168764.1	79799	83332	+	1583.1	3533	promoter-TSS (XM_012702910.1)	NA	-229	XM_012702911.1
NW_004166985.1-70	NW_004166985.1	202436	205731	+	1582.3	3295	intron (XM_012705525.1, intron 1 of 1)	NA	1441	XM_012705525.1
NW_004174487.1-2	NW_004174487.1	19294	20729	+	1580.8	1435	Intergenic	NA	-2205	rna21480
NW_004167524.1-25	NW_004167524.1	142120	144487	+	1580.1	2367	exon (XM_002164992.3, exon 3 of 8)	NA	1001	XM_002164992.3
NW_004168160.1-8	NW_004168160.1	5135	6851	+	1578.6	1716	Intergenic	NA	9804	XM_012701435.1
NW_004168556.1-23	NW_004168556.1	122168	123787	+	1578.6	1619	Intergenic	NA	37741	XM_002163482.3
NW_004168159.1-19	NW_004168159.1	56027	57942	+	1577.8	1915	exon (XM_012701425.1, exon 2 of 3)	NA	752	XM_012701425.1
NW_004167551.1-31	NW_004167551.1	19453	21830	+	1574.8	2377	intron (XM_012699517.1, intron 1 of 6)	NA	931	XM_012699517.1
NW_004169287.1-9	NW_004169287.1	30629	32550	+	1574.8	1921	exon (XM_002159776.3, exon 3 of 5)	NA	979	XM_002159776.3
NW_004167231.1-48	NW_004167231.1	111863	113722	+	1572.5	1859	exon (XM_002155253.3, exon 1 of 1)	NA	563	XM_002155253.3
NW_004170933.1-9	NW_004170933.1	60607	62418	+	1571	1811	exon (XM_012706367.1, exon 1 of 9)	NA	741	XM_012706367.1
NW_004169343.1-11	NW_004169343.1	58960	60970	+	1568.7	2010	exon (XM_002168733.3, exon 2 of 2)	NA	918	XM_002168733.3
NW_004169160.1-16	NW_004169160.1	90851	92966	+	1565.7	2115	promoter-TSS (XM_012703757.1)	NA	337	XM_012703757.1
NW_004167995.1-19	NW_004167995.1	111032	113581	+	1562.7	2549	Intergenic	NA	-6710	XM_004207711.1
NW_004168539.1-2	NW_004168539.1	89200	90091	+	1557.4	891	promoter-TSS (XM_012702386.1)	NA	252	XM_012702386.1
NW_004173662.1-5	NW_004173662.1	27912	29455	+	1555.1	1543	exon (XM_002159978.3, exon 1 of 2)	NA	723	XM_002159978.3
NW_004168712.1-14	NW_004168712.1	53371	55046	+	1554.4	1675	Intergenic	NA	-26885	XR_001141025.1
NW_004168822.1-31	NW_004168822.1	88438	90295	+	1549.8	1857	exon (XM_004208687.2, exon 1 of 2)	NA	689	XM_004208687.2
NW_004169969.1-29	NW_004169969.1	76080	79069	+	1547.6	2989	promoter-TSS (XM_002166759.3)	NA	170	XM_002166759.3
NW_004167168.1-8	NW_004167168.1	218573	221257	+	1545.3	2684	Intergenic	NA	17857	XM_004206268.1
NW_004173768.1-10	NW_004173768.1	12649	14533	+	1543.8	1884	promoter-TSS (XM_012708819.1)	NA	481	XM_012708819.1
NW_004166989.1-3	NW_004166989.1	53379	54863	+	1543	1484	intron (XM_012705757.1, intron 1 of 18)	NA	795	XM_012705757.1
NW_004174988.1-33	NW_004174988.1	11533	13493	+	1541.5	1960	NA	NA	NA	NA
NW_004183268.1-7	NW_004183268.1	2261	3718	+	1541.5	1457	NA	NA	NA	NA
NW_004166890.1-101	NW_004166890.1	60125	63126	+	1541.5	3001	promoter-TSS (XM_004205495.2)	NA	320	XM_004205495.2
NW_004167976.1-22	NW_004167976.1	66744	69716	+	1540.8	2972	promoter-TSS (XM_012700931.1)	NA	-125	XM_012700931.1
NW_004172644.1-5	NW_004172644.1	38916	40426	+	1540.8	1510	exon (XM_002160176.2, exon 1 of 1)	NA	855	XM_002160176.2
NW_004183441.1-1	NW_004183441.1	44	1478	+	1540	1434	NA	NA	NA	NA
NW_004170668.1-37	NW_004170668.1	28761	32311	+	1539.2	3550	intron (XR_001141557.1, intron 1 of 2)	NA	791	XR_001141557.1
NW_004166939.1-71	NW_004166939.1	317058	318560	+	1537.7	1502	promoter-TSS (XM_002160414.3)	NA	253	XM_002160414.3
NW_004170186.1-28	NW_004170186.1	70789	73257	+	1537	2468	promoter-TSS (XM_002156547.2)	NA	632	XM_002156482.3
NW_004171232.1-15	NW_004171232.1	43518	45214	+	1532.4	1696	intron (XM_012706735.1, intron 2 of 3)	NA	13753	XM_012706735.1
NW_004167926.1-37	NW_004167926.1	123661	125516	+	1532.4	1855	intron (XM_002168851.3, intron 1 of 2)	NA	564	XM_002168851.3
NW_004166939.1-48	NW_004166939.1	310957	313152	+	1530.9	2195	intron (XM_002160359.3, intron 1 of 13)	NA	822	XM_002160359.3
NW_004167908.1-23	NW_004167908.1	103531	105170	+	1529.4	1639	exon (gene6806, exon 1 of 2)	NA	570	gene6806
NW_004178785.1-7	NW_004178785.1	11312	12583	+	1527.9	1271	NA	NA	NA	NA
NW_004171184.1-16	NW_004171184.1	29722	32742	+	1525.6	3020	promoter-TSS (XM_002157321.3)	NA	-447	XM_002157321.3
NW_004178210.1-1	NW_004178210.1	10556	11306	+	1524.9	750	NA	NA	NA	NA
NW_004174473.1-6	NW_004174473.1	2532	4152	+	1522.6	1620	exon (XM_012709211.1, exon 2 of 4)	NA	748	XM_012709211.1
NW_004167782.1-24	NW_004167782.1	75662	79074	+	1522.6	3412	promoter-TSS (XM_002160017.3)	NA	-21	XM_002158745.3
NW_004168696.1-9	NW_004168696.1	115479	117133	+	1522.6	1654	exon (XM_012702776.1, exon 1 of 29)	NA	582	XM_012702776.1
NW_004167653.1-11	NW_004167653.1	53583	55509	+	1520.3	1926	Intergenic	NA	13404	XM_002160323.3
NW_004168624.1-24	NW_004168624.1	34109	37209	+	1519.6	3100	promoter-TSS (XM_002161976.3)	NA	295	XM_002161976.3
NW_004174429.1-17	NW_004174429.1	30681	32201	+	1519.6	1520	Intergenic	NA	9181	XM_012709190.1
NW_004166986.1-14	NW_004166986.1	166986	169130	+	1518.1	2144	intron (XM_012705551.1, intron 1 of 17)	NA	775	XM_012705551.1
NW_004173910.1-10	NW_004173910.1	9266	11092	+	1518.1	1826	Intergenic	NA	19171	XM_012708911.1
NW_004167482.1-6	NW_004167482.1	16154	17605	+	1512.8	1451	exon (XM_002154054.3, exon 1 of 6)	NA	794	XM_002154054.3
NW_004183595.1-4	NW_004183595.1	270	1575	+	1506.7	1305	exon (gene22627, exon 1 of 1)	NA	511	gene22627
NW_004168142.1-14	NW_004168142.1	22512	25267	+	1506.7	2755	Intergenic	NA	-3037	XM_012701386.1
NW_004170276.1-3	NW_004170276.1	75914	76568	+	1505.2	654	Intergenic	NA	30974	XR_001141459.1
NW_004167858.1-34	NW_004167858.1	50384	54205	+	1502.2	3821	exon (XM_002164939.3, exon 1 of 3)	NA	1651	XM_002164939.3
NW_004170602.1-10	NW_004170602.1	46368	48228	+	1501.4	1860	exon (XM_002161002.3, exon 1 of 3)	NA	601	XM_002161002.3
NW_004175751.1-29	NW_004175751.1	18019	21466	+	1500.7	3447	promoter-TSS (XM_002154434.3)	NA	-467	XM_002154434.3
NW_004167321.1-42	NW_004167321.1	87364	89357	+	1499.9	1993	intron (XM_002154761.3, intron 1 of 5)	NA	625	XM_002154761.3
NW_004170747.1-17	NW_004170747.1	33969	37140	+	1499.9	3171	promoter-TSS (XM_002163153.3)	NA	62	XM_012706141.1
NW_004167445.1-19	NW_004167445.1	1219	3212	+	1499.9	1993	Intergenic	NA	-9605	XM_012699120.1
NW_004168106.1-2	NW_004168106.1	88821	90251	+	1499.2	1430	Intergenic	NA	-36476	XM_012701280.1
NW_004169168.1-23	NW_004169168.1	19544	22289	+	1496.9	2745	exon (XM_002168237.3, exon 1 of 9)	NA	909	XM_002168237.3
NW_004166916.1-31	NW_004166916.1	74124	77157	+	1496.2	3033	promoter-TSS (XM_002162101.3)	NA	-45	XM_002162101.3
NW_004168233.1-32	NW_004168233.1	127509	129634	+	1492.4	2125	promoter-TSS (XM_012701625.1)	NA	-1222	XM_012701625.1
NW_004166962.1-75	NW_004166962.1	138224	140006	+	1491.6	1782	exon (XM_002166801.3, exon 3 of 5)	NA	781	XM_002166801.3
NW_004167493.1-27	NW_004167493.1	2693	4655	+	1488.6	1962	Intergenic	NA	-6928	XM_012699325.1
NW_004173647.1-22	NW_004173647.1	18090	20116	+	1485.6	2026	NA	NA	NA	NA
NW_004171563.1-10	NW_004171563.1	55898	57614	+	1484.1	1716	Intergenic	NA	-9014	XM_012707083.1
NW_004184241.1-6	NW_004184241.1	1929	3459	+	1484.1	1530	NA	NA	NA	NA
NW_004170600.1-2	NW_004170600.1	46916	48693	+	1483.3	1777	NA	NA	NA	NA
NW_004168546.1-17	NW_004168546.1	57683	59972	+	1481	2289	Intergenic	NA	31944	XM_012702396.1
NW_004168324.1-6	NW_004168324.1	1856	5106	+	1478.8	3250	intron (XM_012701856.1, intron 1 of 12)	NA	523	XM_012701856.1
NW_004167417.1-44	NW_004167417.1	37842	39894	+	1478	2052	exon (XM_002160829.2, exon 1 of 1)	NA	765	XM_002160829.2
NW_004170152.1-30	NW_004170152.1	64413	66571	+	1473.5	2158	intron (XM_012705412.1, intron 1 of 20)	NA	860	XM_012705412.1
NW_004170057.1-8	NW_004170057.1	34205	35966	+	1473.5	1761	promoter-TSS (XM_012705271.1)	NA	-484	XM_012705271.1
NW_004169741.1-6	NW_004169741.1	55436	56753	+	1472	1317	Intergenic	NA	-14587	XM_012704753.1
NW_004174267.1-8	NW_004174267.1	26264	27825	+	1472	1561	intron (XR_001142179.1, intron 2 of 4)	NA	5908	XR_001142179.1
NW_004166961.1-9	NW_004166961.1	214890	216599	+	1472	1709	Intergenic	NA	-8389	XM_002166033.3
NW_004168479.1-20	NW_004168479.1	122828	124499	+	1471.2	1671	NA	NA	NA	NA
NW_004167601.1-34	NW_004167601.1	33387	35442	+	1470.5	2055	Intergenic	NA	-6806	XM_012699709.1
NW_004168270.1-69	NW_004168270.1	62538	63728	+	1468.9	1190	promoter-TSS (XM_012701708.1)	NA	157	XM_012701708.1
NW_004171294.1-9	NW_004171294.1	7773	9429	+	1468.9	1656	promoter-TSS (XM_012706806.1)	NA	321	XM_012706806.1
NW_004169034.1-16	NW_004169034.1	51999	53752	+	1468.2	1753	TTS (XM_002154172.3)	NA	661	XM_002154172.3
NW_004166975.1-41	NW_004166975.1	153198	155121	+	1465.9	1923	Intergenic	NA	1199	rna1470
NW_004169868.1-21	NW_004169868.1	25631	27251	+	1465.9	1620	exon (XM_002164631.3, exon 1 of 1)	NA	507	XM_002164631.3
NW_004169632.1-31	NW_004169632.1	74585	76348	+	1465.9	1763	exon (XM_002157610.3, exon 1 of 10)	NA	583	XM_002157610.3
NW_004167973.1-1	NW_004167973.1	47104	48354	+	1462.9	1250	intron (XM_002158132.3, intron 1 of 3)	NA	709	XM_002158132.3
NW_004169366.1-20	NW_004169366.1	35253	39038	+	1462.1	3785	promoter-TSS (XM_004209212.2)	NA	291	XM_004209212.2
NW_004166886.1-14	NW_004166886.1	318255	322084	+	1461.4	3829	Intergenic	NA	-4402	XM_012698221.1
NW_004168925.1-6	NW_004168925.1	49780	50988	+	1459.1	1208	exon (XM_002162369.3, exon 1 of 1)	NA	576	XM_002162369.3
NW_004167604.1-7	NW_004167604.1	85896	87425	+	1456.8	1529	promoter-TSS (gene5381)	NA	481	gene5381
NW_004174138.1-5	NW_004174138.1	333	1896	+	1456.1	1563	NA	NA	NA	NA
NW_004173457.1-1	NW_004173457.1	17241	20469	+	1456.1	3228	Intergenic	NA	-8881	XR_001142051.1
NW_004167672.1-14	NW_004167672.1	138413	139942	+	1444	1529	exon (XM_012699968.1, exon 1 of 1)	NA	644	XM_012699968.1
NW_004166933.1-28	NW_004166933.1	172370	174197	+	1443.2	1827	intron (XM_012702035.1, intron 1 of 2)	NA	7721	XM_012702035.1
NW_004167106.1-1	NW_004167106.1	172154	173333	+	1442.5	1179	promoter-TSS (XM_002167015.3)	NA	390	XM_002167015.3
NW_004167018.1-42	NW_004167018.1	133874	135858	+	1442.5	1984	exon (XM_012707553.1, exon 1 of 7)	NA	745	XM_012707553.1
NW_004175319.1-5	NW_004175319.1	3881	5200	+	1438.7	1319	NA	NA	NA	NA
NW_004173188.1-1	NW_004173188.1	10009	11572	+	1438.7	1563	NA	NA	NA	NA
NW_004167035.1-28	NW_004167035.1	134747	137685	+	1438.7	2938	promoter-TSS (XM_002167245.3)	NA	-61	XM_002163363.3
NW_004167389.1-3	NW_004167389.1	39224	40442	+	1434.9	1218	promoter-TSS (XM_002155496.3)	NA	482	XM_002155496.3
NW_004168131.1-4	NW_004168131.1	57609	59307	+	1434.9	1698	Intergenic	NA	10309	XM_012701356.1
NW_004166959.1-1	NW_004166959.1	291062	291687	+	1434.9	625	Intergenic	NA	8027	XM_012703913.1
NW_004177476.1-1	NW_004177476.1	10473	12503	+	1433.4	2030	Intergenic	NA	8643	XM_002162808.3
NW_004169641.1-35	NW_004169641.1	8539	9690	+	1432.7	1151	intron (XM_012704583.1, intron 1 of 7)	NA	2014	XM_012704582.1
NW_004168444.1-33	NW_004168444.1	109224	113841	+	1432.7	4617	promoter-TSS (XM_012702173.1)	NA	-44	XM_002166176.3
NW_004168346.1-20	NW_004168346.1	61055	62760	+	1430.4	1705	exon (XM_002167735.3, exon 1 of 6)	NA	592	XM_002167735.3
NW_004168667.1-29	NW_004168667.1	23165	25536	+	1429.6	2371	Intergenic	NA	-16808	XM_012702703.1
NW_004167336.1-15	NW_004167336.1	187644	189186	+	1428.9	1542	promoter-TSS (XM_012698669.1)	NA	-1710	XM_012698669.1
NW_004168133.1-6	NW_004168133.1	19563	21362	+	1428.1	1799	promoter-TSS (XM_002169868.2)	NA	410	XM_002169868.2
NW_004170568.1-3	NW_004170568.1	4678	5502	+	1426.6	824	NA	NA	NA	NA
NW_004169764.1-17	NW_004169764.1	23070	24486	+	1426.6	1416	Intergenic	NA	15483	XR_181867.2
NW_004167796.1-37	NW_004167796.1	70827	73073	+	1425.8	2246	promoter-TSS (XM_002159775.3)	NA	294	XM_002159775.3
NW_004167866.1-59	NW_004167866.1	11355	13105	+	1425.1	1750	intron (XM_002163520.3, intron 1 of 2)	NA	733	XM_002163520.3
NW_004167452.1-1	NW_004167452.1	170481	171652	+	1421.3	1171	Intergenic	NA	16520	XM_004206816.1
NW_004173555.1-1	NW_004173555.1	37952	38480	+	1416.8	528	Intergenic	NA	33949	XM_004211669.1
NW_004168359.1-33	NW_004168359.1	75560	77751	+	1416.8	2191	exon (XM_012701935.1, exon 1 of 11)	NA	747	XM_012701935.1
NW_004168479.1-32	NW_004168479.1	10651	12399	+	1416	1748	NA	NA	NA	NA
NW_004167342.1-32	NW_004167342.1	79638	81718	+	1414.5	2080	Intergenic	NA	18840	XM_002161554.2
NW_004166996.1-16	NW_004166996.1	221274	223198	+	1413.8	1924	promoter-TSS (XM_002161077.3)	NA	400	XM_002161077.3
NW_004171884.1-25	NW_004171884.1	48134	52081	+	1412.2	3947	promoter-TSS (XM_002154426.3)	NA	147	XM_002154426.3
NW_004171458.1-8	NW_004171458.1	50466	52296	+	1412.2	1830	Intergenic	NA	25039	XM_012706981.1
NW_004167044.1-47	NW_004167044.1	72072	75195	+	1410	3123	intron (XM_002154660.3, intron 1 of 1)	NA	591	XM_002154660.3
NW_004166875.1-2	NW_004166875.1	222215	223667	+	1409.2	1452	exon (NM_001287799.1, exon 2 of 5)	NA	572	NM_001287799.1
NW_004172405.1-23	NW_004172405.1	36993	38719	+	1408.5	1726	Intergenic	NA	8134	XR_001141892.1
NW_004171466.1-12	NW_004171466.1	19291	20845	+	1406.9	1554	promoter-TSS (XM_002168662.1)	NA	480	XM_002168662.1
NW_004168427.1-75	NW_004168427.1	91890	94017	+	1406.2	2127	Intergenic	NA	-28747	XR_001140926.1
NW_004167658.1-47	NW_004167658.1	68606	70140	+	1406.2	1534	promoter-TSS (XM_002164802.2)	NA	477	XM_002164802.2
NW_004169183.1-44	NW_004169183.1	34562	36331	+	1405.4	1769	Intergenic	NA	41468	XM_012703791.1
NW_004172383.1-7	NW_004172383.1	10905	12273	+	1405.4	1368	promoter-TSS (XM_004211171.2)	NA	460	XM_004211171.2
NW_004168052.1-43	NW_004168052.1	107016	110673	+	1404.7	3657	promoter-TSS (XM_002166892.3)	NA	-704	XM_002166892.3
NW_004170681.1-8	NW_004170681.1	30700	32018	+	1404.7	1318	Intergenic	NA	-27643	XM_012706064.1
NW_004167834.1-5	NW_004167834.1	136172	138183	+	1403.2	2011	Intergenic	NA	-14449	XM_012700498.1
NW_004167731.1-1	NW_004167731.1	88750	90876	+	1403.2	2126	Intergenic	NA	31889	XM_002164443.3
NW_004166896.1-97	NW_004166896.1	203939	209053	+	1402.4	5114	promoter-TSS (XM_002163891.3)	NA	-75	XM_002163891.3
NW_004167963.1-7	NW_004167963.1	148316	149979	+	1402.4	1663	promoter-TSS (XM_012700886.1)	NA	-383	XM_012700886.1
NW_004167334.1-45	NW_004167334.1	56774	58383	+	1401.7	1609	exon (XM_004206602.2, exon 1 of 4)	NA	644	XM_004206602.2
NW_004170884.1-1	NW_004170884.1	21	1287	+	1401.7	1266	Intergenic	NA	59295	XM_012706307.1
NW_004168380.1-56	NW_004168380.1	29052	32449	+	1400.1	3397	promoter-TSS (XM_012701997.1)	NA	29	XM_012701996.1
NW_004172644.1-19	NW_004172644.1	16619	18460	+	1399.4	1841	intron (XM_002160149.3, intron 2 of 5)	NA	680	XM_002160149.3
NW_004171788.1-13	NW_004171788.1	44603	46597	+	1398.6	1994	Intergenic	NA	7541	XM_002154355.1
NW_004168266.1-12	NW_004168266.1	99512	103274	+	1397.9	3762	Intergenic	NA	-21005	XM_012701699.1
NW_004166935.1-6	NW_004166935.1	84517	85772	+	1397.9	1255	exon (XM_002160987.3, exon 1 of 5)	NA	625	XM_002160987.3
NW_004174026.1-12	NW_004174026.1	9447	11445	+	1395.6	1998	promoter-TSS (XM_002163729.3)	NA	368	XM_002163729.3
NW_004172281.1-18	NW_004172281.1	2113	5358	+	1391.8	3245	promoter-TSS (XM_012707767.1)	NA	-500	XM_012707767.1
NW_004185859.1-6	NW_004185859.1	117	1930	+	1390.3	1813	NA	NA	NA	NA
NW_004167113.1-34	NW_004167113.1	56446	58145	+	1390.3	1699	intron (XM_012711363.1, intron 2 of 4)	NA	10884	XM_012711363.1
NW_004170680.1-26	NW_004170680.1	63422	65479	+	1389.6	2057	exon (gene14564, exon 1 of 1)	NA	571	gene14564
NW_004183973.1-1	NW_004183973.1	22	1280	+	1388	1258	NA	NA	NA	NA
NW_004167521.1-23	NW_004167521.1	97471	99444	+	1385.8	1973	intron (XM_012699431.1, intron 6 of 10)	NA	-20475	XM_004206947.2
NW_004169586.1-25	NW_004169586.1	85511	88571	+	1385.8	3060	promoter-TSS (XM_012704494.1)	NA	-1170	XM_012704494.1
NW_004175677.1-31	NW_004175677.1	3401	5317	+	1381.2	1916	NA	NA	NA	NA
NW_004167207.1-9	NW_004167207.1	142227	143550	+	1380.5	1323	promoter-TSS (XM_002154579.3)	NA	423	XM_002154579.3
NW_004169522.1-7	NW_004169522.1	42484	44294	+	1380.5	1810	exon (XM_012704405.1, exon 2 of 16)	NA	9156	XM_012704405.1
NW_004167717.1-23	NW_004167717.1	135488	137662	+	1379	2174	intron (XM_002165793.3, intron 1 of 12)	NA	762	XM_002165793.3
NW_004168321.1-53	NW_004168321.1	19733	23022	+	1376.7	3289	promoter-TSS (XM_002159030.3)	NA	-1164	XM_002159030.3
NW_004181366.1-6	NW_004181366.1	1006	2607	+	1376.7	1601	NA	NA	NA	NA
NW_004167852.1-35	NW_004167852.1	80372	84431	+	1376.7	4059	promoter-TSS (XM_012700552.1)	NA	-1576	XM_012700551.1
NW_004169021.1-34	NW_004169021.1	30540	32343	+	1376.7	1803	promoter-TSS (XM_012703485.1)	NA	162	XM_012703485.1
NW_004166875.1-76	NW_004166875.1	233715	235512	+	1375.2	1797	intron (XM_002169946.3, intron 1 of 3)	NA	4470	XM_002169946.3
NW_004174125.1-10	NW_004174125.1	21536	23521	+	1372.2	1985	intron (XM_002161716.3, intron 1 of 1)	NA	785	XM_002161716.3
NW_004170541.1-23	NW_004170541.1	17305	19440	+	1371.4	2135	promoter-TSS (XM_012705908.1)	NA	417	XM_012705908.1
NW_004168354.1-3	NW_004168354.1	2756	4050	+	1371.4	1294	promoter-TSS (XM_012701929.1)	NA	395	XM_012701929.1
NW_004172050.1-7	NW_004172050.1	41611	43162	+	1369.9	1551	promoter-TSS (XM_012707568.1)	NA	430	XM_012707568.1
NW_004172682.1-3	NW_004172682.1	42088	42713	+	1368.4	625	Intergenic	NA	33474	XM_012708077.1
NW_004170643.1-33	NW_004170643.1	67539	69655	+	1367.6	2116	Intergenic	NA	63102	XM_012706023.1
NW_004178006.1-3	NW_004178006.1	3062	5125	+	1365.4	2063	NA	NA	NA	NA
NW_004175490.1-7	NW_004175490.1	8491	11144	+	1361.6	2653	Intergenic	NA	-6207	rna22257
NW_004167740.1-2	NW_004167740.1	452	1745	+	1360.1	1293	Intergenic	NA	-78223	XR_001140632.1
NW_004169052.1-28	NW_004169052.1	63723	66877	+	1359.3	3154	promoter-TSS (XM_002165843.3)	NA	-163	XM_002165843.3
NW_004168154.1-15	NW_004168154.1	35627	37859	+	1353.3	2232	Intergenic	NA	-2675	XM_012701412.1
NW_004173316.1-27	NW_004173316.1	8208	10264	+	1351	2056	promoter-TSS (XM_012708538.1)	NA	-48	XM_012708538.1
NW_004169888.1-10	NW_004169888.1	15272	18798	+	1348.7	3526	promoter-TSS (XM_002166272.3)	NA	-782	XM_002166272.3
NW_004166869.1-186	NW_004166869.1	671927	674872	+	1346.5	2945	promoter-TSS (XM_002161328.3)	NA	-1801	XM_002161328.3
NW_004170359.1-5	NW_004170359.1	1476	2505	+	1346.5	1029	promoter-TSS (XM_004210012.1)	NA	2	XM_004210012.1
NW_004167185.1-14	NW_004167185.1	189501	191197	+	1346.5	1696	exon (XM_004206294.2, exon 2 of 9)	NA	792	XM_004206294.2
NW_004168668.1-35	NW_004168668.1	9055	10667	+	1346.5	1612	Intergenic	NA	32134	XM_002156762.3
NW_004168316.1-4	NW_004168316.1	62730	63963	+	1344.2	1233	Intergenic	NA	34372	XR_001140879.1
NW_004168530.1-15	NW_004168530.1	2009	3432	+	1343.4	1423	Intergenic	NA	26172	XM_012702360.1
NW_004177641.1-13	NW_004177641.1	4763	7312	+	1342.7	2549	promoter-TSS (XM_002163317.3)	NA	324	XM_002163317.3
NW_004167788.1-39	NW_004167788.1	122844	124875	+	1341.9	2031	promoter-TSS (XM_002160034.3)	NA	410	XM_002160034.3
NW_004166904.1-93	NW_004166904.1	51256	53447	+	1338.1	2191	exon (XM_012699706.1, exon 1 of 1)	NA	855	XM_012699706.1
NW_004171649.1-18	NW_004171649.1	43208	45487	+	1338.1	2279	exon (XM_004210833.2, exon 1 of 2)	NA	1035	XM_004210833.2
NW_004171869.1-6	NW_004171869.1	38007	39938	+	1335.9	1931	exon (XM_012707398.1, exon 1 of 13)	NA	547	XM_012707398.1
NW_004171708.1-30	NW_004171708.1	50317	52329	+	1335.9	2012	intron (XM_012707231.1, intron 1 of 20)	NA	845	XM_012707231.1
NW_004168214.1-51	NW_004168214.1	54139	56128	+	1332.9	1989	Intergenic	NA	12424	XM_002155893.3
NW_004167781.1-22	NW_004167781.1	98152	100300	+	1331.3	2148	intron (XM_012700332.1, intron 1 of 10)	NA	832	XM_012700332.1
NW_004166952.1-14	NW_004166952.1	281406	283068	+	1327.6	1662	intron (XM_012703488.1, intron 1 of 36)	NA	579	XM_012703488.1
NW_004167452.1-30	NW_004167452.1	131106	134197	+	1326.1	3091	promoter-TSS (XM_002165898.3)	NA	315	XM_012699147.1
NW_004182164.1-5	NW_004182164.1	433	3766	+	1323.8	3333	TTS (XM_012710987.1)	NA	1391	XM_012710987.1
NW_004170106.1-5	NW_004170106.1	47987	49532	+	1323.8	1545	NA	NA	NA	NA
NW_004167383.1-48	NW_004167383.1	65533	67094	+	1317.7	1561	Intergenic	NA	-21013	XM_004206690.2
NW_004167632.1-20	NW_004167632.1	133078	135255	+	1317	2177	exon (XM_002170652.3, exon 1 of 1)	NA	713	XM_002170652.3
NW_004177476.1-24	NW_004177476.1	6683	8721	+	1310.2	2038	Intergenic	NA	4857	XM_002162808.3
NW_004168470.1-24	NW_004168470.1	31953	34722	+	1309.4	2769	Intergenic	NA	-8131	XM_002167981.3
NW_004171391.1-5	NW_004171391.1	34909	36375	+	1309.4	1466	promoter-TSS (XM_002166211.3)	NA	799	XR_001141705.1
NW_004171587.1-12	NW_004171587.1	7878	11840	+	1309.4	3962	promoter-TSS (XM_004210810.1)	NA	-63	XM_004210810.1
NW_004175786.1-20	NW_004175786.1	8369	12088	+	1307.9	3719	promoter-TSS (XM_004212293.2)	NA	311	XM_004212293.2
NW_004169314.1-17	NW_004169314.1	24737	26579	+	1307.2	1842	intron (XM_002158732.3, intron 1 of 6)	NA	577	XM_002158732.3
NW_004169835.1-35	NW_004169835.1	39358	42118	+	1305.6	2760	promoter-TSS (XM_004209624.2)	NA	427	XM_004209624.2
NW_004170707.1-10	NW_004170707.1	60003	61699	+	1304.1	1696	promoter-TSS (XM_004210262.2)	NA	170	XM_004210262.2
NW_004168763.1-8	NW_004168763.1	78144	79900	+	1304.1	1756	exon (XM_002158050.3, exon 1 of 1)	NA	836	XM_002158050.3
NW_004167920.1-5	NW_004167920.1	82717	83731	+	1303.4	1014	promoter-TSS (NM_001287783.1)	NA	221	NM_001287783.1
NW_004172351.1-19	NW_004172351.1	20967	22872	+	1301.9	1905	NA	NA	NA	NA
NW_004167326.1-34	NW_004167326.1	97434	99287	+	1301.1	1853	promoter-TSS (XM_012698628.1)	NA	492	XM_012698628.1
NW_004169064.1-12	NW_004169064.1	7857	10795	+	1300.3	2938	promoter-TSS (XM_012703568.1)	NA	-78	XR_181837.2
NW_004167336.1-81	NW_004167336.1	65902	69290	+	1299.6	3388	Intergenic	NA	-18828	XM_012698672.1
NW_004167741.1-7	NW_004167741.1	65934	67811	+	1299.6	1877	intron (XM_002157442.3, intron 1 of 5)	NA	739	XM_002157442.3
NW_004171559.1-19	NW_004171559.1	13794	15822	+	1298.8	2028	Intergenic	NA	-4330	XM_012707081.1
NW_004167379.1-40	NW_004167379.1	108099	109844	+	1296.6	1745	exon (XM_012698861.1, exon 1 of 1)	NA	729	XM_012698861.1
NW_004172069.1-19	NW_004172069.1	1107	2855	+	1296.6	1748	Intergenic	NA	8702	XM_004211040.1
NW_004172236.1-13	NW_004172236.1	33688	36956	+	1295.8	3268	promoter-TSS (XM_002160834.2)	NA	-112	XM_002160834.2
NW_004167314.1-5	NW_004167314.1	194203	195836	+	1295.8	1633	exon (XM_002153937.3, exon 1 of 1)	NA	933	XM_002153937.3
NW_004170408.1-2	NW_004170408.1	5	1352	+	1293.5	1347	Intergenic	NA	-2061	XM_002163748.3
NW_004180385.1-1	NW_004180385.1	7425	8308	+	1293.5	883	promoter-TSS (XM_012710810.1)	NA	173	XM_012710810.1
NW_004172540.1-12	NW_004172540.1	31684	34334	+	1292.8	2650	Intergenic	NA	-5214	XM_012707971.1
NW_004167468.1-26	NW_004167468.1	176073	178187	+	1292	2114	intron (XM_012699208.1, intron 1 of 3)	NA	897	XM_012699208.1
NW_004167815.1-28	NW_004167815.1	28355	30093	+	1291.3	1738	promoter-TSS (XM_012700437.1)	NA	-118	XM_012700437.1
NW_004168450.1-12	NW_004168450.1	88309	90938	+	1290.5	2629	promoter-TSS (XM_012702180.1)	NA	-48	XM_002154012.3
NW_004174492.1-25	NW_004174492.1	28839	30545	+	1288.3	1706	Intergenic	NA	-9962	XM_012709222.1
NW_004186181.1-2	NW_004186181.1	43	1053	+	1286.7	1010	NA	NA	NA	NA
NW_004167326.1-10	NW_004167326.1	56819	58165	+	1286	1346	exon (XM_004206591.2, exon 2 of 48)	NA	5369	XM_004206591.2
NW_004168782.1-4	NW_004168782.1	19512	22340	+	1286	2828	Intergenic	NA	-50865	XM_004208646.1
NW_004168772.1-39	NW_004168772.1	1888	5188	+	1285.2	3300	promoter-TSS (XM_002164025.2)	NA	-18	XM_002164098.3
NW_004170092.1-40	NW_004170092.1	52267	54596	+	1283.7	2329	exon (XM_012705334.1, exon 2 of 5)	NA	854	XM_012705335.1
NW_004167168.1-44	NW_004167168.1	61004	63828	+	1283	2824	intron (XM_002160168.3, intron 1 of 1)	NA	1442	XM_002160168.3
NW_004169565.1-3	NW_004169565.1	63100	64773	+	1282.2	1673	intron (XM_002170322.3, intron 2 of 2)	NA	816	XM_002170322.3
NW_004167422.1-22	NW_004167422.1	53265	55871	+	1280.7	2606	Intergenic	NA	23866	XR_001140451.1
NW_004167019.1-58	NW_004167019.1	113522	115802	+	1279.2	2280	Intergenic	NA	8514	XM_004205879.2
NW_004167243.1-61	NW_004167243.1	178108	179955	+	1279.2	1847	promoter-TSS (XM_012698232.1)	NA	323	XM_012698232.1
NW_004167863.1-51	NW_004167863.1	47711	49183	+	1277.7	1472	promoter-TSS (XM_002164130.3)	NA	226	XM_002164130.3
NW_004168656.1-14	NW_004168656.1	116828	118698	+	1273.9	1870	exon (XM_002164004.3, exon 3 of 3)	NA	763	XM_002164004.3
NW_004178844.1-7	NW_004178844.1	9449	11473	+	1273.1	2024	Intergenic	NA	10252	XM_002155053.3
NW_004167153.1-5	NW_004167153.1	26108	28031	+	1270.9	1923	intron (XM_004206234.2, intron 1 of 6)	NA	965	XM_004206234.2
NW_004168679.1-5	NW_004168679.1	93232	94499	+	1270.9	1267	Intergenic	NA	2723	XM_002155105.3
NW_004173020.1-12	NW_004173020.1	902	2264	+	1270.9	1362	Intergenic	NA	4213	XM_012708320.1
NW_004167984.1-1	NW_004167984.1	52655	53865	+	1270.1	1210	Intergenic	NA	-8287	XM_002160787.3
NW_004174842.1-4	NW_004174842.1	25378	26705	+	1267.8	1327	NA	NA	NA	NA
NW_004169156.1-17	NW_004169156.1	74328	76682	+	1266.3	2354	exon (XM_002156903.3, exon 1 of 3)	NA	837	XM_002156903.3
NW_004169584.1-49	NW_004169584.1	86797	89659	+	1265.6	2862	promoter-TSS (XM_012704492.1)	NA	-236	XM_012704492.1
NW_004167279.1-7	NW_004167279.1	38117	39857	+	1264.1	1740	promoter-TSS (XM_002168291.3)	NA	870	XM_002160115.3
NW_004167995.1-29	NW_004167995.1	27848	29868	+	1263.3	2020	intron (XM_004207709.2, intron 2 of 4)	NA	-6487	XM_012700987.1
NW_004167013.1-10	NW_004167013.1	195212	196979	+	1261.8	1767	intron (XM_012707311.1, intron 1 of 3)	NA	828	XM_004205865.2
NW_004168816.1-7	NW_004168816.1	51498	53753	+	1261.8	2255	intron (XM_012703025.1, intron 1 of 16)	NA	4270	XM_012703025.1
NW_004167447.1-53	NW_004167447.1	194553	196663	+	1261.8	2110	exon (XM_012699131.1, exon 1 of 2)	NA	547	XM_012699131.1
NW_004186838.1-6	NW_004186838.1	384	2050	+	1260.3	1666	NA	NA	NA	NA
NW_004168857.1-17	NW_004168857.1	109462	112051	+	1260.3	2589	promoter-TSS (XM_012703139.1)	NA	-329	XM_012703139.1
NW_004167291.1-40	NW_004167291.1	13876	15920	+	1260.3	2044	exon (XM_002166157.3, exon 1 of 4)	NA	696	XM_002166157.3
NW_004171232.1-1	NW_004171232.1	38618	40104	+	1258.8	1486	intron (XM_012706735.1, intron 2 of 3)	NA	18758	XM_012706735.1
NW_004168123.1-59	NW_004168123.1	130167	133779	+	1258.8	3612	promoter-TSS (XM_012701328.1)	NA	83	XM_012701328.1
NW_004169260.1-30	NW_004169260.1	48113	50127	+	1257.3	2014	exon (XM_012703928.1, exon 2 of 4)	NA	644	XM_012703928.1
NW_004172143.1-27	NW_004172143.1	41713	44803	+	1256.5	3090	promoter-TSS (XM_012707660.1)	NA	-423	XM_012707660.1
NW_004174408.1-22	NW_004174408.1	8318	10997	+	1255.7	2679	NA	NA	NA	NA
NW_004168365.1-1	NW_004168365.1	84291	85773	+	1254.2	1482	exon (XM_002157498.3, exon 2 of 4)	NA	725	XM_002157498.3
NW_004167420.1-47	NW_004167420.1	176680	178654	+	1254.2	1974	intron (XM_012699032.1, intron 1 of 8)	NA	730	XM_012699032.1
NW_004171037.1-35	NW_004171037.1	25896	29901	+	1253.5	4005	promoter-TSS (XM_004210490.2)	NA	190	XM_004210488.2
NW_004169466.1-31	NW_004169466.1	79849	84422	+	1252	4573	Intergenic	NA	-18011	XM_012704298.1
NW_004167383.1-24	NW_004167383.1	34640	36059	+	1252	1419	Intergenic	NA	23935	XM_012698877.1
NW_004171466.1-8	NW_004171466.1	12268	13572	+	1250.5	1304	Intergenic	NA	7628	XM_002168662.1
NW_004187557.1-3	NW_004187557.1	1	1177	+	1249.7	1176	NA	NA	NA	NA
NW_004167815.1-39	NW_004167815.1	99986	101829	+	1248.9	1843	intron (XM_012700438.1, intron 2 of 11)	NA	723	XM_012700438.1
NW_004172357.1-6	NW_004172357.1	3298	5221	+	1246.7	1923	promoter-TSS (XM_012707828.1)	NA	249	XM_012707828.1
NW_004173620.1-17	NW_004173620.1	34432	36815	+	1245.2	2383	exon (XM_012708726.1, exon 1 of 1)	NA	670	XM_012708726.1
NW_004168867.1-4	NW_004168867.1	25508	27522	+	1244.4	2014	exon (XM_004208740.2, exon 3 of 3)	NA	1149	XM_004208740.2
NW_004171263.1-9	NW_004171263.1	21249	22572	+	1243.6	1323	promoter-TSS (XM_004210619.2)	NA	486	XM_004210619.2
NW_004168570.1-15	NW_004168570.1	108522	109757	+	1242.9	1235	promoter-TSS (XM_002158956.3)	NA	343	XM_002158956.3
NW_004170078.1-3	NW_004170078.1	13613	14999	+	1242.9	1386	exon (XM_012705308.1, exon 1 of 7)	NA	813	XM_012705308.1
NW_004167662.1-44	NW_004167662.1	168159	171212	+	1242.1	3053	promoter-TSS (XM_012699934.1)	NA	262	XM_002157528.3
NW_004171482.1-10	NW_004171482.1	22687	24688	+	1242.1	2001	intron (XM_004210741.2, intron 1 of 3)	NA	9941	XM_004210741.2
NW_004167624.1-1	NW_004167624.1	177418	178421	+	1241.4	1003	Intergenic	NA	22717	XR_001140577.1
NW_004166867.1-199	NW_004166867.1	792903	794531	+	1240.6	1628	intron (XM_002156465.3, intron 1 of 2)	NA	531	XM_002156465.3
NW_004175091.1-7	NW_004175091.1	6646	8390	+	1239.9	1744	exon (XM_002170041.3, exon 1 of 1)	NA	804	XM_002170041.3
NW_004167033.1-5	NW_004167033.1	228374	229551	+	1239.1	1177	exon (XM_002154058.3, exon 3 of 5)	NA	-7926	XR_181691.2
NW_004168358.1-6	NW_004168358.1	48090	49987	+	1236.1	1897	intron (XM_002159426.3, intron 1 of 9)	NA	772	XM_002159426.3
NW_004172039.1-17	NW_004172039.1	39807	42642	+	1236.1	2835	Intergenic	NA	9306	rna18646
NW_004169407.1-11	NW_004169407.1	35019	36430	+	1235.3	1411	promoter-TSS (XM_004209252.2)	NA	809	XM_012704206.1
NW_004167251.1-31	NW_004167251.1	206809	208644	+	1235.3	1835	Intergenic	NA	-17747	XM_012698269.1
NW_004166963.1-61	NW_004166963.1	163140	167209	+	1233.8	4069	intron (XM_004205745.2, intron 1 of 3)	NA	510	XM_004205745.2
NW_004172822.1-21	NW_004172822.1	35406	37394	+	1233.1	1988	intron (XM_002158370.3, intron 2 of 4)	NA	621	XM_002158370.3
NW_004169142.1-31	NW_004169142.1	21098	23318	+	1230	2220	promoter-TSS (XM_012703732.1)	NA	70	XM_012703732.1
NW_004167784.1-7	NW_004167784.1	50778	52217	+	1229.3	1439	exon (XM_004207396.2, exon 2 of 9)	NA	568	XM_004207396.2
NW_004178744.1-12	NW_004178744.1	10244	12640	+	1229.3	2396	promoter-TSS (XM_004212826.1)	NA	-94	XM_004212826.1
NW_004171101.1-1	NW_004171101.1	50854	51996	+	1227.8	1142	promoter-TSS (XM_012706575.1)	NA	167	XM_012706575.1
NW_004167011.1-91	NW_004167011.1	5457	6982	+	1227.8	1525	promoter-TSS (XM_012707107.1)	NA	495	XM_002160370.3
NW_004168906.1-3	NW_004168906.1	6885	8651	+	1227.8	1766	Intergenic	NA	61512	XM_012703250.1
NW_004169927.1-18	NW_004169927.1	21670	23551	+	1227	1881	exon (XM_012705064.1, exon 1 of 1)	NA	731	XM_012705064.1
NW_004168512.1-23	NW_004168512.1	84968	88557	+	1226.3	3589	promoter-TSS (XM_002158915.3)	NA	-504	XM_002158915.3
NW_004177833.1-9	NW_004177833.1	12729	14693	+	1226.3	1964	Intergenic	NA	-7194	XM_004212694.1
NW_004185596.1-12	NW_004185596.1	72	2350	+	1225.5	2278	NA	NA	NA	NA
NW_004167360.1-6	NW_004167360.1	16684	18361	+	1223.2	1677	promoter-TSS (XM_012698783.1)	NA	961	XM_012698782.1
NW_004174382.1-1	NW_004174382.1	13180	16017	+	1222.5	2837	NA	NA	NA	NA
NW_004167272.1-32	NW_004167272.1	105659	107763	+	1222.5	2104	intron (XM_012698357.1, intron 1 of 2)	NA	646	XM_012698357.1
NW_004172793.1-18	NW_004172793.1	12911	17122	+	1222.5	4211	NA	NA	NA	NA
NW_004169407.1-32	NW_004169407.1	78590	80365	+	1221	1775	promoter-TSS (XM_012704207.1)	NA	385	XM_012704207.1
NW_004170504.1-22	NW_004170504.1	50180	51983	+	1221	1803	exon (XM_012705858.1, exon 1 of 1)	NA	745	XM_012705858.1
NW_004180450.1-6	NW_004180450.1	7668	8698	+	1221	1030	NA	NA	NA	NA
NW_004167721.1-2	NW_004167721.1	98544	99959	+	1220.2	1415	promoter-TSS (XM_012700139.1)	NA	-4	XM_012700139.1
NW_004171777.1-1	NW_004171777.1	1	1726	+	1219.5	1725	Intergenic	NA	-45897	XR_001141789.1
NW_004175770.1-6	NW_004175770.1	154	2237	+	1219.5	2083	intron (XM_004212289.2, intron 3 of 6)	NA	1084	XM_004212289.2
NW_004167432.1-26	NW_004167432.1	96996	98860	+	1216.4	1864	exon (XM_004206770.2, exon 2 of 2)	NA	860	XM_004206770.2
NW_004174252.1-1	NW_004174252.1	29284	30861	+	1214.2	1577	exon (XM_012709096.1, exon 1 of 6)	NA	626	XM_012709096.1
NW_004166999.1-103	NW_004166999.1	141865	143613	+	1213.4	1748	exon (XM_004205840.2, exon 1 of 1)	NA	586	XM_004205840.2
NW_004168507.1-2	NW_004168507.1	112241	113254	+	1213.4	1013	promoter-TSS (XM_002165487.3)	NA	338	XM_002165487.3
NW_004172805.1-16	NW_004172805.1	1028	4502	+	1212.7	3474	intron (XM_012708171.1, intron 2 of 15)	NA	781	XM_012708170.1
NW_004168412.1-1	NW_004168412.1	79326	80829	+	1208.9	1503	intron (XM_012702078.1, intron 1 of 12)	NA	6104	XM_012702078.1
NW_004167080.1-7	NW_004167080.1	154587	156575	+	1208.1	1988	TTS (XM_004206054.1)	NA	735	XM_004206054.1
NW_004169045.1-1	NW_004169045.1	1	1943	+	1208.1	1942	Intergenic	NA	-4574	XR_001141119.1
NW_004167413.1-12	NW_004167413.1	180422	182030	+	1206.6	1608	intron (XM_002169287.3, intron 1 of 5)	NA	664	XM_002169287.3
NW_004169628.1-3	NW_004169628.1	12255	15202	+	1206.6	2947	promoter-TSS (XM_012704557.1)	NA	-33	XM_012704557.1
NW_004170448.1-16	NW_004170448.1	51813	53761	+	1205.8	1948	exon (XR_001141503.1, exon 2 of 6)	NA	1068	XR_001141504.1
NW_004169970.1-6	NW_004169970.1	33552	34781	+	1203.6	1229	intron (XM_012705136.1, intron 2 of 3)	NA	29089	XM_012705136.1
NW_004167933.1-1	NW_004167933.1	57049	58389	+	1203.6	1340	promoter-TSS (XM_004207625.2)	NA	459	XM_004207625.2
NW_004167498.1-28	NW_004167498.1	50891	53192	+	1202.8	2301	promoter-TSS (XM_012699348.1)	NA	422	XM_012699348.1
NW_004167777.1-15	NW_004167777.1	55302	57231	+	1202.1	1929	intron (XM_002165702.3, intron 1 of 4)	NA	770	XM_002165702.3
NW_004169692.1-10	NW_004169692.1	61059	62949	+	1200.6	1890	exon (XM_002157008.3, exon 1 of 1)	NA	743	XM_002157008.3
NW_004172647.1-28	NW_004172647.1	28721	31322	+	1200.6	2601	exon (XM_012708046.1, exon 1 of 3)	NA	550	XM_012708046.1
NW_004172623.1-16	NW_004172623.1	32836	37363	+	1199.8	4527	Intergenic	NA	16991	XM_012708031.1
NW_004173349.1-20	NW_004173349.1	38100	39943	+	1199.8	1843	Intergenic	NA	35175	XM_004211596.2
NW_004170668.1-55	NW_004170668.1	36442	40881	+	1199.8	4439	Intergenic	NA	8916	XR_001141557.1
NW_004167739.1-21	NW_004167739.1	83888	85680	+	1199	1792	intron (XM_002156424.3, intron 1 of 1)	NA	687	XM_002156424.3
NW_004169520.1-9	NW_004169520.1	66338	67999	+	1198.3	1661	Intergenic	NA	17927	XM_012704401.1
NW_004167419.1-16	NW_004167419.1	77473	80110	+	1196	2637	Intergenic	NA	7277	XM_012699022.1
NW_004167538.1-36	NW_004167538.1	32354	33694	+	1196	1340	Intergenic	NA	31015	XM_004206990.2
NW_004169175.1-1	NW_004169175.1	16355	17566	+	1195.3	1211	Intergenic	NA	30368	XM_002169370.3
NW_004167292.1-42	NW_004167292.1	16842	19166	+	1194.5	2324	promoter-TSS (XM_004206518.2)	NA	631	XM_002159482.3
NW_004167749.1-5	NW_004167749.1	50943	52245	+	1190	1302	Intergenic	NA	5533	XM_002167008.3
NW_004179054.1-1	NW_004179054.1	109	1365	+	1190	1256	NA	NA	NA	NA
NW_004167660.1-54	NW_004167660.1	74909	76733	+	1188.5	1824	intron (XM_012699926.1, intron 1 of 24)	NA	508	XM_012699926.1
NW_004173152.1-4	NW_004173152.1	8735	9785	+	1186.9	1050	promoter-TSS (XM_004211516.2)	NA	374	XM_004211516.2
NW_004174235.1-16	NW_004174235.1	13761	16061	+	1186.2	2300	intron (XM_002154340.3, intron 1 of 3)	NA	962	XM_002154340.3
NW_004179315.1-8	NW_004179315.1	9284	11025	+	1186.2	1741	NA	NA	NA	NA
NW_004169921.1-4	NW_004169921.1	19877	21062	+	1186.2	1185	promoter-TSS (gene13046)	NA	371	gene13046
NW_004168258.1-4	NW_004168258.1	85514	86777	+	1186.2	1263	promoter-TSS (XM_002162805.3)	NA	443	XM_002162805.3
NW_004168407.1-18	NW_004168407.1	39785	42678	+	1185.4	2893	promoter-TSS (XM_012702060.1)	NA	321	XM_012702060.1
NW_004167978.1-34	NW_004167978.1	122522	126633	+	1184.7	4111	Intergenic	NA	17066	XM_012700940.1
NW_004169612.1-11	NW_004169612.1	67827	70548	+	1182.4	2721	Intergenic	NA	-16060	XM_012704532.1
NW_004179671.1-6	NW_004179671.1	2011	3349	+	1181.7	1338	Intergenic	NA	3986	XR_001142633.1
NW_004167492.1-54	NW_004167492.1	48339	50615	+	1180.1	2276	exon (XM_002166508.3, exon 1 of 1)	NA	933	XM_002166508.3
NW_004168386.1-19	NW_004168386.1	102939	104844	+	1179.4	1905	promoter-TSS (XM_012702012.1)	NA	417	XM_012702012.1
NW_004167130.1-15	NW_004167130.1	147801	149222	+	1177.9	1421	exon (XM_012711450.1, exon 1 of 20)	NA	537	XM_012711450.1
NW_004168205.1-6	NW_004168205.1	135839	137847	+	1177.1	2008	promoter-TSS (XM_012701569.1)	NA	-401	XM_012701569.1
NW_004179371.1-8	NW_004179371.1	338	2308	+	1175.6	1970	TTS (XM_004212882.2)	NA	646	XM_004212882.2
NW_004167125.1-11	NW_004167125.1	105497	106842	+	1175.6	1345	exon (XM_012711422.1, exon 3 of 4)	NA	7424	XM_012711422.1
NW_004166985.1-38	NW_004166985.1	254730	255626	+	1174.8	896	promoter-TSS (XM_012705531.1)	NA	95	XM_012705531.1
NW_004167134.1-24	NW_004167134.1	165312	167134	+	1174.1	1822	exon (XM_002164815.3, exon 1 of 9)	NA	527	XM_002164815.3
NW_004169450.1-18	NW_004169450.1	38448	40771	+	1173.3	2323	exon (XM_002165424.3, exon 1 of 1)	NA	1070	XM_002165424.3
NW_004174112.1-17	NW_004174112.1	20045	23728	+	1170.3	3683	promoter-TSS (XM_002168214.3)	NA	157	XM_002168214.3
NW_004169267.1-32	NW_004169267.1	59359	65329	+	1169.6	5970	intron (XM_012703943.1, intron 2 of 7)	NA	1086	XM_012703945.1
NW_004167325.1-1	NW_004167325.1	3027	3905	+	1168.8	878	promoter-TSS (XM_004206586.2)	NA	599	XM_002160519.2
NW_004168759.1-25	NW_004168759.1	85077	86541	+	1168	1464	intron (XM_002158181.2, intron 2 of 3)	NA	593	XM_002158181.2
NW_004174134.1-13	NW_004174134.1	18894	21132	+	1167.3	2238	exon (XM_002163233.3, exon 3 of 4)	NA	781	XM_002163233.3
NW_004172499.1-56	NW_004172499.1	12444	15552	+	1165.8	3108	intron (XM_002155323.3, intron 2 of 4)	NA	1300	XM_002155323.3
NW_004171765.1-15	NW_004171765.1	39006	40943	+	1164.3	1937	exon (XM_012707297.1, exon 3 of 9)	NA	842	XM_012707298.1
NW_004166869.1-142	NW_004166869.1	435003	436779	+	1164.3	1776	intron (XM_012700222.1, intron 7 of 11)	NA	15524	XM_012700222.1
NW_004169665.1-19	NW_004169665.1	54750	56626	+	1163.5	1876	intron (XM_002156406.3, intron 1 of 12)	NA	683	XM_002156406.3
NW_004166888.1-30	NW_004166888.1	91579	93402	+	1163.5	1823	exon (XM_002165205.3, exon 1 of 3)	NA	756	XM_002165205.3
NW_004169197.1-12	NW_004169197.1	31642	33380	+	1162.8	1738	intron (XM_002159154.3, intron 1 of 3)	NA	585	XM_002159154.3
NW_004172028.1-13	NW_004172028.1	15067	16937	+	1160.5	1870	exon (XM_002165614.3, exon 2 of 7)	NA	848	XM_002165614.3
NW_004171139.1-30	NW_004171139.1	57662	59851	+	1160.5	2189	NA	NA	NA	NA
NW_004169148.1-15	NW_004169148.1	68607	70550	+	1159.7	1943	intron (XM_002162340.2, intron 1 of 3)	NA	769	XM_002162340.2
NW_004166870.1-108	NW_004166870.1	4825	7008	+	1159	2183	Intergenic	NA	10857	XM_004205413.1
NW_004173024.1-38	NW_004173024.1	23201	25047	+	1156.7	1846	Intergenic	NA	-4723	XM_004211456.2
NW_004178323.1-1	NW_004178323.1	10125	11581	+	1155.9	1456	NA	NA	NA	NA
NW_004169964.1-16	NW_004169964.1	71450	73467	+	1155.9	2017	Intergenic	NA	19129	NM_001280883.1
NW_004168087.1-22	NW_004168087.1	72	2995	+	1155.9	2923	Intergenic	NA	-3290	XM_012701234.1
NW_004167365.1-9	NW_004167365.1	30429	31718	+	1155.2	1289	promoter-TSS (XR_001140415.1)	NA	291	XR_001140415.1
NW_004166896.1-41	NW_004166896.1	110889	114180	+	1154.4	3291	promoter-TSS (XM_004205527.1)	NA	-1283	XM_004205527.1
NW_004168870.1-11	NW_004168870.1	59087	61139	+	1154.4	2052	Intergenic	NA	4567	XM_012703165.1
NW_004179283.1-9	NW_004179283.1	8116	9543	+	1152.9	1427	NA	NA	NA	NA
NW_004167011.1-51	NW_004167011.1	294482	296943	+	1150.7	2461	promoter-TSS (NM_001287798.1)	NA	127	XM_002161755.3
NW_004169359.1-1	NW_004169359.1	90055	91056	+	1149.9	1001	NA	NA	NA	NA
NW_004171097.1-13	NW_004171097.1	178	5653	+	1149.1	5475	NA	NA	NA	NA
NW_004171501.1-19	NW_004171501.1	42696	46954	+	1147.6	4258	promoter-TSS (XM_002167181.3)	NA	-480	XM_012707023.1
NW_004169337.1-1	NW_004169337.1	84646	86530	+	1146.9	1884	Intergenic	NA	-34031	XM_012704080.1
NW_004177270.1-16	NW_004177270.1	15095	17515	+	1145.4	2420	intron (XM_002154850.3, intron 3 of 5)	NA	1013	XM_002154850.3
NW_004169511.1-17	NW_004169511.1	24216	26808	+	1145.4	2592	exon (XM_002166691.2, exon 1 of 1)	NA	965	XM_002166691.2
NW_004167188.1-50	NW_004167188.1	48967	51448	+	1144.6	2481	exon (XM_002161877.3, exon 3 of 4)	NA	1385	XM_002161877.3
NW_004177832.1-1	NW_004177832.1	13847	15735	+	1143.9	1888	NA	NA	NA	NA
NW_004168017.1-7	NW_004168017.1	134204	137159	+	1143.9	2955	promoter-TSS (XR_001140765.1)	NA	-68	XR_001140765.1
NW_004166943.1-65	NW_004166943.1	260948	263365	+	1142.3	2417	exon (XM_012702812.1, exon 1 of 3)	NA	606	XM_012702812.1
NW_004169233.1-11	NW_004169233.1	6237	7945	+	1141.6	1708	promoter-TSS (XM_012703881.1)	NA	304	XM_012703881.1
NW_004175206.1-10	NW_004175206.1	24011	27385	+	1141.6	3374	NA	NA	NA	NA
NW_004172517.1-1	NW_004172517.1	26129	27605	+	1139.3	1476	NA	NA	NA	NA
NW_004169159.1-21	NW_004169159.1	12119	14207	+	1138.6	2088	exon (XM_002156236.3, exon 3 of 4)	NA	905	XM_002156236.3
NW_004168236.1-43	NW_004168236.1	111599	113188	+	1138.6	1589	intron (XM_002161173.3, intron 1 of 3)	NA	518	XM_002161173.3
NW_004175495.1-1	NW_004175495.1	14675	16199	+	1137	1524	exon (XM_002156395.3, exon 1 of 1)	NA	825	XM_002156395.3
NW_004167972.1-19	NW_004167972.1	65222	67826	+	1136.3	2604	exon (XM_002159149.3, exon 1 of 1)	NA	1095	XM_002159149.3
NW_004166940.1-16	NW_004166940.1	314169	315746	+	1136.3	1577	exon (XM_012702562.1, exon 2 of 3)	NA	787	XM_012702562.1
NW_004169677.1-15	NW_004169677.1	2465	5328	+	1132.5	2863	intron (XM_012704654.1, intron 2 of 2)	NA	1266	XM_012704654.1
NW_004169103.1-31	NW_004169103.1	56756	59552	+	1131.8	2796	exon (XM_002164809.3, exon 1 of 3)	NA	641	XM_002164809.3
NW_004168292.1-6	NW_004168292.1	80597	82181	+	1130.2	1584	intron (XM_012701775.1, intron 1 of 6)	NA	751	XM_012701775.1
NW_004172405.1-4	NW_004172405.1	33758	35742	+	1130.2	1984	Intergenic	NA	11240	XR_001141892.1
NW_004167055.1-39	NW_004167055.1	37150	40780	+	1130.2	3630	promoter-TSS (XM_012709624.1)	NA	-1842	XM_012709624.1
NW_004168184.1-16	NW_004168184.1	79786	82472	+	1130.2	2686	promoter-TSS (XM_012701510.1)	NA	-95	XM_004207980.2
NW_004168129.1-28	NW_004168129.1	119559	121206	+	1130.2	1647	exon (XM_002156483.3, exon 1 of 3)	NA	627	XM_002156483.3
NW_004167086.1-28	NW_004167086.1	63043	64763	+	1129.5	1720	intron (XM_002154789.3, intron 1 of 2)	NA	644	XM_002154789.3
NW_004173842.1-1	NW_004173842.1	22959	24086	+	1129.5	1127	Intergenic	NA	14223	XM_012708873.1
NW_004167047.1-92	NW_004167047.1	19170	24487	+	1129.5	5317	intron (XM_012709160.1, intron 2 of 4)	NA	15954	XM_012709160.1
NW_004168231.1-1	NW_004168231.1	57167	57917	+	1128	750	promoter-TSS (XM_012701619.1)	NA	132	XM_012701619.1
NW_004169107.1-8	NW_004169107.1	68980	70577	+	1125.7	1597	promoter-TSS (XM_012703665.1)	NA	421	XM_012703665.1
NW_004171805.1-13	NW_004171805.1	4263	6715	+	1125.7	2452	intron (XM_002161824.3, intron 2 of 3)	NA	1012	XM_002161824.3
NW_004174292.1-6	NW_004174292.1	29802	31473	+	1124.2	1671	Intergenic	NA	-3705	XM_012709116.1
NW_004167420.1-20	NW_004167420.1	185870	187481	+	1124.2	1611	exon (XM_002157262.3, exon 2 of 4)	NA	714	XM_002157262.3
NW_004175492.1-1	NW_004175492.1	25355	25825	+	1124.2	470	NA	NA	NA	NA
NW_004167380.1-48	NW_004167380.1	144135	145535	+	1124.2	1400	intron (XM_012698864.1, intron 1 of 2)	NA	532	XM_012698864.1
NW_004171289.1-6	NW_004171289.1	30074	31491	+	1123.4	1417	Intergenic	NA	10758	XR_001141696.1
NW_004168496.1-39	NW_004168496.1	13463	17558	+	1120.4	4095	exon (XM_004208345.2, exon 1 of 4)	NA	841	XM_004208345.2
NW_004167012.1-43	NW_004167012.1	25555	28069	+	1119.7	2514	promoter-TSS (XM_012707179.1)	NA	198	XM_012707179.1
NW_004174884.1-10	NW_004174884.1	25496	27706	+	1118.9	2210	Intergenic	NA	-6480	XR_001142269.1
NW_004169709.1-9	NW_004169709.1	3897	5514	+	1118.9	1617	exon (XM_012704705.1, exon 2 of 2)	NA	668	XM_012704705.1
NW_004169069.1-20	NW_004169069.1	69781	71785	+	1118.9	2004	intron (XM_002164736.3, intron 1 of 24)	NA	859	XM_002164736.3
NW_004168626.1-13	NW_004168626.1	16192	18069	+	1118.1	1877	intron (XM_004208489.2, intron 2 of 4)	NA	779	XM_004208490.2
NW_004167565.1-2	NW_004167565.1	15080	17745	+	1114.4	2665	promoter-TSS (XM_012699565.1)	NA	-44	XM_012699565.1
NW_004167027.1-66	NW_004167027.1	83816	86369	+	1113.6	2553	exon (XM_012708069.1, exon 1 of 8)	NA	898	XM_012708069.1
NW_004167918.1-25	NW_004167918.1	17566	19370	+	1113.6	1804	Intergenic	NA	28865	XM_012700758.1
NW_004166999.1-76	NW_004166999.1	271309	273409	+	1112.9	2100	promoter-TSS (XM_012706374.1)	NA	306	XM_012706374.1
NW_004168302.1-3	NW_004168302.1	65740	66627	+	1112.9	887	promoter-TSS (XM_002159448.3)	NA	357	XM_002159448.3
NW_004178658.1-5	NW_004178658.1	139	1536	+	1111.3	1397	NA	NA	NA	NA
NW_004166998.1-13	NW_004166998.1	43159	44826	+	1109.1	1667	exon (XM_012706299.1, exon 1 of 23)	NA	803	XM_012706299.1
NW_004170226.1-3	NW_004170226.1	76395	77449	+	1108.3	1054	Intergenic	NA	69480	XM_012705516.1
NW_004167968.1-33	NW_004167968.1	140667	143486	+	1108.3	2819	Intergenic	NA	-3357	XM_002169938.3
NW_004168844.1-1	NW_004168844.1	56865	57741	+	1108.3	876	Intergenic	NA	11580	XM_012703094.1
NW_004168165.1-6	NW_004168165.1	22758	24296	+	1106.8	1538	exon (XM_012701448.1, exon 1 of 1)	NA	507	XM_012701448.1
NW_004167593.1-21	NW_004167593.1	175331	177302	+	1106.8	1971	Intergenic	NA	-14619	XM_002168694.3
NW_004167466.1-47	NW_004167466.1	67632	69401	+	1106.1	1769	promoter-TSS (XM_004206843.1)	NA	54	XM_004206843.1
NW_004171189.1-14	NW_004171189.1	48604	51559	+	1104.5	2955	promoter-TSS (XM_012706676.1)	NA	-281	XM_012706676.1
NW_004168042.1-4	NW_004168042.1	148299	149501	+	1103.8	1202	exon (XM_012701110.1, exon 1 of 1)	NA	522	XM_012701110.1
NW_004167154.1-19	NW_004167154.1	226805	228217	+	1103.8	1412	Intergenic	NA	-4052	XR_001142894.1
NW_004183972.1-8	NW_004183972.1	2358	3638	+	1103	1280	NA	NA	NA	NA
NW_004169145.1-23	NW_004169145.1	70426	72260	+	1102.3	1834	promoter-TSS (XM_002165444.3)	NA	481	XM_002165444.3
NW_004170296.1-12	NW_004170296.1	31715	33471	+	1100.8	1756	promoter-TSS (XM_002166708.3)	NA	-1317	XM_002166708.3
NW_004166946.1-56	NW_004166946.1	86690	88328	+	1098.5	1638	promoter-TSS (XM_012703021.1)	NA	-294	XM_012703021.1
NW_004176193.1-11	NW_004176193.1	8090	12204	+	1097	4114	promoter-TSS (XM_002167942.3)	NA	-774	XM_002167942.3
NW_004168953.1-5	NW_004168953.1	80079	82021	+	1096.2	1942	exon (XM_012703347.1, exon 1 of 2)	NA	930	XM_012703347.1
NW_004170755.1-27	NW_004170755.1	50661	52921	+	1096.2	2260	intron (XM_002164035.2, intron 2 of 4)	NA	998	XM_002164035.2
NW_004170466.1-3	NW_004170466.1	48148	49063	+	1096.2	915	promoter-TSS (XM_012705817.1)	NA	224	XM_012705817.1
NW_004167848.1-37	NW_004167848.1	71597	75410	+	1096.2	3813	promoter-TSS (XM_002170533.3)	NA	-637	XM_002170533.3
NW_004168356.1-20	NW_004168356.1	17379	19005	+	1094.7	1626	intron (XM_002155832.3, intron 1 of 13)	NA	670	XM_002155832.3
NW_004170298.1-26	NW_004170298.1	46012	47841	+	1094	1829	exon (XM_002165371.3, exon 2 of 3)	NA	945	XM_002165371.3
NW_004172836.1-1	NW_004172836.1	1	2816	+	1094	2815	Intergenic	NA	-26839	XM_002168701.2
NW_004166903.1-8	NW_004166903.1	301933	303656	+	1093.2	1723	exon (XM_012699684.1, exon 1 of 1)	NA	529	XM_012699684.1
NW_004174718.1-27	NW_004174718.1	25920	29895	+	1093.2	3975	promoter-TSS (XR_001142245.1)	NA	-199	XR_001142245.1
NW_004168127.1-1	NW_004168127.1	121971	122848	+	1092.4	877	promoter-TSS (XM_012701342.1)	NA	465	XM_012701342.1
NW_004170409.1-23	NW_004170409.1	18152	20736	+	1090.9	2584	Intergenic	NA	3109	XM_012705729.1
NW_004173774.1-10	NW_004173774.1	7317	9106	+	1090.2	1789	intron (XM_012708823.1, intron 2 of 3)	NA	7613	XM_012708823.1
NW_004172916.1-2	NW_004172916.1	22054	25088	+	1090.2	3034	TTS (XM_002161895.3)	NA	1492	XM_002161895.3
NW_004167519.1-21	NW_004167519.1	188760	190673	+	1089.4	1913	Intergenic	NA	-5770	XM_012699422.1
NW_004170213.1-20	NW_004170213.1	61488	63461	+	1088.7	1973	intron (XM_002162434.3, intron 3 of 3)	NA	785	XM_002162530.3
NW_004172899.1-4	NW_004172899.1	20168	21983	+	1086.4	1815	Intergenic	NA	-5772	XR_001141975.1
NW_004166993.1-54	NW_004166993.1	91655	93251	+	1085.6	1596	promoter-TSS (XM_012706027.1)	NA	411	XM_012706027.1
NW_004172449.1-3	NW_004172449.1	33208	34940	+	1084.9	1732	promoter-TSS (XM_012707901.1)	NA	-191	XM_012707901.1
NW_004169925.1-1	NW_004169925.1	10452	11790	+	1084.1	1338	promoter-TSS (XM_012705053.1)	NA	-1769	XM_012705053.1
NW_004166893.1-64	NW_004166893.1	257826	259992	+	1084.1	2166	exon (XM_002164228.3, exon 2 of 14)	NA	798	XM_002164228.3
NW_004181485.1-8	NW_004181485.1	5474	6565	+	1084.1	1091	promoter-TSS (XM_004213065.1)	NA	29	XM_004213065.1
NW_004173018.1-34	NW_004173018.1	36120	37825	+	1083.4	1705	Intergenic	NA	9495	XM_012708318.1
NW_004172431.1-24	NW_004172431.1	33513	36493	+	1082.6	2980	TTS (XM_012707889.1)	NA	705	XM_012707889.1
NW_004170272.1-2	NW_004170272.1	73573	75260	+	1081.9	1687	Intergenic	NA	15186	XM_012705570.1
NW_004171277.1-6	NW_004171277.1	42549	44155	+	1081.1	1606	promoter-TSS (XM_012706785.1)	NA	340	XM_012706785.1
NW_004171752.1-18	NW_004171752.1	34991	37060	+	1080.3	2069	promoter-TSS (XM_012707286.1)	NA	136	XM_012707286.1
NW_004169977.1-23	NW_004169977.1	42781	44785	+	1079.6	2004	Intergenic	NA	-3218	XM_012705147.1
NW_004172306.1-8	NW_004172306.1	28544	30710	+	1077.3	2166	intron (XM_012707788.1, intron 1 of 6)	NA	1004	XM_012707788.1
NW_004170175.1-19	NW_004170175.1	23311	26234	+	1077.3	2923	Intergenic	NA	-8270	XM_012705438.1
NW_004184772.1-9	NW_004184772.1	1121	2791	+	1077.3	1670	NA	NA	NA	NA
NW_004166973.1-34	NW_004166973.1	218718	220302	+	1076.6	1584	exon (XM_002168631.3, exon 1 of 14)	NA	536	XM_002168631.3
NW_004170952.1-11	NW_004170952.1	7911	9696	+	1076.6	1785	promoter-TSS (XM_002156242.3)	NA	-821	XM_002156242.3
NW_004179027.1-1	NW_004179027.1	1	852	+	1075.8	851	NA	NA	NA	NA
NW_004167914.1-18	NW_004167914.1	45822	48291	+	1075.1	2469	exon (XM_012700741.1, exon 1 of 3)	NA	913	XM_012700741.1
NW_004169057.1-16	NW_004169057.1	19521	21375	+	1073.5	1854	intron (XM_002158042.3, intron 1 of 11)	NA	674	XM_002158042.3
NW_004173876.1-11	NW_004173876.1	30039	31799	+	1072.8	1760	Intergenic	NA	-2276	XM_012708888.1
NW_004166919.1-27	NW_004166919.1	74	1979	+	1069.8	1905	Intergenic	NA	2066	XM_004205622.1
NW_004176517.1-9	NW_004176517.1	835	1982	+	1069.8	1147	promoter-TSS (XM_012710047.1)	NA	-1084	XM_012710047.1
NW_004169277.1-14	NW_004169277.1	79958	81762	+	1068.3	1804	exon (XM_002170468.3, exon 1 of 1)	NA	687	XM_002170468.3
NW_004166955.1-42	NW_004166955.1	175929	177467	+	1066.7	1538	intron (XM_002158564.3, intron 2 of 4)	NA	2757	XM_002158564.3
NW_004170486.1-6	NW_004170486.1	24313	25586	+	1066.7	1273	Intergenic	NA	-6756	rna15917
NW_004173188.1-12	NW_004173188.1	16613	18152	+	1066.7	1539	NA	NA	NA	NA
NW_004167619.1-44	NW_004167619.1	112358	116423	+	1066.7	4065	Intergenic	NA	-24887	XM_012699773.1
NW_004167685.1-95	NW_004167685.1	41814	45407	+	1066.7	3593	promoter-TSS (XM_002159777.3)	NA	25	XM_002159777.3
NW_004169392.1-26	NW_004169392.1	37662	40061	+	1066	2399	promoter-TSS (XM_002163355.3)	NA	400	XM_002163355.3
NW_004167614.1-20	NW_004167614.1	21363	23111	+	1065.2	1748	promoter-TSS (XM_012699751.1)	NA	-234	XM_012699751.1
NW_004171605.1-25	NW_004171605.1	32991	37586	+	1063	4595	intron (XM_012707131.1, intron 1 of 5)	NA	1290	XM_012707131.1
NW_004167303.1-3	NW_004167303.1	59739	61592	+	1062.2	1853	intron (XM_002170362.3, intron 1 of 3)	NA	908	XM_002170362.3
NW_004167177.1-41	NW_004167177.1	158659	160358	+	1060.7	1699	exon (XM_012711687.1, exon 1 of 1)	NA	801	XM_012711687.1
NW_004167285.1-66	NW_004167285.1	211135	213887	+	1059.9	2752	Intergenic	NA	-7672	rna4124
NW_004167388.1-27	NW_004167388.1	167297	169106	+	1059.2	1809	Intergenic	NA	84090	XM_002155379.3
NW_004173496.1-10	NW_004173496.1	36510	38950	+	1059.2	2440	promoter-TSS (XR_001142058.1)	NA	-411	XR_001142058.1
NW_004172888.1-9	NW_004172888.1	5179	7935	+	1059.2	2756	promoter-TSS (XM_002156827.3)	NA	152	XM_002156827.3
NW_004172239.1-2	NW_004172239.1	17577	18336	+	1057.7	759	Intergenic	NA	5139	XM_004211129.1
NW_004172656.1-19	NW_004172656.1	12270	16162	+	1056.9	3892	NA	NA	NA	NA
NW_004166945.1-44	NW_004166945.1	95553	97737	+	1056.2	2184	promoter-TSS (XM_002157718.3)	NA	298	XM_012702949.1
NW_004168424.1-30	NW_004168424.1	27674	30348	+	1055.4	2674	Intergenic	NA	-7720	XM_012702117.1
NW_004168134.1-24	NW_004168134.1	87159	88872	+	1055.4	1713	intron (XM_002162810.3, intron 2 of 17)	NA	718	XM_002162810.3
NW_004186297.1-3	NW_004186297.1	1700	2298	+	1054.6	598	NA	NA	NA	NA
NW_004171154.1-6	NW_004171154.1	28621	30047	+	1054.6	1426	promoter-TSS (XM_002158507.3)	NA	455	XM_002158507.3
NW_004169748.1-12	NW_004169748.1	2128	5149	+	1053.9	3021	Intergenic	NA	78933	XM_012704765.1
NW_004169165.1-11	NW_004169165.1	44585	47073	+	1053.9	2488	promoter-TSS (XM_004209039.2)	NA	110	XM_004209039.2
NW_004169070.1-31	NW_004169070.1	48078	52453	+	1053.1	4375	Intergenic	NA	-3393	XR_001141124.1
NW_004167468.1-2	NW_004167468.1	168801	170055	+	1053.1	1254	promoter-TSS (XM_002165392.3)	NA	198	XM_002165392.3
NW_004174191.1-9	NW_004174191.1	30189	32793	+	1051.6	2604	intron (XM_004211882.2, intron 1 of 2)	NA	1305	XM_004211882.2
NW_004167113.1-41	NW_004167113.1	199784	201896	+	1050.9	2112	Intergenic	NA	-22562	XM_012711364.1
NW_004170183.1-17	NW_004170183.1	24362	26930	+	1050.9	2568	Intergenic	NA	4717	XM_012705449.1
NW_004169847.1-18	NW_004169847.1	24674	26291	+	1050.9	1617	intron (XM_004209637.2, intron 2 of 6)	NA	654	XM_004209637.2
NW_004167294.1-56	NW_004167294.1	50868	52833	+	1050.1	1965	promoter-TSS (XM_002155062.3)	NA	495	XM_002155062.3
NW_004169645.1-1	NW_004169645.1	22508	23384	+	1048.6	876	Intergenic	NA	-4769	XM_012704598.1
NW_004170002.1-15	NW_004170002.1	10144	12287	+	1047.8	2143	intron (XM_002164817.3, intron 2 of 7)	NA	839	XM_002164817.3
NW_004183294.1-1	NW_004183294.1	289	914	+	1047.8	625	NA	NA	NA	NA
NW_004166938.1-94	NW_004166938.1	301250	305021	+	1047.1	3771	intron (XM_012702412.1, intron 2 of 2)	NA	670	XM_012702412.1
NW_004167026.1-1	NW_004167026.1	73620	74888	+	1047.1	1268	intron (XM_012708021.1, intron 1 of 5)	NA	7604	XM_012708021.1
NW_004172306.1-41	NW_004172306.1	3850	7868	+	1046.3	4018	promoter-TSS (XR_001141872.1)	NA	135	XR_001141872.1
NW_004170092.1-32	NW_004170092.1	74908	76882	+	1046.3	1974	promoter-TSS (XM_004209826.2)	NA	-667	XM_004209826.2
NW_004170147.1-12	NW_004170147.1	23335	24945	+	1045.6	1610	exon (XM_002156711.2, exon 1 of 1)	NA	512	XM_002156711.2
NW_004167728.1-64	NW_004167728.1	68770	71851	+	1045.6	3081	promoter-TSS (XM_002155224.3)	NA	-37	XM_002155224.3
NW_004168285.1-13	NW_004168285.1	93306	95071	+	1045.6	1765	promoter-TSS (XM_002157494.3)	NA	355	XM_002157494.3
NW_004171766.1-13	NW_004171766.1	37228	39694	+	1044.8	2466	exon (XM_012707301.1, exon 1 of 2)	NA	707	XM_012707301.1
NW_004170785.1-7	NW_004170785.1	4238	7015	+	1044.1	2777	Intergenic	NA	28342	XM_004210318.1
NW_004174302.1-15	NW_004174302.1	25824	31172	+	1043.3	5348	NA	NA	NA	NA
NW_004186836.1-3	NW_004186836.1	1	1854	+	1043.3	1853	NA	NA	NA	NA
NW_004168014.1-1	NW_004168014.1	56166	56916	+	1043.3	750	exon (XM_002156781.3, exon 1 of 1)	NA	508	XM_002156781.3
NW_004167248.1-47	NW_004167248.1	24444	26343	+	1041	1899	Intergenic	NA	-24398	XR_001140366.1
NW_004166939.1-5	NW_004166939.1	247972	250280	+	1040.3	2308	promoter-TSS (XM_012702477.1)	NA	-33	XM_002160284.3
NW_004167256.1-1	NW_004167256.1	1	1274	+	1039.5	1273	Intergenic	NA	10825	XM_002163506.3
NW_004169193.1-23	NW_004169193.1	33543	35973	+	1039.5	2430	intron (XM_002163034.3, intron 3 of 3)	NA	1051	XM_002163034.3
NW_004167047.1-13	NW_004167047.1	271638	273421	+	1038.8	1783	exon (XM_002160486.3, exon 2 of 7)	NA	833	XM_012709196.1
NW_004177240.1-7	NW_004177240.1	9633	11054	+	1037.3	1421	TTS (XM_012710268.1)	NA	4169	XM_012710268.1
NW_004166970.1-15	NW_004166970.1	53113	56013	+	1037.3	2900	promoter-TSS (XM_012704677.1)	NA	192	XM_012704677.1
NW_004172254.1-8	NW_004172254.1	24954	26273	+	1037.3	1319	Intergenic	NA	-15458	rna18949
NW_004173579.1-8	NW_004173579.1	30351	32293	+	1035.7	1942	exon (XM_002160525.3, exon 1 of 1)	NA	869	XM_002160525.3
NW_004171209.1-3	NW_004171209.1	19575	21021	+	1035	1446	intron (XM_002159941.3, intron 2 of 11)	NA	771	XM_002159941.3
NW_004170668.1-30	NW_004170668.1	15788	18153	+	1034.2	2365	intron (XM_012706051.1, intron 1 of 1)	NA	-12775	XR_001141557.1
NW_004170544.1-9	NW_004170544.1	21599	23697	+	1034.2	2098	Intergenic	NA	29643	XM_012705911.1
NW_004171123.1-14	NW_004171123.1	61730	63238	+	1032.7	1508	Intergenic	NA	32645	XM_012706607.1
NW_004173705.1-52	NW_004173705.1	12554	17553	+	1032.7	4999	NA	NA	NA	NA
NW_004170123.1-26	NW_004170123.1	84	3742	+	1032.7	3658	Intergenic	NA	76702	XM_012705372.1
NW_004167207.1-47	NW_004167207.1	70239	71838	+	1032.7	1599	exon (XM_012698055.1, exon 2 of 2)	NA	711	XM_002154754.3
NW_004166885.1-1	NW_004166885.1	117170	118051	+	1032	881	Intergenic	NA	-15553	XM_004205483.2
NW_004168680.1-10	NW_004168680.1	117914	119145	+	1031.2	1231	Intergenic	NA	9926	XR_001141011.1
NW_004167509.1-6	NW_004167509.1	10410	14159	+	1031.2	3749	Intergenic	NA	96530	XM_012699399.1
NW_004173770.1-10	NW_004173770.1	19616	22568	+	1028.9	2952	TTS (XM_004211736.1)	NA	1113	XM_004211736.1
NW_004174489.1-5	NW_004174489.1	882	2585	+	1028.9	1703	promoter-TSS (XR_001142220.1)	NA	-577	XR_001142220.1
NW_004167379.1-27	NW_004167379.1	23056	24658	+	1028.2	1602	Intergenic	NA	-4301	XM_012698860.1
NW_004166934.1-93	NW_004166934.1	41673	44790	+	1026.7	3117	promoter-TSS (XM_002165887.3)	NA	-10	XM_004205659.2
NW_004167228.1-12	NW_004167228.1	223860	225882	+	1026.7	2022	promoter-TSS (XM_002168379.3)	NA	95	XM_002168379.3
NW_004167382.1-13	NW_004167382.1	152779	154187	+	1026.7	1408	promoter-TSS (XM_012698874.1)	NA	459	XM_012698874.1
NW_004171643.1-15	NW_004171643.1	17271	18650	+	1025.9	1379	NA	NA	NA	NA
NW_004175329.1-3	NW_004175329.1	22969	23469	+	1025.9	500	NA	NA	NA	NA
NW_004183129.1-1	NW_004183129.1	2554	4132	+	1025.2	1578	intron (XM_004213165.1, intron 3 of 5)	NA	813	XM_004213165.1
NW_004174282.1-2	NW_004174282.1	19909	23134	+	1025.2	3225	intron (XM_012709111.1, intron 2 of 3)	NA	1399	XM_012709111.1
NW_004167209.1-13	NW_004167209.1	19909	21245	+	1024.4	1336	promoter-TSS (XM_002162267.3)	NA	497	XM_002162267.3
NW_004169974.1-4	NW_004169974.1	20242	22150	+	1024.4	1908	Intergenic	NA	-7598	XM_012705145.1
NW_004167118.1-38	NW_004167118.1	226617	230229	+	1024.4	3612	promoter-TSS (XM_012711388.1)	NA	326	XM_012711388.1
NW_004171245.1-14	NW_004171245.1	49988	52216	+	1023.6	2228	Intergenic	NA	10430	XM_012706748.1
NW_004166916.1-83	NW_004166916.1	193931	196065	+	1022.9	2134	exon (XM_002161858.3, exon 1 of 2)	NA	511	XM_002161858.3
NW_004173740.1-19	NW_004173740.1	24848	27863	+	1022.9	3015	exon (XM_002159685.3, exon 2 of 2)	NA	1385	XM_002159685.3
NW_004169121.1-1	NW_004169121.1	101690	103261	+	1022.1	1571	promoter-TSS (XM_012703696.1)	NA	-1741	XM_012703696.1
NW_004172020.1-13	NW_004172020.1	16781	18621	+	1022.1	1840	Intergenic	NA	-9912	XM_012707542.1
NW_004171048.1-5	NW_004171048.1	4849	6320	+	1021.4	1471	NA	NA	NA	NA
NW_004166885.1-31	NW_004166885.1	151698	153957	+	1019.9	2259	intron (XM_002164732.3, intron 2 of 17)	NA	929	XM_002164732.3
NW_004175883.1-17	NW_004175883.1	5728	8633	+	1018.4	2905	promoter-TSS (XR_001142375.1)	NA	-1314	XR_001142375.1
NW_004181617.1-4	NW_004181617.1	4077	5396	+	1018.4	1319	NA	NA	NA	NA
NW_004167017.1-39	NW_004167017.1	45020	47405	+	1016.8	2385	promoter-TSS (XM_012707496.1)	NA	1024	XM_012707501.1
NW_004166950.1-124	NW_004166950.1	203731	207848	+	1016.1	4117	promoter-TSS (XM_002158808.3)	NA	-838	XM_002158808.3
NW_004172181.1-20	NW_004172181.1	230	1837	+	1016.1	1607	Intergenic	NA	-32489	XR_001141860.1
NW_004172779.1-4	NW_004172779.1	17226	19225	+	1015.3	1999	promoter-TSS (XM_012708148.1)	NA	-957	XM_012708148.1
NW_004171383.1-63	NW_004171383.1	9839	14330	+	1013.8	4491	TTS (XM_002169006.2)	NA	1887	XM_002169006.2
NW_004167268.1-3	NW_004167268.1	186	1710	+	1012.3	1524	Intergenic	NA	13695	XM_002160183.3
NW_004168476.1-1	NW_004168476.1	2798	3549	+	1012.3	751	promoter-TSS (XM_012702243.1)	NA	308	XM_012702243.1
NW_004175150.1-1	NW_004175150.1	880	1505	+	1011.6	625	exon (XM_012709550.1, exon 2 of 6)	NA	1088	XM_012709550.1
NW_004177117.1-7	NW_004177117.1	11056	12747	+	1010	1691	NA	NA	NA	NA
NW_004167361.1-41	NW_004167361.1	63243	65597	+	1010	2354	intron (XM_012698788.1, intron 1 of 2)	NA	801	XM_012698788.1
NW_004175481.1-4	NW_004175481.1	2874	4428	+	1010	1554	NA	NA	NA	NA
NW_004171269.1-19	NW_004171269.1	49101	52067	+	1009.3	2966	intron (XM_002161471.3, intron 2 of 2)	NA	1414	XM_002161471.3
NW_004170210.1-20	NW_004170210.1	13495	15320	+	1009.3	1825	intron (XR_001141442.1, intron 1 of 3)	NA	7747	XR_001141442.1
NW_004171310.1-22	NW_004171310.1	21365	23119	+	1008.5	1754	intron (XM_002165872.3, intron 2 of 10)	NA	618	XM_002165872.3
NW_004166940.1-29	NW_004166940.1	234497	236236	+	1008.5	1739	Intergenic	NA	-2397	XM_012702547.1
NW_004169030.1-14	NW_004169030.1	83424	85543	+	1008.5	2119	promoter-TSS (XM_012703503.1)	NA	-1365	XM_012703503.1
NW_004167225.1-52	NW_004167225.1	154080	155748	+	1008.5	1668	intron (XM_012698149.1, intron 1 of 13)	NA	638	XM_002161794.3
NW_004172846.1-18	NW_004172846.1	27493	29305	+	1007.8	1812	promoter-TSS (XM_002166270.3)	NA	550	XM_012708193.1
NW_004169073.1-36	NW_004169073.1	75631	77010	+	1007.8	1379	Intergenic	NA	-12142	XM_012703582.1
NW_004170464.1-30	NW_004170464.1	27913	31546	+	1007	3633	exon (XM_012705813.1, exon 4 of 5)	NA	1190	XM_012705813.1
NW_004176553.1-12	NW_004176553.1	13827	15921	+	1006.3	2094	Intergenic	NA	-3975	XM_012710054.1
NW_004167836.1-3	NW_004167836.1	123781	124954	+	1006.3	1173	intron (XM_002161854.3, intron 1 of 2)	NA	581	XM_002161854.3
NW_004172697.1-4	NW_004172697.1	4620	7377	+	1005.5	2757	Intergenic	NA	18256	XM_012708086.1
NW_004172262.1-11	NW_004172262.1	20189	22885	+	1004	2696	intron (XM_002163327.3, intron 1 of 5)	NA	5789	XM_002163327.3
NW_004171248.1-4	NW_004171248.1	51269	53306	+	1003.2	2037	Intergenic	NA	-4720	XM_012706755.1
NW_004167695.1-42	NW_004167695.1	19385	21616	+	1003.2	2231	Intergenic	NA	-34413	XM_004207258.1
NW_004166910.1-57	NW_004166910.1	101026	104210	+	1002.5	3184	exon (XM_012700230.1, exon 5 of 5)	NA	2003	XM_012700235.1
NW_004166999.1-29	NW_004166999.1	250189	253268	+	1001.7	3079	Intergenic	NA	-10321	XM_012706388.1
NW_004174215.1-10	NW_004174215.1	19912	22053	+	1001	2141	Intergenic	NA	8162	XM_012709078.1
NW_004172195.1-9	NW_004172195.1	751	2413	+	1001	1662	NA	NA	NA	NA
NW_004168290.1-6	NW_004168290.1	56053	58645	+	999.5	2592	Intergenic	NA	-8117	XM_012701768.1
NW_004187310.1-1	NW_004187310.1	279	905	+	998.7	626	NA	NA	NA	NA
NW_004172006.1-21	NW_004172006.1	24963	27513	+	998.7	2550	exon (XM_012707531.1, exon 1 of 3)	NA	505	XM_012707531.1
NW_004169909.1-31	NW_004169909.1	1842	3367	+	998.7	1525	intron (XM_012705027.1, intron 1 of 3)	NA	516	XM_012705027.1
NW_004166896.1-74	NW_004166896.1	343065	345000	+	998.7	1935	Intergenic	NA	-15317	XM_012699077.1
NW_004168704.1-30	NW_004168704.1	29855	31668	+	998.7	1813	Intergenic	NA	-4694	XM_012702790.1
NW_004166876.1-110	NW_004166876.1	106621	109584	+	998.7	2963	Intergenic	NA	-15460	XM_012709145.1
NW_004185066.1-4	NW_004185066.1	1471	2757	+	997.9	1286	NA	NA	NA	NA
NW_004166956.1-25	NW_004166956.1	23371	25035	+	997.9	1664	exon (XM_002163343.2, exon 2 of 4)	NA	2659	XM_002163343.2
NW_004174834.1-1	NW_004174834.1	14317	16359	+	997.9	2042	promoter-TSS (XM_004212071.2)	NA	-247	XM_004212071.2
NW_004167045.1-81	NW_004167045.1	227772	230432	+	997.2	2660	Intergenic	NA	-12750	XM_004205959.2
NW_004167463.1-17	NW_004167463.1	168112	169693	+	995.7	1581	promoter-TSS (XM_012699190.1)	NA	460	XM_012699190.1
NW_004168817.1-6	NW_004168817.1	4861	6200	+	994.9	1339	promoter-TSS (XM_002159339.3)	NA	-971	XM_002159339.3
NW_004174510.1-1	NW_004174510.1	26340	27216	+	994.2	876	Intergenic	NA	10149	XM_012709234.1
NW_004168490.1-47	NW_004168490.1	62931	65344	+	993.4	2413	promoter-TSS (XM_012702271.1)	NA	295	XM_012702271.1
NW_004167542.1-14	NW_004167542.1	146176	148291	+	993.4	2115	Intergenic	NA	19563	XM_004206998.1
NW_004171560.1-7	NW_004171560.1	56996	57638	+	993.4	642	NA	NA	NA	NA
NW_004169977.1-11	NW_004169977.1	48062	49876	+	992.6	1814	Intergenic	NA	-8404	XM_012705147.1
NW_004174680.1-34	NW_004174680.1	24495	27240	+	991.9	2745	exon (XM_002165818.3, exon 3 of 4)	NA	1281	XM_002165818.3
NW_004170069.1-24	NW_004170069.1	10796	12457	+	991.9	1661	promoter-TSS (XM_002165912.2)	NA	317	XM_002165912.2
NW_004167207.1-18	NW_004167207.1	164181	166385	+	991.1	2204	intron (XM_012698057.1, intron 1 of 3)	NA	915	XM_012698057.1
NW_004167264.1-1	NW_004167264.1	1	1234	+	989.6	1233	Intergenic	NA	-4943	XM_012698318.1
NW_004177317.1-25	NW_004177317.1	3523	7572	+	988.9	4049	Intergenic	NA	7396	XM_004212598.2
NW_004166944.1-95	NW_004166944.1	346722	349265	+	988.1	2543	promoter-TSS (XM_002157437.3)	NA	376	XM_002157437.3
NW_004168769.1-9	NW_004168769.1	55587	57274	+	988.1	1687	promoter-TSS (XM_002154156.3)	NA	214	XM_002154156.3
NW_004175118.1-4	NW_004175118.1	940	1977	+	987.4	1037	NA	NA	NA	NA
NW_004167806.1-18	NW_004167806.1	68121	70048	+	986.6	1927	exon (XM_012700408.1, exon 2 of 14)	NA	730	XM_012700408.1
NW_004167896.1-8	NW_004167896.1	95275	97548	+	985.8	2273	intron (XM_012700680.1, intron 8 of 16)	NA	-14582	XM_002162766.3
NW_004167236.1-18	NW_004167236.1	176919	178830	+	985.1	1911	exon (XM_012698201.1, exon 1 of 1)	NA	781	XM_012698201.1
NW_004170859.1-49	NW_004170859.1	12792	14105	+	984.3	1313	Intergenic	NA	-6103	XM_012706281.1
NW_004168186.1-14	NW_004168186.1	109541	111029	+	984.3	1488	Intergenic	NA	22671	XM_012701517.1
NW_004168411.1-43	NW_004168411.1	122973	124685	+	984.3	1712	Intergenic	NA	-66579	XM_012702075.1
NW_004171144.1-1	NW_004171144.1	6357	8194	+	983.6	1837	Intergenic	NA	-14921	XM_004210551.2
NW_004174302.1-30	NW_004174302.1	13111	16012	+	983.6	2901	NA	NA	NA	NA
NW_004174158.1-1	NW_004174158.1	29235	30235	+	983.6	1000	NA	NA	NA	NA
NW_004170916.1-11	NW_004170916.1	29155	31196	+	982.8	2041	promoter-TSS (XM_002159388.3)	NA	433	XM_002159388.3
NW_004175450.1-1	NW_004175450.1	285	1188	+	982.8	903	Intergenic	NA	21952	XM_002166700.3
NW_004167208.1-34	NW_004167208.1	96048	98024	+	982.8	1976	promoter-TSS (XM_012698058.1)	NA	-487	XM_012698058.1
NW_004169824.1-2	NW_004169824.1	32293	33045	+	982.8	752	Intergenic	NA	14595	XM_004209620.2
NW_004171734.1-10	NW_004171734.1	50811	52629	+	982.1	1818	Intergenic	NA	36966	XM_012707266.1
NW_004174680.1-5	NW_004174680.1	1132	2885	+	982.1	1753	intron (XM_002162677.3, intron 2 of 5)	NA	1008	XM_002162677.3
NW_004167448.1-5	NW_004167448.1	153518	155183	+	982.1	1665	promoter-TSS (XR_001140475.1)	NA	321	XR_001140475.1
NW_004166868.1-198	NW_004166868.1	391530	393320	+	981.3	1790	exon (XM_012698657.1, exon 1 of 3)	NA	676	XM_012698657.1
NW_004171760.1-14	NW_004171760.1	36191	37753	+	980.6	1562	Intergenic	NA	-23387	XM_012707293.1
NW_004167841.1-16	NW_004167841.1	18480	20102	+	980.6	1622	promoter-TSS (XM_002160512.3)	NA	473	XM_002160512.3
NW_004167909.1-20	NW_004167909.1	77041	80015	+	980.6	2974	promoter-TSS (XM_002163193.3)	NA	281	XM_002163193.3
NW_004169361.1-1	NW_004169361.1	91287	92607	+	979	1320	promoter-TSS (XM_012704133.1)	NA	348	XM_012704132.1
NW_004169356.1-23	NW_004169356.1	44611	46767	+	979	2156	intron (XM_002161926.3, intron 1 of 22)	NA	3063	XM_002161926.3
NW_004178623.1-3	NW_004178623.1	2468	4217	+	979	1749	NA	NA	NA	NA
NW_004169356.1-42	NW_004169356.1	362	1628	+	979	1266	Intergenic	NA	-5416	XR_001141216.1
NW_004168926.1-16	NW_004168926.1	23162	25263	+	978.3	2101	promoter-TSS (XM_012703289.1)	NA	-64	XM_012703289.1
NW_004174883.1-8	NW_004174883.1	25600	27363	+	978.3	1763	Intergenic	NA	-6388	XM_012709421.1
NW_004174974.1-1	NW_004174974.1	1	1108	+	978.3	1107	Intergenic	NA	9097	XM_012709469.1
NW_004169318.1-56	NW_004169318.1	35835	38446	+	977.5	2611	intron (XM_002154468.2, intron 1 of 6)	NA	579	XM_002154468.2
NW_004184710.1-2	NW_004184710.1	163	2342	+	976.8	2179	promoter-TSS (XR_001142791.1)	NA	-163	XR_001142791.1
NW_004174354.1-34	NW_004174354.1	4008	5883	+	976.8	1875	Intergenic	NA	-17744	XM_012709148.1
NW_004167196.1-17	NW_004167196.1	55115	56764	+	976	1649	promoter-TSS (XM_002161010.3)	NA	190	XM_002161033.2
NW_004174569.1-22	NW_004174569.1	20800	22539	+	975.3	1739	NA	NA	NA	NA
NW_004167882.1-11	NW_004167882.1	135613	137680	+	974.5	2067	intron (XM_012700646.1, intron 1 of 5)	NA	4320	XM_012700646.1
NW_004168610.1-9	NW_004168610.1	47695	49198	+	974.5	1503	intron (XM_012702560.1, intron 1 of 12)	NA	553	XM_012702560.1
NW_004167905.1-13	NW_004167905.1	10224	13207	+	973.7	2983	Intergenic	NA	-6230	XM_012700717.1
NW_004166919.1-34	NW_004166919.1	168395	170572	+	973	2177	intron (XM_002156854.3, intron 1 of 8)	NA	1028	XM_002156854.3
NW_004169923.1-9	NW_004169923.1	27820	29134	+	973	1314	promoter-TSS (XM_012705051.1)	NA	374	XM_012705051.1
NW_004166912.1-21	NW_004166912.1	363814	365411	+	972.2	1597	promoter-TSS (XM_002154529.3)	NA	315	XM_002154529.3
NW_004186240.1-1	NW_004186240.1	1	880	+	972.2	879	NA	NA	NA	NA
NW_004167813.1-19	NW_004167813.1	38499	40436	+	972.2	1937	exon (XM_002161129.3, exon 1 of 1)	NA	752	XM_002161129.3
NW_004172909.1-20	NW_004172909.1	36500	38494	+	971.5	1994	intron (XM_002169616.3, intron 1 of 6)	NA	640	XM_002169616.3
NW_004183149.1-1	NW_004183149.1	4	1909	+	971.5	1905	promoter-TSS (XM_012711053.1)	NA	-185	XM_012711053.1
NW_004179924.1-1	NW_004179924.1	1	570	+	971.5	569	NA	NA	NA	NA
NW_004166993.1-59	NW_004166993.1	288216	290869	+	970.7	2653	promoter-TSS (XM_012706057.1)	NA	277	XM_002164489.3
NW_004167110.1-18	NW_004167110.1	1864	3411	+	970	1547	exon (XM_012711341.1, exon 2 of 2)	NA	1665	XM_012711341.1
NW_004167552.1-15	NW_004167552.1	34631	36443	+	970	1812	exon (XM_012699522.1, exon 2 of 2)	NA	562	XM_002155236.3
NW_004168794.1-29	NW_004168794.1	73949	75761	+	968.5	1812	Intergenic	NA	-7751	XM_002167448.3
NW_004167111.1-61	NW_004167111.1	92575	95315	+	966.9	2740	promoter-TSS (XM_002158409.2)	NA	406	XM_002166649.3
NW_004170528.1-8	NW_004170528.1	49671	51634	+	965.4	1963	promoter-TSS (XM_012705892.1)	NA	247	XM_012705892.1
NW_004167157.1-64	NW_004167157.1	96838	99944	+	965.4	3106	intron (XM_012711575.1, intron 2 of 5)	NA	1183	XM_002166752.3
NW_004172377.1-9	NW_004172377.1	304	2130	+	965.4	1826	intron (XR_001141889.1, intron 1 of 3)	NA	689	XR_001141889.1
NW_004167350.1-1	NW_004167350.1	113839	114839	+	965.4	1000	promoter-TSS (XM_004206631.2)	NA	46	XM_012698730.1
NW_004168528.1-49	NW_004168528.1	90398	93834	+	964.7	3436	Intergenic	NA	-33955	XM_012702357.1
NW_004168533.1-15	NW_004168533.1	79419	81448	+	964.7	2029	promoter-TSS (XM_002156911.3)	NA	256	XM_002156911.3
NW_004168459.1-21	NW_004168459.1	44690	46937	+	963.9	2247	intron (XM_002161340.3, intron 1 of 3)	NA	615	XM_002161340.3
NW_004175123.1-2	NW_004175123.1	27070	27758	+	962.4	688	Intergenic	NA	-22308	XM_002156010.3
NW_004182214.1-6	NW_004182214.1	3754	5063	+	962.4	1309	NA	NA	NA	NA
NW_004167820.1-3	NW_004167820.1	41402	43319	+	961.7	1917	Intergenic	NA	-97291	XM_012700452.1
NW_004167180.1-80	NW_004167180.1	3468	5191	+	961.7	1723	intron (XM_012711700.1, intron 1 of 24)	NA	556	XM_012711700.1
NW_004167473.1-10	NW_004167473.1	139545	142977	+	960.1	3432	Intergenic	NA	29791	XM_002167329.3
NW_004182984.1-7	NW_004182984.1	64	1716	+	960.1	1652	NA	NA	NA	NA
NW_004168131.1-22	NW_004168131.1	82126	83574	+	960.1	1448	intron (XM_002159572.3, intron 1 of 2)	NA	501	XM_002159572.3
NW_004181015.1-4	NW_004181015.1	5914	6963	+	960.1	1049	Intergenic	NA	-5291	XR_001142681.1
NW_004169716.1-20	NW_004169716.1	51605	53208	+	959.4	1603	exon (XM_002160684.3, exon 3 of 3)	NA	824	XM_002160684.3
NW_004178677.1-7	NW_004178677.1	10034	11454	+	958.6	1420	NA	NA	NA	NA
NW_004167076.1-46	NW_004167076.1	240595	242648	+	958.6	2053	promoter-TSS (XM_004206043.2)	NA	354	XM_004206043.2
NW_004168647.1-14	NW_004168647.1	8494	11726	+	957.9	3232	promoter-TSS (XM_012702646.1)	NA	-139	XM_012702646.1
NW_004172020.1-8	NW_004172020.1	30589	33360	+	957.9	2771	Intergenic	NA	-24185	XM_012707542.1
NW_004167112.1-53	NW_004167112.1	122577	124128	+	957.1	1551	exon (XM_012711360.1, exon 2 of 29)	NA	503	XM_012711360.1
NW_004169967.1-3	NW_004169967.1	11548	12957	+	957.1	1409	intron (XM_012705133.1, intron 1 of 10)	NA	823	XM_012705133.1
NW_004168545.1-19	NW_004168545.1	8731	11388	+	956.4	2657	promoter-TSS (XM_012702395.1)	NA	-498	XM_012702395.1
NW_004171193.1-8	NW_004171193.1	2862	4412	+	955.6	1550	Intergenic	NA	-49978	XM_012706679.1
NW_004171765.1-1	NW_004171765.1	21579	22502	+	955.6	923	Intergenic	NA	18776	XM_012707298.1
NW_004167862.1-15	NW_004167862.1	41835	43543	+	955.6	1708	promoter-TSS (XM_002167332.3)	NA	472	XM_002167332.3
NW_004168353.1-18	NW_004168353.1	10094	13484	+	954.8	3390	Intergenic	NA	9058	XM_004208189.2
NW_004171703.1-10	NW_004171703.1	3600	5456	+	954.8	1856	exon (XM_012707224.1, exon 1 of 22)	NA	1568	XM_012707224.1
NW_004167427.1-13	NW_004167427.1	144888	146731	+	953.3	1843	promoter-TSS (XM_002166109.3)	NA	360	XM_002166109.3
NW_004168178.1-1	NW_004168178.1	138870	139996	+	953.3	1126	Intergenic	NA	26730	XM_002167547.3
NW_004171238.1-16	NW_004171238.1	29510	31528	+	952.6	2018	exon (XM_002164874.3, exon 2 of 2)	NA	780	XM_002164874.3
NW_004168645.1-22	NW_004168645.1	109831	111503	+	951.8	1672	Intergenic	NA	-2307	XM_012702643.1
NW_004167506.1-16	NW_004167506.1	12865	14803	+	951.1	1938	exon (XM_002160754.3, exon 2 of 2)	NA	870	XM_002160754.3
NW_004169185.1-21	NW_004169185.1	37382	38987	+	951.1	1605	intron (XM_002162575.3, intron 2 of 2)	NA	661	XM_002162575.3
NW_004174582.1-1	NW_004174582.1	27881	31177	+	951.1	3296	TTS (XM_004211991.1)	NA	1655	XM_004211991.1
NW_004167126.1-24	NW_004167126.1	236386	238151	+	950.3	1765	Intergenic	NA	-107215	XM_012711426.1
NW_004168415.1-15	NW_004168415.1	34947	37215	+	948.8	2268	intron (XM_012702090.1, intron 1 of 11)	NA	896	XM_012702089.1
NW_004174397.1-9	NW_004174397.1	14730	16343	+	948.8	1613	promoter-TSS (XM_004211944.2)	NA	138	XM_004211944.2
NW_004167802.1-11	NW_004167802.1	11932	13972	+	948.8	2040	promoter-TSS (XM_002156632.3)	NA	-95	XM_004207421.2
NW_004166869.1-8	NW_004166869.1	574186	575063	+	948	877	promoter-TSS (XM_012699603.1)	NA	428	XM_012699603.1
NW_004166941.1-2	NW_004166941.1	166350	168064	+	947.3	1714	intron (XM_012702628.1, intron 1 of 6)	NA	876	XM_012702628.1
NW_004174330.1-11	NW_004174330.1	25785	28270	+	947.3	2485	promoter-TSS (XM_012709130.1)	NA	158	XM_012709130.1
NW_004167028.1-89	NW_004167028.1	160916	164352	+	947.3	3436	promoter-TSS (XR_181690.2)	NA	53	XM_012708121.1
NW_004169546.1-25	NW_004169546.1	81951	85215	+	943.5	3264	Intergenic	NA	15961	XR_001141273.1
NW_004168173.1-18	NW_004168173.1	75113	76863	+	943.5	1750	exon (XM_012701477.1, exon 1 of 8)	NA	658	XM_012701477.1
NW_004166951.1-54	NW_004166951.1	8971	10730	+	943.5	1759	promoter-TSS (XM_004205712.2)	NA	-166	XM_004205712.2
NW_004168290.1-7	NW_004168290.1	259	1385	+	943.5	1126	promoter-TSS (XR_001140869.1)	NA	338	XR_001140869.1
NW_004169355.1-2	NW_004169355.1	42269	43624	+	942.8	1355	exon (XM_002166868.3, exon 1 of 1)	NA	770	XM_002166868.3
NW_004174003.1-20	NW_004174003.1	1400	4642	+	942.8	3242	promoter-TSS (XM_002170589.3)	NA	204	XM_002170589.3
NW_004167568.1-82	NW_004167568.1	125460	127921	+	942	2461	intron (XM_002160589.3, intron 6 of 12)	NA	11909	XM_002160589.3
NW_004173151.1-15	NW_004173151.1	16443	18158	+	942	1715	promoter-TSS (XM_002166162.3)	NA	649	XM_002166141.3
NW_004171335.1-15	NW_004171335.1	1352	2912	+	941.2	1560	Intergenic	NA	-26652	XM_012706852.1
NW_004170841.1-22	NW_004170841.1	35764	37484	+	939.7	1720	exon (XM_012706256.1, exon 1 of 2)	NA	648	XM_012706256.1
NW_004167299.1-11	NW_004167299.1	65870	67827	+	939.7	1957	intron (XM_012698500.1, intron 2 of 8)	NA	901	XM_012698500.1
NW_004179470.1-21	NW_004179470.1	7605	10009	+	938.2	2404	promoter-TSS (XM_002158923.3)	NA	-604	XM_002158923.3
NW_004167471.1-55	NW_004167471.1	165236	168684	+	937.5	3448	promoter-TSS (XM_012699219.1)	NA	133	XM_012699219.1
NW_004171521.1-5	NW_004171521.1	32856	34228	+	937.5	1372	Intergenic	NA	15581	XM_012707040.1
NW_004169429.1-1	NW_004169429.1	64883	65634	+	937.5	751	Intergenic	NA	42201	XM_002164243.3
NW_004167256.1-63	NW_004167256.1	89087	90865	+	936.7	1778	intron (XM_004206444.2, intron 2 of 2)	NA	615	XM_004206444.2
NW_004167320.1-37	NW_004167320.1	82775	84565	+	936.7	1790	Intergenic	NA	-8321	XM_012698599.1
NW_004167194.1-9	NW_004167194.1	131987	134211	+	935.9	2224	intron (XM_002158070.3, intron 2 of 12)	NA	15301	XM_012698000.1
NW_004172681.1-13	NW_004172681.1	30896	32734	+	935.2	1838	intron (XM_002166103.3, intron 1 of 3)	NA	727	XM_002166103.3
NW_004167618.1-22	NW_004167618.1	166732	168668	+	935.2	1936	exon (XM_002167053.3, exon 2 of 5)	NA	688	XM_002167053.3
NW_004170888.1-31	NW_004170888.1	48975	51328	+	935.2	2353	Intergenic	NA	7682	XM_012706312.1
NW_004170939.1-19	NW_004170939.1	32849	34923	+	934.4	2074	Intergenic	NA	14361	XM_012706371.1
NW_004172589.1-19	NW_004172589.1	36941	39766	+	934.4	2825	promoter-TSS (XM_012708006.1)	NA	99	XM_002166994.3
NW_004167996.1-19	NW_004167996.1	57738	59927	+	934.4	2189	exon (XM_002159787.3, exon 1 of 1)	NA	865	XM_002159787.3
NW_004171094.1-19	NW_004171094.1	12784	14952	+	933.7	2168	exon (XM_002160318.3, exon 1 of 1)	NA	989	XM_002160318.3
NW_004182199.1-3	NW_004182199.1	4368	4999	+	933.7	631	NA	NA	NA	NA
NW_004168822.1-19	NW_004168822.1	73540	75860	+	933.7	2320	Intergenic	NA	-4681	XM_012703036.1
NW_004167320.1-32	NW_004167320.1	51672	53451	+	933.7	1779	intron (XM_012698602.1, intron 1 of 9)	NA	586	XM_012698602.1
NW_004167097.1-35	NW_004167097.1	105851	107801	+	932.9	1950	intron (XM_002163854.2, intron 2 of 18)	NA	787	XM_002163854.2
NW_004187520.1-2	NW_004187520.1	62	1916	+	932.9	1854	NA	NA	NA	NA
NW_004172174.1-15	NW_004172174.1	10257	14940	+	932.9	4683	NA	NA	NA	NA
NW_004169703.1-19	NW_004169703.1	79605	82423	+	932.2	2818	NA	NA	NA	NA
NW_004171605.1-37	NW_004171605.1	53745	55732	+	932.2	1987	Intergenic	NA	-18160	XM_012707131.1
NW_004170591.1-14	NW_004170591.1	39753	41025	+	932.2	1272	promoter-TSS (XM_012705964.1)	NA	21	XM_012705964.1
NW_004172788.1-10	NW_004172788.1	1895	2919	+	930.7	1024	NA	NA	NA	NA
NW_004169752.1-13	NW_004169752.1	64119	66616	+	930.7	2497	exon (XM_002157264.3, exon 1 of 1)	NA	623	XM_002157264.3
NW_004174351.1-6	NW_004174351.1	15384	18336	+	930.7	2952	exon (XM_012709144.1, exon 2 of 3)	NA	1049	XM_012709146.1
NW_004175130.1-22	NW_004175130.1	19809	23834	+	929.9	4025	promoter-TSS (XR_001142291.1)	NA	-531	XR_001142291.1
NW_004168417.1-11	NW_004168417.1	55360	56509	+	929.9	1149	promoter-TSS (XM_004208253.1)	NA	-11	XM_004208253.1
NW_004167118.1-37	NW_004167118.1	149300	151221	+	929.9	1921	intron (XM_012711386.1, intron 1 of 3)	NA	551	XM_012711386.1
NW_004167707.1-56	NW_004167707.1	169028	171026	+	928.4	1998	promoter-TSS (XM_012700097.1)	NA	300	XM_012700097.1
NW_004177684.1-3	NW_004177684.1	7049	7961	+	928.4	912	NA	NA	NA	NA
NW_004168356.1-21	NW_004168356.1	3628	5363	+	927.6	1735	Intergenic	NA	-13027	XM_002155832.3
NW_004176106.1-4	NW_004176106.1	8659	9827	+	927.6	1168	NA	NA	NA	NA
NW_004171091.1-25	NW_004171091.1	32568	36483	+	926.9	3915	Intergenic	NA	-7767	XM_004210525.2
NW_004169583.1-24	NW_004169583.1	36373	38063	+	926.9	1690	promoter-TSS (XM_002165247.3)	NA	432	XM_002165247.3
NW_004172687.1-14	NW_004172687.1	23095	25616	+	926.1	2521	intron (XM_004211320.2, intron 1 of 4)	NA	915	XM_004211320.2
NW_004172022.1-8	NW_004172022.1	44115	45706	+	925.4	1591	intron (XM_002170436.3, intron 3 of 3)	NA	7529	XM_002170436.3
NW_004167402.1-10	NW_004167402.1	24210	26609	+	925.4	2399	promoter-TSS (XM_004206725.2)	NA	-23	XM_004206725.2
NW_004167040.1-29	NW_004167040.1	226193	228534	+	924.6	2341	promoter-TSS (XM_012708827.1)	NA	565	XM_012708836.1
NW_004170958.1-45	NW_004170958.1	61476	63933	+	924.6	2457	exon (XM_004210435.2, exon 2 of 2)	NA	5559	XM_004210435.2
NW_004167308.1-18	NW_004167308.1	125411	127172	+	923.9	1761	promoter-TSS (XM_002161481.3)	NA	-465	XM_002161481.3
NW_004174297.1-1	NW_004174297.1	26138	26888	+	923.1	750	Intergenic	NA	8226	XM_012709118.1
NW_004166957.1-5	NW_004166957.1	221808	223261	+	923.1	1453	promoter-TSS (XM_002158095.3)	NA	476	XM_002158095.3
NW_004170074.1-24	NW_004170074.1	24947	26540	+	922.3	1593	Intergenic	NA	-4028	XM_012705302.1
NW_004179203.1-2	NW_004179203.1	33	913	+	922.3	880	NA	NA	NA	NA
NW_004170505.1-6	NW_004170505.1	8053	9687	+	922.3	1634	exon (XM_012705862.1, exon 2 of 3)	NA	877	XM_012705862.1
NW_004173371.1-7	NW_004173371.1	20223	21727	+	922.3	1504	NA	NA	NA	NA
NW_004181142.1-7	NW_004181142.1	5445	7273	+	921.6	1828	promoter-TSS (XM_004213043.1)	NA	-293	XM_004213043.1
NW_004172192.1-4	NW_004172192.1	29192	31348	+	921.6	2156	promoter-TSS (XM_004211108.1)	NA	-899	XM_004211108.1
NW_004169393.1-1	NW_004169393.1	81962	83224	+	920.8	1262	TTS (XM_004209240.2)	NA	634	XM_004209240.2
NW_004167656.1-4	NW_004167656.1	64465	65951	+	920.8	1486	intron (XM_012699913.1, intron 1 of 8)	NA	716	XM_012699913.1
NW_004177951.1-2	NW_004177951.1	4916	7391	+	920.8	2475	NA	NA	NA	NA
NW_004167793.1-25	NW_004167793.1	117305	119037	+	920.8	1732	exon (XM_002156670.3, exon 1 of 1)	NA	932	XM_002156670.3
NW_004171103.1-3	NW_004171103.1	38504	39841	+	920.1	1337	Intergenic	NA	-2963	XM_012706576.1
NW_004171537.1-2	NW_004171537.1	40449	41922	+	919.3	1473	promoter-TSS (XM_012707061.1)	NA	413	XM_012707061.1
NW_004169405.1-4	NW_004169405.1	2837	4139	+	918.6	1302	Intergenic	NA	60563	XM_012704201.1
NW_004167981.1-6	NW_004167981.1	117960	119223	+	918.6	1263	promoter-TSS (XM_012700947.1)	NA	423	XM_012700947.1
NW_004166881.1-50	NW_004166881.1	427811	429581	+	917.8	1770	exon (XM_004205464.2, exon 1 of 5)	NA	783	XM_004205464.2
NW_004170429.1-6	NW_004170429.1	51281	53068	+	917	1787	promoter-TSS (XM_012705759.1)	NA	279	XM_012705759.1
NW_004177886.1-9	NW_004177886.1	9499	11268	+	917	1769	NA	NA	NA	NA
NW_004169988.1-21	NW_004169988.1	56803	60092	+	916.3	3289	Intergenic	NA	27081	XM_012705167.1
NW_004169012.1-14	NW_004169012.1	332	2534	+	916.3	2202	promoter-TSS (XM_002156921.3)	NA	477	XM_002156921.3
NW_004168245.1-7	NW_004168245.1	121904	124030	+	916.3	2126	intron (XM_002157604.3, intron 1 of 1)	NA	648	XM_002157604.3
NW_004166889.1-68	NW_004166889.1	341746	343962	+	915.5	2216	promoter-TSS (XM_012698448.1)	NA	-286	XM_012698448.1
NW_004169627.1-1	NW_004169627.1	53840	55037	+	914	1197	exon (XM_012704554.1, exon 2 of 3)	NA	3866	XM_012704554.1
NW_004168850.1-39	NW_004168850.1	77162	78968	+	914	1806	Intergenic	NA	21364	XM_012703117.1
NW_004167294.1-3	NW_004167294.1	85002	88527	+	913.3	3525	promoter-TSS (XM_012698471.1)	NA	-915	XM_012698471.1
NW_004175170.1-1	NW_004175170.1	19000	20003	+	913.3	1003	NA	NA	NA	NA
NW_004168531.1-20	NW_004168531.1	25036	28012	+	913.3	2976	Intergenic	NA	-6066	XM_002160062.3
NW_004167660.1-56	NW_004167660.1	112315	114495	+	912.5	2180	intron (XM_002155433.2, intron 2 of 4)	NA	847	XM_002155433.2
NW_004169749.1-15	NW_004169749.1	65507	67233	+	912.5	1726	exon (XM_012704766.1, exon 2 of 9)	NA	687	XM_012704766.1
NW_004171915.1-2	NW_004171915.1	46770	48455	+	912.5	1685	promoter-TSS (XM_002162126.2)	NA	-150	XM_002162126.2
NW_004167799.1-3	NW_004167799.1	135821	137656	+	912.5	1835	intron (XM_002162638.3, intron 1 of 5)	NA	956	XM_012700390.1
NW_004167169.1-84	NW_004167169.1	120892	122553	+	912.5	1661	intron (XM_012711640.1, intron 1 of 10)	NA	684	XM_012711640.1
NW_004167774.1-16	NW_004167774.1	80030	81988	+	911.8	1958	intron (XM_012700311.1, intron 3 of 7)	NA	7026	XM_012700311.1
NW_004173006.1-11	NW_004173006.1	35822	37501	+	911.8	1679	intron (XM_012708307.1, intron 1 of 1)	NA	6678	XM_012708307.1
NW_004171679.1-21	NW_004171679.1	22250	25177	+	911.8	2927	intron (XM_002160091.3, intron 2 of 9)	NA	8744	XM_002160091.3
NW_004171552.1-3	NW_004171552.1	306	1181	+	911	875	promoter-TSS (XM_002155825.3)	NA	292	XM_002155825.3
NW_004174633.1-9	NW_004174633.1	22810	24548	+	911	1738	intron (XM_002156872.3, intron 1 of 1)	NA	674	XM_002156872.3
NW_004173010.1-12	NW_004173010.1	39246	40699	+	911	1453	promoter-TSS (XM_002171216.3)	NA	161	XM_004211451.2
NW_004167004.1-17	NW_004167004.1	117201	118899	+	910.2	1698	exon (XM_002157585.3, exon 3 of 3)	NA	902	XM_002157585.3
NW_004169857.1-1	NW_004169857.1	47849	49451	+	910.2	1602	intron (XM_012704945.1, intron 4 of 9)	NA	37389	XM_012704945.1
NW_004167192.1-12	NW_004167192.1	120472	122219	+	910.2	1747	Intergenic	NA	-24900	XM_012697994.1
NW_004167196.1-59	NW_004167196.1	103290	105067	+	909.5	1777	intron (XM_012698007.1, intron 1 of 6)	NA	644	XM_012698007.1
NW_004170870.1-10	NW_004170870.1	46864	48764	+	909.5	1900	intron (XM_012706295.1, intron 1 of 4)	NA	13068	XM_012706295.1
NW_004178210.1-2	NW_004178210.1	1	1141	+	909.5	1140	NA	NA	NA	NA
NW_004182509.1-1	NW_004182509.1	2996	4158	+	909.5	1162	NA	NA	NA	NA
NW_004167791.1-16	NW_004167791.1	64990	66755	+	909.5	1765	promoter-TSS (XM_002168339.3)	NA	391	XM_002168339.3
NW_004166922.1-4	NW_004166922.1	13265	15502	+	908	2237	intron (XM_012701214.1, intron 1 of 6)	NA	1026	XM_012701214.1
NW_004171740.1-3	NW_004171740.1	8513	9270	+	908	757	Intergenic	NA	-10143	XR_001141786.1
NW_004168611.1-3	NW_004168611.1	106379	107594	+	907.2	1215	promoter-TSS (XM_012702564.1)	NA	316	XM_004208472.2
NW_004170140.1-5	NW_004170140.1	12136	13435	+	906.5	1299	NA	NA	NA	NA
NW_004169492.1-19	NW_004169492.1	36074	37875	+	905.7	1801	intron (XM_002166036.3, intron 1 of 2)	NA	716	XM_002166036.3
NW_004167114.1-78	NW_004167114.1	211351	213526	+	905.7	2175	promoter-TSS (XM_002158854.3)	NA	77	XM_002158854.3
NW_004171663.1-6	NW_004171663.1	34684	37037	+	905.7	2353	Intergenic	NA	-4115	XM_012707188.1
NW_004167977.1-1	NW_004167977.1	114560	115311	+	905.7	751	promoter-TSS (XM_012700938.1)	NA	139	XM_012700938.1
NW_004174378.1-8	NW_004174378.1	4991	6625	+	905	1634	promoter-TSS (XM_012709162.1)	NA	-34	XM_012709162.1
NW_004168992.1-39	NW_004168992.1	55549	58067	+	905	2518	promoter-TSS (XM_012703431.1)	NA	1058	XM_012703430.1
NW_004167706.1-15	NW_004167706.1	49553	51953	+	904.2	2400	promoter-TSS (XM_002154769.2)	NA	-102	XM_002154769.2
NW_004168489.1-34	NW_004168489.1	4126	7931	+	903.4	3805	promoter-TSS (XM_012702268.1)	NA	-753	XM_012702268.1
NW_004168760.1-74	NW_004168760.1	51952	53582	+	902.7	1630	Intergenic	NA	40243	XM_002164666.2
NW_004167385.1-46	NW_004167385.1	150454	152615	+	902.7	2161	promoter-TSS (XM_012698886.1)	NA	529	XM_012698883.1
NW_004167451.1-62	NW_004167451.1	134423	136664	+	901.9	2241	intron (XM_012699146.1, intron 4 of 11)	NA	10369	XM_012699146.1
NW_004180243.1-6	NW_004180243.1	474	1759	+	901.9	1285	NA	NA	NA	NA
NW_004178293.1-1	NW_004178293.1	9521	11048	+	899.7	1527	NA	NA	NA	NA
NW_004168745.1-7	NW_004168745.1	39772	41330	+	899.7	1558	Intergenic	NA	12635	XM_004208611.1
NW_004167652.1-26	NW_004167652.1	122386	124162	+	898.9	1776	intron (XM_012699901.1, intron 1 of 3)	NA	584	XM_012699901.1
NW_004167524.1-4	NW_004167524.1	30373	31250	+	898.1	877	promoter-TSS (XM_004206952.2)	NA	325	XM_004206952.2
NW_004173041.1-10	NW_004173041.1	259	3138	+	898.1	2879	NA	NA	NA	NA
NW_004168639.1-16	NW_004168639.1	46822	48102	+	897.4	1280	promoter-TSS (XM_002158485.3)	NA	400	XM_002158485.3
NW_004166939.1-25	NW_004166939.1	364095	365105	+	896.6	1010	Intergenic	NA	24750	XM_012702454.1
NW_004172206.1-15	NW_004172206.1	22814	24439	+	896.6	1625	Intergenic	NA	-24896	XM_002170943.2
NW_004174175.1-15	NW_004174175.1	13940	15540	+	895.9	1600	exon (XM_012709052.1, exon 1 of 1)	NA	615	XM_012709052.1
NW_004168939.1-7	NW_004168939.1	25086	27249	+	895.9	2163	intron (XM_012703310.1, intron 1 of 11)	NA	672	XM_012703310.1
NW_004167104.1-11	NW_004167104.1	104757	106727	+	895.9	1970	intron (XM_012711308.1, intron 1 of 4)	NA	791	XM_012711308.1
NW_004168214.1-60	NW_004168214.1	65522	67731	+	895.9	2209	intron (XM_002155893.3, intron 2 of 3)	NA	931	XM_002155893.3
NW_004171188.1-9	NW_004171188.1	46172	47675	+	895.1	1503	Intergenic	NA	-2006	XM_012706672.1
NW_004167922.1-3	NW_004167922.1	100578	102339	+	895.1	1761	intron (XM_004207602.2, intron 1 of 6)	NA	970	XM_004207602.2
NW_004169782.1-2	NW_004169782.1	39977	40862	+	894.4	885	promoter-TSS (XM_012704822.1)	NA	259	XM_012704822.1
NW_004169142.1-32	NW_004169142.1	27080	29508	+	893.6	2428	Intergenic	NA	6156	XM_012703732.1
NW_004167629.1-6	NW_004167629.1	141015	142741	+	893.6	1726	promoter-TSS (XM_012699809.1)	NA	93	XM_012699809.1
NW_004176244.1-5	NW_004176244.1	21274	22166	+	892.9	892	Intergenic	NA	7510	XM_002161362.3
NW_004167133.1-6	NW_004167133.1	11295	14640	+	892.9	3345	Intergenic	NA	-7233	XM_002154405.3
NW_004167189.1-48	NW_004167189.1	183325	185786	+	892.1	2461	promoter-TSS (XM_012711742.1)	NA	87	XM_002161818.2
NW_004167142.1-39	NW_004167142.1	111551	113556	+	891.3	2005	intron (XM_002165439.3, intron 1 of 12)	NA	660	XM_002165439.3
NW_004169093.1-1	NW_004169093.1	80351	82212	+	891.3	1861	TTS (XM_012703628.1)	NA	961	XM_012703628.1
NW_004172977.1-3	NW_004172977.1	42621	43377	+	889.8	756	Intergenic	NA	-19001	XM_012708279.1
NW_004167864.1-5	NW_004167864.1	111558	113066	+	889.8	1508	promoter-TSS (XM_012700600.1)	NA	461	XM_012700600.1
NW_004167201.1-21	NW_004167201.1	67215	69484	+	889.8	2269	TTS (XM_012698024.1)	NA	955	XM_012698024.1
NW_004168361.1-7	NW_004168361.1	46474	49278	+	889.1	2804	promoter-TSS (XM_012701939.1)	NA	-2	XM_012701939.1
NW_004172595.1-16	NW_004172595.1	39982	41745	+	889.1	1763	Intergenic	NA	12842	XM_004211264.2
NW_004166992.1-67	NW_004166992.1	259711	261640	+	889.1	1929	promoter-TSS (XM_002162690.3)	NA	239	XM_002162690.3
NW_004167997.1-3	NW_004167997.1	41665	43173	+	888.3	1508	Intergenic	NA	42166	XM_012700991.1
NW_004171467.1-18	NW_004171467.1	1334	4697	+	888.3	3363	Intergenic	NA	22124	XM_002162547.3
NW_004168713.1-8	NW_004168713.1	33664	35371	+	887.6	1707	promoter-TSS (XM_002163068.2)	NA	372	XM_002163068.2
NW_004170081.1-10	NW_004170081.1	46095	47791	+	886.8	1696	exon (XM_002166522.3, exon 1 of 1)	NA	846	XM_002166522.3
NW_004186642.1-10	NW_004186642.1	1098	2211	+	884.5	1113	NA	NA	NA	NA
NW_004167881.1-19	NW_004167881.1	93424	95267	+	884.5	1843	exon (XM_012700641.1, exon 1 of 3)	NA	756	XM_012700641.1
NW_004171074.1-21	NW_004171074.1	61584	63795	+	883.8	2211	promoter-TSS (XM_012706535.1)	NA	-198	XM_012706535.1
NW_004166933.1-52	NW_004166933.1	47055	49006	+	883.8	1951	intron (XM_012702063.1, intron 1 of 2)	NA	551	XM_012702063.1
NW_004167410.1-4	NW_004167410.1	257	1379	+	883	1122	Intergenic	NA	24453	XM_002157451.2
NW_004167123.1-61	NW_004167123.1	180662	183023	+	883	2361	Intergenic	NA	-3353	XM_012711413.1
NW_004167056.1-1	NW_004167056.1	253309	254669	+	881.5	1360	Intergenic	NA	-12513	XM_002157859.3
NW_004167469.1-31	NW_004167469.1	104756	107151	+	880.8	2395	promoter-TSS (XM_012699212.1)	NA	-942	XM_012699212.1
NW_004167072.1-82	NW_004167072.1	73896	75297	+	880	1401	intron (XM_002162396.3, intron 1 of 9)	NA	580	XM_002162396.3
NW_004168204.1-14	NW_004168204.1	119187	121210	+	880	2023	exon (XM_002169632.3, exon 1 of 3)	NA	691	XM_002169632.3
NW_004169104.1-7	NW_004169104.1	9040	9922	+	879.2	882	Intergenic	NA	12368	XM_012703659.1
NW_004173058.1-2	NW_004173058.1	6680	7614	+	878.5	934	Intergenic	NA	32237	XM_012708348.1
NW_004167408.1-25	NW_004167408.1	3007	4936	+	877.7	1929	intron (XM_004206734.2, intron 2 of 2)	NA	-11324	XM_012698973.1
NW_004166873.1-95	NW_004166873.1	487016	489624	+	877.7	2608	promoter-TSS (XM_002158715.3)	NA	-47	XM_012706021.1
NW_004169494.1-11	NW_004169494.1	66219	68379	+	877	2160	Intergenic	NA	-9434	XM_004209328.2
NW_004167814.1-30	NW_004167814.1	59253	61006	+	877	1753	intron (XM_002159268.3, intron 1 of 10)	NA	625	XM_002159268.3
NW_004167999.1-59	NW_004167999.1	85024	89710	+	876.2	4686	Intergenic	NA	15050	XM_002167807.3
NW_004167514.1-28	NW_004167514.1	31463	33033	+	876.2	1570	intron (XM_002157608.3, intron 2 of 10)	NA	4736	XM_002157608.3
NW_004182386.1-10	NW_004182386.1	3037	4807	+	876.2	1770	NA	NA	NA	NA
NW_004170048.1-20	NW_004170048.1	6205	8125	+	876.2	1920	promoter-TSS (XM_012705262.1)	NA	484	XM_012705262.1
NW_004181086.1-4	NW_004181086.1	1955	3146	+	876.2	1191	NA	NA	NA	NA
NW_004176185.1-1	NW_004176185.1	20611	22059	+	875.5	1448	intron (XM_012709950.1, intron 4 of 4)	NA	5252	XM_012709950.1
NW_004167460.1-12	NW_004167460.1	101443	103120	+	874.7	1677	exon (XM_002166960.3, exon 1 of 1)	NA	870	XM_002166960.3
NW_004171780.1-5	NW_004171780.1	46665	49159	+	874.7	2494	NA	NA	NA	NA
NW_004167226.1-34	NW_004167226.1	223826	225583	+	874.7	1757	intron (XM_012698154.1, intron 1 of 5)	NA	506	XM_012698154.1
NW_004167578.1-4	NW_004167578.1	72126	74292	+	874.7	2166	intron (XM_012699620.1, intron 2 of 2)	NA	1025	XM_012699620.1
NW_004182331.1-1	NW_004182331.1	2004	2754	+	874	750	NA	NA	NA	NA
NW_004167119.1-43	NW_004167119.1	159755	161111	+	873.2	1356	exon (XM_002160677.3, exon 1 of 2)	NA	620	XM_002160677.3
NW_004166962.1-90	NW_004166962.1	52417	53972	+	873.2	1555	promoter-TSS (NM_001287788.1)	NA	482	NM_001287788.1
NW_004167538.1-11	NW_004167538.1	171944	173360	+	873.2	1416	promoter-TSS (XM_012699483.1)	NA	-55	XM_012699483.1
NW_004170428.1-5	NW_004170428.1	45701	47479	+	872.4	1778	Intergenic	NA	-15978	XM_012705758.1
NW_004169929.1-3	NW_004169929.1	53763	56302	+	871.7	2539	promoter-TSS (XM_012705067.1)	NA	386	XM_012705067.1
NW_004183245.1-2	NW_004183245.1	42	1056	+	870.9	1014	NA	NA	NA	NA
NW_004177587.1-1	NW_004177587.1	14979	15980	+	870.2	1001	promoter-TSS (XM_012710354.1)	NA	-334	XM_012710354.1
NW_004178201.1-6	NW_004178201.1	6394	7704	+	870.2	1310	promoter-TSS (gene21574)	NA	169	XM_002163269.3
NW_004168540.1-11	NW_004168540.1	54015	55871	+	870.2	1856	exon (XM_012702388.1, exon 1 of 12)	NA	743	XM_012702388.1
NW_004176854.1-3	NW_004176854.1	14093	14993	+	870.2	900	NA	NA	NA	NA
NW_004167215.1-26	NW_004167215.1	26934	28698	+	870.2	1764	exon (XM_012698081.1, exon 2 of 14)	NA	669	XM_012698081.1
NW_004169180.1-13	NW_004169180.1	72158	73660	+	869.4	1502	Intergenic	NA	-10020	XM_004209050.2
NW_004177090.1-1	NW_004177090.1	6087	7153	+	869.4	1066	NA	NA	NA	NA
NW_004169674.1-3	NW_004169674.1	53588	55219	+	868.7	1631	intron (XM_002165189.3, intron 1 of 2)	NA	704	XM_002165189.3
NW_004179851.1-23	NW_004179851.1	3172	6869	+	867.2	3697	Intergenic	NA	-2525	XM_004212937.1
NW_004169098.1-29	NW_004169098.1	45578	48775	+	867.2	3197	intron (XM_012703638.1, intron 2 of 2)	NA	7039	XM_012703638.1
NW_004168440.1-25	NW_004168440.1	24252	26125	+	866.4	1873	exon (XM_002160831.3, exon 1 of 3)	NA	698	XM_002160831.3
NW_004168951.1-12	NW_004168951.1	24531	26194	+	865.6	1663	Intergenic	NA	3151	XM_012703341.1
NW_004166882.1-21	NW_004166882.1	233930	236461	+	864.9	2531	promoter-TSS (XM_012711581.1)	NA	-22	XM_012711581.1
NW_004168888.1-14	NW_004168888.1	58046	60239	+	863.4	2193	Intergenic	NA	42608	XM_012703218.1
NW_004169807.1-3	NW_004169807.1	18061	18952	+	863.4	891	promoter-TSS (XM_002159519.3)	NA	326	XM_002159519.3
NW_004167474.1-45	NW_004167474.1	98132	101214	+	861.9	3082	promoter-TSS (XM_002168521.3)	NA	23	XM_002168521.3
NW_004171996.1-2	NW_004171996.1	92	1343	+	861.1	1251	Intergenic	NA	16043	XM_012707518.1
NW_004172449.1-22	NW_004172449.1	39252	41320	+	861.1	2068	intron (XM_002156363.3, intron 2 of 2)	NA	629	XM_002156363.3
NW_004185497.1-6	NW_004185497.1	1013	2536	+	861.1	1523	exon (XM_002161907.2, exon 2 of 3)	NA	601	XM_002161907.2
NW_004168314.1-2	NW_004168314.1	37724	38735	+	860.3	1011	Intergenic	NA	-2222	XM_012701831.1
NW_004169721.1-13	NW_004169721.1	21251	23220	+	860.3	1969	intron (XM_012704722.1, intron 1 of 12)	NA	727	XM_012704722.1
NW_004167013.1-30	NW_004167013.1	48588	50271	+	860.3	1683	intron (XM_012707282.1, intron 1 of 5)	NA	17014	XM_012707272.1
NW_004170279.1-23	NW_004170279.1	42066	44448	+	860.3	2382	NA	NA	NA	NA
NW_004187627.1-4	NW_004187627.1	182	1437	+	859.6	1255	NA	NA	NA	NA
NW_004177294.1-8	NW_004177294.1	1270	2935	+	859.6	1665	NA	NA	NA	NA
NW_004170349.1-12	NW_004170349.1	57537	59529	+	859.6	1992	intron (XM_012705665.1, intron 1 of 4)	NA	712	XM_012705665.1
NW_004173414.1-5	NW_004173414.1	28025	29491	+	858.1	1466	promoter-TSS (XM_002160409.2)	NA	409	XM_002160409.2
NW_004168661.1-13	NW_004168661.1	101083	102683	+	858.1	1600	Intergenic	NA	59250	XM_012702685.1
NW_004167588.1-43	NW_004167588.1	130983	133422	+	857.3	2439	exon (XM_012699659.1, exon 2 of 14)	NA	834	XM_012699659.1
NW_004167719.1-20	NW_004167719.1	79126	80914	+	857.3	1788	exon (XM_004207300.2, exon 2 of 3)	NA	4519	XM_004207300.2
NW_004166885.1-77	NW_004166885.1	329951	331653	+	857.3	1702	exon (XM_012698092.1, exon 1 of 16)	NA	552	XM_012698092.1
NW_004167519.1-18	NW_004167519.1	183083	187211	+	857.3	4128	promoter-TSS (XM_012699422.1)	NA	-1201	XM_012699422.1
NW_004171913.1-4	NW_004171913.1	1346	2617	+	857.3	1271	Intergenic	NA	3191	XM_012707447.1
NW_004166877.1-49	NW_004166877.1	432665	434445	+	857.3	1780	promoter-TSS (XM_002154708.3)	NA	-505	XM_002154708.3
NW_004167586.1-12	NW_004167586.1	90921	94417	+	856.6	3496	Intergenic	NA	33721	XM_004207062.2
NW_004170419.1-14	NW_004170419.1	16848	19347	+	856.6	2499	promoter-TSS (XM_012705747.1)	NA	-200	XM_012705747.1
NW_004169477.1-15	NW_004169477.1	91211	93426	+	856.6	2215	promoter-TSS (XM_012704316.1)	NA	226	XM_012704316.1
NW_004170560.1-7	NW_004170560.1	67260	70471	+	855.8	3211	intron (XM_004210174.1, intron 2 of 3)	NA	520	XM_004210174.1
NW_004167515.1-46	NW_004167515.1	148902	150651	+	855.1	1749	intron (XM_002154792.3, intron 1 of 20)	NA	645	XM_002154792.3
NW_004169146.1-8	NW_004169146.1	12144	13721	+	854.3	1577	promoter-TSS (XM_002157861.2)	NA	-1653	XM_002157861.2
NW_004167510.1-53	NW_004167510.1	50605	53689	+	853.5	3084	promoter-TSS (XM_002163893.3)	NA	-110	XM_002163893.3
NW_004172677.1-4	NW_004172677.1	43145	44046	+	853.5	901	promoter-TSS (XM_002158188.3)	NA	329	XM_002158188.3
NW_004168613.1-1	NW_004168613.1	8245	9973	+	853.5	1728	intron (XM_002160893.3, intron 1 of 3)	NA	817	XM_002160893.3
NW_004169369.1-30	NW_004169369.1	75263	77730	+	853.5	2467	Intergenic	NA	-17837	XM_012704141.1
NW_004175315.1-8	NW_004175315.1	6987	8368	+	852.8	1381	NA	NA	NA	NA
NW_004179067.1-14	NW_004179067.1	5876	8457	+	852	2581	NA	NA	NA	NA
NW_004178825.1-3	NW_004178825.1	11381	12340	+	852	959	NA	NA	NA	NA
NW_004181135.1-11	NW_004181135.1	5399	7378	+	851.3	1979	NA	NA	NA	NA
NW_004169655.1-8	NW_004169655.1	55842	57325	+	851.3	1483	intron (XM_004209478.2, intron 1 of 11)	NA	647	XM_004209478.2
NW_004168534.1-8	NW_004168534.1	101245	102969	+	851.3	1724	intron (XM_004208392.2, intron 1 of 1)	NA	740	XM_004208392.2
NW_004168918.1-11	NW_004168918.1	99681	101531	+	851.3	1850	Intergenic	NA	-53722	XM_012703272.1
NW_004167543.1-10	NW_004167543.1	170580	172422	+	851.3	1842	promoter-TSS (XR_001140539.1)	NA	197	XR_001140539.1
NW_004166965.1-43	NW_004166965.1	143627	145635	+	849.8	2008	promoter-TSS (XM_012704312.1)	NA	-637	XM_012704312.1
NW_004167737.1-11	NW_004167737.1	109704	111785	+	849.8	2081	intron (XM_012700191.1, intron 3 of 9)	NA	18535	XM_012700191.1
NW_004175483.1-1	NW_004175483.1	1	1150	+	849.8	1149	Intergenic	NA	13142	XM_004212228.1
NW_004167502.1-1	NW_004167502.1	130218	131839	+	849	1621	promoter-TSS (XM_012699369.1)	NA	-1486	XM_012699368.1
NW_004167546.1-1	NW_004167546.1	90967	92467	+	848.3	1500	intron (XM_002164354.3, intron 1 of 6)	NA	750	XM_002164354.3
NW_004166965.1-56	NW_004166965.1	297797	300377	+	848.3	2580	promoter-TSS (XM_002163627.3)	NA	271	XM_002163627.3
NW_004167477.1-7	NW_004167477.1	178275	180039	+	847.5	1764	Intergenic	NA	12604	XM_012699243.1
NW_004170188.1-23	NW_004170188.1	75031	77011	+	847.5	1980	Intergenic	NA	19829	XM_012705462.1
NW_004171593.1-8	NW_004171593.1	32601	34008	+	846.7	1407	promoter-TSS (XM_012707119.1)	NA	338	XM_012707119.1
NW_004168997.1-5	NW_004168997.1	98518	99808	+	846.7	1290	exon (XM_002155448.3, exon 2 of 3)	NA	943	XM_002155448.3
NW_004167578.1-8	NW_004167578.1	85823	87272	+	846	1449	Intergenic	NA	14363	XM_012699620.1
NW_004173045.1-1	NW_004173045.1	6840	7926	+	846	1086	Intergenic	NA	19563	XM_012708336.1
NW_004168416.1-57	NW_004168416.1	118570	120897	+	845.2	2327	TTS (XM_004208252.2)	NA	962	XM_004208252.2
NW_004176598.1-24	NW_004176598.1	14221	17022	+	845.2	2801	NA	NA	NA	NA
NW_004172165.1-12	NW_004172165.1	7923	10037	+	844.5	2114	promoter-TSS (XM_012707680.1)	NA	494	XM_012707680.1
NW_004170271.1-13	NW_004170271.1	15689	18237	+	844.5	2548	intron (XM_004209963.2, intron 2 of 4)	NA	1085	XM_004209963.2
NW_004167904.1-31	NW_004167904.1	19431	22243	+	843	2812	intron (XM_012700711.1, intron 1 of 7)	NA	1408	XM_012700711.1
NW_004167440.1-5	NW_004167440.1	200353	201233	+	842.2	880	Intergenic	NA	-9026	XM_012699111.1
NW_004168185.1-11	NW_004168185.1	107276	108755	+	842.2	1479	intron (XM_012701512.1, intron 7 of 44)	NA	14037	XM_012701512.1
NW_004168439.1-38	NW_004168439.1	86467	88960	+	841.4	2493	intron (XM_002164592.3, intron 1 of 3)	NA	647	XM_002164592.3
NW_004180625.1-4	NW_004180625.1	1577	3234	+	841.4	1657	Intergenic	NA	-2858	XM_004213005.1
NW_004166906.1-50	NW_004166906.1	234819	237031	+	840.7	2212	promoter-TSS (XM_012699918.1)	NA	-826	XM_012699918.1
NW_004168443.1-11	NW_004168443.1	49504	51036	+	839.9	1532	intron (XM_012702168.1, intron 1 of 1)	NA	527	XM_012702168.1
NW_004173721.1-1	NW_004173721.1	31035	31660	+	839.9	625	Intergenic	NA	26589	XM_012708791.1
NW_004167735.1-13	NW_004167735.1	113205	114673	+	839.9	1468	intron (XM_002156695.3, intron 1 of 11)	NA	635	XM_002156695.3
NW_004167074.1-31	NW_004167074.1	220446	222129	+	839.9	1683	intron (XM_002164539.3, intron 1 of 8)	NA	2399	XM_012710524.1
NW_004174429.1-2	NW_004174429.1	22106	23256	+	839.9	1150	promoter-TSS (XM_012709190.1)	NA	421	XM_012709190.1
NW_004181175.1-4	NW_004181175.1	5837	7356	+	839.2	1519	NA	NA	NA	NA
NW_004169556.1-15	NW_004169556.1	2932	4255	+	839.2	1323	exon (XM_004209383.2, exon 2 of 3)	NA	793	XM_004209383.2
NW_004167427.1-8	NW_004167427.1	105790	108507	+	837.7	2717	promoter-TSS (XM_002153753.2)	NA	455	XM_004206763.2
NW_004169699.1-27	NW_004169699.1	62323	65489	+	837.7	3166	intron (XR_001141314.1, intron 1 of 4)	NA	19741	XR_001141314.1
NW_004166961.1-55	NW_004166961.1	34741	36423	+	836.9	1682	intron (XM_012703992.1, intron 1 of 18)	NA	524	XM_012703992.1
NW_004167098.1-7	NW_004167098.1	57351	59667	+	835.4	2316	promoter-TSS (XM_012711279.1)	NA	4	XM_012711279.1
NW_004167572.1-21	NW_004167572.1	131022	134514	+	835.4	3492	promoter-TSS (XM_002167571.3)	NA	-1481	XM_002167571.3
NW_004169411.1-13	NW_004169411.1	32957	34492	+	835.4	1535	Intergenic	NA	2861	XM_004209256.1
NW_004168417.1-6	NW_004168417.1	48463	49841	+	834.6	1378	Intergenic	NA	6771	XM_004208253.1
NW_004166902.1-33	NW_004166902.1	39446	41168	+	834.6	1722	intron (XM_012699526.1, intron 1 of 2)	NA	659	XM_012699526.1
NW_004170537.1-43	NW_004170537.1	64076	67391	+	834.6	3315	intron (XM_012705901.1, intron 1 of 2)	NA	3968	XM_012705901.1
NW_004185142.1-10	NW_004185142.1	127	2733	+	834.6	2606	NA	NA	NA	NA
NW_004172125.1-4	NW_004172125.1	37352	38718	+	834.6	1366	Intergenic	NA	32340	XM_004211073.1
NW_004171383.1-17	NW_004171383.1	6240	8559	+	833.9	2319	Intergenic	NA	6572	XM_002169006.2
NW_004167672.1-22	NW_004167672.1	87925	89338	+	833.9	1413	promoter-TSS (XM_002168013.3)	NA	469	XM_002168013.3
NW_004174547.1-7	NW_004174547.1	25440	28733	+	833.9	3293	Intergenic	NA	-3137	XR_001142223.1
NW_004167168.1-69	NW_004167168.1	127564	129650	+	833.9	2086	promoter-TSS (XM_002159501.3)	NA	-1840	XM_002159501.3
NW_004167286.1-4	NW_004167286.1	50892	53768	+	833.9	2876	Intergenic	NA	-2996	XM_002160742.3
NW_004167053.1-31	NW_004167053.1	144317	146490	+	833.1	2173	exon (XM_012709544.1, exon 2 of 9)	NA	650	XM_012709540.1
NW_004167229.1-24	NW_004167229.1	99257	100687	+	833.1	1430	exon (XM_002167999.3, exon 3 of 7)	NA	567	XM_002167999.3
NW_004168201.1-29	NW_004168201.1	98642	100125	+	833.1	1483	intron (XM_002160944.3, intron 1 of 21)	NA	3009	XM_002160944.3
NW_004181362.1-7	NW_004181362.1	4959	6273	+	832.4	1314	NA	NA	NA	NA
NW_004167649.1-7	NW_004167649.1	174358	178313	+	832.4	3955	Intergenic	NA	2557	gene5619
NW_004167164.1-73	NW_004167164.1	80329	83393	+	832.4	3064	promoter-TSS (XM_012711616.1)	NA	-997	XM_012711616.1
NW_004169921.1-2	NW_004169921.1	43349	44364	+	831.6	1015	promoter-TSS (XM_002166715.3)	NA	475	XM_002166715.3
NW_004170947.1-10	NW_004170947.1	44219	45782	+	831.6	1563	intron (XM_012706379.1, intron 1 of 2)	NA	602	XM_012706379.1
NW_004167216.1-41	NW_004167216.1	121813	123561	+	830.9	1748	promoter-TSS (XM_012698091.1)	NA	159	XM_012698091.1
NW_004169383.1-22	NW_004169383.1	80204	82181	+	830.9	1977	Intergenic	NA	33669	XM_012704166.1
NW_004170816.1-3	NW_004170816.1	10290	11847	+	830.9	1557	exon (XM_002159021.3, exon 1 of 1)	NA	769	XM_002159021.3
NW_004167121.1-46	NW_004167121.1	209838	211717	+	830.1	1879	intron (XM_012711405.1, intron 2 of 22)	NA	651	XM_012711405.1
NW_004176939.1-2	NW_004176939.1	1	2214	+	830.1	2213	NA	NA	NA	NA
NW_004167928.1-3	NW_004167928.1	32347	33663	+	829.4	1316	exon (XM_004207615.2, exon 1 of 13)	NA	559	XM_004207615.2
NW_004179632.1-1	NW_004179632.1	2576	3201	+	829.4	625	NA	NA	NA	NA
NW_004167735.1-28	NW_004167735.1	142584	144101	+	829.4	1517	Intergenic	NA	25282	XM_002157254.3
NW_004167968.1-19	NW_004167968.1	42651	44663	+	829.4	2012	exon (XM_012700905.1, exon 1 of 15)	NA	810	XM_012700906.1
NW_004170103.1-4	NW_004170103.1	54737	55941	+	828.6	1204	promoter-TSS (XM_002158954.3)	NA	467	XM_002158954.3
NW_004179611.1-1	NW_004179611.1	244	2149	+	828.6	1905	NA	NA	NA	NA
NW_004171525.1-8	NW_004171525.1	32034	33425	+	828.6	1391	promoter-TSS (XM_012707046.1)	NA	668	XM_002159578.3
NW_004177953.1-6	NW_004177953.1	1502	3202	+	828.6	1700	exon (XM_002166633.3, exon 3 of 6)	NA	661	XM_002166633.3
NW_004169781.1-20	NW_004169781.1	48421	50115	+	827.8	1694	Intergenic	NA	-12653	XM_002156000.2
NW_004168259.1-44	NW_004168259.1	118850	120743	+	827.8	1893	Intergenic	NA	-3556	XM_012701686.1
NW_004174319.1-1	NW_004174319.1	3193	4760	+	827.1	1567	promoter-TSS (XM_012709125.1)	NA	-349	XM_012709125.1
NW_004166978.1-13	NW_004166978.1	14724	16055	+	827.1	1331	Intergenic	NA	2111	XM_012705044.1
NW_004168676.1-27	NW_004168676.1	23831	25772	+	826.3	1941	intron (XM_002165512.3, intron 1 of 14)	NA	639	XM_002165512.3
NW_004169452.1-3	NW_004169452.1	26865	27627	+	826.3	762	promoter-TSS (XM_002161889.3)	NA	245	XM_002161889.3
NW_004169864.1-10	NW_004169864.1	17243	19074	+	825.6	1831	exon (XM_012704957.1, exon 1 of 1)	NA	706	XM_012704957.1
NW_004167455.1-4	NW_004167455.1	144689	148091	+	825.6	3402	Intergenic	NA	5499	XM_004206818.1
NW_004169349.1-47	NW_004169349.1	37248	39464	+	825.6	2216	Intergenic	NA	-6265	XM_012704112.1
NW_004169317.1-4	NW_004169317.1	32132	33471	+	824.8	1339	promoter-TSS (XM_012704051.1)	NA	-881	XM_012704051.1
NW_004170902.1-7	NW_004170902.1	25840	27663	+	824.1	1823	promoter-TSS (XM_012706327.1)	NA	-1470	XM_012706327.1
NW_004170873.1-7	NW_004170873.1	7241	9057	+	823.3	1816	Intergenic	NA	-50669	XM_002154350.2
NW_004175737.1-12	NW_004175737.1	4335	6087	+	823.3	1752	exon (XM_002158816.3, exon 2 of 2)	NA	1084	XM_002158816.3
NW_004170141.1-1	NW_004170141.1	3646	4697	+	823.3	1051	promoter-TSS (XM_002163393.3)	NA	-1701	XM_002163393.3
NW_004167658.1-28	NW_004167658.1	171106	173361	+	822.5	2255	Intergenic	NA	-5684	XR_001140602.1
NW_004168031.1-26	NW_004168031.1	112235	113976	+	822.5	1741	intron (XM_002159755.3, intron 1 of 3)	NA	817	XM_002159755.3
NW_004167064.1-61	NW_004167064.1	167062	168727	+	821	1665	Intergenic	NA	-2018	XM_012710006.1
NW_004167314.1-47	NW_004167314.1	117465	120094	+	821	2629	Intergenic	NA	-39674	XM_002153936.3
NW_004169075.1-3	NW_004169075.1	96216	97853	+	820.3	1637	TTS (XM_004208939.2)	NA	855	XM_004208939.2
NW_004167620.1-46	NW_004167620.1	126357	128133	+	819.5	1776	intron (XM_002159254.2, intron 1 of 4)	NA	676	XM_002159254.2
NW_004167251.1-42	NW_004167251.1	188651	190394	+	819.5	1743	promoter-TSS (XM_012698269.1)	NA	457	XM_012698269.1
NW_004171632.1-18	NW_004171632.1	40632	42869	+	819.5	2237	Intergenic	NA	39628	XM_012707166.1
NW_004168406.1-7	NW_004168406.1	115032	116894	+	819.5	1862	Intergenic	NA	5084	XM_012702056.1
NW_004167209.1-14	NW_004167209.1	56180	59111	+	818.8	2931	Intergenic	NA	8832	XM_004206339.1
NW_004168873.1-1	NW_004168873.1	47360	49841	+	818.8	2481	Intergenic	NA	-5171	XM_012703171.1
NW_004167395.1-44	NW_004167395.1	150820	152771	+	818	1951	intron (XM_002159938.3, intron 1 of 8)	NA	654	XM_002159938.3
NW_004167260.1-19	NW_004167260.1	170944	172637	+	817.3	1693	Intergenic	NA	-10460	XM_012698306.1
NW_004167072.1-3	NW_004167072.1	96539	98104	+	817.3	1565	promoter-TSS (XM_012710417.1)	NA	39	XM_012710417.1
NW_004167874.1-2	NW_004167874.1	132152	133658	+	817.3	1506	promoter-TSS (XM_002164445.3)	NA	-1269	XM_002164445.3
NW_004168947.1-4	NW_004168947.1	43702	45265	+	816.5	1563	promoter-TSS (XM_012703333.1)	NA	-1210	XM_012703333.1
NW_004170682.1-25	NW_004170682.1	25080	27019	+	816.5	1939	intron (XM_002159338.3, intron 1 of 9)	NA	629	XM_002159338.3
NW_004172786.1-51	NW_004172786.1	35936	39593	+	816.5	3657	NA	NA	NA	NA
NW_004171382.1-10	NW_004171382.1	7191	8930	+	816.5	1739	Intergenic	NA	-10618	XM_004210682.2
NW_004175419.1-5	NW_004175419.1	5413	8260	+	815.7	2847	Intergenic	NA	11225	XM_012709668.1
NW_004176290.1-5	NW_004176290.1	14619	16698	+	815.7	2079	promoter-TSS (XM_012709979.1)	NA	-1049	XM_012709979.1
NW_004168737.1-9	NW_004168737.1	30384	31931	+	815.7	1547	Intergenic	NA	-17611	XM_012702851.1
NW_004168198.1-6	NW_004168198.1	18667	19840	+	815.7	1173	intron (XM_004208003.2, intron 2 of 5)	NA	568	XM_004208003.2
NW_004171689.1-1	NW_004171689.1	44403	46031	+	815.7	1628	NA	NA	NA	NA
NW_004178077.1-1	NW_004178077.1	7805	8430	+	815	625	NA	NA	NA	NA
NW_004178047.1-8	NW_004178047.1	2528	4599	+	815	2071	NA	NA	NA	NA
NW_004166913.1-34	NW_004166913.1	81345	83644	+	815	2299	Intergenic	NA	9375	XM_002160953.3
NW_004170504.1-7	NW_004170504.1	39216	40695	+	814.2	1479	exon (XM_012705857.1, exon 1 of 1)	NA	684	XM_012705857.1
NW_004167687.1-36	NW_004167687.1	137514	138713	+	814.2	1199	TTS (XM_012700021.1)	NA	19964	XM_012700021.1
NW_004166933.1-31	NW_004166933.1	150852	152386	+	814.2	1534	exon (XM_002158300.2, exon 2 of 5)	NA	615	XM_002158300.2
NW_004172594.1-11	NW_004172594.1	40922	42807	+	813.5	1885	Intergenic	NA	3125	XM_012708009.1
NW_004167224.1-1	NW_004167224.1	119394	121001	+	812.7	1607	Intergenic	NA	-3264	XM_012698144.1
NW_004166951.1-31	NW_004166951.1	343498	345228	+	812.7	1730	intron (XM_012703452.1, intron 1 of 3)	NA	754	XM_012703452.1
NW_004172845.1-4	NW_004172845.1	40216	41763	+	812	1547	NA	NA	NA	NA
NW_004169463.1-13	NW_004169463.1	37668	39729	+	812	2061	exon (XM_002165890.3, exon 1 of 3)	NA	582	XM_002165890.3
NW_004175282.1-17	NW_004175282.1	12431	14819	+	811.2	2388	promoter-TSS (XM_012709612.1)	NA	-197	XM_012709613.1
NW_004167248.1-41	NW_004167248.1	58309	60526	+	810.4	2217	Intergenic	NA	-2966	XM_012698255.1
NW_004167420.1-49	NW_004167420.1	102555	104475	+	810.4	1920	exon (XM_012699031.1, exon 1 of 10)	NA	714	XM_012699031.1
NW_004166881.1-130	NW_004166881.1	265388	269515	+	810.4	4127	promoter-TSS (XM_004205462.2)	NA	-745	XM_004205463.2
NW_004169068.1-4	NW_004169068.1	16758	18425	+	810.4	1667	intron (XM_012703571.1, intron 1 of 12)	NA	857	XM_012703571.1
NW_004169061.1-29	NW_004169061.1	35026	36726	+	809.7	1700	exon (XM_012703559.1, exon 2 of 8)	NA	507	XM_012703559.1
NW_004167904.1-5	NW_004167904.1	70796	71742	+	808.9	946	exon (XM_012700713.1, exon 2 of 2)	NA	1340	XM_012700713.1
NW_004167878.1-14	NW_004167878.1	94719	96305	+	808.2	1586	intron (XM_012700635.1, intron 1 of 8)	NA	1039	XM_012700635.1
NW_004175088.1-22	NW_004175088.1	389	1791	+	807.4	1402	promoter-TSS (XM_012709521.1)	NA	439	XM_012709521.1
NW_004170867.1-27	NW_004170867.1	2623	5372	+	807.4	2749	promoter-TSS (XM_012706290.1)	NA	-271	XM_012706290.1
NW_004170353.1-8	NW_004170353.1	12843	14944	+	806.7	2101	promoter-TSS (XM_012705668.1)	NA	250	XM_002155360.3
NW_004167694.1-42	NW_004167694.1	136217	137495	+	806.7	1278	intron (XM_012700050.1, intron 1 of 11)	NA	648	XM_012700050.1
NW_004166926.1-7	NW_004166926.1	224915	226171	+	806.7	1256	Intergenic	NA	-22837	XM_002154165.3
NW_004168697.1-26	NW_004168697.1	4259	6055	+	805.9	1796	Intergenic	NA	-6270	XM_002156999.3
NW_004175801.1-3	NW_004175801.1	3173	5725	+	805.2	2552	NA	NA	NA	NA
NW_004173870.1-19	NW_004173870.1	32892	36058	+	805.2	3166	Intergenic	NA	-9998	XM_002169786.3
NW_004174704.1-10	NW_004174704.1	15616	17405	+	804.4	1789	NA	NA	NA	NA
NW_004177768.1-1	NW_004177768.1	15512	15981	+	803.6	469	NA	NA	NA	NA
NW_004172066.1-2	NW_004172066.1	41271	43055	+	803.6	1784	promoter-TSS (XM_002162851.3)	NA	988	XM_012707579.1
NW_004166913.1-15	NW_004166913.1	264442	266708	+	803.6	2266	Intergenic	NA	-2540	XM_012700469.1
NW_004171631.1-11	NW_004171631.1	37465	39836	+	802.9	2371	NA	NA	NA	NA
NW_004168291.1-6	NW_004168291.1	125487	126660	+	802.9	1173	TTS (XM_004208117.2)	NA	554	XM_004208117.2
NW_004170022.1-20	NW_004170022.1	44919	46876	+	802.9	1957	Intergenic	NA	-5512	XM_002167920.2
NW_004178204.1-10	NW_004178204.1	213	2116	+	802.9	1903	NA	NA	NA	NA
NW_004170285.1-6	NW_004170285.1	21597	22733	+	802.9	1136	Intergenic	NA	12108	XM_002161765.3
NW_004170286.1-3	NW_004170286.1	74849	76412	+	802.1	1563	Intergenic	NA	15445	XM_004209971.1
NW_004166878.1-43	NW_004166878.1	162441	166722	+	801.4	4281	promoter-TSS (XM_012710403.1)	NA	-1255	XM_002167737.3
NW_004168364.1-28	NW_004168364.1	125528	132159	+	801.4	6631	Intergenic	NA	-12367	XM_012701944.1
NW_004167603.1-3	NW_004167603.1	1985	3373	+	800.6	1388	exon (XM_002157937.3, exon 2 of 3)	NA	1118	XM_002157937.3
NW_004167730.1-33	NW_004167730.1	152183	154062	+	800.6	1879	exon (XM_002164471.3, exon 2 of 2)	NA	759	XM_002164471.3
NW_004176248.1-23	NW_004176248.1	7847	13596	+	800.6	5749	NA	NA	NA	NA
NW_004174000.1-3	NW_004174000.1	15255	16404	+	799.9	1149	promoter-TSS (XM_012708956.1)	NA	-1448	XM_012708956.1
NW_004171709.1-13	NW_004171709.1	27315	29420	+	799.9	2105	intron (XM_012707232.1, intron 1 of 4)	NA	4032	XM_012707234.1
NW_004172669.1-13	NW_004172669.1	43778	45462	+	799.9	1684	NA	NA	NA	NA
NW_004167361.1-35	NW_004167361.1	113843	115248	+	799.9	1405	exon (XM_002164964.3, exon 2 of 17)	NA	573	XM_002164964.3
NW_004168433.1-2	NW_004168433.1	61280	62522	+	799.1	1242	promoter-TSS (XM_002163186.3)	NA	440	XM_002163186.3
NW_004170147.1-11	NW_004170147.1	64842	66595	+	799.1	1753	promoter-TSS (XM_002156868.3)	NA	412	XM_002156868.3
NW_004167036.1-2	NW_004167036.1	279061	279965	+	799.1	904	Intergenic	NA	12492	XM_012708600.1
NW_004172965.1-19	NW_004172965.1	27848	29845	+	798.4	1997	exon (XM_012708267.1, exon 2 of 2)	NA	6311	XM_012708267.1
NW_004171216.1-38	NW_004171216.1	26945	29172	+	797.6	2227	Intergenic	NA	9654	XM_012706710.1
NW_004166868.1-42	NW_004166868.1	105377	106943	+	796.8	1566	intron (XM_012711412.1, intron 1 of 2)	NA	560	XM_012711412.1
NW_004167215.1-35	NW_004167215.1	121136	122832	+	796.8	1696	promoter-TSS (XM_002165125.3)	NA	518	XM_012698086.1
NW_004182400.1-10	NW_004182400.1	1189	3073	+	796.1	1884	NA	NA	NA	NA
NW_004169985.1-13	NW_004169985.1	58413	61057	+	795.3	2644	Intergenic	NA	-11185	XM_012705161.1
NW_004173436.1-3	NW_004173436.1	17674	18806	+	795.3	1132	promoter-TSS (XM_012708616.1)	NA	64	XM_012708616.1
NW_004166871.1-58	NW_004166871.1	87240	89079	+	794.6	1839	Intergenic	NA	-17655	XM_012703330.1
NW_004168209.1-10	NW_004168209.1	19490	21515	+	794.6	2025	intron (XM_002159344.3, intron 2 of 4)	NA	1085	XM_002159344.3
NW_004186317.1-1	NW_004186317.1	1	1060	+	793.8	1059	NA	NA	NA	NA
NW_004168153.1-1	NW_004168153.1	1	702	+	793.8	701	Intergenic	NA	-41909	XM_012701409.1
NW_004171096.1-14	NW_004171096.1	7136	8721	+	793.8	1585	Intergenic	NA	13037	XR_001141649.1
NW_004168041.1-17	NW_004168041.1	48147	50263	+	793.8	2116	promoter-TSS (XM_002163159.3)	NA	357	XM_002163159.3
NW_004173960.1-9	NW_004173960.1	25046	26887	+	793.1	1841	Intergenic	NA	9413	XM_004211808.1
NW_004173657.1-26	NW_004173657.1	20321	23875	+	792.3	3554	promoter-TSS (XM_002157949.3)	NA	26	XM_002157949.3
NW_004170125.1-4	NW_004170125.1	69299	71021	+	792.3	1722	TTS (XM_012705380.1)	NA	783	XM_012705380.1
NW_004166947.1-52	NW_004166947.1	218634	220609	+	792.3	1975	Intergenic	NA	-5480	XM_012703130.1
NW_004168254.1-9	NW_004168254.1	103229	105049	+	791.5	1820	intron (XM_012701678.1, intron 1 of 8)	NA	16918	XM_012701678.1
NW_004166876.1-138	NW_004166876.1	90796	93006	+	791.5	2210	intron (XM_012709145.1, intron 1 of 5)	NA	741	XM_012709145.1
NW_004170393.1-9	NW_004170393.1	17609	20287	+	791.5	2678	promoter-TSS (XM_004210036.2)	NA	201	XM_004210036.2
NW_004174265.1-9	NW_004174265.1	310	1996	+	791.5	1686	NA	NA	NA	NA
NW_004167388.1-26	NW_004167388.1	57685	59281	+	790.8	1596	Intergenic	NA	-3880	XM_012698898.1
NW_004170680.1-23	NW_004170680.1	6120	8078	+	790.8	1958	Intergenic	NA	20828	XM_012706063.1
NW_004171320.1-4	NW_004171320.1	9229	12125	+	790	2896	Intergenic	NA	-6602	XM_002163812.3
NW_004182025.1-17	NW_004182025.1	1009	4947	+	789.3	3938	NA	NA	NA	NA
NW_004182174.1-3	NW_004182174.1	113	1745	+	789.3	1632	intron (XM_012710989.1, intron 1 of 2)	NA	543	XM_012710989.1
NW_004167458.1-6	NW_004167458.1	109449	110890	+	789.3	1441	intron (XM_004206825.2, intron 2 of 2)	NA	558	XM_004206825.2
NW_004170948.1-16	NW_004170948.1	39437	40929	+	789.3	1492	Intergenic	NA	20730	XM_004210428.2
NW_004168131.1-34	NW_004168131.1	8173	10366	+	789.3	2193	Intergenic	NA	22816	XM_002163931.3
NW_004167145.1-1	NW_004167145.1	170618	172429	+	788.5	1811	intron (XM_012711509.1, intron 1 of 7)	NA	870	XM_012711509.1
NW_004169147.1-5	NW_004169147.1	10099	11385	+	787.8	1286	Intergenic	NA	88567	XM_012703739.1
NW_004167241.1-28	NW_004167241.1	32313	34244	+	787	1931	exon (XM_002160130.3, exon 2 of 2)	NA	836	XM_002160130.3
NW_004170677.1-34	NW_004170677.1	68693	69684	+	786.3	991	Intergenic	NA	15873	XM_004210247.1
NW_004167777.1-24	NW_004167777.1	52920	54667	+	786.3	1747	intron (XM_002165702.3, intron 1 of 4)	NA	3243	XM_002165702.3
NW_004166985.1-88	NW_004166985.1	68209	70377	+	786.3	2168	intron (XM_012705512.1, intron 1 of 4)	NA	787	XM_012705512.1
NW_004168689.1-31	NW_004168689.1	13937	15363	+	785.5	1426	promoter-TSS (XM_002166632.2)	NA	49	XM_002166632.2
NW_004169788.1-6	NW_004169788.1	26249	27707	+	784.7	1458	Intergenic	NA	4769	XR_001141336.1
NW_004179463.1-16	NW_004179463.1	6669	8393	+	784.7	1724	Intergenic	NA	3958	XM_004212896.1
NW_004170768.1-25	NW_004170768.1	24847	26658	+	784	1811	intron (XM_002167365.3, intron 1 of 12)	NA	733	XM_002167365.3
NW_004175228.1-1	NW_004175228.1	12722	14361	+	784	1639	intron (XM_012709588.1, intron 2 of 19)	NA	10517	XM_012709588.1
NW_004170522.1-27	NW_004170522.1	60019	61594	+	784	1575	Intergenic	NA	-39182	XM_004210149.1
NW_004174768.1-7	NW_004174768.1	27317	29030	+	784	1713	NA	NA	NA	NA
NW_004167000.1-92	NW_004167000.1	62684	64484	+	784	1800	promoter-TSS (XM_002153820.3)	NA	168	XM_002153820.3
NW_004174319.1-14	NW_004174319.1	8083	9824	+	784	1741	Intergenic	NA	-5326	XM_012709125.1
NW_004167961.1-62	NW_004167961.1	105337	108379	+	783.2	3042	Intergenic	NA	-4547	XM_012700884.1
NW_004174974.1-4	NW_004174974.1	4612	6193	+	783.2	1581	Intergenic	NA	4249	XM_012709469.1
NW_004167652.1-58	NW_004167652.1	36215	40614	+	783.2	4399	intron (XM_002154759.3, intron 2 of 17)	NA	2283	XM_012699899.1
NW_004169835.1-31	NW_004169835.1	68039	70682	+	782.5	2643	promoter-TSS (XM_002161687.3)	NA	124	XM_004209627.2
NW_004173441.1-2	NW_004173441.1	24870	25495	+	782.5	625	promoter-TSS (XR_001142050.1)	NA	114	XR_001142050.1
NW_004169204.1-3	NW_004169204.1	79268	80596	+	782.5	1328	intron (XM_002155518.3, intron 1 of 2)	NA	788	XM_002155518.3
NW_004168551.1-16	NW_004168551.1	93392	95197	+	782.5	1805	intron (XM_004208413.2, intron 1 of 2)	NA	2175	XM_004208413.2
NW_004173316.1-30	NW_004173316.1	23410	25368	+	781.7	1958	exon (XM_012708536.1, exon 4 of 15)	NA	-11682	XM_002164970.3
NW_004167763.1-1	NW_004167763.1	65061	66993	+	781.7	1932	promoter-TSS (XM_002154022.3)	NA	437	XM_002154022.3
NW_004176770.1-6	NW_004176770.1	12032	13334	+	781	1302	NA	NA	NA	NA
NW_004167451.1-29	NW_004167451.1	19400	20941	+	781	1541	intron (XM_004206814.2, intron 1 of 3)	NA	580	XM_004206814.2
NW_004178034.1-17	NW_004178034.1	4038	6980	+	780.2	2942	intron (XM_012710477.1, intron 2 of 4)	NA	2598	XM_012710477.1
NW_004170104.1-8	NW_004170104.1	16064	17850	+	780.2	1786	exon (XM_002158594.3, exon 4 of 7)	NA	889	XM_002158594.3
NW_004168419.1-15	NW_004168419.1	77730	79476	+	780.2	1746	Intergenic	NA	10318	XM_002156165.1
NW_004167517.1-27	NW_004167517.1	58836	61361	+	780.2	2525	promoter-TSS (XM_012699417.1)	NA	-136	XM_012699417.1
NW_004167740.1-6	NW_004167740.1	134098	135215	+	780.2	1117	Intergenic	NA	-2006	XR_001140633.1
NW_004167045.1-36	NW_004167045.1	2342	4110	+	779.5	1768	Intergenic	NA	7170	XM_002161632.3
NW_004173154.1-4	NW_004173154.1	29033	30280	+	779.5	1247	NA	NA	NA	NA
NW_004167552.1-46	NW_004167552.1	144778	147458	+	779.5	2680	promoter-TSS (XM_012699525.1)	NA	395	XM_012699525.1
NW_004171108.1-7	NW_004171108.1	18704	20184	+	777.9	1480	NA	NA	NA	NA
NW_004171570.1-21	NW_004171570.1	18237	21173	+	777.9	2936	promoter-TSS (XM_012707091.1)	NA	-1396	XM_012707091.1
NW_004171092.1-33	NW_004171092.1	9779	12181	+	777.9	2402	promoter-TSS (XM_004210526.2)	NA	-288	XM_004210526.2
NW_004169978.1-10	NW_004169978.1	20199	21734	+	777.9	1535	Intergenic	NA	7397	gene13178
NW_004174244.1-9	NW_004174244.1	21641	23675	+	777.2	2034	NA	NA	NA	NA
NW_004171517.1-5	NW_004171517.1	10551	12264	+	777.2	1713	Intergenic	NA	-35669	XM_012707035.1
NW_004179283.1-15	NW_004179283.1	5974	7373	+	777.2	1399	NA	NA	NA	NA
NW_004170503.1-1	NW_004170503.1	23913	24792	+	777.2	879	promoter-TSS (XM_002160346.3)	NA	397	XM_002160346.3
NW_004166870.1-42	NW_004166870.1	179277	181468	+	777.2	2191	intron (XM_012701618.1, intron 1 of 27)	NA	856	XM_012701618.1
NW_004171988.1-2	NW_004171988.1	42225	44056	+	777.2	1831	NA	NA	NA	NA
NW_004167886.1-10	NW_004167886.1	64363	65771	+	776.4	1408	Intergenic	NA	-5383	XR_001140694.1
NW_004176191.1-7	NW_004176191.1	9302	10691	+	776.4	1389	NA	NA	NA	NA
NW_004167045.1-96	NW_004167045.1	8545	10616	+	775.7	2071	intron (XM_002161632.3, intron 2 of 4)	NA	816	XM_002161632.3
NW_004170629.1-3	NW_004170629.1	19273	22052	+	775.7	2779	Intergenic	NA	17361	XM_004210218.2
NW_004176875.1-8	NW_004176875.1	17082	19312	+	775.7	2230	promoter-TSS (XR_001142448.1)	NA	227	XR_001142448.1
NW_004167352.1-41	NW_004167352.1	152096	153764	+	775.7	1668	promoter-TSS (XM_012698742.1)	NA	509	XM_002161810.3
NW_004167534.1-43	NW_004167534.1	50099	51749	+	774.9	1650	intron (XM_004206975.2, intron 1 of 2)	NA	557	XM_004206975.2
NW_004167850.1-27	NW_004167850.1	34976	37731	+	774.9	2755	promoter-TSS (XM_004207483.2)	NA	375	XM_004207483.2
NW_004184489.1-7	NW_004184489.1	1939	2794	+	774.2	855	NA	NA	NA	NA
NW_004167506.1-66	NW_004167506.1	27921	30197	+	774.2	2276	Intergenic	NA	-9511	XM_012699380.1
NW_004167679.1-42	NW_004167679.1	99540	101840	+	773.4	2300	Intergenic	NA	-4405	XM_012699987.1
NW_004167967.1-12	NW_004167967.1	115137	116783	+	773.4	1646	intron (XM_002162944.3, intron 1 of 9)	NA	633	XM_002162944.3
NW_004169062.1-16	NW_004169062.1	61868	65184	+	773.4	3316	exon (XM_012703563.1, exon 2 of 7)	NA	1573	XM_012703561.1
NW_004167396.1-37	NW_004167396.1	205850	207049	+	773.4	1199	Intergenic	NA	26044	XM_004206715.2
NW_004177761.1-1	NW_004177761.1	5277	6593	+	772.6	1316	NA	NA	NA	NA
NW_004167248.1-46	NW_004167248.1	54968	56491	+	772.6	1523	exon (XM_012698255.1, exon 1 of 11)	NA	722	XM_012698255.1
NW_004168440.1-16	NW_004168440.1	105904	108403	+	772.6	2499	Intergenic	NA	-4529	XM_002161718.3
NW_004168394.1-42	NW_004168394.1	83594	85326	+	771.9	1732	exon (XM_002155452.3, exon 1 of 1)	NA	661	XM_002155452.3
NW_004168233.1-21	NW_004168233.1	38045	39896	+	771.9	1851	intron (XM_002161892.3, intron 1 of 4)	NA	640	XM_002161892.3
NW_004171337.1-22	NW_004171337.1	1331	3150	+	771.9	1819	Intergenic	NA	13374	XM_002166605.3
NW_004168957.1-11	NW_004168957.1	47842	49751	+	771.1	1909	promoter-TSS (XM_012703356.1)	NA	-1826	XM_012703356.1
NW_004169391.1-6	NW_004169391.1	90240	91475	+	771.1	1235	intron (XM_002155615.3, intron 2 of 5)	NA	539	XM_002155615.3
NW_004169004.1-9	NW_004169004.1	12010	14782	+	771.1	2772	promoter-TSS (XM_002163266.3)	NA	115	XM_002163266.3
NW_004170619.1-3	NW_004170619.1	18963	20502	+	770.4	1539	promoter-TSS (XM_012705991.1)	NA	445	XM_012705991.1
NW_004168014.1-68	NW_004168014.1	136173	140462	+	770.4	4289	Intergenic	NA	14518	XM_012701030.1
NW_004170483.1-21	NW_004170483.1	67274	68988	+	770.4	1714	Intergenic	NA	28339	XM_012705837.1
NW_004176561.1-7	NW_004176561.1	6775	8259	+	769.6	1484	NA	NA	NA	NA
NW_004168608.1-25	NW_004168608.1	71878	73980	+	769.6	2102	intron (XM_012702556.1, intron 2 of 6)	NA	797	XM_012702556.1
NW_004167850.1-13	NW_004167850.1	30805	34171	+	768.9	3366	Intergenic	NA	-3490	XM_004207483.2
NW_004169965.1-54	NW_004169965.1	27490	29250	+	768.9	1760	Intergenic	NA	-10516	XR_001141381.1
NW_004178373.1-13	NW_004178373.1	11242	13813	+	768.1	2571	NA	NA	NA	NA
NW_004168410.1-27	NW_004168410.1	33746	34797	+	768.1	1051	Intergenic	NA	11216	XM_002162197.3
NW_004166998.1-38	NW_004166998.1	265273	267848	+	768.1	2575	intron (XM_012706304.1, intron 3 of 3)	NA	6764	XM_012706304.1
NW_004167385.1-17	NW_004167385.1	148499	149880	+	768.1	1381	promoter-TSS (XM_012698883.1)	NA	416	XM_012698886.1
NW_004168151.1-4	NW_004168151.1	139150	140467	+	767.4	1317	promoter-TSS (XM_012701405.1)	NA	93	XM_012701405.1
NW_004173378.1-5	NW_004173378.1	12307	14799	+	767.4	2492	promoter-TSS (XM_002157969.3)	NA	25	XM_012708573.1
NW_004166937.1-4	NW_004166937.1	9308	11402	+	767.4	2094	intron (XM_012702338.1, intron 1 of 10)	NA	1115	XM_012702338.1
NW_004167146.1-5	NW_004167146.1	8357	10467	+	767.4	2110	Intergenic	NA	-9816	XM_004206219.2
NW_004167130.1-7	NW_004167130.1	160398	161483	+	767.4	1085	Intergenic	NA	-11892	XM_012711450.1
NW_004184729.1-2	NW_004184729.1	2400	3019	+	767.4	619	NA	NA	NA	NA
NW_004167373.1-33	NW_004167373.1	175944	177555	+	767.4	1611	intron (XM_002163546.3, intron 2 of 7)	NA	510	XM_002163546.3
NW_004167085.1-18	NW_004167085.1	243693	245756	+	766.6	2063	promoter-TSS (XM_012710986.1)	NA	477	XM_002165074.3
NW_004169438.1-7	NW_004169438.1	75483	78650	+	765.8	3167	promoter-TSS (XM_012704251.1)	NA	-504	XM_012704251.1
NW_004169129.1-11	NW_004169129.1	56580	58595	+	765.8	2015	intron (XM_002161564.3, intron 1 of 1)	NA	761	XM_002161564.3
NW_004171286.1-14	NW_004171286.1	14696	16984	+	765.8	2288	intron (XM_012706799.1, intron 1 of 1)	NA	835	XM_012706798.1
NW_004168838.1-1	NW_004168838.1	28794	29419	+	765.8	625	Intergenic	NA	12955	XM_004208706.2
NW_004167842.1-55	NW_004167842.1	79829	81334	+	765.8	1505	exon (XM_004207474.2, exon 1 of 3)	NA	557	XM_004207474.2
NW_004167119.1-58	NW_004167119.1	44802	47392	+	765.1	2590	Intergenic	NA	-2359	XM_004206163.2
NW_004167925.1-16	NW_004167925.1	9911	12593	+	765.1	2682	promoter-TSS (XM_002162687.3)	NA	-654	XM_002162687.3
NW_004170995.1-32	NW_004170995.1	34368	37094	+	764.3	2726	Intergenic	NA	18043	XM_012706430.1
NW_004171337.1-2	NW_004171337.1	45843	46468	+	763.6	625	Intergenic	NA	-5995	XM_004210656.2
NW_004167135.1-45	NW_004167135.1	113962	115602	+	763.6	1640	intron (XM_002155721.2, intron 2 of 7)	NA	712	XM_002155721.2
NW_004171265.1-4	NW_004171265.1	54443	55402	+	763.6	959	TTS (XM_012706774.1)	NA	15286	XM_012706773.1
NW_004168453.1-21	NW_004168453.1	81105	82728	+	762.8	1623	promoter-TSS (XM_002161039.2)	NA	-210	XM_002161039.2
NW_004167682.1-24	NW_004167682.1	53825	55900	+	762.8	2075	promoter-TSS (XM_012699998.1)	NA	319	XM_012699998.1
NW_004171021.1-20	NW_004171021.1	7108	8958	+	762.8	1850	promoter-TSS (XM_012706461.1)	NA	-42	XM_012706461.1
NW_004168972.1-19	NW_004168972.1	76446	77871	+	762.8	1425	Intergenic	NA	6465	XM_012703389.1
NW_004171067.1-27	NW_004171067.1	15599	18276	+	762.8	2677	NA	NA	NA	NA
NW_004167140.1-1	NW_004167140.1	43302	44959	+	762.8	1657	intron (XM_002154120.3, intron 1 of 3)	NA	819	XM_002154120.3
NW_004173399.1-9	NW_004173399.1	21286	22847	+	762.1	1561	promoter-TSS (XM_012708591.1)	NA	542	XM_002168723.3
NW_004177004.1-37	NW_004177004.1	11755	15167	+	762.1	3412	NA	NA	NA	NA
NW_004168497.1-7	NW_004168497.1	33370	34971	+	762.1	1601	promoter-TSS (XM_004208348.2)	NA	467	XM_002156869.3
NW_004167360.1-1	NW_004167360.1	166064	166689	+	762.1	625	TTS (XM_004206647.2)	NA	2368	XM_004206647.2
NW_004169639.1-20	NW_004169639.1	48796	52700	+	762.1	3904	intron (XM_012704576.1, intron 18 of 21)	NA	46292	XM_012704576.1
NW_004166892.1-27	NW_004166892.1	192436	194104	+	761.3	1668	promoter-TSS (XM_012698681.1)	NA	165	XM_004205511.2
NW_004169381.1-22	NW_004169381.1	14310	16385	+	761.3	2075	Intergenic	NA	-7244	XM_002165711.3
NW_004168645.1-28	NW_004168645.1	20532	23991	+	761.3	3459	promoter-TSS (XM_002155821.3)	NA	-653	XM_002155821.3
NW_004170929.1-8	NW_004170929.1	235	1896	+	760.6	1661	Intergenic	NA	53805	XM_012706357.1
NW_004175008.1-8	NW_004175008.1	21105	22817	+	760.6	1712	promoter-TSS (XM_002160327.3)	NA	-182	XM_002160327.3
NW_004176171.1-4	NW_004176171.1	11845	13274	+	759.8	1429	NA	NA	NA	NA
NW_004166880.1-39	NW_004166880.1	404934	406314	+	759.8	1380	exon (XM_002154648.3, exon 2 of 7)	NA	653	XM_012711333.1
NW_004174178.1-10	NW_004174178.1	11307	13301	+	759.8	1994	promoter-TSS (XM_012709053.1)	NA	487	XM_012709053.1
NW_004167196.1-28	NW_004167196.1	33385	35241	+	759	1856	promoter-TSS (XM_002159900.3)	NA	89	XM_002159900.3
NW_004174029.1-21	NW_004174029.1	30001	33847	+	759	3846	TTS (XR_001142136.1)	NA	1556	XR_001142136.1
NW_004167602.1-1	NW_004167602.1	150057	150946	+	759	889	Intergenic	NA	-23924	XM_012699711.1
NW_004167992.1-3	NW_004167992.1	3801	6493	+	759	2692	Intergenic	NA	-72149	XM_012700975.1
NW_004168063.1-4	NW_004168063.1	31690	33517	+	758.3	1827	exon (XM_002157676.3, exon 2 of 4)	NA	866	XM_002157676.3
NW_004168122.1-11	NW_004168122.1	94049	96749	+	758.3	2700	intron (XM_012701323.1, intron 1 of 12)	NA	7891	XM_012701323.1
NW_004167012.1-78	NW_004167012.1	80316	82629	+	758.3	2313	promoter-TSS (XM_012707149.1)	NA	329	XM_012707162.1
NW_004175001.1-10	NW_004175001.1	18887	20925	+	758.3	2038	intron (XM_004212119.2, intron 1 of 1)	NA	658	XM_004212119.2
NW_004170056.1-1	NW_004170056.1	22476	23606	+	758.3	1130	promoter-TSS (XM_002161318.3)	NA	554	XM_002160239.3
NW_004166963.1-8	NW_004166963.1	95754	97295	+	758.3	1541	intron (XM_012704209.1, intron 1 of 6)	NA	781	XM_012704209.1
NW_004167039.1-2	NW_004167039.1	42018	43412	+	757.5	1394	intron (XM_012708776.1, intron 1 of 23)	NA	712	XM_012708776.1
NW_004167246.1-72	NW_004167246.1	111762	112704	+	756.8	942	Intergenic	NA	-11547	XM_012698245.1
NW_004170038.1-4	NW_004170038.1	1	1785	+	756.8	1784	Intergenic	NA	78952	XM_012705252.1
NW_004173077.1-10	NW_004173077.1	7449	9688	+	756.8	2239	promoter-TSS (XM_004211475.2)	NA	441	XM_004211475.2
NW_004174626.1-9	NW_004174626.1	13338	16366	+	756	3028	NA	NA	NA	NA
NW_004182409.1-14	NW_004182409.1	31	2502	+	756	2471	NA	NA	NA	NA
NW_004169935.1-1	NW_004169935.1	58551	60117	+	756	1566	intron (XM_012705084.1, intron 1 of 7)	NA	736	XM_012705084.1
NW_004173946.1-13	NW_004173946.1	14271	16656	+	756	2385	promoter-TSS (XM_002170206.3)	NA	437	XM_002170206.3
NW_004167712.1-42	NW_004167712.1	84706	87897	+	756	3191	Intergenic	NA	21564	XM_012700110.1
NW_004173656.1-1	NW_004173656.1	3782	4534	+	756	752	Intergenic	NA	7216	XM_012708753.1
NW_004170250.1-30	NW_004170250.1	21092	25350	+	755.3	4258	Intergenic	NA	25395	XM_012705546.1
NW_004169678.1-3	NW_004169678.1	9745	11168	+	755.3	1423	intron (XM_012704656.1, intron 1 of 18)	NA	597	XM_012704656.1
NW_004166944.1-94	NW_004166944.1	265516	268626	+	755.3	3110	intron (XM_012702884.1, intron 3 of 7)	NA	3806	XM_012702884.1
NW_004167192.1-45	NW_004167192.1	69350	72522	+	754.5	3172	promoter-TSS (XM_004206304.2)	NA	-241	XM_004206304.2
NW_004167242.1-18	NW_004167242.1	229567	233535	+	753.7	3968	Intergenic	NA	-143634	XM_012698229.1
NW_004168380.1-41	NW_004168380.1	1330	3136	+	753	1806	Intergenic	NA	-27691	XM_002158346.3
NW_004167684.1-55	NW_004167684.1	152293	155221	+	753	2928	promoter-TSS (XM_002154975.3)	NA	-494	XM_002154975.3
NW_004166872.1-10	NW_004166872.1	511198	512597	+	753	1399	Intergenic	NA	-33272	XM_012704338.1
NW_004169616.1-9	NW_004169616.1	44256	46313	+	752.2	2057	Intergenic	NA	-10887	XM_012704537.1
NW_004168013.1-21	NW_004168013.1	45610	48748	+	752.2	3138	Intergenic	NA	-18456	XM_012701027.1
NW_004169780.1-1	NW_004169780.1	28813	29694	+	752.2	881	Intergenic	NA	20082	XM_012704816.1
NW_004168847.1-7	NW_004168847.1	7688	9293	+	751.5	1605	Intergenic	NA	-3943	XM_012703103.1
NW_004167916.1-36	NW_004167916.1	88453	90741	+	751.5	2288	Intergenic	NA	-13136	XM_002158395.3
NW_004174360.1-7	NW_004174360.1	31097	32643	+	751.5	1546	NA	NA	NA	NA
NW_004169318.1-54	NW_004169318.1	26049	28337	+	750.7	2288	intron (XM_002154496.3, intron 1 of 1)	NA	760	XM_002154496.3
NW_004168281.1-21	NW_004168281.1	70615	73042	+	750	2427	promoter-TSS (XM_012701744.1)	NA	-325	XM_012701744.1
NW_004168547.1-19	NW_004168547.1	2547	4826	+	750	2279	intron (XM_002158930.3, intron 2 of 12)	NA	940	XM_002158930.3
NW_004167748.1-35	NW_004167748.1	113360	115032	+	750	1672	promoter-TSS (XM_012700232.1)	NA	330	XM_012700232.1
NW_004167038.1-47	NW_004167038.1	261899	263582	+	749.2	1683	intron (XM_002158233.3, intron 3 of 6)	NA	613	XM_002158233.3
NW_004168463.1-4	NW_004168463.1	123753	124765	+	749.2	1012	Intergenic	NA	20455	XM_002168296.2
NW_004168700.1-19	NW_004168700.1	38009	40060	+	748.5	2051	intron (XM_012702783.1, intron 1 of 7)	NA	762	XM_012702783.1
NW_004170195.1-15	NW_004170195.1	45773	48749	+	748.5	2976	promoter-TSS (XM_002163435.3)	NA	-54	XM_002163435.3
NW_004167524.1-66	NW_004167524.1	114580	116725	+	747.7	2145	intron (XM_012699441.1, intron 1 of 8)	NA	11113	XM_012699441.1
NW_004172258.1-1	NW_004172258.1	26990	28237	+	747.7	1247	Intergenic	NA	11116	XM_004211138.1
NW_004171956.1-1	NW_004171956.1	50534	52885	+	747.7	2351	Intergenic	NA	-9089	XM_012707482.1
NW_004173781.1-13	NW_004173781.1	23286	25774	+	746.9	2488	intron (XM_004211738.2, intron 1 of 3)	NA	1106	XM_004211738.2
NW_004167695.1-11	NW_004167695.1	5151	6809	+	746.9	1658	Intergenic	NA	-48933	XM_004207258.1
NW_004169779.1-1	NW_004169779.1	33745	35314	+	746.9	1569	intron (XM_002169614.3, intron 1 of 3)	NA	707	XM_002169614.3
NW_004167068.1-12	NW_004167068.1	173988	175713	+	746.9	1725	intron (XM_004206022.2, intron 2 of 4)	NA	878	XM_004206022.2
NW_004167640.1-53	NW_004167640.1	26584	28237	+	746.9	1653	intron (XM_002159715.3, intron 1 of 10)	NA	573	XM_002159715.3
NW_004166879.1-115	NW_004166879.1	148803	150578	+	745.4	1775	promoter-TSS (XM_012710974.1)	NA	320	XM_012710974.1
NW_004167247.1-86	NW_004167247.1	101931	105101	+	745.4	3170	Intergenic	NA	-18323	XM_012698249.1
NW_004167038.1-39	NW_004167038.1	125847	127543	+	744.7	1696	promoter-TSS (XM_012708724.1)	NA	350	XM_012708724.1
NW_004169287.1-32	NW_004169287.1	48713	50214	+	743.9	1501	promoter-TSS (XM_002167072.3)	NA	418	XM_002167072.3
NW_004177823.1-4	NW_004177823.1	153	1579	+	743.9	1426	NA	NA	NA	NA
NW_004167513.1-5	NW_004167513.1	153105	154710	+	743.2	1605	intron (XM_002161483.2, intron 1 of 1)	NA	618	XM_002161483.2
NW_004185047.1-6	NW_004185047.1	999	2452	+	743.2	1453	NA	NA	NA	NA
NW_004170115.1-14	NW_004170115.1	38135	40555	+	743.2	2420	Intergenic	NA	-3234	XM_002162002.3
NW_004172762.1-10	NW_004172762.1	8299	11329	+	742.4	3030	NA	NA	NA	NA
NW_004171015.1-10	NW_004171015.1	45010	48203	+	742.4	3193	promoter-TSS (XM_012706455.1)	NA	157	XM_012706455.1
NW_004167717.1-21	NW_004167717.1	153540	155373	+	742.4	1833	promoter-TSS (XM_004207294.2)	NA	781	XM_012700130.1
NW_004168223.1-81	NW_004168223.1	77590	82947	+	742.4	5357	Intergenic	NA	13628	XR_001140837.1
NW_004172349.1-3	NW_004172349.1	37951	39205	+	741.7	1254	intron (XR_001141880.1, intron 2 of 2)	NA	663	XR_001141880.1
NW_004167048.1-49	NW_004167048.1	84736	86261	+	741.7	1525	promoter-TSS (XM_002164937.2)	NA	466	XM_002164937.2
NW_004175842.1-1	NW_004175842.1	1	3338	+	741.7	3337	TTS (XM_012709837.1)	NA	507	XM_004212299.2
NW_004173440.1-1	NW_004173440.1	25902	26903	+	740.9	1001	Intergenic	NA	7331	XM_004211630.2
NW_004167666.1-2	NW_004167666.1	33061	33951	+	740.9	890	intron (XM_012699943.1, intron 1 of 3)	NA	1849	XM_012699943.1
NW_004173862.1-26	NW_004173862.1	2293	5396	+	740.9	3103	promoter-TSS (XM_012708877.1)	NA	7	XM_012708877.1
NW_004167042.1-48	NW_004167042.1	189610	191258	+	740.1	1648	Intergenic	NA	-11939	XM_002169757.3
NW_004172154.1-4	NW_004172154.1	38725	40781	+	740.1	2056	Intergenic	NA	-2951	XM_012707671.1
NW_004166977.1-61	NW_004166977.1	169101	171196	+	740.1	2095	intron (XM_002164459.3, intron 3 of 5)	NA	865	XM_002164459.3
NW_004168972.1-27	NW_004168972.1	47807	50382	+	740.1	2575	promoter-TSS (XM_012703384.1)	NA	433	XM_012703384.1
NW_004167445.1-50	NW_004167445.1	58644	64741	+	740.1	6097	Intergenic	NA	32325	XM_012699121.1
NW_004167971.1-10	NW_004167971.1	144239	146271	+	740.1	2032	Intergenic	NA	5674	XM_004207685.2
NW_004167272.1-35	NW_004167272.1	154614	156271	+	739.4	1657	intron (XM_002167635.3, intron 1 of 6)	NA	626	XM_002167635.3
NW_004167192.1-50	NW_004167192.1	221262	222946	+	739.4	1684	intron (XM_004206307.2, intron 1 of 12)	NA	619	XM_004206307.2
NW_004168279.1-37	NW_004168279.1	20257	22941	+	739.4	2684	promoter-TSS (XM_012701733.1)	NA	381	XM_002156852.3
NW_004172145.1-10	NW_004172145.1	12834	14536	+	739.4	1702	NA	NA	NA	NA
NW_004167008.1-59	NW_004167008.1	14773	20056	+	739.4	5283	promoter-TSS (NM_001280955.1)	NA	-289	NM_001280955.1
NW_004166883.1-38	NW_004166883.1	318706	320125	+	738.6	1419	Intergenic	NA	-16780	XM_012711665.1
NW_004169869.1-3	NW_004169869.1	40455	42212	+	738.6	1757	intron (XM_012704963.1, intron 1 of 9)	NA	813	XM_012704963.1
NW_004169562.1-6	NW_004169562.1	28412	30158	+	738.6	1746	intron (XM_002161651.2, intron 1 of 2)	NA	803	XM_002161651.2
NW_004167079.1-47	NW_004167079.1	218028	219634	+	737.9	1606	Intergenic	NA	-14328	XM_004206051.2
NW_004167645.1-15	NW_004167645.1	427	2242	+	737.9	1815	Intergenic	NA	-56381	XR_001140589.1
NW_004166928.1-26	NW_004166928.1	182363	185657	+	737.9	3294	exon (XM_002167974.3, exon 1 of 11)	NA	1637	XM_012701669.1
NW_004167831.1-5	NW_004167831.1	83950	85532	+	737.9	1582	TTS (XM_002163740.3)	NA	624	XM_002163740.3
NW_004167367.1-38	NW_004167367.1	39532	41935	+	737.9	2403	intron (XM_002160053.3, intron 2 of 11)	NA	642	XM_002160053.3
NW_004168223.1-27	NW_004168223.1	26952	28549	+	737.1	1597	Intergenic	NA	4316	XM_012701605.1
NW_004167068.1-19	NW_004167068.1	83176	84476	+	737.1	1300	intron (XM_002154138.3, intron 1 of 6)	NA	582	XM_002154138.3
NW_004168556.1-27	NW_004168556.1	85009	86484	+	736.4	1475	intron (XM_002163482.3, intron 1 of 5)	NA	510	XM_002163482.3
NW_004178995.1-24	NW_004178995.1	7534	10785	+	736.4	3251	NA	NA	NA	NA
NW_004170877.1-24	NW_004170877.1	50052	54035	+	736.4	3983	NA	NA	NA	NA
NW_004168351.1-53	NW_004168351.1	87321	89087	+	736.4	1766	intron (XM_002167180.3, intron 1 of 2)	NA	10494	XM_002167180.3
NW_004170424.1-7	NW_004170424.1	44680	46166	+	736.4	1486	intron (XM_002159974.3, intron 1 of 4)	NA	510	XM_002159974.3
NW_004169124.1-14	NW_004169124.1	40447	42180	+	735.6	1733	Intergenic	NA	-7715	XM_012703701.1
NW_004172787.1-6	NW_004172787.1	154	1416	+	735.6	1262	NA	NA	NA	NA
NW_004176688.1-3	NW_004176688.1	16296	17627	+	735.6	1331	exon (XM_002158454.3, exon 1 of 1)	NA	717	XM_002158454.3
NW_004169949.1-23	NW_004169949.1	31841	35362	+	734.8	3521	promoter-TSS (XM_004209714.1)	NA	187	XM_004209714.1
NW_004168862.1-40	NW_004168862.1	99643	103626	+	734.1	3983	Intergenic	NA	-49470	XM_004208733.1
NW_004173647.1-14	NW_004173647.1	36917	37718	+	734.1	801	NA	NA	NA	NA
NW_004168299.1-1	NW_004168299.1	7445	8712	+	734.1	1267	Intergenic	NA	72066	XM_012701790.1
NW_004167233.1-10	NW_004167233.1	197448	199724	+	734.1	2276	promoter-TSS (XM_002154422.3)	NA	-109	XM_002154422.3
NW_004167496.1-23	NW_004167496.1	155862	158233	+	733.3	2371	Intergenic	NA	-8462	XM_012699338.1
NW_004168542.1-8	NW_004168542.1	90540	92662	+	733.3	2122	Intergenic	NA	-40718	XR_001140980.1
NW_004177619.1-1	NW_004177619.1	842	2657	+	733.3	1815	NA	NA	NA	NA
NW_004167590.1-3	NW_004167590.1	119640	121466	+	732.6	1826	intron (XM_002170224.3, intron 1 of 14)	NA	868	XM_002170224.3
NW_004167074.1-22	NW_004167074.1	153137	154742	+	731.8	1605	intron (XM_012710497.1, intron 1 of 20)	NA	-14035	XR_001142558.1
NW_004171751.1-20	NW_004171751.1	27019	30422	+	731.8	3403	Intergenic	NA	-6139	XM_012707285.1
NW_004167446.1-6	NW_004167446.1	131437	133118	+	731.8	1681	intron (XM_012699126.1, intron 1 of 6)	NA	705	XM_012699126.1
NW_004167300.1-43	NW_004167300.1	10744	12627	+	731.8	1883	intron (XM_012698502.1, intron 3 of 3)	NA	747	XM_012698502.1
NW_004168556.1-52	NW_004168556.1	66192	68248	+	731.1	2056	intron (XM_002161161.3, intron 2 of 5)	NA	786	XM_002161161.3
NW_004172882.1-8	NW_004172882.1	21617	23165	+	731.1	1548	intron (XM_002157915.3, intron 1 of 1)	NA	739	XM_002157915.3
NW_004168535.1-52	NW_004168535.1	20859	22931	+	731.1	2072	exon (XM_012702371.1, exon 1 of 2)	NA	717	XM_012702371.1
NW_004167318.1-9	NW_004167318.1	158525	160715	+	730.3	2190	Intergenic	NA	-24206	XM_004206573.2
NW_004166925.1-35	NW_004166925.1	250089	251506	+	729.6	1417	TTS (XR_001140818.1)	NA	1177	XR_001140818.1
NW_004177643.1-11	NW_004177643.1	12680	15951	+	728.8	3271	NA	NA	NA	NA
NW_004177623.1-8	NW_004177623.1	4598	6247	+	728.8	1649	NA	NA	NA	NA
NW_004170512.1-20	NW_004170512.1	9577	10499	+	728	922	Intergenic	NA	-24998	XR_001141521.1
NW_004173409.1-8	NW_004173409.1	7557	8925	+	728	1368	intron (XR_001142045.1, intron 1 of 2)	NA	518	XR_001142046.1
NW_004168209.1-1	NW_004168209.1	129558	130566	+	727.3	1008	promoter-TSS (XM_002159261.3)	NA	341	XM_002159261.3
NW_004166881.1-38	NW_004166881.1	474288	475785	+	726.5	1497	intron (XM_002157614.3, intron 1 of 1)	NA	599	XM_002157614.3
NW_004167084.1-51	NW_004167084.1	25354	27454	+	726.5	2100	intron (XM_012710909.1, intron 2 of 13)	NA	19420	XM_012710909.1
NW_004171712.1-8	NW_004171712.1	40067	41784	+	726.5	1717	NA	NA	NA	NA
NW_004172235.1-3	NW_004172235.1	35059	36816	+	726.5	1757	intron (XR_001141866.1, intron 3 of 3)	NA	29351	XR_001141866.1
NW_004179748.1-6	NW_004179748.1	6674	7952	+	725.8	1278	exon (XM_012710735.1, exon 5 of 6)	NA	7135	XM_012710735.1
NW_004167172.1-3	NW_004167172.1	79060	80442	+	725.8	1382	Intergenic	NA	9860	XM_004206275.2
NW_004167803.1-43	NW_004167803.1	127448	129427	+	725.8	1979	Intergenic	NA	34155	XM_002154143.3
NW_004168378.1-1	NW_004168378.1	115820	117211	+	725.8	1391	promoter-TSS (XM_012701992.1)	NA	224	XM_012701992.1
NW_004168137.1-7	NW_004168137.1	9470	11353	+	725	1883	Intergenic	NA	23000	XM_012701371.1
NW_004167645.1-25	NW_004167645.1	79839	82115	+	725	2276	promoter-TSS (XM_002164961.3)	NA	481	XM_002164961.3
NW_004167027.1-41	NW_004167027.1	225927	229040	+	725	3113	intron (XM_002164668.3, intron 1 of 6)	NA	1357	XM_002164668.3
NW_004167723.1-9	NW_004167723.1	118019	119445	+	725	1426	exon (XM_012700146.1, exon 2 of 2)	NA	727	XM_012700146.1
NW_004170865.1-4	NW_004170865.1	7142	9493	+	725	2351	promoter-TSS (gene14873)	NA	92	gene14873
NW_004174586.1-1	NW_004174586.1	19462	20776	+	725	1314	Intergenic	NA	8806	XM_012709276.1
NW_004166923.1-22	NW_004166923.1	357696	359199	+	724.3	1503	intron (XM_002158139.3, intron 1 of 6)	NA	580	XM_002158139.3
NW_004172499.1-18	NW_004172499.1	41934	43707	+	724.3	1773	Intergenic	NA	30122	XM_002155323.3
NW_004167570.1-7	NW_004167570.1	89898	91318	+	723.5	1420	intron (XM_002165052.3, intron 1 of 5)	NA	693	XM_002165052.3
NW_004167625.1-7	NW_004167625.1	44855	45713	+	723.5	858	promoter-TSS (XM_002162123.2)	NA	341	XM_002162123.2
NW_004171700.1-12	NW_004171700.1	6197	7871	+	723.5	1674	promoter-TSS (XM_002158687.3)	NA	439	XM_002158687.3
NW_004167602.1-9	NW_004167602.1	98916	100352	+	723.5	1436	promoter-TSS (XM_012699710.1)	NA	362	XM_012699710.1
NW_004167391.1-5	NW_004167391.1	167055	169419	+	723.5	2364	promoter-TSS (XM_012698910.1)	NA	-779	XM_012698910.1
NW_004167426.1-1	NW_004167426.1	60983	62566	+	722.8	1583	intron (XM_004206759.2, intron 1 of 7)	NA	772	XM_004206759.2
NW_004167290.1-31	NW_004167290.1	189112	191346	+	722.8	2234	intron (XM_002158486.3, intron 2 of 19)	NA	964	XM_002158486.3
NW_004166936.1-91	NW_004166936.1	133453	136235	+	722	2782	promoter-TSS (XM_002153760.3)	NA	-154	XM_002153760.3
NW_004170522.1-3	NW_004170522.1	53436	54637	+	721.2	1201	Intergenic	NA	-32412	XM_004210149.1
NW_004173224.1-1	NW_004173224.1	3144	4251	+	721.2	1107	promoter-TSS (XM_012708470.1)	NA	401	XM_012708470.1
NW_004167881.1-42	NW_004167881.1	155595	159676	+	720.5	4081	promoter-TSS (XM_012700643.1)	NA	-665	XM_012700643.1
NW_004169934.1-11	NW_004169934.1	39182	40859	+	720.5	1677	exon (XM_012705081.1, exon 1 of 3)	NA	671	XM_012705081.1
NW_004173993.1-9	NW_004173993.1	17471	19139	+	720.5	1668	intron (XM_012708954.1, intron 1 of 3)	NA	9933	XM_012708954.1
NW_004179418.1-3	NW_004179418.1	9760	10810	+	720.5	1050	intron (XM_004212892.2, intron 1 of 1)	NA	537	XM_004212892.2
NW_004184719.1-1	NW_004184719.1	1	703	+	719.7	702	NA	NA	NA	NA
NW_004167246.1-17	NW_004167246.1	191497	193368	+	719.7	1871	Intergenic	NA	-4931	XM_012698246.1
NW_004171249.1-14	NW_004171249.1	55786	57936	+	719.7	2150	promoter-TSS (XM_002163102.2)	NA	236	XM_002163102.2
NW_004166898.1-6	NW_004166898.1	94	2475	+	719.7	2381	Intergenic	NA	-16065	XM_012699238.1
NW_004168606.1-5	NW_004168606.1	84240	85561	+	719.7	1321	Intergenic	NA	-19139	XM_012702552.1
NW_004179761.1-1	NW_004179761.1	2334	3281	+	719	947	NA	NA	NA	NA
NW_004170268.1-2	NW_004170268.1	13175	14332	+	719	1157	intron (XM_002161232.3, intron 1 of 9)	NA	641	XM_002161232.3
NW_004167878.1-25	NW_004167878.1	37206	39917	+	719	2711	Intergenic	NA	-9696	XM_002162514.3
NW_004171598.1-1	NW_004171598.1	3780	4656	+	719	876	NA	NA	NA	NA
NW_004169273.1-18	NW_004169273.1	93494	95230	+	718.2	1736	intron (XM_012703958.1, intron 1 of 2)	NA	617	XM_012703958.1
NW_004167034.1-1	NW_004167034.1	128335	129901	+	718.2	1566	promoter-TSS (XM_004205930.1)	NA	-989	XM_004205930.1
NW_004174627.1-8	NW_004174627.1	1807	3270	+	718.2	1463	promoter-TSS (XM_012709299.1)	NA	460	XM_012709299.1
NW_004169009.1-12	NW_004169009.1	86225	87912	+	718.2	1687	intron (XM_002165484.3, intron 1 of 11)	NA	672	XM_002165484.3
NW_004167298.1-1	NW_004167298.1	108780	109786	+	717.5	1006	promoter-TSS (XM_012698493.1)	NA	472	XM_012698493.1
NW_004167171.1-5	NW_004167171.1	208778	209800	+	716.7	1022	promoter-TSS (XM_012711652.1)	NA	411	XM_002168003.3
NW_004168620.1-25	NW_004168620.1	58741	60478	+	716.7	1737	intron (XM_002166152.3, intron 2 of 22)	NA	564	XM_002166152.3
NW_004166869.1-201	NW_004166869.1	297635	299610	+	716.7	1975	intron (XM_012699923.1, intron 1 of 10)	NA	729	XM_012699923.1
NW_004167585.1-7	NW_004167585.1	132189	133762	+	716.7	1573	promoter-TSS (XM_002154025.3)	NA	-288	XM_012699654.1
NW_004169754.1-1	NW_004169754.1	68874	69499	+	715.9	625	promoter-TSS (XM_004209563.2)	NA	142	XM_004209563.2
NW_004167381.1-7	NW_004167381.1	164471	165789	+	715.9	1318	Intergenic	NA	-7551	XM_002154944.3
NW_004169289.1-14	NW_004169289.1	14111	15975	+	715.2	1864	intron (XM_002165436.3, intron 1 of 13)	NA	720	XM_002165436.3
NW_004168645.1-20	NW_004168645.1	107121	108613	+	715.2	1492	promoter-TSS (XM_012702643.1)	NA	493	XM_012702643.1
NW_004170347.1-3	NW_004170347.1	59965	61672	+	715.2	1707	Intergenic	NA	-31508	XM_012705663.1
NW_004168004.1-40	NW_004168004.1	123404	127453	+	715.2	4049	promoter-TSS (XM_002156577.3)	NA	-229	XM_002156577.3
NW_004172257.1-9	NW_004172257.1	40460	42100	+	715.2	1640	promoter-TSS (XM_012707749.1)	NA	-819	XM_012707749.1
NW_004169833.1-3	NW_004169833.1	69901	71031	+	714.4	1130	promoter-TSS (XM_012704905.1)	NA	433	XM_002170716.2
NW_004169112.1-8	NW_004169112.1	367	1144	+	714.4	777	Intergenic	NA	-43345	XM_012703682.1
NW_004170859.1-31	NW_004170859.1	16545	18744	+	714.4	2199	Intergenic	NA	-10299	XM_012706281.1
NW_004175298.1-9	NW_004175298.1	7683	9462	+	714.4	1779	NA	NA	NA	NA
NW_004186261.1-2	NW_004186261.1	45	2308	+	713.7	2263	NA	NA	NA	NA
NW_004172751.1-2	NW_004172751.1	39274	40031	+	713.7	757	Intergenic	NA	4822	XM_012708130.1
NW_004168582.1-23	NW_004168582.1	55595	59438	+	713.7	3843	promoter-TSS (XM_012702495.1)	NA	-291	XM_012702495.1
NW_004168439.1-17	NW_004168439.1	90829	92380	+	713.7	1551	Intergenic	NA	-3244	XM_002164592.3
NW_004168010.1-42	NW_004168010.1	145122	147185	+	713.7	2063	Intergenic	NA	-18280	XM_004207739.1
NW_004170197.1-15	NW_004170197.1	10115	13033	+	713.7	2918	Intergenic	NA	-6473	XM_012705470.1
NW_004168777.1-9	NW_004168777.1	74270	75638	+	712.9	1368	promoter-TSS (XM_002159618.3)	NA	300	XM_002159618.3
NW_004169631.1-2	NW_004169631.1	2550	4829	+	712.9	2279	Intergenic	NA	7781	XM_004209447.2
NW_004168769.1-14	NW_004168769.1	49042	50106	+	712.2	1064	Intergenic	NA	-6642	XM_002154156.3
NW_004166936.1-76	NW_004166936.1	237352	240350	+	712.2	2998	Intergenic	NA	-23007	XM_012702318.1
NW_004169339.1-10	NW_004169339.1	13071	15151	+	712.2	2080	Intergenic	NA	-16377	XM_012704086.1
NW_004168111.1-11	NW_004168111.1	3204	5560	+	712.2	2356	Intergenic	NA	-7229	XR_001140794.1
NW_004168608.1-18	NW_004168608.1	10239	12186	+	712.2	1947	Intergenic	NA	62514	XM_012702556.1
NW_004168349.1-1	NW_004168349.1	17175	18765	+	712.2	1590	intron (XM_002165354.3, intron 1 of 4)	NA	817	XM_002165354.3
NW_004174892.1-7	NW_004174892.1	8287	9796	+	711.4	1509	NA	NA	NA	NA
NW_004172524.1-2	NW_004172524.1	34739	36206	+	711.4	1467	intron (XM_002159799.3, intron 1 of 6)	NA	667	XM_002159799.3
NW_004168312.1-4	NW_004168312.1	52339	53348	+	711.4	1009	promoter-TSS (XM_002165131.3)	NA	331	XM_002165131.3
NW_004166972.1-88	NW_004166972.1	174686	176850	+	711.4	2164	intron (XM_012704735.1, intron 1 of 4)	NA	736	XM_012704735.1
NW_004170880.1-14	NW_004170880.1	48430	50198	+	711.4	1768	Intergenic	NA	-7147	XM_002162776.3
NW_004167746.1-6	NW_004167746.1	82997	84426	+	710.7	1429	promoter-TSS (XM_012700228.1)	NA	492	XM_012700228.1
NW_004173143.1-9	NW_004173143.1	33629	35173	+	710.7	1544	Intergenic	NA	24250	XM_012708417.1
NW_004168240.1-98	NW_004168240.1	119614	122044	+	709.9	2430	Intergenic	NA	-12445	XM_012701645.1
NW_004167239.1-8	NW_004167239.1	23343	24666	+	709.1	1323	Intergenic	NA	92807	XM_012698217.1
NW_004171051.1-4	NW_004171051.1	26320	28378	+	709.1	2058	Intergenic	NA	16312	XM_012706508.1
NW_004168573.1-15	NW_004168573.1	100276	102831	+	708.4	2555	promoter-TSS (XM_002158006.3)	NA	65	XM_002158006.3
NW_004167980.1-27	NW_004167980.1	81608	83602	+	708.4	1994	Intergenic	NA	-12032	XM_002156164.3
NW_004171638.1-1	NW_004171638.1	6574	8536	+	708.4	1962	intron (XM_012707171.1, intron 1 of 9)	NA	933	XM_012707171.1
NW_004172045.1-20	NW_004172045.1	6229	7860	+	708.4	1631	intron (XM_002157284.3, intron 2 of 6)	NA	573	XM_002157284.3
NW_004168857.1-31	NW_004168857.1	4948	6629	+	707.6	1681	intron (XM_012703135.1, intron 1 of 14)	NA	525	XM_012703135.1
NW_004171852.1-4	NW_004171852.1	6047	7612	+	707.6	1565	promoter-TSS (XM_002170451.3)	NA	-1800	XM_002170451.3
NW_004168679.1-42	NW_004168679.1	50015	51672	+	707.6	1657	promoter-TSS (XM_012702735.1)	NA	485	XM_012702735.1
NW_004178882.1-1	NW_004178882.1	22	1324	+	707.6	1302	intron (XM_012710636.1, intron 1 of 3)	NA	548	XM_012710636.1
NW_004167208.1-5	NW_004167208.1	238360	241588	+	706.9	3228	Intergenic	NA	42572	XM_002163177.2
NW_004174457.1-2	NW_004174457.1	9885	11176	+	706.9	1291	Intergenic	NA	21011	XR_001142213.1
NW_004173597.1-3	NW_004173597.1	37003	37878	+	706.9	875	Intergenic	NA	13797	XM_002162159.3
NW_004177790.1-10	NW_004177790.1	104	3078	+	706.9	2974	NA	NA	NA	NA
NW_004184095.1-1	NW_004184095.1	17	1311	+	706.9	1294	NA	NA	NA	NA
NW_004179671.1-21	NW_004179671.1	8465	10192	+	706.9	1727	Intergenic	NA	-2662	XR_001142633.1
NW_004169376.1-10	NW_004169376.1	38298	40064	+	706.9	1766	Intergenic	NA	-3445	XM_012704157.1
NW_004172023.1-3	NW_004172023.1	48951	49958	+	706.1	1007	promoter-TSS (XM_004211015.1)	NA	338	XM_004211015.1
NW_004172715.1-25	NW_004172715.1	12374	15526	+	705.4	3152	promoter-TSS (XM_002167128.3)	NA	-443	XM_002167147.2
NW_004167218.1-8	NW_004167218.1	224503	226865	+	705.4	2362	Intergenic	NA	-7152	XR_001140351.1
NW_004169398.1-1	NW_004169398.1	1	703	+	705.4	702	Intergenic	NA	86774	XM_012704189.1
NW_004169586.1-35	NW_004169586.1	79979	81578	+	705.4	1599	intron (XM_004209408.2, intron 1 of 4)	NA	683	XM_004209408.2
NW_004168115.1-18	NW_004168115.1	30036	31787	+	705.4	1751	intron (XM_002169376.3, intron 1 of 7)	NA	5500	XM_002169376.3
NW_004167213.1-42	NW_004167213.1	226715	228838	+	704.6	2123	intron (XM_002160196.2, intron 1 of 12)	NA	738	XM_002160196.2
NW_004173190.1-1	NW_004173190.1	19351	23239	+	704.6	3888	Intergenic	NA	11862	XM_012708444.1
NW_004175402.1-9	NW_004175402.1	10654	12014	+	704.6	1360	NA	NA	NA	NA
NW_004168517.1-1	NW_004168517.1	7790	8665	+	704.6	875	Intergenic	NA	-7085	XM_004208367.2
NW_004168014.1-36	NW_004168014.1	150294	151449	+	703.9	1155	Intergenic	NA	27072	XM_012701030.1
NW_004169329.1-18	NW_004169329.1	60413	62749	+	703.9	2336	promoter-TSS (XM_012704066.1)	NA	192	XM_012704066.1
NW_004167302.1-28	NW_004167302.1	182505	184371	+	703.9	1866	Intergenic	NA	-61246	XM_012698512.1
NW_004168842.1-12	NW_004168842.1	66544	68382	+	703.1	1838	promoter-TSS (XM_012703087.1)	NA	-1318	XM_012703087.1
NW_004169191.1-29	NW_004169191.1	21233	23865	+	703.1	2632	Intergenic	NA	-20969	XM_012703803.1
NW_004170400.1-19	NW_004170400.1	51385	53227	+	702.3	1842	NA	NA	NA	NA
NW_004169040.1-33	NW_004169040.1	34737	36962	+	702.3	2225	promoter-TSS (XM_002163829.3)	NA	406	XM_002163829.3
NW_004173915.1-9	NW_004173915.1	21509	25088	+	702.3	3579	promoter-TSS (XM_002161370.3)	NA	21	XM_002161370.3
NW_004167319.1-20	NW_004167319.1	108208	110025	+	702.3	1817	intron (XM_002155134.3, intron 2 of 2)	NA	849	XM_002155134.3
NW_004185117.1-2	NW_004185117.1	46	1318	+	701.6	1272	NA	NA	NA	NA
NW_004170479.1-10	NW_004170479.1	54176	57303	+	701.6	3127	Intergenic	NA	-40635	XR_001141510.1
NW_004172985.1-10	NW_004172985.1	27279	28720	+	701.6	1441	Intergenic	NA	27869	XM_012708290.1
NW_004167353.1-42	NW_004167353.1	19586	21564	+	701.6	1978	exon (XM_002160135.3, exon 1 of 3)	NA	752	XM_002160135.3
NW_004169933.1-2	NW_004169933.1	75303	77210	+	701.6	1907	Intergenic	NA	-2034	XM_012705080.1
NW_004183538.1-13	NW_004183538.1	2188	3904	+	700.8	1716	NA	NA	NA	NA
NW_004167122.1-20	NW_004167122.1	27898	29547	+	700.8	1649	Intergenic	NA	-10278	XM_002167654.3
NW_004169128.1-13	NW_004169128.1	96167	98139	+	700.8	1972	promoter-TSS (XM_002169295.3)	NA	-1793	XM_002169295.3
NW_004167694.1-35	NW_004167694.1	31703	35236	+	700.8	3533	promoter-TSS (XM_002164865.3)	NA	-112	XM_002164643.3
NW_004170881.1-8	NW_004170881.1	30324	31850	+	700.1	1526	Intergenic	NA	-7679	XM_012706305.1
NW_004177335.1-12	NW_004177335.1	9916	12458	+	700.1	2542	Intergenic	NA	5279	XM_002159022.3
NW_004166997.1-4	NW_004166997.1	100862	102350	+	700.1	1488	intron (XM_012706261.1, intron 1 of 6)	NA	657	XM_012706261.1
NW_004168710.1-52	NW_004168710.1	87426	89157	+	700.1	1731	exon (XM_012702803.1, exon 2 of 4)	NA	630	XM_012702803.1
NW_004168875.1-33	NW_004168875.1	91042	92771	+	700.1	1729	exon (XM_002158639.3, exon 1 of 2)	NA	771	XM_002158639.3
NW_004169015.1-20	NW_004169015.1	38830	40431	+	699.3	1601	Intergenic	NA	-5801	XM_012703475.1
NW_004178483.1-15	NW_004178483.1	6045	8928	+	699.3	2883	NA	NA	NA	NA
NW_004177763.1-8	NW_004177763.1	4171	5933	+	699.3	1762	intron (XM_012710398.1, intron 1 of 2)	NA	665	XM_012710398.1
NW_004167000.1-124	NW_004167000.1	73214	75782	+	699.3	2568	Intergenic	NA	-10746	XM_002153820.3
NW_004167961.1-19	NW_004167961.1	150011	151487	+	698.6	1476	intron (XM_002159880.2, intron 1 of 8)	NA	522	XM_002159880.2
NW_004174629.1-8	NW_004174629.1	27594	30744	+	698.6	3150	NA	NA	NA	NA
NW_004178137.1-15	NW_004178137.1	3220	6009	+	697.8	2789	Intergenic	NA	9728	XM_004212743.1
NW_004167137.1-4	NW_004167137.1	98835	100272	+	697.8	1437	intron (XM_012711478.1, intron 4 of 8)	NA	8410	XM_012711478.1
NW_004180451.1-5	NW_004180451.1	2934	4105	+	697	1171	NA	NA	NA	NA
NW_004167589.1-42	NW_004167589.1	68362	70323	+	697	1961	intron (XM_012699667.1, intron 1 of 5)	NA	866	XM_012699667.1
NW_004171432.1-2	NW_004171432.1	28950	30517	+	697	1567	Intergenic	NA	21410	XM_004210715.2
NW_004169491.1-2	NW_004169491.1	36582	39306	+	697	2724	intron (XM_012704341.1, intron 12 of 14)	NA	-21014	XM_004209326.1
NW_004176010.1-7	NW_004176010.1	11500	12980	+	697	1480	NA	NA	NA	NA
NW_004167635.1-21	NW_004167635.1	47876	49951	+	696.3	2075	Intergenic	NA	33942	XM_002156208.3
NW_004167358.1-19	NW_004167358.1	33380	35558	+	696.3	2178	Intergenic	NA	-4444	XM_012698769.1
NW_004172048.1-16	NW_004172048.1	12079	15118	+	696.3	3039	promoter-TSS (XM_012707565.1)	NA	-337	XM_012707565.1
NW_004176695.1-12	NW_004176695.1	2345	4063	+	696.3	1718	intron (XM_002156021.3, intron 1 of 1)	NA	695	XM_012710107.1
NW_004170803.1-22	NW_004170803.1	38108	39849	+	696.3	1741	intron (XM_002157545.3, intron 1 of 8)	NA	692	XM_002157545.3
NW_004177425.1-10	NW_004177425.1	1025	2492	+	695.5	1467	exon (XM_004212614.1, exon 1 of 1)	NA	517	XM_004212614.1
NW_004169717.1-5	NW_004169717.1	40205	41518	+	695.5	1313	Intergenic	NA	-8572	XM_012704716.1
NW_004172611.1-16	NW_004172611.1	36554	38309	+	695.5	1755	promoter-TSS (XM_004211275.1)	NA	-936	XM_004211275.1
NW_004168681.1-48	NW_004168681.1	85243	86910	+	695.5	1667	Intergenic	NA	-12219	XM_012702737.1
NW_004168508.1-5	NW_004168508.1	87251	88535	+	695.5	1284	promoter-TSS (XM_002157211.2)	NA	432	XM_002157211.2
NW_004167127.1-33	NW_004167127.1	210197	212151	+	695.5	1954	promoter-TSS (XM_002169936.3)	NA	152	XM_012711431.1
NW_004174700.1-22	NW_004174700.1	5072	7483	+	695.5	2411	NA	NA	NA	NA
NW_004167921.1-7	NW_004167921.1	95045	98532	+	694.8	3487	intron (XM_002168413.3, intron 1 of 1)	NA	1386	XM_002168413.3
NW_004172544.1-2	NW_004172544.1	45736	47216	+	694.8	1480	NA	NA	NA	NA
NW_004169598.1-9	NW_004169598.1	10424	12711	+	694.8	2287	intron (XM_002156410.3, intron 1 of 1)	NA	1033	XM_002156410.3
NW_004169125.1-78	NW_004169125.1	91773	93874	+	694.8	2101	exon (XM_012703704.1, exon 2 of 4)	NA	606	XM_012703704.1
NW_004170267.1-6	NW_004170267.1	9350	11814	+	694.8	2464	Intergenic	NA	18386	XR_001141456.1
NW_004177459.1-5	NW_004177459.1	337	1484	+	694	1147	NA	NA	NA	NA
NW_004167624.1-40	NW_004167624.1	29954	32074	+	694	2120	promoter-TSS (XM_002163969.2)	NA	325	XM_012699791.1
NW_004167102.1-9	NW_004167102.1	160367	162081	+	694	1714	intron (XM_012711299.1, intron 1 of 37)	NA	562	XM_012711299.1
NW_004170512.1-33	NW_004170512.1	16015	18586	+	694	2571	Intergenic	NA	-17736	XR_001141521.1
NW_004167549.1-23	NW_004167549.1	36936	38834	+	694	1898	promoter-TSS (XM_012699514.1)	NA	417	XM_012699514.1
NW_004170927.1-16	NW_004170927.1	50115	53200	+	693.3	3085	exon (XM_012706355.1, exon 2 of 2)	NA	7178	XM_012706355.1
NW_004169821.1-1	NW_004169821.1	11606	12357	+	693.3	751	Intergenic	NA	-2294	XM_002168727.2
NW_004175529.1-22	NW_004175529.1	16060	17980	+	693.3	1920	Intergenic	NA	10583	XM_012709718.1
NW_004168344.1-32	NW_004168344.1	112970	115396	+	692.5	2426	intron (XM_012701908.1, intron 1 of 2)	NA	1011	XM_012701908.1
NW_004167107.1-6	NW_004167107.1	15609	16956	+	692.5	1347	intron (XM_012711324.1, intron 1 of 3)	NA	514	XM_012711324.1
NW_004167574.1-46	NW_004167574.1	146044	148104	+	692.5	2060	Intergenic	NA	14918	XM_012699604.1
NW_004168416.1-49	NW_004168416.1	11785	14059	+	691.8	2274	Intergenic	NA	-9673	XM_012702091.1
NW_004168908.1-4	NW_004168908.1	71955	73306	+	691.8	1351	promoter-TSS (XM_012703251.1)	NA	433	XM_012703251.1
NW_004167528.1-2	NW_004167528.1	151034	152592	+	691	1558	intron (XM_002157901.3, intron 1 of 8)	NA	793	XM_002157901.3
NW_004184045.1-4	NW_004184045.1	2857	3578	+	691	721	NA	NA	NA	NA
NW_004167289.1-10	NW_004167289.1	153880	155121	+	690.2	1241	promoter-TSS (XM_002158301.3)	NA	412	XM_002158301.3
NW_004170250.1-2	NW_004170250.1	27743	29339	+	690.2	1596	Intergenic	NA	20075	XM_012705546.1
NW_004166989.1-51	NW_004166989.1	264269	266411	+	690.2	2142	promoter-TSS (XM_012705775.1)	NA	-202	XM_012705775.1
NW_004168084.1-15	NW_004168084.1	104129	105720	+	689.5	1591	Intergenic	NA	-9626	XM_012701223.1
NW_004171938.1-1	NW_004171938.1	1	693	+	689.5	692	Intergenic	NA	12009	XM_012707469.1
NW_004168534.1-9	NW_004168534.1	121502	122696	+	689.5	1194	Intergenic	NA	-11952	XM_004208393.1
NW_004174582.1-34	NW_004174582.1	13749	18616	+	689.5	4867	Intergenic	NA	-11692	XM_004211991.1
NW_004176805.1-5	NW_004176805.1	4654	5897	+	689.5	1243	Intergenic	NA	4485	XM_004212516.2
NW_004167185.1-40	NW_004167185.1	62305	63908	+	689.5	1603	intron (XM_002161807.3, intron 1 of 2)	NA	567	XM_002161807.3
NW_004174453.1-9	NW_004174453.1	9517	11268	+	688.7	1751	NA	NA	NA	NA
NW_004167576.1-1	NW_004167576.1	92008	93757	+	688.7	1749	intron (XM_002156813.3, intron 1 of 2)	NA	875	XM_002156813.3
NW_004178689.1-11	NW_004178689.1	2964	4877	+	688.7	1913	NA	NA	NA	NA
NW_004167122.1-41	NW_004167122.1	101629	103082	+	688.7	1453	promoter-TSS (XM_012711406.1)	NA	430	XM_012711406.1
NW_004166868.1-48	NW_004166868.1	232358	233931	+	688	1573	Intergenic	NA	-3584	XM_004205396.1
NW_004166942.1-93	NW_004166942.1	93811	95976	+	688	2165	Intergenic	NA	-2390	XM_002167298.3
NW_004167733.1-48	NW_004167733.1	29429	31476	+	688	2047	Intergenic	NA	-8792	XM_012700176.1
NW_004168711.1-7	NW_004168711.1	59544	61303	+	687.2	1759	intron (XM_002154786.3, intron 4 of 8)	NA	20534	XM_002154786.3
NW_004171705.1-20	NW_004171705.1	30052	32364	+	687.2	2312	intron (XM_012707227.1, intron 3 of 4)	NA	-11309	XM_012707228.1
NW_004171750.1-12	NW_004171750.1	20757	22378	+	687.2	1621	promoter-TSS (XM_012707283.1)	NA	252	XM_012707283.1
NW_004166870.1-70	NW_004166870.1	541394	543932	+	687.2	2538	promoter-TSS (XM_002158600.3)	NA	211	XM_002158600.3
NW_004167058.1-7	NW_004167058.1	73810	75397	+	687.2	1587	exon (XM_002155849.2, exon 1 of 1)	NA	799	XM_002155849.2
NW_004166973.1-40	NW_004166973.1	209494	211525	+	686.5	2031	exon (XM_002168627.3, exon 2 of 2)	NA	830	XM_002168627.3
NW_004167637.1-62	NW_004167637.1	177934	179314	+	686.5	1380	Intergenic	NA	-11547	XM_012699834.1
NW_004172891.1-1	NW_004172891.1	4205	7531	+	686.5	3326	promoter-TSS (XM_012708223.1)	NA	-565	XM_012708223.1
NW_004166922.1-54	NW_004166922.1	248697	250162	+	686.5	1465	promoter-TSS (XM_012701266.1)	NA	308	XM_012701275.1
NW_004167913.1-12	NW_004167913.1	80502	82244	+	686.5	1742	Intergenic	NA	42150	XM_002157624.3
NW_004166919.1-72	NW_004166919.1	279491	281758	+	686.5	2267	intron (XM_012701070.1, intron 1 of 16)	NA	849	XM_012701070.1
NW_004170638.1-8	NW_004170638.1	24173	25717	+	686.5	1544	Intergenic	NA	-6720	XM_012706013.1
NW_004168646.1-9	NW_004168646.1	104542	106672	+	685.7	2130	intron (XM_012702644.1, intron 1 of 12)	NA	824	XM_012702644.1
NW_004171825.1-1	NW_004171825.1	46859	47995	+	685.7	1136	Intergenic	NA	-10988	XM_002158878.3
NW_004169862.1-16	NW_004169862.1	63190	66027	+	685.7	2837	NA	NA	NA	NA
NW_004168749.1-30	NW_004168749.1	59595	61595	+	685	2000	intron (XM_012702879.1, intron 1 of 12)	NA	611	XM_012702879.1
NW_004167745.1-9	NW_004167745.1	27230	29142	+	685	1912	intron (XM_002161756.3, intron 1 of 2)	NA	783	XM_002161756.3
NW_004167663.1-6	NW_004167663.1	16822	19208	+	685	2386	intron (XR_001140606.1, intron 1 of 2)	NA	992	XR_001140606.1
NW_004166949.1-73	NW_004166949.1	251583	253467	+	685	1884	Intergenic	NA	2701	XM_012703228.1
NW_004173124.1-29	NW_004173124.1	34023	35862	+	685	1839	NA	NA	NA	NA
NW_004167012.1-66	NW_004167012.1	163640	165363	+	684.2	1723	intron (XM_002158726.3, intron 2 of 3)	NA	666	XM_002158726.3
NW_004172876.1-19	NW_004172876.1	28074	30508	+	684.2	2434	intron (XM_012708208.1, intron 1 of 12)	NA	553	XM_012708209.1
NW_004167753.1-1	NW_004167753.1	158616	160086	+	684.2	1470	promoter-TSS (XM_012700249.1)	NA	47	XM_012700249.1
NW_004173750.1-1	NW_004173750.1	10342	11093	+	683.4	751	NA	NA	NA	NA
NW_004177972.1-8	NW_004177972.1	6128	7730	+	683.4	1602	NA	NA	NA	NA
NW_004167397.1-24	NW_004167397.1	72361	74193	+	682.7	1832	promoter-TSS (XM_012698928.1)	NA	459	XM_012698928.1
NW_004175362.1-6	NW_004175362.1	6472	8036	+	682.7	1564	NA	NA	NA	NA
NW_004169012.1-4	NW_004169012.1	6620	7898	+	681.9	1278	promoter-TSS (XM_002162691.3)	NA	619	XM_012703472.1
NW_004175841.1-6	NW_004175841.1	15698	17204	+	681.9	1506	NA	NA	NA	NA
NW_004167557.1-4	NW_004167557.1	1	1295	+	681.2	1294	Intergenic	NA	-64422	XM_004207021.1
NW_004174336.1-9	NW_004174336.1	12251	13992	+	681.2	1741	promoter-TSS (XM_004211922.2)	NA	33	XM_004211922.2
NW_004169512.1-6	NW_004169512.1	35847	37559	+	681.2	1712	intron (XM_012704386.1, intron 2 of 4)	NA	-6072	XM_002158463.3
NW_004167739.1-32	NW_004167739.1	150050	152233	+	680.4	2183	exon (XM_012700203.1, exon 1 of 5)	NA	556	XM_012700203.1
NW_004168828.1-13	NW_004168828.1	84636	86324	+	680.4	1688	promoter-TSS (XM_012703053.1)	NA	678	XM_012703054.1
NW_004167235.1-34	NW_004167235.1	92033	93778	+	680.4	1745	intron (XM_012698191.1, intron 1 of 5)	NA	593	XM_012698191.1
NW_004169173.1-7	NW_004169173.1	67582	69534	+	679.7	1952	exon (XM_012703775.1, exon 1 of 6)	NA	846	XM_012703775.1
NW_004173982.1-1	NW_004173982.1	24223	26096	+	679.7	1873	Intergenic	NA	-2664	XM_012708945.1
NW_004169566.1-2	NW_004169566.1	53449	54975	+	679.7	1526	Intergenic	NA	-11570	XM_012704474.1
NW_004168796.1-9	NW_004168796.1	83011	85201	+	679.7	2190	Intergenic	NA	-13677	XM_012702985.1
NW_004167608.1-23	NW_004167608.1	108916	111689	+	679.7	2773	intron (XM_002155756.2, intron 1 of 10)	NA	704	XM_002155756.2
NW_004167396.1-34	NW_004167396.1	163648	165232	+	678.9	1584	intron (XM_012698925.1, intron 1 of 14)	NA	523	XM_012698925.1
NW_004166900.1-53	NW_004166900.1	25833	27977	+	678.9	2144	promoter-TSS (XM_002166034.3)	NA	38	XM_002166848.3
NW_004168693.1-15	NW_004168693.1	75676	76654	+	678.9	978	promoter-TSS (XM_012702768.1)	NA	184	XM_012702768.1
NW_004167363.1-1	NW_004167363.1	204343	205100	+	678.9	757	promoter-TSS (XM_012698796.1)	NA	110	XM_012698796.1
NW_004167271.1-7	NW_004167271.1	58371	59774	+	678.1	1403	intron (XR_001140374.1, intron 1 of 1)	NA	574	XR_001140374.1
NW_004167423.1-20	NW_004167423.1	123721	125409	+	677.4	1688	Intergenic	NA	-14002	XM_012699047.1
NW_004167138.1-50	NW_004167138.1	121587	123589	+	677.4	2002	intron (XM_002166264.3, intron 1 of 13)	NA	699	XM_002166264.3
NW_004175727.1-14	NW_004175727.1	5666	7744	+	677.4	2078	promoter-TSS (XM_012709796.1)	NA	-1472	XM_012709796.1
NW_004168667.1-15	NW_004168667.1	108619	110729	+	677.4	2110	intron (XM_002162724.3, intron 1 of 5)	NA	846	XM_002162724.3
NW_004169170.1-44	NW_004169170.1	70160	74455	+	677.4	4295	Intergenic	NA	-8135	XM_002162910.3
NW_004175444.1-8	NW_004175444.1	22711	24361	+	677.4	1650	promoter-TSS (XM_002166604.3)	NA	-1237	XM_002166604.3
NW_004174667.1-3	NW_004174667.1	27714	30730	+	676.6	3016	promoter-TSS (XR_001142237.1)	NA	-787	XR_001142237.1
NW_004176479.1-4	NW_004176479.1	7224	8733	+	676.6	1509	intron (XM_002156561.3, intron 1 of 6)	NA	623	XM_002156561.3
NW_004171464.1-12	NW_004171464.1	36470	38643	+	676.6	2173	promoter-TSS (XM_002153934.3)	NA	32	XM_002153934.3
NW_004178478.1-1	NW_004178478.1	1	986	+	675.9	985	promoter-TSS (XM_012710561.1)	NA	244	XM_012710561.1
NW_004171164.1-14	NW_004171164.1	25070	27720	+	675.9	2650	Intergenic	NA	-5005	XM_004210561.2
NW_004168220.1-23	NW_004168220.1	29313	31241	+	675.9	1928	intron (XM_012701598.1, intron 2 of 11)	NA	19613	XM_012701598.1
NW_004173131.1-3	NW_004173131.1	21580	24565	+	675.1	2985	NA	NA	NA	NA
NW_004172750.1-6	NW_004172750.1	2733	4135	+	675.1	1402	Intergenic	NA	6774	XR_001141948.1
NW_004167380.1-42	NW_004167380.1	46515	48376	+	675.1	1861	promoter-TSS (XM_004206681.2)	NA	-1618	XM_004206681.2
NW_004172953.1-6	NW_004172953.1	30524	32440	+	674.4	1916	promoter-TSS (XM_002158909.3)	NA	161	XM_002158909.3
NW_004174508.1-12	NW_004174508.1	14780	17008	+	674.4	2228	promoter-TSS (XM_002161164.3)	NA	331	XM_002161164.3
NW_004166972.1-102	NW_004166972.1	333014	335679	+	674.4	2665	promoter-TSS (XM_012704764.1)	NA	-1434	XM_012704764.1
NW_004171189.1-33	NW_004171189.1	23125	24893	+	674.4	1768	Intergenic	NA	-4558	XM_002167650.2
NW_004167658.1-17	NW_004167658.1	116819	118562	+	674.4	1743	promoter-TSS (XM_002158537.3)	NA	251	XM_002158537.3
NW_004167268.1-46	NW_004167268.1	136503	138263	+	673.6	1760	promoter-TSS (XM_012698342.1)	NA	-415	XM_012698342.1
NW_004166942.1-69	NW_004166942.1	13234	14995	+	673.6	1761	Intergenic	NA	-8932	XM_004205687.1
NW_004171173.1-9	NW_004171173.1	42358	43966	+	673.6	1608	promoter-TSS (XM_012706657.1)	NA	-274	XM_012706657.1
NW_004176936.1-13	NW_004176936.1	17420	19116	+	672.9	1696	promoter-TSS (XR_001142452.1)	NA	284	XR_001142452.1
NW_004171008.1-22	NW_004171008.1	8297	10092	+	672.1	1795	promoter-TSS (XM_012706442.1)	NA	-1770	XM_012706442.1
NW_004167526.1-56	NW_004167526.1	46447	48961	+	672.1	2514	promoter-TSS (XM_012699448.1)	NA	-275	XM_012699448.1
NW_004168710.1-12	NW_004168710.1	72055	73806	+	671.3	1751	promoter-TSS (XM_012702802.1)	NA	-1946	XM_012702802.1
NW_004167346.1-12	NW_004167346.1	79023	80804	+	671.3	1781	promoter-TSS (XM_012698704.1)	NA	340	XM_012698704.1
NW_004171404.1-27	NW_004171404.1	27425	29487	+	670.6	2062	promoter-TSS (XM_012706923.1)	NA	-1708	XM_012706923.1
NW_004168341.1-50	NW_004168341.1	75033	77012	+	670.6	1979	intron (XM_012701900.1, intron 3 of 11)	NA	29336	XM_012701900.1
NW_004172155.1-12	NW_004172155.1	11856	14165	+	670.6	2309	intron (XM_012707672.1, intron 1 of 5)	NA	572	XM_002157773.3
NW_004167260.1-9	NW_004167260.1	38332	40078	+	670.6	1746	Intergenic	NA	122125	XM_012698306.1
NW_004170961.1-13	NW_004170961.1	16441	18417	+	670.6	1976	Intergenic	NA	25502	XM_012706394.1
NW_004171407.1-9	NW_004171407.1	30228	31939	+	669.8	1711	Intergenic	NA	-3157	XM_004210699.1
NW_004166959.1-2	NW_004166959.1	261112	262243	+	669.8	1131	exon (XM_012703890.1, exon 1 of 6)	NA	661	XM_012703890.1
NW_004169250.1-7	NW_004169250.1	48615	50043	+	669.1	1428	promoter-TSS (XM_012703910.1)	NA	-1954	XM_012703910.1
NW_004169598.1-18	NW_004169598.1	58478	59949	+	669.1	1471	Intergenic	NA	23718	XM_004209415.2
NW_004172808.1-12	NW_004172808.1	6649	9254	+	669.1	2605	intron (XM_002165831.3, intron 1 of 3)	NA	760	XM_002165831.3
NW_004168241.1-18	NW_004168241.1	20397	23193	+	669.1	2796	Intergenic	NA	-11704	XR_001140851.1
NW_004168086.1-26	NW_004168086.1	76283	78630	+	669.1	2347	exon (XM_012701231.1, exon 2 of 8)	NA	1024	XM_012701231.1
NW_004169082.1-5	NW_004169082.1	37997	39406	+	669.1	1409	Intergenic	NA	37169	XM_012703600.1
NW_004167359.1-27	NW_004167359.1	187718	189690	+	669.1	1972	Intergenic	NA	-11129	XM_012698779.1
NW_004168175.1-18	NW_004168175.1	97606	98928	+	668.3	1322	exon (XM_002155752.3, exon 1 of 2)	NA	630	XM_002155752.3
NW_004167482.1-8	NW_004167482.1	104331	105474	+	668.3	1143	promoter-TSS (XM_002154235.2)	NA	56	XM_002154235.2
NW_004173934.1-19	NW_004173934.1	6706	8540	+	667.6	1834	NA	NA	NA	NA
NW_004175301.1-1	NW_004175301.1	17542	18894	+	667.6	1352	promoter-TSS (XM_002159335.2)	NA	-221	XM_002159335.2
[truncated: 30,406 more rows]

## Sheet: Table_S2b
Table_S2b: ChIP-Seq peak annotation for H3K27ac in whole Hydra polyps
PeakID (cmd=annotatePeaks.pl ./H3K27ac/CNT/peaks_out ../../../HMAG_data/GCF_000004095.1_Hydra_RP_1.0_genomic.fna -ann ./annotations.final.txt)	Chr	Start	End	Strand	Peak Score	Focus Ratio/Region Size	Annotation	Detailed Annotation	Distance to TSS	Nearest PromoterID	Entrez ID	Nearest Unigene	Nearest Refseq	Nearest Ensembl	Gene Name	Gene Alias	Gene Description	Gene Type
NW_004166932.1-3	NW_004166932.1	176649	177963	+	23031.5	1314	promoter-TSS (XM_012701940.1)	NA	NA	NA
NW_004183642.1-4	NW_004183642.1	2917	3808	+	17577	891	promoter-TSS (XM_002164185.3)	NA	NA	NA
NW_004166870.1-1	NW_004166870.1	44821	46189	+	14487	1368	promoter-TSS (XM_004205411.2)	NA	NA	NA
NW_004169697.1-11	NW_004169697.1	74	1887	+	13207	1813	promoter-TSS (XM_004209519.2)	NA	NA	NA
NW_004172413.1-25	NW_004172413.1	46320	48589	+	11753.3	2269	promoter-TSS (XM_012707874.1)	NA	NA	NA
NW_004177777.1-2	NW_004177777.1	164	3089	+	10200.4	2925	promoter-TSS (XM_012710407.1)	NA	NA	NA
NW_004169697.1-24	NW_004169697.1	4452	6122	+	8613.8	1670	promoter-TSS (gene12528)	NA	NA	NA
NW_004185462.1-9	NW_004185462.1	53	2577	+	7697.4	2524	NA	NA	NA	NA
NW_004174696.1-10	NW_004174696.1	29195	30746	+	6811.8	1551	promoter-TSS (XM_002158972.3)	NA	NA	NA
NW_004171282.1-107	NW_004171282.1	13122	25853	+	1889.2	12731	promoter-TSS (NM_001287382.1)	NA	NA	NA
NW_004172562.1-17	NW_004172562.1	5470	7838	+	1781.4	2368	NA	NA	NA	NA
NW_004167715.1-7	NW_004167715.1	57527	58688	+	1767.6	1161	Intergenic	NA	NA	NA
NW_004170608.1-8	NW_004170608.1	56658	57836	+	1731.7	1178	Intergenic	NA	NA	NA
NW_004171105.1-87	NW_004171105.1	27686	39588	+	1730.5	11902	intron (XM_002159225.3, intron 7 of 8)	NA	NA	NA
NW_004169639.1-84	NW_004169639.1	46828	58853	+	1695.2	12025	intron (XM_012704576.1, intron 20 of 21)	NA	NA	NA
NW_004167318.1-11	NW_004167318.1	125797	138000	+	1657.3	12203	intron (XM_012698590.1, intron 1 of 1)	NA	NA	NA
NW_004168024.1-1	NW_004168024.1	21988	22863	+	1506.5	875	Intergenic	NA	NA	NA
NW_004166870.1-357	NW_004166870.1	262079	275340	+	1482.7	13261	promoter-TSS (XM_012700998.1)	NA	NA	NA
NW_004168046.1-42	NW_004168046.1	67491	73429	+	1473.2	5938	promoter-TSS (XM_002163137.3)	NA	NA	NA
NW_004169534.1-41	NW_004169534.1	48447	56841	+	1412.8	8394	promoter-TSS (XM_002157177.3)	NA	NA	NA
NW_004167168.1-152	NW_004167168.1	58266	64534	+	1385	6268	promoter-TSS (XM_002160168.3)	NA	NA	NA
NW_004169580.1-39	NW_004169580.1	50820	58220	+	1384.8	7400	exon (XM_002159957.3, exon 1 of 1)	NA	NA	NA
NW_004166938.1-46	NW_004166938.1	301201	307250	+	1384.6	6049	exon (XM_012702407.1, exon 4 of 4)	NA	NA	NA
NW_004168419.1-70	NW_004168419.1	108949	118068	+	1371.5	9119	exon (XM_012702100.1, exon 2 of 4)	NA	NA	NA
NW_004171884.1-33	NW_004171884.1	48013	51545	+	1319.7	3532	promoter-TSS (XM_002154426.3)	NA	NA	NA
NW_004183721.1-1	NW_004183721.1	245	1663	+	1310.1	1418	NA	NA	NA	NA
NW_004168166.1-64	NW_004168166.1	88394	97412	+	1299.5	9018	intron (XM_012701452.1, intron 2 of 9)	NA	NA	NA
NW_004175751.1-38	NW_004175751.1	17635	20526	+	1280.4	2891	promoter-TSS (XM_002154434.3)	NA	NA	NA
NW_004167715.1-166	NW_004167715.1	49716	51663	+	1274.2	1947	promoter-TSS (XM_012700120.1)	NA	NA	NA
NW_004168496.1-23	NW_004168496.1	9396	20122	+	1269.3	10726	promoter-TSS (XM_004208345.2)	NA	NA	NA
NW_004167080.1-125	NW_004167080.1	185211	195007	+	1250.1	9796	exon (XM_012710759.1, exon 3 of 7)	NA	NA	NA
NW_004167080.1-56	NW_004167080.1	154384	157736	+	1198.5	3352	promoter-TSS (XM_004206054.1)	NA	NA	NA
NW_004168064.1-61	NW_004168064.1	45024	54216	+	1194.4	9192	promoter-TSS (XM_002153883.3)	NA	NA	NA
NW_004169069.1-76	NW_004169069.1	12655	22256	+	1188.4	9601	promoter-TSS (XM_002163345.3)	NA	NA	NA
NW_004169758.1-29	NW_004169758.1	23543	30695	+	1172.2	7152	Intergenic	NA	NA	NA
NW_004171999.1-2	NW_004171999.1	27867	28877	+	1161.2	1010	promoter-TSS (XM_012707522.1)	NA	NA	NA
NW_004168990.1-46	NW_004168990.1	62013	63306	+	1153	1293	Intergenic	NA	NA	NA
NW_004167871.1-2	NW_004167871.1	59121	60716	+	1151.7	1595	exon (XM_002165175.3, exon 1 of 2)	NA	NA	NA
NW_004170868.1-148	NW_004170868.1	3996	13710	+	1146	9714	promoter-TSS (XM_004210375.2)	NA	NA	NA
NW_004167756.1-260	NW_004167756.1	39558	48607	+	1144.1	9049	Intergenic	NA	NA	NA
NW_004169934.1-34	NW_004169934.1	37554	44690	+	1131.4	7136	promoter-TSS (XM_012705082.1)	NA	NA	NA
NW_004178245.1-6	NW_004178245.1	6805	7967	+	1110.1	1162	promoter-TSS (XM_012710523.1)	NA	NA	NA
NW_004170103.1-145	NW_004170103.1	53931	59414	+	1097.6	5483	promoter-TSS (XM_002158954.3)	NA	NA	NA
NW_004173635.1-103	NW_004173635.1	15217	25218	+	1091.4	10001	exon (XM_002160537.3, exon 4 of 4)	NA	NA	NA
NW_004167921.1-23	NW_004167921.1	94921	99338	+	1079.3	4417	intron (XM_002168413.3, intron 1 of 1)	NA	NA	NA
NW_004167978.1-63	NW_004167978.1	121786	129122	+	1076.5	7336	Intergenic	NA	NA	NA
NW_004166891.1-10	NW_004166891.1	102883	105538	+	1073.3	2655	promoter-TSS (XM_002153810.3)	NA	NA	NA
NW_004167432.1-22	NW_004167432.1	93672	100449	+	1062	6777	promoter-TSS (XM_004206770.2)	NA	NA	NA
NW_004173913.1-4	NW_004173913.1	246	1403	+	1031	1157	NA	NA	NA	NA
NW_004167728.1-54	NW_004167728.1	114029	122379	+	1029.7	8350	promoter-TSS (XM_012700164.1)	NA	NA	NA
NW_004174847.1-1	NW_004174847.1	14816	15828	+	1029.4	1012	Intergenic	NA	NA	NA
NW_004178373.1-1	NW_004178373.1	48	799	+	1027.9	751	NA	NA	NA	NA
NW_004167060.1-94	NW_004167060.1	104477	117287	+	1019.8	12810	Intergenic	NA	NA	NA
NW_004168965.1-52	NW_004168965.1	28524	37139	+	1015.7	8615	intron (XM_002164805.3, intron 2 of 2)	NA	NA	NA
NW_004167660.1-60	NW_004167660.1	107605	117786	+	1006.6	10181	promoter-TSS (XM_002155433.2)	NA	NA	NA
NW_004171189.1-50	NW_004171189.1	48541	52864	+	1003.4	4323	promoter-TSS (XM_012706676.1)	NA	NA	NA
NW_004166944.1-508	NW_004166944.1	227725	232832	+	997.5	5107	exon (XM_002161264.3, exon 3 of 6)	NA	NA	NA
NW_004168879.1-91	NW_004168879.1	41034	48360	+	994.6	7326	promoter-TSS (XM_012703188.1)	NA	NA	NA
NW_004172438.1-2	NW_004172438.1	31482	33582	+	973.7	2100	intron (XM_012707891.1, intron 2 of 6)	NA	NA	NA
NW_004170978.1-77	NW_004170978.1	20689	27373	+	970.8	6684	promoter-TSS (XM_012706415.1)	NA	NA	NA
NW_004178654.1-11	NW_004178654.1	10370	11760	+	964	1390	promoter-TSS (XM_004212816.2)	NA	NA	NA
NW_004169346.1-49	NW_004169346.1	64840	72788	+	957.9	7948	intron (XM_002160755.3, intron 1 of 1)	NA	NA	NA
NW_004166952.1-121	NW_004166952.1	75066	82667	+	953	7601	intron (XM_012703471.1, intron 7 of 9)	NA	NA	NA
NW_004166985.1-261	NW_004166985.1	201257	208057	+	951	6800	exon (XM_012705525.1, exon 2 of 2)	NA	NA	NA
NW_004166999.1-123	NW_004166999.1	141430	143657	+	947.5	2227	promoter-TSS (XM_004205840.2)	NA	NA	NA
NW_004167006.1-39	NW_004167006.1	300866	305007	+	944.5	4141	intron (XR_001141690.1, intron 3 of 6)	NA	NA	NA
NW_004167402.1-192	NW_004167402.1	140889	156352	+	939.2	15463	promoter-TSS (XM_012698950.1)	NA	NA	NA
NW_004169982.1-49	NW_004169982.1	21394	28764	+	938.4	7370	intron (XM_012705157.1, intron 2 of 14)	NA	NA	NA
NW_004179888.1-1	NW_004179888.1	368	1316	+	937.9	948	NA	NA	NA	NA
NW_004178210.1-4	NW_004178210.1	10423	11300	+	936.1	877	NA	NA	NA	NA
NW_004168453.1-107	NW_004168453.1	1904	4376	+	935.4	2472	promoter-TSS (XM_002157115.3)	NA	NA	NA
NW_004170736.1-92	NW_004170736.1	27632	32137	+	932.1	4505	promoter-TSS (NM_001280839.1)	NA	NA	NA
NW_004171805.1-18	NW_004171805.1	4775	11325	+	931.5	6550	promoter-TSS (XM_002161824.3)	NA	NA	NA
NW_004167380.1-192	NW_004167380.1	119779	123183	+	928.2	3404	promoter-TSS (XM_002155254.3)	NA	NA	NA
NW_004167044.1-218	NW_004167044.1	71454	74672	+	923	3218	promoter-TSS (XM_002154660.3)	NA	NA	NA
NW_004167490.1-58	NW_004167490.1	144268	150150	+	920	5882	promoter-TSS (XM_012699311.1)	NA	NA	NA
NW_004167027.1-363	NW_004167027.1	224458	234030	+	918.7	9572	intron (XM_002164668.3, intron 2 of 6)	NA	NA	NA
NW_004170152.1-58	NW_004170152.1	64489	66583	+	913.1	2094	intron (XM_012705412.1, intron 1 of 20)	NA	NA	NA
NW_004176376.1-87	NW_004176376.1	194	3720	+	898.9	3526	promoter-TSS (XR_001142413.1)	NA	NA	NA
NW_004172066.1-13	NW_004172066.1	39026	42463	+	896.7	3437	promoter-TSS (XM_012707579.1)	NA	NA	NA
NW_004167022.1-19	NW_004167022.1	115077	117685	+	889.2	2608	promoter-TSS (XR_001141891.1)	NA	NA	NA
NW_004173740.1-22	NW_004173740.1	24542	31688	+	886.1	7146	promoter-TSS (XM_002159685.3)	NA	NA	NA
NW_004171525.1-11	NW_004171525.1	29091	33404	+	878.3	4313	promoter-TSS (XM_012707048.1)	NA	NA	NA
NW_004167018.1-8	NW_004167018.1	15668	24958	+	877.2	9290	Intergenic	NA	NA	NA
NW_004169642.1-1	NW_004169642.1	21914	22791	+	875.5	877	promoter-TSS (XM_012704587.1)	NA	NA	NA
NW_004166870.1-881	NW_004166870.1	541055	547347	+	875.3	6292	promoter-TSS (XM_004205412.2)	NA	NA	NA
NW_004172618.1-93	NW_004172618.1	32091	42383	+	864.7	10292	exon (XM_002160022.3, exon 1 of 1)	NA	NA	NA
NW_004168556.1-161	NW_004168556.1	30844	37263	+	860.5	6419	promoter-TSS (XM_012702423.1)	NA	NA	NA
NW_004167130.1-137	NW_004167130.1	156942	163372	+	859.5	6430	Intergenic	NA	NA	NA
NW_004168215.1-143	NW_004168215.1	100516	109244	+	856.3	8728	Intergenic	NA	NA	NA
NW_004168356.1-46	NW_004168356.1	87863	89840	+	855.8	1977	promoter-TSS (XM_002159348.3)	NA	NA	NA
NW_004169104.1-37	NW_004169104.1	68224	72074	+	853.9	3850	promoter-TSS (XM_002163163.3)	NA	NA	NA
NW_004171362.1-4	NW_004171362.1	59222	60061	+	852.7	839	Intergenic	NA	NA	NA
NW_004166887.1-14	NW_004166887.1	87981	94668	+	851.4	6687	intron (XM_002153769.3, intron 13 of 14)	NA	NA	NA
NW_004167130.1-64	NW_004167130.1	169254	175106	+	851.3	5852	promoter-TSS (XM_002162082.3)	NA	NA	NA
NW_004167180.1-76	NW_004167180.1	98672	104024	+	849.3	5352	Intergenic	NA	NA	NA
NW_004166950.1-71	NW_004166950.1	201714	210304	+	836.7	8590	promoter-TSS (XM_002158808.3)	NA	NA	NA
NW_004167372.1-76	NW_004167372.1	74865	77731	+	826.4	2866	promoter-TSS (XM_002166559.3)	NA	NA	NA
NW_004167934.1-55	NW_004167934.1	112961	119263	+	823	6302	promoter-TSS (NM_001280927.1)	NA	NA	NA
NW_004173020.1-33	NW_004173020.1	3739	7414	+	818.8	3675	promoter-TSS (XM_012708320.1)	NA	NA	NA
NW_004167036.1-234	NW_004167036.1	48928	56343	+	818.3	7415	promoter-TSS (XM_012708608.1)	NA	NA	NA
NW_004169598.1-3	NW_004169598.1	10444	12730	+	808.1	2286	intron (XM_002156410.3, intron 1 of 1)	NA	NA	NA
NW_004168916.1-79	NW_004168916.1	82338	85626	+	805.3	3288	promoter-TSS (XM_012703268.1)	NA	NA	NA
NW_004166884.1-95	NW_004166884.1	57627	61198	+	804.2	3571	promoter-TSS (XM_012698022.1)	NA	NA	NA
NW_004166873.1-191	NW_004166873.1	233272	242417	+	799.8	9145	promoter-TSS (XM_004205432.1)	NA	NA	NA
NW_004173946.1-49	NW_004173946.1	12212	16673	+	788.2	4461	promoter-TSS (XM_002170206.3)	NA	NA	NA
NW_004167093.1-20	NW_004167093.1	182491	185642	+	787.1	3151	promoter-TSS (XM_002165123.3)	NA	NA	NA
NW_004167363.1-90	NW_004167363.1	125255	131118	+	784	5863	promoter-TSS (NM_001280934.1)	NA	NA	NA
NW_004171708.1-32	NW_004171708.1	50943	53463	+	782.9	2520	promoter-TSS (XM_012707231.1)	NA	NA	NA
NW_004169270.1-19	NW_004169270.1	27772	30952	+	773.6	3180	promoter-TSS (XM_002157488.3)	NA	NA	NA
NW_004169836.1-86	NW_004169836.1	48220	53484	+	770.9	5264	TTS (NM_001287769.1)	NA	NA	NA
NW_004172048.1-29	NW_004172048.1	10867	15197	+	770.7	4330	promoter-TSS (XM_012707566.1)	NA	NA	NA
NW_004173497.1-15	NW_004173497.1	15549	18694	+	769.5	3145	promoter-TSS (XM_012708650.1)	NA	NA	NA
NW_004169267.1-144	NW_004169267.1	57014	62032	+	769.1	5018	promoter-TSS (XM_012703943.1)	NA	NA	NA
NW_004171796.1-6	NW_004171796.1	1830	3429	+	765.9	1599	promoter-TSS (XM_012707330.1)	NA	NA	NA
NW_004168642.1-42	NW_004168642.1	84364	91097	+	763.7	6733	promoter-TSS (XM_002167176.3)	NA	NA	NA
NW_004167460.1-178	NW_004167460.1	115105	118486	+	761	3381	promoter-TSS (XM_012699177.1)	NA	NA	NA
NW_004167084.1-125	NW_004167084.1	44386	51538	+	756.3	7152	exon (XM_012710928.1, exon 1 of 4)	NA	NA	NA
NW_004187644.1-6	NW_004187644.1	191	1573	+	753	1382	NA	NA	NA	NA
NW_004168638.1-24	NW_004168638.1	65029	67073	+	748.4	2044	intron (XM_002160476.3, intron 2 of 6)	NA	NA	NA
NW_004167110.1-40	NW_004167110.1	184540	188570	+	747.4	4030	promoter-TSS (NM_001287779.1)	NA	NA	NA
NW_004167058.1-245	NW_004167058.1	13809	22356	+	742.9	8547	intron (XM_012709794.1, intron 35 of 46)	NA	NA	NA
NW_004169870.1-6	NW_004169870.1	24408	25784	+	742.9	1376	Intergenic	NA	NA	NA
NW_004166890.1-65	NW_004166890.1	59831	62973	+	742.8	3142	promoter-TSS (XM_004205495.2)	NA	NA	NA
NW_004169458.1-26	NW_004169458.1	15462	18520	+	741.4	3058	promoter-TSS (XM_012704284.1)	NA	NA	NA
NW_004168475.1-86	NW_004168475.1	92292	95017	+	741.1	2725	promoter-TSS (XM_002162696.3)	NA	NA	NA
NW_004166876.1-13	NW_004166876.1	58567	59946	+	738.1	1379	Intergenic	NA	NA	NA
NW_004168192.1-6	NW_004168192.1	134243	135894	+	736.7	1651	promoter-TSS (XM_012701536.1)	NA	NA	NA
NW_004167685.1-10	NW_004167685.1	963	1844	+	736.5	881	Intergenic	NA	NA	NA
NW_004167057.1-118	NW_004167057.1	47547	50544	+	735.7	2997	promoter-TSS (XM_002156756.3)	NA	NA	NA
NW_004167578.1-23	NW_004167578.1	71752	73705	+	732.1	1953	intron (XM_012699620.1, intron 1 of 2)	NA	NA	NA
NW_004178555.1-6	NW_004178555.1	3883	5388	+	732.1	1505	promoter-TSS (XM_012710581.1)	NA	NA	NA
NW_004170677.1-22	NW_004170677.1	42544	46417	+	731.7	3873	promoter-TSS (XM_002159131.3)	NA	NA	NA
NW_004167334.1-8	NW_004167334.1	9395	10906	+	731.5	1511	promoter-TSS (XM_012698659.1)	NA	NA	NA
NW_004168944.1-8	NW_004168944.1	86085	87464	+	729.4	1379	Intergenic	NA	NA	NA
NW_004169606.1-5	NW_004169606.1	50900	52278	+	729	1378	Intergenic	NA	NA	NA
NW_004166869.1-12	NW_004166869.1	153782	155765	+	727.6	1983	promoter-TSS (XM_012699289.1)	NA	NA	NA
NW_004167139.1-9	NW_004167139.1	14028	20393	+	727.6	6365	Intergenic	NA	NA	NA
NW_004170556.1-7	NW_004170556.1	17310	18813	+	724.4	1503	promoter-TSS (XM_012705922.1)	NA	NA	NA
NW_004174152.1-24	NW_004174152.1	24394	27704	+	724.4	3310	intron (XM_002156122.3, intron 2 of 14)	NA	NA	NA
NW_004171184.1-37	NW_004171184.1	29631	33164	+	722.5	3533	promoter-TSS (XM_002157321.3)	NA	NA	NA
NW_004174308.1-6	NW_004174308.1	31394	32653	+	721.5	1259	Intergenic	NA	NA	NA
NW_004185382.1-6	NW_004185382.1	1367	2623	+	718	1256	promoter-TSS (XM_012711161.1)	NA	NA	NA
NW_004172750.1-15	NW_004172750.1	9786	12039	+	714.9	2253	promoter-TSS (XR_001141948.1)	NA	NA	NA
NW_004167858.1-24	NW_004167858.1	50573	56190	+	714.7	5617	exon (XM_002164939.3, exon 1 of 3)	NA	NA	NA
NW_004167362.1-5	NW_004167362.1	91276	93697	+	714.1	2421	promoter-TSS (XM_012698791.1)	NA	NA	NA
NW_004166927.1-6	NW_004166927.1	247461	248838	+	712.7	1377	intron (XM_012701579.1, intron 1 of 53)	NA	NA	NA
NW_004169110.1-175	NW_004169110.1	89292	98946	+	711.6	9654	Intergenic	NA	NA	NA
NW_004169166.1-31	NW_004169166.1	54279	59817	+	711.5	5538	promoter-TSS (XM_002157871.2)	NA	NA	NA
NW_004167058.1-58	NW_004167058.1	223193	226078	+	708.7	2885	promoter-TSS (XM_002154715.3)	NA	NA	NA
NW_004168123.1-5	NW_004168123.1	20121	21506	+	708.3	1385	Intergenic	NA	NA	NA
NW_004167409.1-7	NW_004167409.1	150764	152146	+	705.9	1382	intron (XM_012698983.1, intron 2 of 5)	NA	NA	NA
NW_004166889.1-271	NW_004166889.1	338360	343947	+	705.5	5587	promoter-TSS (XM_012698448.1)	NA	NA	NA
NW_004166963.1-43	NW_004166963.1	181794	192120	+	703.9	10326	intron (XM_002157052.3, intron 2 of 3)	NA	NA	NA
NW_004169668.1-17	NW_004169668.1	33	7023	+	703.7	6990	intron (XM_002164238.3, intron 3 of 3)	NA	NA	NA
NW_004174457.1-8	NW_004174457.1	30930	32140	+	700.2	1210	promoter-TSS (XR_001142213.1)	NA	NA	NA
NW_004177116.1-43	NW_004177116.1	3894	10301	+	700	6407	exon (XM_004212563.2, exon 3 of 9)	NA	NA	NA
NW_004166908.1-40	NW_004166908.1	158063	164773	+	699.9	6710	promoter-TSS (XM_002158347.3)	NA	NA	NA
NW_004167256.1-35	NW_004167256.1	88283	90904	+	696.6	2621	promoter-TSS (XM_004206444.2)	NA	NA	NA
NW_004166999.1-139	NW_004166999.1	210386	212896	+	695.7	2510	promoter-TSS (XM_002156499.3)	NA	NA	NA
NW_004168279.1-241	NW_004168279.1	47917	54912	+	695.7	6995	exon (XM_012701734.1, exon 4 of 8)	NA	NA	NA
NW_004167464.1-109	NW_004167464.1	118141	124120	+	694.5	5979	exon (XM_002156052.3, exon 2 of 5)	NA	NA	NA
NW_004167796.1-1	NW_004167796.1	136864	138679	+	692.5	1815	promoter-TSS (XM_012700383.1)	NA	NA	NA
NW_004181624.1-2	NW_004181624.1	5621	6218	+	691.1	597	NA	NA	NA	NA
NW_004170607.1-41	NW_004170607.1	22128	24012	+	687.5	1884	promoter-TSS (XM_002156509.3)	NA	NA	NA
NW_004168706.1-5	NW_004168706.1	116045	117328	+	686.5	1283	Intergenic	NA	NA	NA
NW_004167299.1-140	NW_004167299.1	158045	166259	+	686.2	8214	TTS (XM_002159641.2)	NA	NA	NA
NW_004167395.1-153	NW_004167395.1	147560	153067	+	684.6	5507	promoter-TSS (XM_002159938.3)	NA	NA	NA
NW_004169604.1-12	NW_004169604.1	45327	47324	+	684	1997	promoter-TSS (XM_012704518.1)	NA	NA	NA
NW_004170148.1-25	NW_004170148.1	16635	18752	+	684	2117	promoter-TSS (XM_012705406.1)	NA	NA	NA
NW_004167192.1-21	NW_004167192.1	69355	71986	+	683.7	2631	promoter-TSS (XM_004206304.2)	NA	NA	NA
NW_004167275.1-5	NW_004167275.1	173286	177104	+	683.6	3818	intron (XM_004206480.2, intron 2 of 4)	NA	NA	NA
NW_004168457.1-4	NW_004168457.1	11572	13758	+	682.5	2186	promoter-TSS (XM_004208295.2)	NA	NA	NA
NW_004169221.1-21	NW_004169221.1	42785	47619	+	682.3	4834	exon (XM_012703864.1, exon 2 of 7)	NA	NA	NA
NW_004170092.1-44	NW_004170092.1	75208	77811	+	682.1	2603	promoter-TSS (XM_004209826.2)	NA	NA	NA
NW_004167929.1-33	NW_004167929.1	47596	49270	+	681.5	1674	promoter-TSS (XM_002165321.3)	NA	NA	NA
NW_004167222.1-5	NW_004167222.1	2371	3623	+	680.4	1252	promoter-TSS (XM_012698124.1)	NA	NA	NA
NW_004168640.1-47	NW_004168640.1	119111	120892	+	679.7	1781	promoter-TSS (XM_002154373.3)	NA	NA	NA
NW_004168653.1-16	NW_004168653.1	92382	93888	+	679	1506	promoter-TSS (XM_012702664.1)	NA	NA	NA
NW_004167482.1-9	NW_004167482.1	15154	17584	+	678	2430	promoter-TSS (XM_002154054.3)	NA	NA	NA
NW_004166886.1-68	NW_004166886.1	78619	84938	+	677.3	6319	promoter-TSS (XM_002163078.3)	NA	NA	NA
NW_004167524.1-1	NW_004167524.1	30399	31974	+	675.9	1575	promoter-TSS (XM_004206952.2)	NA	NA	NA
NW_004167653.1-94	NW_004167653.1	91861	94330	+	671.6	2469	promoter-TSS (XM_002159262.3)	NA	NA	NA
NW_004167802.1-101	NW_004167802.1	153319	156276	+	669.7	2957	promoter-TSS (XM_002156662.3)	NA	NA	NA
NW_004177919.1-5	NW_004177919.1	8070	9724	+	669.7	1654	promoter-TSS (XM_012710441.1)	NA	NA	NA
NW_004167084.1-128	NW_004167084.1	206016	212402	+	669.3	6386	intron (XM_004206064.2, intron 1 of 6)	NA	NA	NA
NW_004167188.1-20	NW_004167188.1	42915	50765	+	667.9	7850	promoter-TSS (XM_002161877.3)	NA	NA	NA
NW_004167464.1-5	NW_004167464.1	152775	154150	+	667.6	1375	promoter-TSS (XM_012699192.1)	NA	NA	NA
NW_004167109.1-51	NW_004167109.1	87	6760	+	666.9	6673	intron (XM_012711336.1, intron 1 of 17)	NA	NA	NA
NW_004167362.1-54	NW_004167362.1	128111	132995	+	665.6	4884	promoter-TSS (XM_012698793.1)	NA	NA	NA
NW_004166956.1-7	NW_004166956.1	217336	219364	+	663.7	2028	Intergenic	NA	NA	NA
NW_004174168.1-9	NW_004174168.1	33452	34103	+	659.8	651	Intergenic	NA	NA	NA
NW_004166965.1-7	NW_004166965.1	57721	63421	+	658.9	5700	promoter-TSS (XM_012704275.1)	NA	NA	NA
NW_004177824.1-5	NW_004177824.1	6411	7664	+	654.5	1253	promoter-TSS (XM_012710420.1)	NA	NA	NA
NW_004166949.1-5	NW_004166949.1	38954	40206	+	653.7	1252	Intergenic	NA	NA	NA
NW_004166955.1-163	NW_004166955.1	175767	180878	+	651.7	5111	intron (XM_002158564.3, intron 2 of 4)	NA	NA	NA
NW_004167567.1-12	NW_004167567.1	88786	95002	+	650.6	6216	Intergenic	NA	NA	NA
NW_004167426.1-111	NW_004167426.1	60229	62876	+	650.3	2647	intron (XM_004206759.2, intron 1 of 7)	NA	NA	NA
NW_004169399.1-35	NW_004169399.1	48033	50430	+	649.2	2397	promoter-TSS (XM_002162259.3)	NA	NA	NA
NW_004175826.1-5	NW_004175826.1	20205	21588	+	647.8	1383	NA	NA	NA	NA
NW_004173589.1-57	NW_004173589.1	24529	31386	+	646.7	6857	promoter-TSS (XM_012708707.1)	NA	NA	NA
NW_004179775.1-1	NW_004179775.1	434	3299	+	646.6	2865	promoter-TSS (XM_012710738.1)	NA	NA	NA
NW_004166875.1-15	NW_004166875.1	233893	235275	+	646	1382	intron (XM_002169946.3, intron 1 of 3)	NA	NA	NA
NW_004171238.1-82	NW_004171238.1	27271	33572	+	645.2	6301	exon (XM_002164874.3, exon 2 of 2)	NA	NA	NA
NW_004175001.1-43	NW_004175001.1	18686	25020	+	645.2	6334	promoter-TSS (XM_004212119.2)	NA	NA	NA
NW_004170884.1-1	NW_004170884.1	72	1324	+	643.2	1252	Intergenic	NA	NA	NA
NW_004167261.1-136	NW_004167261.1	27501	35691	+	643.2	8190	promoter-TSS (XM_002156422.3)	NA	NA	NA
NW_004173910.1-9	NW_004173910.1	9621	11142	+	643.2	1521	Intergenic	NA	NA	NA
NW_004167424.1-42	NW_004167424.1	87205	92530	+	643.2	5325	Intergenic	NA	NA	NA
NW_004179052.1-9	NW_004179052.1	10442	11635	+	640.8	1193	NA	NA	NA	NA
NW_004171298.1-6	NW_004171298.1	22645	24077	+	636.2	1432	NA	NA	NA	NA
NW_004174465.1-5	NW_004174465.1	12553	13930	+	636	1377	NA	NA	NA	NA
NW_004168449.1-39	NW_004168449.1	51650	55937	+	635.3	4287	promoter-TSS (XM_002155907.3)	NA	NA	NA
NW_004167008.1-351	NW_004167008.1	228771	234643	+	635	5872	promoter-TSS (XM_012706893.1)	NA	NA	NA
NW_004178328.1-6	NW_004178328.1	11931	13183	+	632.6	1252	Intergenic	NA	NA	NA
NW_004167430.1-178	NW_004167430.1	140568	144306	+	632.2	3738	promoter-TSS (XM_012699069.1)	NA	NA	NA
NW_004173205.1-12	NW_004173205.1	35150	36548	+	630.7	1398	promoter-TSS (XM_012708457.1)	NA	NA	NA
NW_004170589.1-66	NW_004170589.1	46135	56141	+	630.4	10006	intron (XM_012705957.1, intron 14 of 18)	NA	NA	NA
NW_004167601.1-74	NW_004167601.1	77860	82673	+	628.6	4813	promoter-TSS (XM_002169210.3)	NA	NA	NA
NW_004168354.1-5	NW_004168354.1	2760	6709	+	628	3949	promoter-TSS (XM_012701929.1)	NA	NA	NA
NW_004172545.1-1	NW_004172545.1	17954	18831	+	627.9	877	Intergenic	NA	NA	NA
NW_004177011.1-1	NW_004177011.1	183	4217	+	626.5	4034	NA	NA	NA	NA
NW_004170801.1-65	NW_004170801.1	19482	24374	+	624	4892	intron (XM_012706205.1, intron 1 of 2)	NA	NA	NA
NW_004169198.1-6	NW_004169198.1	4526	5906	+	624	1380	exon (XM_012703822.1, exon 2 of 4)	NA	NA	NA
NW_004166898.1-556	NW_004166898.1	378028	388681	+	622.5	10653	Intergenic	NA	NA	NA
NW_004168351.1-83	NW_004168351.1	11311	12788	+	621.8	1477	Intergenic	NA	NA	NA
NW_004171570.1-6	NW_004171570.1	17207	20843	+	620.8	3636	promoter-TSS (XM_012707091.1)	NA	NA	NA
NW_004167867.1-64	NW_004167867.1	46519	49139	+	620.8	2620	Intergenic	NA	NA	NA
NW_004168592.1-94	NW_004168592.1	41576	47594	+	620.5	6018	intron (XM_002167664.3, intron 2 of 2)	NA	NA	NA
NW_004179345.1-15	NW_004179345.1	6324	7823	+	619.1	1499	NA	NA	NA	NA
NW_004166962.1-29	NW_004166962.1	51770	53702	+	618.8	1932	promoter-TSS (NM_001287788.1)	NA	NA	NA
NW_004167196.1-6	NW_004167196.1	164373	165769	+	618.4	1396	promoter-TSS (XM_012698006.1)	NA	NA	NA
NW_004167719.1-10	NW_004167719.1	36005	37837	+	617	1832	promoter-TSS (XM_002162048.3)	NA	NA	NA
NW_004167338.1-13	NW_004167338.1	144117	150479	+	616.9	6362	promoter-TSS (XM_002166554.3)	NA	NA	NA
NW_004174590.1-5	NW_004174590.1	24706	25988	+	616.6	1282	Intergenic	NA	NA	NA
NW_004169730.1-16	NW_004169730.1	24528	26860	+	616.3	2332	promoter-TSS (XM_004209542.2)	NA	NA	NA
NW_004174991.1-39	NW_004174991.1	27067	28793	+	616	1726	promoter-TSS (XR_001142278.1)	NA	NA	NA
NW_004167785.1-6	NW_004167785.1	73321	74359	+	615.1	1038	promoter-TSS (XM_012700341.1)	NA	NA	NA
NW_004171198.1-6	NW_004171198.1	26095	32446	+	614.2	6351	promoter-TSS (XR_001141672.1)	NA	NA	NA
NW_004166951.1-165	NW_004166951.1	127556	129005	+	614	1449	Intergenic	NA	NA	NA
NW_004166876.1-605	NW_004166876.1	359942	367314	+	613.4	7372	intron (XM_002160289.2, intron 1 of 9)	NA	NA	NA
NW_004169025.1-122	NW_004169025.1	81610	83007	+	611.9	1397	promoter-TSS (XM_012703492.1)	NA	NA	NA
NW_004174991.1-40	NW_004174991.1	4707	12930	+	611.6	8223	Intergenic	NA	NA	NA
NW_004168394.1-20	NW_004168394.1	93211	94631	+	608.5	1420	promoter-TSS (XM_012702027.1)	NA	NA	NA
NW_004169557.1-55	NW_004169557.1	23647	26140	+	608.1	2493	promoter-TSS (XM_004209384.2)	NA	NA	NA
NW_004172276.1-38	NW_004172276.1	9976	14295	+	607.8	4319	promoter-TSS (XM_002161814.3)	NA	NA	NA
NW_004167555.1-1	NW_004167555.1	131897	133304	+	607.4	1407	exon (XM_002161867.3, exon 1 of 10)	NA	NA	NA
NW_004172923.1-6	NW_004172923.1	3634	5138	+	607	1504	Intergenic	NA	NA	NA
NW_004167047.1-267	NW_004167047.1	268393	273137	+	606.6	4744	promoter-TSS (XM_002160486.3)	NA	NA	NA
NW_004169160.1-22	NW_004169160.1	63012	65781	+	606.4	2769	promoter-TSS (XM_002161570.3)	NA	NA	NA
NW_004169029.1-38	NW_004169029.1	47256	49254	+	605.6	1998	promoter-TSS (XM_002159281.3)	NA	NA	NA
NW_004173024.1-52	NW_004173024.1	23083	25191	+	605.5	2108	Intergenic	NA	NA	NA
NW_004168945.1-3	NW_004168945.1	80256	81318	+	602.4	1062	Intergenic	NA	NA	NA
NW_004171227.1-17	NW_004171227.1	45	5678	+	601.3	5633	NA	NA	NA	NA
NW_004166924.1-64	NW_004166924.1	207125	208618	+	601	1493	promoter-TSS (XM_012701363.1)	NA	NA	NA
NW_004172271.1-41	NW_004172271.1	16775	22282	+	600.9	5507	exon (XM_002155884.3, exon 2 of 2)	NA	NA	NA
NW_004170284.1-14	NW_004170284.1	53730	57961	+	600.7	4231	intron (XM_012705587.1, intron 2 of 12)	NA	NA	NA
NW_004166993.1-79	NW_004166993.1	288074	291057	+	598.9	2983	promoter-TSS (XM_002164516.3)	NA	NA	NA
NW_004167621.1-193	NW_004167621.1	152563	157313	+	598.9	4750	exon (XM_002163522.3, exon 3 of 6)	NA	NA	NA
NW_004167689.1-8	NW_004167689.1	65336	67705	+	598.4	2369	promoter-TSS (XM_002159032.3)	NA	NA	NA
NW_004167269.1-34	NW_004167269.1	78984	80408	+	597.9	1424	promoter-TSS (XM_012698344.1)	NA	NA	NA
NW_004173862.1-23	NW_004173862.1	2516	5297	+	597.2	2781	promoter-TSS (XM_012708877.1)	NA	NA	NA
NW_004172072.1-37	NW_004172072.1	45723	49928	+	596.6	4205	promoter-TSS (XM_004211044.2)	NA	NA	NA
NW_004170285.1-15	NW_004170285.1	75118	76414	+	596.4	1296	Intergenic	NA	NA	NA
NW_004167176.1-4	NW_004167176.1	39855	45633	+	596.3	5778	Intergenic	NA	NA	NA
NW_004166915.1-102	NW_004166915.1	96421	104059	+	596.1	7638	Intergenic	NA	NA	NA
NW_004167670.1-5	NW_004167670.1	164897	166041	+	593.3	1144	Intergenic	NA	NA	NA
NW_004174363.1-34	NW_004174363.1	10392	15296	+	592.4	4904	Intergenic	NA	NA	NA
NW_004169929.1-16	NW_004169929.1	52950	56289	+	591.3	3339	intron (XM_012705067.1, intron 1 of 1)	NA	NA	NA
NW_004171892.1-90	NW_004171892.1	2085	9917	+	590.1	7832	Intergenic	NA	NA	NA
NW_004167624.1-1	NW_004167624.1	177433	178309	+	588.5	876	Intergenic	NA	NA	NA
NW_004167918.1-12	NW_004167918.1	22984	24372	+	588.3	1388	Intergenic	NA	NA	NA
NW_004171903.1-41	NW_004171903.1	23500	29532	+	587.4	6032	promoter-TSS (XM_002157734.3)	NA	NA	NA
NW_004172195.1-30	NW_004172195.1	561	2480	+	586	1919	NA	NA	NA	NA
NW_004179097.1-14	NW_004179097.1	1166	2459	+	585	1293	NA	NA	NA	NA
NW_004170542.1-23	NW_004170542.1	30769	32221	+	584.6	1452	Intergenic	NA	NA	NA
NW_004168838.1-21	NW_004168838.1	47832	53392	+	584.4	5560	TTS (XM_012703078.1)	NA	NA	NA
NW_004174234.1-8	NW_004174234.1	30886	32274	+	584.4	1388	NA	NA	NA	NA
NW_004168444.1-49	NW_004168444.1	108850	114029	+	583.5	5179	promoter-TSS (XM_012702173.1)	NA	NA	NA
NW_004167973.1-3	NW_004167973.1	46909	48337	+	583	1428	intron (XM_002158132.3, intron 1 of 3)	NA	NA	NA
NW_004171632.1-138	NW_004171632.1	36570	42620	+	582.9	6050	Intergenic	NA	NA	NA
NW_004169683.1-18	NW_004169683.1	36519	37954	+	582.5	1435	promoter-TSS (XM_012704665.1)	NA	NA	NA
NW_004169967.1-46	NW_004169967.1	77726	82096	+	582.1	4370	Intergenic	NA	NA	NA
NW_004169974.1-33	NW_004169974.1	16903	21946	+	581.2	5043	Intergenic	NA	NA	NA
NW_004167597.1-5	NW_004167597.1	104320	105494	+	581	1174	promoter-TSS (XM_012699691.1)	NA	NA	NA
NW_004167694.1-109	NW_004167694.1	150307	153207	+	581	2900	intron (XM_002164083.2, intron 1 of 6)	NA	NA	NA
NW_004169677.1-14	NW_004169677.1	3319	5970	+	579.8	2651	exon (XM_012704654.1, exon 2 of 3)	NA	NA	NA
NW_004169558.1-104	NW_004169558.1	19558	26308	+	578.4	6750	Intergenic	NA	NA	NA
NW_004167576.1-6	NW_004167576.1	91768	93286	+	578	1518	intron (XM_002156813.3, intron 1 of 2)	NA	NA	NA
NW_004168897.1-121	NW_004168897.1	79831	81826	+	577.9	1995	promoter-TSS (XM_004208768.1)	NA	NA	NA
NW_004174134.1-12	NW_004174134.1	19444	24688	+	577.9	5244	promoter-TSS (XM_002163233.3)	NA	NA	NA
NW_004172375.1-39	NW_004172375.1	6461	8476	+	577.5	2015	NA	NA	NA	NA
NW_004172660.1-68	NW_004172660.1	14107	20750	+	575.9	6643	promoter-TSS (XM_012708054.1)	NA	NA	NA
NW_004180171.1-11	NW_004180171.1	605	1981	+	575.7	1376	NA	NA	NA	NA
NW_004170961.1-32	NW_004170961.1	13515	18070	+	575.4	4555	Intergenic	NA	NA	NA
NW_004167164.1-234	NW_004167164.1	47275	48810	+	575.4	1535	Intergenic	NA	NA	NA
NW_004167014.1-43	NW_004167014.1	58015	64257	+	575.4	6242	Intergenic	NA	NA	NA
NW_004168427.1-21	NW_004168427.1	47676	49875	+	574.5	2199	exon (XM_002167145.3, exon 3 of 6)	NA	NA	NA
NW_004174228.1-36	NW_004174228.1	4644	8767	+	573.8	4123	promoter-TSS (XM_012709082.1)	NA	NA	NA
NW_004168015.1-206	NW_004168015.1	34450	40732	+	573.6	6282	exon (XM_002155924.3, exon 4 of 11)	NA	NA	NA
NW_004168681.1-20	NW_004168681.1	97973	99258	+	572.6	1285	promoter-TSS (XM_012702737.1)	NA	NA	NA
NW_004167707.1-193	NW_004167707.1	120657	128431	+	571.8	7774	promoter-TSS (XM_012700096.1)	NA	NA	NA
NW_004167538.1-16	NW_004167538.1	156974	158400	+	571.3	1426	TTS (XR_001140536.1)	NA	NA	NA
NW_004174741.1-7	NW_004174741.1	25259	28211	+	570.4	2952	Intergenic	NA	NA	NA
NW_004170600.1-2	NW_004170600.1	46936	48677	+	570.4	1741	NA	NA	NA	NA
NW_004169287.1-120	NW_004169287.1	29379	32361	+	570.1	2982	promoter-TSS (XM_002159776.3)	NA	NA	NA
NW_004167378.1-85	NW_004167378.1	187198	194089	+	569.7	6891	intron (XM_012698856.1, intron 13 of 14)	NA	NA	NA
NW_004178502.1-6	NW_004178502.1	11782	13465	+	568.6	1683	Intergenic	NA	NA	NA
NW_004177308.1-15	NW_004177308.1	5617	6663	+	568.4	1046	promoter-TSS (XM_012710290.1)	NA	NA	NA
NW_004167685.1-100	NW_004167685.1	41740	44467	+	568.3	2727	promoter-TSS (XM_002159777.3)	NA	NA	NA
NW_004176377.1-23	NW_004176377.1	4906	9734	+	565.9	4828	promoter-TSS (NM_001287381.1)	NA	NA	NA
NW_004167954.1-14	NW_004167954.1	85135	86582	+	564.1	1447	Intergenic	NA	NA	NA
NW_004167766.1-13	NW_004167766.1	58582	59765	+	563.7	1183	Intergenic	NA	NA	NA
NW_004171552.1-1	NW_004171552.1	337	1713	+	563.3	1376	promoter-TSS (XM_002155825.3)	NA	NA	NA
NW_004169798.1-26	NW_004169798.1	73993	76467	+	562.4	2474	promoter-TSS (XM_012704847.1)	NA	NA	NA
NW_004168126.1-6	NW_004168126.1	31724	33941	+	561.9	2217	promoter-TSS (XM_002164002.3)	NA	NA	NA
NW_004167347.1-35	NW_004167347.1	144290	146012	+	561.2	1722	intron (XM_012698711.1, intron 2 of 2)	NA	NA	NA
NW_004177476.1-64	NW_004177476.1	10092	12502	+	560.6	2410	Intergenic	NA	NA	NA
NW_004168450.1-10	NW_004168450.1	88626	90957	+	560.3	2331	promoter-TSS (XM_002154012.3)	NA	NA	NA
NW_004168164.1-48	NW_004168164.1	20293	22086	+	558.1	1793	exon (XM_002161751.3, exon 1 of 5)	NA	NA	NA
NW_004167404.1-2	NW_004167404.1	176429	184444	+	557.4	8015	intron (XM_002155017.3, intron 1 of 9)	NA	NA	NA
NW_004179001.1-23	NW_004179001.1	7730	9290	+	557.1	1560	promoter-TSS (XM_012710656.1)	NA	NA	NA
NW_004168365.1-1	NW_004168365.1	84282	85521	+	556.3	1239	intron (XM_002157498.3, intron 1 of 3)	NA	NA	NA
NW_004168133.1-11	NW_004168133.1	19461	22708	+	555.9	3247	promoter-TSS (XM_002169868.2)	NA	NA	NA
NW_004167187.1-31	NW_004167187.1	96250	100381	+	555.9	4131	exon (XM_012711734.1, exon 1 of 1)	NA	NA	NA
NW_004167793.1-34	NW_004167793.1	117505	120081	+	555.5	2576	promoter-TSS (XM_002156670.3)	NA	NA	NA
NW_004167920.1-25	NW_004167920.1	80687	83689	+	555.3	3002	promoter-TSS (NM_001287783.1)	NA	NA	NA
NW_004168920.1-63	NW_004168920.1	37912	39577	+	555.2	1665	intron (XR_001141089.1, intron 2 of 2)	NA	NA	NA
NW_004173706.1-7	NW_004173706.1	30613	31904	+	555.2	1291	promoter-TSS (XM_012708780.1)	NA	NA	NA
NW_004169359.1-48	NW_004169359.1	89776	91173	+	554.8	1397	NA	NA	NA	NA
NW_004176896.1-7	NW_004176896.1	3237	9888	+	554.6	6651	promoter-TSS (XM_012710166.1)	NA	NA	NA
NW_004169584.1-27	NW_004169584.1	87056	89005	+	554.3	1949	promoter-TSS (XM_012704492.1)	NA	NA	NA
NW_004170059.1-50	NW_004170059.1	48431	53119	+	554.2	4688	promoter-TSS (XM_012705273.1)	NA	NA	NA
NW_004168822.1-18	NW_004168822.1	88636	90662	+	553.5	2026	promoter-TSS (XM_004208687.2)	NA	NA	NA
NW_004179027.1-1	NW_004179027.1	1	1281	+	553.5	1280	NA	NA	NA	NA
NW_004170788.1-18	NW_004170788.1	7491	9036	+	552.3	1545	Intergenic	NA	NA	NA
NW_004172050.1-4	NW_004172050.1	42018	43158	+	552.3	1140	promoter-TSS (XM_012707568.1)	NA	NA	NA
NW_004169645.1-12	NW_004169645.1	22237	23393	+	552	1156	Intergenic	NA	NA	NA
NW_004178785.1-6	NW_004178785.1	11332	12583	+	552	1251	NA	NA	NA	NA
NW_004166923.1-95	NW_004166923.1	181281	187841	+	551.3	6560	exon (XM_002166899.3, exon 2 of 2)	NA	NA	NA
NW_004171708.1-57	NW_004171708.1	10533	14525	+	550.2	3992	exon (XM_002161030.3, exon 2 of 2)	NA	NA	NA
NW_004166872.1-80	NW_004166872.1	181588	185116	+	549.8	3528	promoter-TSS (XM_012704733.1)	NA	NA	NA
NW_004183973.1-1	NW_004183973.1	83	958	+	549.6	875	NA	NA	NA	NA
NW_004169052.1-18	NW_004169052.1	64125	66877	+	549.5	2752	promoter-TSS (XM_002165843.3)	NA	NA	NA
NW_004171544.1-31	NW_004171544.1	16960	21821	+	548.1	4861	intron (XM_012707068.1, intron 2 of 6)	NA	NA	NA
NW_004172881.1-5	NW_004172881.1	177	1434	+	545.4	1257	Intergenic	NA	NA	NA
NW_004177956.1-6	NW_004177956.1	11576	12878	+	544.7	1302	NA	NA	NA	NA
NW_004167941.1-45	NW_004167941.1	22428	23724	+	544.3	1296	Intergenic	NA	NA	NA
NW_004167018.1-184	NW_004167018.1	133891	136009	+	543.5	2118	exon (XM_012707553.1, exon 1 of 7)	NA	NA	NA
NW_004168291.1-1	NW_004168291.1	125490	126504	+	543.2	1014	promoter-TSS (XM_004208117.2)	NA	NA	NA
NW_004168526.1-16	NW_004168526.1	37883	43906	+	542.8	6023	promoter-TSS (XM_012702350.1)	NA	NA	NA
NW_004168086.1-16	NW_004168086.1	74109	78602	+	541.8	4493	intron (XM_012701231.1, intron 3 of 7)	NA	NA	NA
NW_004167446.1-107	NW_004167446.1	131187	134391	+	541.8	3204	promoter-TSS (XM_012699126.1)	NA	NA	NA
NW_004168685.1-96	NW_004168685.1	52302	56696	+	541.7	4394	promoter-TSS (XM_002167843.2)	NA	NA	NA
NW_004168468.1-25	NW_004168468.1	82813	84495	+	541.7	1682	promoter-TSS (XM_012702222.1)	NA	NA	NA
NW_004171263.1-38	NW_004171263.1	21100	24116	+	541.5	3016	promoter-TSS (XM_004210619.2)	NA	NA	NA
NW_004168775.1-89	NW_004168775.1	55723	59596	+	541.3	3873	promoter-TSS (XM_002161095.3)	NA	NA	NA
NW_004167402.1-11	NW_004167402.1	24395	26530	+	540.8	2135	promoter-TSS (XM_004206725.2)	NA	NA	NA
NW_004168530.1-16	NW_004168530.1	2009	3385	+	540.8	1376	Intergenic	NA	NA	NA
NW_004167118.1-32	NW_004167118.1	226834	230240	+	539.7	3406	promoter-TSS (XM_002162585.2)	NA	NA	NA
NW_004166999.1-148	NW_004166999.1	20192	26001	+	539.7	5809	promoter-TSS (XM_002153801.3)	NA	NA	NA
NW_004168894.1-6	NW_004168894.1	91620	92623	+	538.7	1003	Intergenic	NA	NA	NA
NW_004169337.1-6	NW_004169337.1	84499	86253	+	538.6	1754	Intergenic	NA	NA	NA
NW_004171849.1-16	NW_004171849.1	47270	48292	+	537.9	1022	Intergenic	NA	NA	NA
NW_004178865.1-12	NW_004178865.1	6360	7779	+	537.1	1419	NA	NA	NA	NA
NW_004171367.1-75	NW_004171367.1	7019	12706	+	536.9	5687	promoter-TSS (XM_002153746.2)	NA	NA	NA
NW_004174988.1-10	NW_004174988.1	11667	13070	+	536.8	1403	NA	NA	NA	NA
NW_004186040.1-1	NW_004186040.1	1682	2307	+	535.4	625	NA	NA	NA	NA
NW_004170478.1-30	NW_004170478.1	62559	67400	+	535	4841	promoter-TSS (XM_012705831.1)	NA	NA	NA
NW_004170947.1-6	NW_004170947.1	44145	45948	+	534	1803	intron (XM_012706379.1, intron 1 of 2)	NA	NA	NA
NW_004167034.1-31	NW_004167034.1	127759	129222	+	533.2	1463	promoter-TSS (XM_012708495.1)	NA	NA	NA
NW_004168783.1-11	NW_004168783.1	93814	95085	+	533.2	1271	promoter-TSS (XM_012702963.1)	NA	NA	NA
NW_004167506.1-10	NW_004167506.1	13346	16001	+	532.8	2655	promoter-TSS (XM_002160754.3)	NA	NA	NA
NW_004167524.1-6	NW_004167524.1	142202	143607	+	532.6	1405	intron (XM_002164992.3, intron 2 of 7)	NA	NA	NA
NW_004174267.1-7	NW_004174267.1	26262	27567	+	530.8	1305	intron (XR_001142179.1, intron 2 of 4)	NA	NA	NA
NW_004181891.1-15	NW_004181891.1	2584	3966	+	530.4	1382	promoter-TSS (XM_012710964.1)	NA	NA	NA
NW_004167132.1-166	NW_004167132.1	47201	51250	+	530.3	4049	promoter-TSS (XM_002158377.3)	NA	NA	NA
NW_004170622.1-5	NW_004170622.1	60930	67225	+	530.3	6295	Intergenic	NA	NA	NA
NW_004168867.1-28	NW_004168867.1	23381	25995	+	530	2614	promoter-TSS (XM_004208740.2)	NA	NA	NA
NW_004171269.1-33	NW_004171269.1	50489	54720	+	529.6	4231	promoter-TSS (XM_002161471.3)	NA	NA	NA
NW_004166893.1-267	NW_004166893.1	258011	261650	+	529.1	3639	promoter-TSS (XM_002164228.3)	NA	NA	NA
NW_004170631.1-37	NW_004170631.1	57192	59925	+	527.2	2733	promoter-TSS (XR_001141544.1)	NA	NA	NA
NW_004167679.1-13	NW_004167679.1	10724	14326	+	526.6	3602	intron (XM_002154272.3, intron 1 of 5)	NA	NA	NA
NW_004167097.1-44	NW_004167097.1	105945	108789	+	524.3	2844	promoter-TSS (XM_002163854.2)	NA	NA	NA
NW_004168489.1-67	NW_004168489.1	3788	8732	+	523.7	4944	promoter-TSS (XM_012702268.1)	NA	NA	NA
NW_004169357.1-57	NW_004169357.1	8101	15355	+	523.7	7254	promoter-TSS (XM_012704129.1)	NA	NA	NA
NW_004168536.1-13	NW_004168536.1	92732	94136	+	522.9	1404	Intergenic	NA	NA	NA
NW_004168160.1-104	NW_004168160.1	4662	6272	+	522.7	1610	Intergenic	NA	NA	NA
NW_004168281.1-29	NW_004168281.1	102919	106649	+	522.3	3730	intron (XM_012701745.1, intron 7 of 16)	NA	NA	NA
NW_004176481.1-8	NW_004176481.1	3969	5507	+	522.2	1538	promoter-TSS (XM_004212454.2)	NA	NA	NA
NW_004180740.1-1	NW_004180740.1	6852	7602	+	522.2	750	NA	NA	NA	NA
NW_004167076.1-57	NW_004167076.1	130761	134018	+	521.9	3257	promoter-TSS (XM_002158308.3)	NA	NA	NA
NW_004168175.1-36	NW_004168175.1	20265	24779	+	521.8	4514	promoter-TSS (XM_012701485.1)	NA	NA	NA
NW_004177849.1-29	NW_004177849.1	598	1768	+	520.1	1170	promoter-TSS (XM_012710425.1)	NA	NA	NA
NW_004169844.1-7	NW_004169844.1	59788	61039	+	519.7	1251	Intergenic	NA	NA	NA
NW_004169289.1-45	NW_004169289.1	14304	16481	+	519.5	2177	promoter-TSS (XM_002165436.3)	NA	NA	NA
NW_004168366.1-7	NW_004168366.1	121879	123631	+	519.5	1752	promoter-TSS (XM_012701953.1)	NA	NA	NA
NW_004168279.1-139	NW_004168279.1	55682	61631	+	519	5949	exon (XM_012701734.1, exon 8 of 8)	NA	NA	NA
NW_004183294.1-1	NW_004183294.1	278	903	+	518.8	625	NA	NA	NA	NA
NW_004169012.1-10	NW_004169012.1	312	2550	+	518.6	2238	promoter-TSS (XM_002156921.3)	NA	NA	NA
NW_004167635.1-37	NW_004167635.1	2973	6492	+	518.4	3519	promoter-TSS (XM_002161019.2)	NA	NA	NA
NW_004173893.1-37	NW_004173893.1	7875	12796	+	518.1	4921	promoter-TSS (XM_004211783.1)	NA	NA	NA
NW_004168131.1-114	NW_004168131.1	82154	83942	+	517.7	1788	promoter-TSS (XM_002159572.3)	NA	NA	NA
NW_004169851.1-42	NW_004169851.1	31059	38286	+	516.6	7227	intron (XM_012704936.1, intron 1 of 21)	NA	NA	NA
NW_004167203.1-87	NW_004167203.1	80503	85200	+	514.5	4697	intron (XM_002162480.3, intron 23 of 24)	NA	NA	NA
NW_004170451.1-102	NW_004170451.1	49064	58664	+	514	9600	Intergenic	NA	NA	NA
NW_004166956.1-228	NW_004166956.1	62528	71748	+	513.1	9220	exon (XM_002165260.3, exon 3 of 3)	NA	NA	NA
NW_004167971.1-4	NW_004167971.1	47369	49173	+	512.8	1804	intron (XM_002169803.3, intron 1 of 10)	NA	NA	NA
NW_004167967.1-3	NW_004167967.1	115263	116798	+	512.8	1535	intron (XM_002162944.3, intron 1 of 9)	NA	NA	NA
NW_004172406.1-6	NW_004172406.1	40677	41964	+	512.7	1287	NA	NA	NA	NA
NW_004174510.1-1	NW_004174510.1	26366	27117	+	512.7	751	Intergenic	NA	NA	NA
NW_004168063.1-25	NW_004168063.1	29888	33001	+	512.1	3113	promoter-TSS (XM_002157676.3)	NA	NA	NA
NW_004171232.1-7	NW_004171232.1	44034	45161	+	511.7	1127	intron (XM_012706735.1, intron 2 of 3)	NA	NA	NA
NW_004167538.1-39	NW_004167538.1	32234	33778	+	510.9	1544	Intergenic	NA	NA	NA
NW_004174329.1-5	NW_004174329.1	17680	18680	+	510.5	1000	promoter-TSS (XM_004211919.2)	NA	NA	NA
NW_004174330.1-8	NW_004174330.1	25912	28258	+	510.2	2346	promoter-TSS (XM_012709130.1)	NA	NA	NA
NW_004167841.1-89	NW_004167841.1	18506	20070	+	510.2	1564	promoter-TSS (XM_002160512.3)	NA	NA	NA
NW_004167707.1-2	NW_004167707.1	1380	3267	+	509.9	1887	Intergenic	NA	NA	NA
NW_004166955.1-285	NW_004166955.1	291527	298372	+	509.5	6845	Intergenic	NA	NA	NA
NW_004167199.1-52	NW_004167199.1	219680	224044	+	509.1	4364	promoter-TSS (XM_012698019.1)	NA	NA	NA
NW_004169969.1-17	NW_004169969.1	76665	79700	+	508	3035	promoter-TSS (XM_002166759.3)	NA	NA	NA
NW_004169718.1-38	NW_004169718.1	6804	9226	+	507.5	2422	promoter-TSS (XM_012704717.1)	NA	NA	NA
NW_004172932.1-68	NW_004172932.1	27672	30740	+	507.3	3068	promoter-TSS (XM_002161342.3)	NA	NA	NA
NW_004168838.1-72	NW_004168838.1	42246	47195	+	506.7	4949	Intergenic	NA	NA	NA
NW_004169101.1-25	NW_004169101.1	78260	80408	+	506.3	2148	promoter-TSS (XM_002161602.3)	NA	NA	NA
NW_004168720.1-18	NW_004168720.1	17481	25406	+	506.3	7925	Intergenic	NA	NA	NA
NW_004172178.1-15	NW_004172178.1	45980	47319	+	504.8	1339	NA	NA	NA	NA
NW_004168204.1-12	NW_004168204.1	119463	122032	+	503.2	2569	promoter-TSS (XM_002169632.3)	NA	NA	NA
NW_004174672.1-17	NW_004174672.1	22688	24126	+	502.4	1438	promoter-TSS (XM_012709318.1)	NA	NA	NA
NW_004169628.1-11	NW_004169628.1	12240	15819	+	502.1	3579	promoter-TSS (XM_012704559.1)	NA	NA	NA
NW_004186651.1-3	NW_004186651.1	1477	2206	+	502	729	NA	NA	NA	NA
NW_004174139.1-25	NW_004174139.1	4988	10726	+	500.6	5738	promoter-TSS (XM_002160746.3)	NA	NA	NA
NW_004167921.1-60	NW_004167921.1	100087	105233	+	500.4	5146	Intergenic	NA	NA	NA
NW_004167881.1-97	NW_004167881.1	155112	159998	+	499.9	4886	promoter-TSS (XM_012700643.1)	NA	NA	NA
NW_004184241.1-7	NW_004184241.1	1941	3459	+	499.7	1518	NA	NA	NA	NA
NW_004166944.1-98	NW_004166944.1	176246	186494	+	498.4	10248	intron (XM_012702899.1, intron 3 of 10)	NA	NA	NA
NW_004167467.1-77	NW_004167467.1	161067	163184	+	494.3	2117	promoter-TSS (XM_012699205.1)	NA	NA	NA
NW_004167799.1-6	NW_004167799.1	135726	137173	+	492.8	1447	intron (XM_012700390.1, intron 1 of 5)	NA	NA	NA
NW_004170055.1-15	NW_004170055.1	36816	41621	+	492.8	4805	intron (XM_002165815.3, intron 2 of 2)	NA	NA	NA
NW_004166897.1-72	NW_004166897.1	54639	60600	+	492.4	5961	intron (XM_012699178.1, intron 25 of 25)	NA	NA	NA
NW_004168471.1-29	NW_004168471.1	120946	127392	+	491.7	6446	Intergenic	NA	NA	NA
NW_004171336.1-9	NW_004171336.1	58347	60046	+	489.4	1699	Intergenic	NA	NA	NA
NW_004167080.1-130	NW_004167080.1	148327	153869	+	489.4	5542	Intergenic	NA	NA	NA
NW_004167177.1-20	NW_004167177.1	159073	161521	+	489.4	2448	promoter-TSS (XM_012711687.1)	NA	NA	NA
NW_004169716.1-27	NW_004169716.1	50648	53217	+	489.3	2569	promoter-TSS (XM_002160684.3)	NA	NA	NA
NW_004169183.1-44	NW_004169183.1	34492	36015	+	489	1523	Intergenic	NA	NA	NA
NW_004170449.1-1	NW_004170449.1	18588	24045	+	488.9	5457	Intergenic	NA	NA	NA
NW_004167383.1-9	NW_004167383.1	72993	73619	+	488.9	626	Intergenic	NA	NA	NA
NW_004169193.1-91	NW_004169193.1	33810	39085	+	488.7	5275	promoter-TSS (XM_002163034.3)	NA	NA	NA
NW_004168524.1-106	NW_004168524.1	96838	105525	+	488.7	8687	intron (XM_012702346.1, intron 1 of 3)	NA	NA	NA
NW_004173647.1-22	NW_004173647.1	18115	19442	+	488.7	1327	NA	NA	NA	NA
NW_004167483.1-224	NW_004167483.1	47277	53218	+	488.6	5941	exon (XM_002167261.2, exon 4 of 4)	NA	NA	NA
NW_004171024.1-108	NW_004171024.1	21075	27196	+	488.5	6121	promoter-TSS (XM_002162773.3)	NA	NA	NA
NW_004167374.1-25	NW_004167374.1	171827	173639	+	488.2	1812	intron (XM_012698842.1, intron 1 of 10)	NA	NA	NA
NW_004178373.1-2	NW_004178373.1	12550	13306	+	487.9	756	NA	NA	NA	NA
NW_004171037.1-40	NW_004171037.1	26027	29487	+	487.9	3460	promoter-TSS (XM_004210488.2)	NA	NA	NA
NW_004168479.1-9	NW_004168479.1	122854	124048	+	487.9	1194	NA	NA	NA	NA
NW_004167815.1-50	NW_004167815.1	100345	102525	+	486.8	2180	promoter-TSS (XM_012700438.1)	NA	NA	NA
NW_004167228.1-40	NW_004167228.1	224095	227102	+	486	3007	promoter-TSS (XM_002168379.3)	NA	NA	NA
NW_004168712.1-38	NW_004168712.1	53196	54512	+	485.8	1316	Intergenic	NA	NA	NA
NW_004167250.1-89	NW_004167250.1	155217	162048	+	485.8	6831	intron (XM_012698264.1, intron 1 of 7)	NA	NA	NA
NW_004181366.1-21	NW_004181366.1	636	2152	+	484.6	1516	NA	NA	NA	NA
NW_004167624.1-40	NW_004167624.1	30110	32074	+	484.1	1964	promoter-TSS (XM_002163969.2)	NA	NA	NA
NW_004166896.1-49	NW_004166896.1	111485	115998	+	483.9	4513	Intergenic	NA	NA	NA
NW_004166875.1-12	NW_004166875.1	222233	223777	+	483	1544	exon (NM_001287799.1, exon 2 of 5)	NA	NA	NA
NW_004166995.1-44	NW_004166995.1	148313	152424	+	481.9	4111	promoter-TSS (NR_107872.1)	NA	NA	NA
NW_004167083.1-238	NW_004167083.1	132275	137055	+	479.7	4780	intron (XM_002162780.3, intron 1 of 4)	NA	NA	NA
NW_004166961.1-6	NW_004166961.1	215301	216556	+	479.1	1255	Intergenic	NA	NA	NA
NW_004174138.1-5	NW_004174138.1	176	1453	+	478.7	1277	NA	NA	NA	NA
NW_004169304.1-7	NW_004169304.1	7851	10871	+	478.4	3020	promoter-TSS (XM_002161434.3)	NA	NA	NA
NW_004175319.1-20	NW_004175319.1	3491	4741	+	477.9	1250	NA	NA	NA	NA
NW_004172383.1-50	NW_004172383.1	10868	12260	+	477.5	1392	promoter-TSS (XM_004211171.2)	NA	NA	NA
NW_004167593.1-8	NW_004167593.1	160621	162617	+	477.5	1996	promoter-TSS (XM_002168694.3)	NA	NA	NA
NW_004177476.1-35	NW_004177476.1	6583	8825	+	475.9	2242	Intergenic	NA	NA	NA
NW_004167292.1-90	NW_004167292.1	51488	55702	+	475.1	4214	promoter-TSS (XM_002161389.3)	NA	NA	NA
NW_004169255.1-4	NW_004169255.1	85197	87533	+	475.1	2336	promoter-TSS (XM_012703919.1)	NA	NA	NA
NW_004167741.1-96	NW_004167741.1	65181	67516	+	475.1	2335	promoter-TSS (XM_002157442.3)	NA	NA	NA
NW_004167923.1-19	NW_004167923.1	112906	120124	+	474	7218	exon (XM_012700771.1, exon 1 of 3)	NA	NA	NA
NW_004168640.1-174	NW_004168640.1	33563	38637	+	474	5074	intron (XM_002154326.3, intron 1 of 5)	NA	NA	NA
NW_004182221.1-7	NW_004182221.1	162	2066	+	473.3	1904	NA	NA	NA	NA
NW_004173077.1-20	NW_004173077.1	7350	10445	+	472	3095	promoter-TSS (XM_004211475.2)	NA	NA	NA
NW_004169343.1-47	NW_004169343.1	57679	60591	+	471.9	2912	promoter-TSS (XM_002168733.3)	NA	NA	NA
NW_004187310.1-1	NW_004187310.1	283	1034	+	471.5	751	NA	NA	NA	NA
NW_004173043.1-1	NW_004173043.1	1	714	+	470.2	713	Intergenic	NA	NA	NA
NW_004183441.1-1	NW_004183441.1	1	920	+	470.1	919	NA	NA	NA	NA
NW_004168475.1-165	NW_004168475.1	58002	61049	+	469.9	3047	promoter-TSS (XM_012702240.1)	NA	NA	NA
NW_004168291.1-18	NW_004168291.1	83329	84898	+	469.5	1569	promoter-TSS (XM_002168667.3)	NA	NA	NA
NW_004181698.1-3	NW_004181698.1	4387	5931	+	469.2	1544	NA	NA	NA	NA
NW_004168739.1-9	NW_004168739.1	94	2020	+	468.3	1926	intron (XM_002163575.3, intron 3 of 3)	NA	NA	NA
NW_004169329.1-180	NW_004169329.1	57784	62823	+	468.3	5039	promoter-TSS (XM_012704066.1)	NA	NA	NA
NW_004169749.1-26	NW_004169749.1	65396	67362	+	467.9	1966	exon (XM_012704766.1, exon 2 of 9)	NA	NA	NA
NW_004176632.1-9	NW_004176632.1	2739	3905	+	467.3	1166	promoter-TSS (XM_012710080.1)	NA	NA	NA
NW_004167055.1-122	NW_004167055.1	49251	53688	+	467.3	4437	intron (XM_012709611.1, intron 3 of 6)	NA	NA	NA
NW_004167837.1-3	NW_004167837.1	109302	110683	+	466.7	1381	Intergenic	NA	NA	NA
NW_004166886.1-8	NW_004166886.1	318752	320011	+	466.6	1259	Intergenic	NA	NA	NA
NW_004166951.1-22	NW_004166951.1	8970	10184	+	466.2	1214	promoter-TSS (XM_004205712.2)	NA	NA	NA
NW_004168236.1-8	NW_004168236.1	2691	8315	+	465.9	5624	Intergenic	NA	NA	NA
NW_004172405.1-11	NW_004172405.1	37586	38743	+	465.6	1157	Intergenic	NA	NA	NA
NW_004168652.1-171	NW_004168652.1	30680	35673	+	465.3	4993	promoter-TSS (XM_004208528.2)	NA	NA	NA
NW_004166904.1-123	NW_004166904.1	217268	223875	+	464.6	6607	intron (XM_002154180.3, intron 2 of 6)	NA	NA	NA
NW_004168818.1-8	NW_004168818.1	52710	57816	+	464.4	5106	promoter-TSS (XM_012703028.1)	NA	NA	NA
NW_004167336.1-38	NW_004167336.1	85774	87889	+	463.7	2115	promoter-TSS (XM_012698672.1)	NA	NA	NA
NW_004166876.1-339	NW_004166876.1	302145	310613	+	463.4	8468	intron (XM_002160229.3, intron 7 of 21)	NA	NA	NA
NW_004168582.1-27	NW_004168582.1	55600	59283	+	463.3	3683	promoter-TSS (XM_012702495.1)	NA	NA	NA
NW_004167029.1-60	NW_004167029.1	9330	15717	+	462.6	6387	promoter-TSS (XM_002156009.3)	NA	NA	NA
NW_004169926.1-23	NW_004169926.1	14574	20399	+	462.6	5825	promoter-TSS (XM_012705061.1)	NA	NA	NA
NW_004173405.1-8	NW_004173405.1	4810	7500	+	461.7	2690	promoter-TSS (XM_002165674.2)	NA	NA	NA
NW_004167086.1-464	NW_004167086.1	243589	249602	+	461.3	6013	intron (XM_002161816.3, intron 1 of 2)	NA	NA	NA
NW_004167518.1-119	NW_004167518.1	188036	189965	+	461.3	1929	promoter-TSS (XR_001140525.1)	NA	NA	NA
NW_004168544.1-3	NW_004168544.1	49816	55161	+	461.2	5345	promoter-TSS (XM_002155712.3)	NA	NA	NA
NW_004168512.1-21	NW_004168512.1	84884	89219	+	461.2	4335	promoter-TSS (XM_002158915.3)	NA	NA	NA
NW_004167241.1-27	NW_004167241.1	32450	35632	+	461	3182	promoter-TSS (XM_002160130.3)	NA	NA	NA
NW_004168479.1-10	NW_004168479.1	11310	12439	+	460.6	1129	NA	NA	NA	NA
NW_004170409.1-7	NW_004170409.1	18736	22150	+	460.3	3414	Intergenic	NA	NA	NA
NW_004167116.1-98	NW_004167116.1	255407	261084	+	459.9	5677	promoter-TSS (XM_002163898.3)	NA	NA	NA
NW_004167799.1-50	NW_004167799.1	55304	60617	+	458.8	5313	promoter-TSS (XM_002167204.3)	NA	NA	NA
NW_004167611.1-48	NW_004167611.1	140348	144931	+	458.4	4583	promoter-TSS (XM_002158942.3)	NA	NA	NA
NW_004172069.1-12	NW_004172069.1	1580	2755	+	457.4	1175	Intergenic	NA	NA	NA
NW_004169168.1-2	NW_004169168.1	53141	55299	+	456.4	2158	promoter-TSS (XM_002156206.3)	NA	NA	NA
NW_004168222.1-122	NW_004168222.1	71273	73102	+	456.4	1829	TTS (XM_012701601.1)	NA	NA	NA
NW_004167015.1-13	NW_004167015.1	28065	29837	+	456	1772	promoter-TSS (XM_002164299.3)	NA	NA	NA
NW_004177833.1-4	NW_004177833.1	13334	14614	+	455.7	1280	Intergenic	NA	NA	NA
NW_004169234.1-11	NW_004169234.1	73	5106	+	455.3	5033	intron (NM_001280959.1, intron 2 of 2)	NA	NA	NA
NW_004167234.1-325	NW_004167234.1	12068	15052	+	454.9	2984	TTS (XM_012698190.1)	NA	NA	NA
NW_004168556.1-12	NW_004168556.1	122790	123803	+	454.9	1013	Intergenic	NA	NA	NA
NW_004167142.1-73	NW_004167142.1	111800	113592	+	454.8	1792	exon (XM_002165439.3, exon 1 of 13)	NA	NA	NA
NW_004175677.1-18	NW_004175677.1	3453	4760	+	454.6	1307	NA	NA	NA	NA
NW_004177308.1-7	NW_004177308.1	12788	15221	+	454.2	2433	promoter-TSS (XM_002163568.3)	NA	NA	NA
NW_004168281.1-53	NW_004168281.1	69292	73144	+	453.8	3852	promoter-TSS (XM_012701744.1)	NA	NA	NA
NW_004168629.1-47	NW_004168629.1	7082	13892	+	453.4	6810	promoter-TSS (XM_012702603.1)	NA	NA	NA
NW_004183129.1-2	NW_004183129.1	2403	4029	+	453.2	1626	intron (XM_004213165.1, intron 2 of 5)	NA	NA	NA
NW_004168759.1-40	NW_004168759.1	85049	86524	+	453.1	1475	intron (XM_002158181.2, intron 2 of 3)	NA	NA	NA
NW_004168258.1-6	NW_004168258.1	85535	87219	+	453.1	1684	promoter-TSS (XM_002162805.3)	NA	NA	NA
NW_004168532.1-82	NW_004168532.1	97239	101238	+	452.9	3999	intron (XM_004208389.2, intron 1 of 1)	NA	NA	NA
NW_004182199.1-4	NW_004182199.1	4269	5002	+	452.5	733	NA	NA	NA	NA
NW_004180385.1-1	NW_004180385.1	7467	8342	+	452.3	875	promoter-TSS (XM_012710810.1)	NA	NA	NA
NW_004185497.1-2	NW_004185497.1	1013	2184	+	451.4	1171	promoter-TSS (XM_002161907.2)	NA	NA	NA
NW_004167594.1-8	NW_004167594.1	51745	56411	+	450.9	4666	intron (XM_012699680.1, intron 1 of 4)	NA	NA	NA
NW_004167352.1-173	NW_004167352.1	151286	153591	+	450.3	2305	promoter-TSS (XM_002161810.3)	NA	NA	NA
NW_004169632.1-28	NW_004169632.1	74730	77344	+	450.2	2614	promoter-TSS (XM_002157610.3)	NA	NA	NA
NW_004168010.1-49	NW_004168010.1	144178	146928	+	450	2750	Intergenic	NA	NA	NA
NW_004167296.1-196	NW_004167296.1	141963	148588	+	449.9	6625	TTS (XM_002169444.3)	NA	NA	NA
NW_004169704.1-13	NW_004169704.1	52768	55262	+	449.7	2494	promoter-TSS (XM_012704699.1)	NA	NA	NA
NW_004166941.1-161	NW_004166941.1	135919	138588	+	449.7	2669	promoter-TSS (XR_001141008.1)	NA	NA	NA
NW_004167723.1-61	NW_004167723.1	117720	119539	+	449.6	1819	exon (XM_012700146.1, exon 2 of 2)	NA	NA	NA
NW_004170092.1-53	NW_004170092.1	52287	55540	+	449.3	3253	promoter-TSS (XM_012705334.1)	NA	NA	NA
NW_004166955.1-150	NW_004166955.1	109607	116989	+	448.9	7382	Intergenic	NA	NA	NA
NW_004169318.1-52	NW_004169318.1	88750	90960	+	448.8	2210	promoter-TSS (XM_002154244.3)	NA	NA	NA
NW_004167157.1-32	NW_004167157.1	94959	99666	+	448.8	4707	promoter-TSS (XM_002166752.3)	NA	NA	NA
NW_004169511.1-25	NW_004169511.1	22938	25719	+	448.5	2781	promoter-TSS (XM_002166691.2)	NA	NA	NA
NW_004167952.1-14	NW_004167952.1	78553	83361	+	448.1	4808	promoter-TSS (XM_012700843.1)	NA	NA	NA
NW_004172306.1-50	NW_004172306.1	4073	7195	+	447.9	3122	promoter-TSS (XM_012707787.1)	NA	NA	NA
NW_004169665.1-57	NW_004169665.1	74867	76593	+	447.8	1726	promoter-TSS (XM_004209490.2)	NA	NA	NA
NW_004174473.1-8	NW_004174473.1	2379	3634	+	446.8	1255	promoter-TSS (XM_012709211.1)	NA	NA	NA
NW_004171062.1-7	NW_004171062.1	12588	16508	+	446.7	3920	promoter-TSS (XM_002158835.3)	NA	NA	NA
NW_004167352.1-82	NW_004167352.1	112369	119035	+	445	6666	intron (XM_012698747.1, intron 9 of 12)	NA	NA	NA
NW_004168923.1-16	NW_004168923.1	15703	17363	+	444.9	1660	promoter-TSS (XM_002163139.3)	NA	NA	NA
NW_004167011.1-72	NW_004167011.1	208844	211566	+	444.5	2722	promoter-TSS (XM_002161422.3)	NA	NA	NA
NW_004167621.1-211	NW_004167621.1	53704	60475	+	443.9	6771	promoter-TSS (XM_012699776.1)	NA	NA	NA
NW_004169455.1-8	NW_004169455.1	4026	5696	+	443.6	1670	promoter-TSS (XM_012704278.1)	NA	NA	NA
NW_004174386.1-4	NW_004174386.1	3571	4575	+	443.5	1004	Intergenic	NA	NA	NA
NW_004167784.1-40	NW_004167784.1	49872	52008	+	442.9	2136	promoter-TSS (XM_004207396.2)	NA	NA	NA
NW_004180740.1-2	NW_004180740.1	5578	6078	+	441.2	500	NA	NA	NA	NA
NW_004167456.1-20	NW_004167456.1	34567	38826	+	441.1	4259	promoter-TSS (XM_004206822.2)	NA	NA	NA
NW_004167781.1-94	NW_004167781.1	98284	100762	+	440.6	2478	intron (XM_012700332.1, intron 1 of 10)	NA	NA	NA
NW_004167453.1-36	NW_004167453.1	158314	163015	+	440.1	4701	intron (XM_012699150.1, intron 2 of 6)	NA	NA	NA
NW_004166939.1-2	NW_004166939.1	248006	250488	+	440	2482	promoter-TSS (XM_002160284.3)	NA	NA	NA
NW_004168236.1-132	NW_004168236.1	111512	113051	+	439.9	1539	promoter-TSS (XM_002161173.3)	NA	NA	NA
NW_004168448.1-120	NW_004168448.1	35633	43720	+	439.3	8087	promoter-TSS (XM_012702175.1)	NA	NA	NA
NW_004172154.1-16	NW_004172154.1	38613	43121	+	439.3	4508	Intergenic	NA	NA	NA
NW_004172028.1-40	NW_004172028.1	11542	16936	+	439.2	5394	promoter-TSS (XM_002165614.3)	NA	NA	NA
NW_004175786.1-19	NW_004175786.1	8778	12104	+	439	3326	promoter-TSS (XM_002165773.2)	NA	NA	NA
NW_004167246.1-97	NW_004167246.1	184341	191677	+	439	7336	promoter-TSS (XM_012698246.1)	NA	NA	NA
NW_004167984.1-27	NW_004167984.1	107270	113471	+	438.9	6201	intron (XM_012700952.1, intron 1 of 3)	NA	NA	NA
NW_004167146.1-66	NW_004167146.1	8086	11228	+	438.6	3142	Intergenic	NA	NA	NA
NW_004175770.1-3	NW_004175770.1	253	2248	+	438.5	1995	intron (XM_004212289.2, intron 3 of 6)	NA	NA	NA
NW_004168458.1-41	NW_004168458.1	115619	121634	+	438.3	6015	Intergenic	NA	NA	NA
NW_004168489.1-52	NW_004168489.1	94000	97387	+	438.2	3387	promoter-TSS (XM_012702267.1)	NA	NA	NA
NW_004167447.1-134	NW_004167447.1	117381	121203	+	438.2	3822	promoter-TSS (XM_002160842.3)	NA	NA	NA
NW_004167010.1-187	NW_004167010.1	116203	119247	+	437.8	3044	promoter-TSS (XM_012706992.1)	NA	NA	NA
NW_004167246.1-258	NW_004167246.1	145349	150094	+	436.7	4745	promoter-TSS (XM_002161653.3)	NA	NA	NA
NW_004174215.1-8	NW_004174215.1	20262	23005	+	436.5	2743	Intergenic	NA	NA	NA
NW_004169383.1-79	NW_004169383.1	43548	49046	+	436	5498	promoter-TSS (XM_012704166.1)	NA	NA	NA
NW_004168209.1-43	NW_004168209.1	7424	10002	+	435.5	2578	promoter-TSS (XM_002158833.3)	NA	NA	NA
NW_004168700.1-72	NW_004168700.1	38103	41229	+	435	3126	promoter-TSS (XM_012702781.1)	NA	NA	NA
NW_004166913.1-15	NW_004166913.1	264557	265758	+	434.7	1201	Intergenic	NA	NA	NA
NW_004169598.1-124	NW_004169598.1	57808	60924	+	434.4	3116	Intergenic	NA	NA	NA
NW_004167497.1-77	NW_004167497.1	85310	90088	+	434	4778	promoter-TSS (XM_002161726.3)	NA	NA	NA
NW_004167621.1-106	NW_004167621.1	29672	34411	+	433.7	4739	TTS (XM_012699779.1)	NA	NA	NA
NW_004168851.1-35	NW_004168851.1	47721	52861	+	433.7	5140	promoter-TSS (XM_012703118.1)	NA	NA	NA
NW_004168458.1-137	NW_004168458.1	78859	82409	+	433.6	3550	promoter-TSS (XM_002164413.3)	NA	NA	NA
NW_004168652.1-139	NW_004168652.1	92889	100233	+	433.4	7344	intron (XM_012702661.1, intron 1 of 1)	NA	NA	NA
NW_004167026.1-112	NW_004167026.1	25863	27374	+	433.4	1511	Intergenic	NA	NA	NA
NW_004167026.1-32	NW_004167026.1	166979	171407	+	433.3	4428	promoter-TSS (rna1990)	NA	NA	NA
NW_004172039.1-7	NW_004172039.1	40537	42667	+	432.6	2130	Intergenic	NA	NA	NA
NW_004169104.1-84	NW_004169104.1	8345	9881	+	432.3	1536	Intergenic	NA	NA	NA
NW_004170147.1-61	NW_004170147.1	64704	66594	+	432.2	1890	promoter-TSS (XM_002156868.3)	NA	NA	NA
NW_004166925.1-33	NW_004166925.1	187239	189596	+	432.1	2357	Intergenic	NA	NA	NA
NW_004172907.1-8	NW_004172907.1	16818	21504	+	431.9	4686	exon (XR_181941.2, exon 2 of 2)	NA	NA	NA
NW_004167745.1-35	NW_004167745.1	26939	29422	+	431.9	2483	intron (XM_002161756.3, intron 1 of 2)	NA	NA	NA
NW_004168624.1-21	NW_004168624.1	62155	67507	+	431.6	5352	TTS (XM_012702594.1)	NA	NA	NA
NW_004171234.1-40	NW_004171234.1	49657	55318	+	431.5	5661	Intergenic	NA	NA	NA
NW_004167077.1-207	NW_004167077.1	272085	278980	+	431.4	6895	promoter-TSS (XM_012710625.1)	NA	NA	NA
NW_004167513.1-30	NW_004167513.1	153423	154692	+	431.1	1269	promoter-TSS (XM_002161483.2)	NA	NA	NA
NW_004169492.1-13	NW_004169492.1	36401	38008	+	430.9	1607	promoter-TSS (XM_002166036.3)	NA	NA	NA
NW_004168667.1-32	NW_004168667.1	23521	25023	+	430.9	1502	Intergenic	NA	NA	NA
NW_004173842.1-12	NW_004173842.1	21741	23962	+	430.8	2221	Intergenic	NA	NA	NA
NW_004167730.1-32	NW_004167730.1	163315	165487	+	430.7	2172	promoter-TSS (XM_002164440.3)	NA	NA	NA
NW_004167965.1-105	NW_004167965.1	77574	83437	+	430.4	5863	Intergenic	NA	NA	NA
NW_004166876.1-234	NW_004166876.1	368040	374152	+	429.5	6112	promoter-TSS (XM_012708987.1)	NA	NA	NA
NW_004170594.1-6	NW_004170594.1	11572	14144	+	429.3	2572	Intergenic	NA	NA	NA
NW_004170926.1-16	NW_004170926.1	46081	49984	+	429.1	3903	intron (XM_002158413.3, intron 1 of 7)	NA	NA	NA
NW_004167027.1-265	NW_004167027.1	83875	86351	+	429	2476	exon (XM_012708069.1, exon 1 of 8)	NA	NA	NA
NW_004167302.1-51	NW_004167302.1	29690	33591	+	429	3901	promoter-TSS (XM_012698513.1)	NA	NA	NA
NW_004166881.1-102	NW_004166881.1	473733	475511	+	428.9	1778	promoter-TSS (XM_002157614.3)	NA	NA	NA
NW_004168555.1-58	NW_004168555.1	39366	45839	+	428.9	6473	Intergenic	NA	NA	NA
NW_004167731.1-60	NW_004167731.1	86750	90772	+	428.2	4022	Intergenic	NA	NA	NA
NW_004167136.1-7	NW_004167136.1	183549	185062	+	427.6	1513	promoter-TSS (XM_002159803.2)	NA	NA	NA
NW_004168345.1-6	NW_004168345.1	72968	74774	+	426.8	1806	promoter-TSS (XM_012701912.1)	NA	NA	NA
NW_004167524.1-10	NW_004167524.1	1848	2851	+	425.9	1003	intron (XR_001140531.1, intron 2 of 2)	NA	NA	NA
NW_004167077.1-133	NW_004167077.1	84635	87617	+	425.1	2982	Intergenic	NA	NA	NA
NW_004178400.1-13	NW_004178400.1	5034	8356	+	425	3322	NA	NA	NA	NA
NW_004168547.1-32	NW_004168547.1	113793	118582	+	425	4789	promoter-TSS (XM_012702400.1)	NA	NA	NA
NW_004169614.1-67	NW_004169614.1	31137	34194	+	425	3057	promoter-TSS (XM_002163155.3)	NA	NA	NA
NW_004167740.1-2	NW_004167740.1	379	1276	+	424.4	897	Intergenic	NA	NA	NA
NW_004171294.1-8	NW_004171294.1	7743	9005	+	424	1262	promoter-TSS (XM_012706806.1)	NA	NA	NA
NW_004167626.1-94	NW_004167626.1	43683	45980	+	423.3	2297	promoter-TSS (XM_002159318.3)	NA	NA	NA
NW_004168173.1-18	NW_004168173.1	75382	77486	+	423.1	2104	promoter-TSS (XM_012701477.1)	NA	NA	NA
NW_004178006.1-4	NW_004178006.1	3137	4396	+	422.6	1259	NA	NA	NA	NA
NW_004170686.1-7	NW_004170686.1	46874	48865	+	422.3	1991	Intergenic	NA	NA	NA
NW_004173316.1-6	NW_004173316.1	8772	9957	+	422.3	1185	promoter-TSS (XM_012708538.1)	NA	NA	NA
NW_004174178.1-27	NW_004174178.1	11078	14313	+	422.2	3235	intron (XM_012709056.1, intron 2 of 3)	NA	NA	NA
NW_004168490.1-29	NW_004168490.1	61271	65165	+	421.6	3894	promoter-TSS (XM_012702271.1)	NA	NA	NA
NW_004174175.1-21	NW_004174175.1	14137	16297	+	421.2	2160	promoter-TSS (XM_012709052.1)	NA	NA	NA
NW_004169234.1-9	NW_004169234.1	47875	51200	+	421.2	3325	promoter-TSS (XM_002155234.3)	NA	NA	NA
NW_004167114.1-184	NW_004167114.1	27475	29951	+	420.9	2476	promoter-TSS (XM_002162513.3)	NA	NA	NA
NW_004171676.1-13	NW_004171676.1	6061	11187	+	420.8	5126	intron (XM_002154334.3, intron 2 of 3)	NA	NA	NA
NW_004175248.1-8	NW_004175248.1	14321	17094	+	420.6	2773	exon (XM_004212174.2, exon 3 of 3)	NA	NA	NA
NW_004169925.1-1	NW_004169925.1	10451	11326	+	420.5	875	Intergenic	NA	NA	NA
NW_004172644.1-18	NW_004172644.1	38540	40101	+	420.2	1561	exon (XM_002160176.2, exon 1 of 1)	NA	NA	NA
NW_004168679.1-9	NW_004168679.1	93065	94216	+	420.2	1151	Intergenic	NA	NA	NA
NW_004167530.1-118	NW_004167530.1	129383	132002	+	419.5	2619	promoter-TSS (XM_012699464.1)	NA	NA	NA
NW_004168679.1-32	NW_004168679.1	49966	51557	+	418.8	1591	promoter-TSS (XM_012702735.1)	NA	NA	NA
NW_004184870.1-4	NW_004184870.1	1	2931	+	418.7	2930	NA	NA	NA	NA
NW_004166934.1-33	NW_004166934.1	232882	236938	+	418.4	4056	Intergenic	NA	NA	NA
NW_004172517.1-1	NW_004172517.1	26118	27619	+	417.4	1501	NA	NA	NA	NA
NW_004169716.1-28	NW_004169716.1	76754	79301	+	417	2547	promoter-TSS (XM_002160768.3)	NA	NA	NA
NW_004168767.1-116	NW_004168767.1	66432	69939	+	417	3507	intron (XM_002162153.3, intron 7 of 12)	NA	NA	NA
NW_004166994.1-89	NW_004166994.1	121173	123914	+	416.7	2741	promoter-TSS (XM_002165277.3)	NA	NA	NA
NW_004166944.1-106	NW_004166944.1	264555	267975	+	416.5	3420	intron (XM_012702884.1, intron 2 of 7)	NA	NA	NA
NW_004170859.1-9	NW_004170859.1	12979	14141	+	416.2	1162	Intergenic	NA	NA	NA
NW_004168160.1-224	NW_004168160.1	19226	23609	+	415.3	4383	promoter-TSS (XR_181787.2)	NA	NA	NA
NW_004169080.1-9	NW_004169080.1	81903	86587	+	415.3	4684	intron (XM_002165109.2, intron 1 of 3)	NA	NA	NA
NW_004167997.1-119	NW_004167997.1	39016	43160	+	415.2	4144	Intergenic	NA	NA	NA
NW_004167029.1-64	NW_004167029.1	71669	73383	+	415.1	1714	exon (XM_002156887.3, exon 1 of 14)	NA	NA	NA
NW_004169274.1-83	NW_004169274.1	76004	77834	+	414.8	1830	promoter-TSS (XM_002164608.3)	NA	NA	NA
NW_004170042.1-53	NW_004170042.1	42437	47165	+	414.5	4728	intron (XM_002162735.3, intron 1 of 1)	NA	NA	NA
NW_004167498.1-29	NW_004167498.1	50849	53663	+	414.2	2814	promoter-TSS (XM_012699348.1)	NA	NA	NA
NW_004173577.1-31	NW_004173577.1	16422	21349	+	413.9	4927	promoter-TSS (XR_001142073.1)	NA	NA	NA
NW_004168406.1-29	NW_004168406.1	110921	116733	+	413.7	5812	Intergenic	NA	NA	NA
NW_004169949.1-37	NW_004169949.1	31687	35446	+	413.1	3759	promoter-TSS (XM_002156553.3)	NA	NA	NA
NW_004167510.1-60	NW_004167510.1	50619	53602	+	412.7	2983	promoter-TSS (XM_002163893.3)	NA	NA	NA
NW_004167308.1-44	NW_004167308.1	124977	126483	+	412.6	1506	promoter-TSS (XM_002161481.3)	NA	NA	NA
NW_004167132.1-129	NW_004167132.1	222332	228468	+	412.1	6136	promoter-TSS (XM_012711458.1)	NA	NA	NA
NW_004167243.1-20	NW_004167243.1	178313	179912	+	412.1	1599	promoter-TSS (XM_012698232.1)	NA	NA	NA
NW_004168838.1-95	NW_004168838.1	27310	29550	+	412	2240	Intergenic	NA	NA	NA
NW_004178744.1-15	NW_004178744.1	10121	12304	+	411.7	2183	promoter-TSS (XM_004212826.1)	NA	NA	NA
NW_004167546.1-84	NW_004167546.1	89608	95394	+	411.4	5786	intron (XM_002164354.3, intron 1 of 6)	NA	NA	NA
NW_004173657.1-31	NW_004173657.1	20204	23779	+	411.3	3575	promoter-TSS (XM_002157949.3)	NA	NA	NA
NW_004169267.1-3	NW_004169267.1	48745	51519	+	409.6	2774	intron (XM_002157571.3, intron 1 of 9)	NA	NA	NA
NW_004185506.1-5	NW_004185506.1	2051	2517	+	409.5	466	NA	NA	NA	NA
NW_004169909.1-31	NW_004169909.1	1853	3368	+	409.2	1515	intron (XM_012705027.1, intron 1 of 3)	NA	NA	NA
NW_004167573.1-3	NW_004167573.1	105433	110785	+	408.8	5352	Intergenic	NA	NA	NA
NW_004168179.1-40	NW_004168179.1	79115	82272	+	408.7	3157	promoter-TSS (XM_012701497.1)	NA	NA	NA
NW_004167998.1-45	NW_004167998.1	89699	91672	+	408.7	1973	intron (XM_012700993.1, intron 1 of 15)	NA	NA	NA
NW_004168797.1-17	NW_004168797.1	76853	79996	+	408.7	3143	promoter-TSS (XM_012702987.1)	NA	NA	NA
NW_004167286.1-1	NW_004167286.1	50879	53057	+	408.5	2178	Intergenic	NA	NA	NA
NW_004167679.1-169	NW_004167679.1	4462	10081	+	408.4	5619	Intergenic	NA	NA	NA
NW_004167187.1-18	NW_004167187.1	174553	178549	+	408.2	3996	exon (XM_012711736.1, exon 2 of 23)	NA	NA	NA
NW_004174680.1-28	NW_004174680.1	24581	27196	+	408.2	2615	exon (XM_002165818.3, exon 3 of 4)	NA	NA	NA
NW_004166902.1-341	NW_004166902.1	39199	41451	+	408	2252	intron (XM_012699526.1, intron 1 of 2)	NA	NA	NA
NW_004173342.1-7	NW_004173342.1	38356	39883	+	407.8	1527	promoter-TSS (XM_002169865.2)	NA	NA	NA
NW_004167046.1-6	NW_004167046.1	86084	87528	+	407.8	1444	promoter-TSS (XM_012709137.1)	NA	NA	NA
NW_004183609.1-3	NW_004183609.1	124	2195	+	407.5	2071	promoter-TSS (XM_004213186.2)	NA	NA	NA
NW_004168844.1-1	NW_004168844.1	56859	57609	+	407.5	750	Intergenic	NA	NA	NA
NW_004167017.1-199	NW_004167017.1	44404	47693	+	406.3	3289	promoter-TSS (XM_012707496.1)	NA	NA	NA
NW_004169168.1-52	NW_004169168.1	43242	48962	+	406	5720	TTS (XM_012703768.1)	NA	NA	NA
NW_004175123.1-19	NW_004175123.1	26693	27759	+	405.3	1066	Intergenic	NA	NA	NA
NW_004167468.1-114	NW_004167468.1	174817	177461	+	404.9	2644	promoter-TSS (XM_012699208.1)	NA	NA	NA
NW_004174031.1-38	NW_004174031.1	18798	20415	+	404.6	1617	NA	NA	NA	NA
NW_004170984.1-3	NW_004170984.1	39917	43748	+	404.5	3831	promoter-TSS (XM_002170537.3)	NA	NA	NA
NW_004167682.1-123	NW_004167682.1	53852	56795	+	404.1	2943	promoter-TSS (XM_012699999.1)	NA	NA	NA
NW_004170002.1-35	NW_004170002.1	10766	12305	+	403.9	1539	intron (XM_002164817.3, intron 2 of 7)	NA	NA	NA
NW_004167946.1-1	NW_004167946.1	99025	100832	+	403.8	1807	Intergenic	NA	NA	NA
NW_004167588.1-19	NW_004167588.1	176826	179793	+	403.6	2967	Intergenic	NA	NA	NA
NW_004171649.1-9	NW_004171649.1	28316	30111	+	403.2	1795	intron (XM_002165538.3, intron 2 of 4)	NA	NA	NA
NW_004169876.1-6	NW_004169876.1	11998	14878	+	402.9	2880	intron (XM_012704973.1, intron 1 of 10)	NA	NA	NA
NW_004166929.1-17	NW_004166929.1	182775	185536	+	402.8	2761	promoter-TSS (XM_012701755.1)	NA	NA	NA
NW_004167654.1-98	NW_004167654.1	63405	66257	+	402.4	2852	promoter-TSS (XM_002170529.3)	NA	NA	NA
NW_004166902.1-30	NW_004166902.1	75962	79679	+	402.3	3717	promoter-TSS (XM_002157101.3)	NA	NA	NA
NW_004167929.1-80	NW_004167929.1	124957	130079	+	402	5122	intron (XM_012700788.1, intron 1 of 6)	NA	NA	NA
NW_004168176.1-39	NW_004168176.1	105700	110646	+	401.6	4946	promoter-TSS (NR_107861.1)	NA	NA	NA
NW_004170551.1-30	NW_004170551.1	15739	19977	+	401.3	4238	Intergenic	NA	NA	NA
NW_004168291.1-151	NW_004168291.1	98476	100284	+	400.2	1808	promoter-TSS (XM_012701771.1)	NA	NA	NA
NW_004170203.1-17	NW_004170203.1	3140	5043	+	400.2	1903	promoter-TSS (XM_012705478.1)	NA	NA	NA
NW_004167279.1-237	NW_004167279.1	37668	39839	+	399.9	2171	promoter-TSS (XM_002168291.3)	NA	NA	NA
NW_004166938.1-38	NW_004166938.1	129365	131207	+	399.3	1842	TTS (XM_002158011.3)	NA	NA	NA
NW_004167499.1-101	NW_004167499.1	151107	158118	+	399.3	7011	Intergenic	NA	NA	NA
NW_004167580.1-154	NW_004167580.1	136998	141198	+	399.2	4200	promoter-TSS (XM_012699630.1)	NA	NA	NA
NW_004168430.1-11	NW_004168430.1	28837	30970	+	398.9	2133	promoter-TSS (XM_002155953.3)	NA	NA	NA
NW_004166881.1-124	NW_004166881.1	264253	269214	+	397.8	4961	promoter-TSS (XM_004205462.2)	NA	NA	NA
NW_004171560.1-8	NW_004171560.1	56975	57636	+	397.8	661	NA	NA	NA	NA
NW_004176106.1-8	NW_004176106.1	8483	9725	+	397.5	1242	NA	NA	NA	NA
NW_004174191.1-30	NW_004174191.1	29535	32094	+	397.5	2559	intron (XM_004211882.2, intron 1 of 2)	NA	NA	NA
NW_004168573.1-81	NW_004168573.1	99995	102684	+	397.5	2689	promoter-TSS (XM_002158006.3)	NA	NA	NA
NW_004174397.1-20	NW_004174397.1	14776	19587	+	397.4	4811	promoter-TSS (XM_004211944.2)	NA	NA	NA
NW_004166919.1-8	NW_004166919.1	78	1506	+	397.2	1428	Intergenic	NA	NA	NA
NW_004171924.1-34	NW_004171924.1	2215	6774	+	396.8	4559	promoter-TSS (XR_001141812.1)	NA	NA	NA
NW_004167483.1-154	NW_004167483.1	140619	142147	+	396.7	1528	intron (XM_002157276.3, intron 3 of 10)	NA	NA	NA
NW_004167782.1-10	NW_004167782.1	76281	78769	+	396.7	2488	promoter-TSS (XM_002158745.3)	NA	NA	NA
NW_004167309.1-89	NW_004167309.1	69249	71664	+	396.7	2415	promoter-TSS (XM_002166948.3)	NA	NA	NA
NW_004168762.1-4	NW_004168762.1	106911	109472	+	396.5	2561	promoter-TSS (XM_004208630.2)	NA	NA	NA
NW_004168211.1-21	NW_004168211.1	96837	101153	+	396.1	4316	exon (XM_012701581.1, exon 2 of 3)	NA	NA	NA
NW_004166983.1-176	NW_004166983.1	238404	241003	+	396	2599	promoter-TSS (XM_002160108.2)	NA	NA	NA
NW_004168667.1-16	NW_004168667.1	108948	112436	+	395.8	3488	promoter-TSS (XM_002162724.3)	NA	NA	NA
NW_004169697.1-31	NW_004169697.1	55591	56923	+	395.4	1332	promoter-TSS (XM_012704688.1)	NA	NA	NA
NW_004171605.1-5	NW_004171605.1	33671	36933	+	395.3	3262	intron (XM_012707131.1, intron 1 of 5)	NA	NA	NA
NW_004184395.1-1	NW_004184395.1	2779	3347	+	395	568	promoter-TSS (XM_004213223.2)	NA	NA	NA
NW_004172006.1-10	NW_004172006.1	24933	27284	+	394.9	2351	promoter-TSS (XM_012707531.1)	NA	NA	NA
NW_004167154.1-150	NW_004167154.1	33394	39057	+	394.7	5663	promoter-TSS (XM_012711552.1)	NA	NA	NA
NW_004167963.1-75	NW_004167963.1	148080	149906	+	394.6	1826	promoter-TSS (XM_012700886.1)	NA	NA	NA
NW_004169296.1-48	NW_004169296.1	32826	36476	+	394.2	3650	promoter-TSS (XM_002167114.2)	NA	NA	NA
NW_004166869.1-477	NW_004166869.1	671885	674897	+	394.2	3012	promoter-TSS (XM_002161328.3)	NA	NA	NA
NW_004167578.1-197	NW_004167578.1	144855	149248	+	392.6	4393	promoter-TSS (XR_001140556.1)	NA	NA	NA
NW_004167904.1-83	NW_004167904.1	145383	150567	+	392.5	5184	exon (XM_004207568.2, exon 3 of 7)	NA	NA	NA
NW_004167866.1-56	NW_004167866.1	11548	14379	+	392.5	2831	promoter-TSS (XM_002163520.3)	NA	NA	NA
NW_004167272.1-51	NW_004167272.1	134154	137545	+	392.5	3391	promoter-TSS (XM_012698358.1)	NA	NA	NA
NW_004167696.1-57	NW_004167696.1	81273	85783	+	392.4	4510	TTS (XM_004207259.2)	NA	NA	NA
NW_004168270.1-125	NW_004168270.1	62580	63701	+	392.1	1121	promoter-TSS (XM_012701708.1)	NA	NA	NA
NW_004171638.1-56	NW_004171638.1	5654	8548	+	391.9	2894	promoter-TSS (XM_012707171.1)	NA	NA	NA
NW_004170026.1-7	NW_004170026.1	31585	32850	+	391.8	1265	Intergenic	NA	NA	NA
NW_004167363.1-1	NW_004167363.1	204338	206375	+	391.7	2037	promoter-TSS (XM_012698796.1)	NA	NA	NA
NW_004168399.1-13	NW_004168399.1	108246	112377	+	391.7	4131	promoter-TSS (XR_001140918.1)	NA	NA	NA
NW_004167248.1-20	NW_004167248.1	24941	26272	+	391.4	1331	Intergenic	NA	NA	NA
NW_004168410.1-51	NW_004168410.1	22201	24186	+	391.1	1985	promoter-TSS (XM_002162197.3)	NA	NA	NA
NW_004172532.1-73	NW_004172532.1	16095	19241	+	391.1	3146	promoter-TSS (XM_002165186.3)	NA	NA	NA
NW_004166876.1-403	NW_004166876.1	22911	28218	+	391	5307	intron (XM_012708395.1, intron 3 of 15)	NA	NA	NA
NW_004183595.1-1	NW_004183595.1	326	1076	+	390.8	750	promoter-TSS (gene22627)	NA	NA	NA
NW_004167303.1-65	NW_004167303.1	43947	46248	+	390.4	2301	promoter-TSS (XM_002162672.3)	NA	NA	NA
NW_004169612.1-12	NW_004169612.1	68703	70669	+	390.4	1966	Intergenic	NA	NA	NA
NW_004168933.1-1	NW_004168933.1	3478	4354	+	390.3	876	Intergenic	NA	NA	NA
NW_004167113.1-17	NW_004167113.1	56391	57445	+	390	1054	intron (XM_012711363.1, intron 2 of 4)	NA	NA	NA
NW_004167964.1-155	NW_004167964.1	70307	74991	+	389.7	4684	Intergenic	NA	NA	NA
NW_004170186.1-48	NW_004170186.1	70501	72671	+	389.3	2170	promoter-TSS (XM_002156482.3)	NA	NA	NA
NW_004167315.1-18	NW_004167315.1	212365	215032	+	389	2667	promoter-TSS (XM_012698579.1)	NA	NA	NA
NW_004170544.1-63	NW_004170544.1	21262	23724	+	388.6	2462	Intergenic	NA	NA	NA
NW_004168238.1-140	NW_004168238.1	89821	95425	+	388.5	5604	promoter-TSS (XM_002155777.3)	NA	NA	NA
NW_004170849.1-2	NW_004170849.1	42914	47652	+	388.2	4738	promoter-TSS (XM_002165779.3)	NA	NA	NA
NW_004166876.1-423	NW_004166876.1	345531	351596	+	388	6065	Intergenic	NA	NA	NA
NW_004167089.1-228	NW_004167089.1	272459	277318	+	387.9	4859	intron (XM_002169827.3, intron 1 of 4)	NA	NA	NA
NW_004172768.1-25	NW_004172768.1	29313	34220	+	387.6	4907	exon (XM_002158781.3, exon 2 of 2)	NA	NA	NA
NW_004168471.1-176	NW_004168471.1	59300	63957	+	387.5	4657	intron (XM_012702229.1, intron 1 of 5)	NA	NA	NA
NW_004175250.1-9	NW_004175250.1	10560	12245	+	387.5	1685	promoter-TSS (XM_002167159.3)	NA	NA	NA
NW_004166900.1-44	NW_004166900.1	364151	367117	+	387.3	2966	promoter-TSS (XM_002164491.3)	NA	NA	NA
NW_004170131.1-9	NW_004170131.1	28926	31584	+	386.7	2658	intron (XM_002157505.3, intron 2 of 11)	NA	NA	NA
NW_004170450.1-43	NW_004170450.1	6656	11738	+	386.5	5082	Intergenic	NA	NA	NA
NW_004174457.1-2	NW_004174457.1	9840	11170	+	386.4	1330	Intergenic	NA	NA	NA
NW_004173188.1-6	NW_004173188.1	17073	18197	+	386.2	1124	NA	NA	NA	NA
NW_004187520.1-2	NW_004187520.1	222	1615	+	384.8	1393	NA	NA	NA	NA
NW_004166934.1-45	NW_004166934.1	42162	44838	+	384.4	2676	promoter-TSS (XM_004205659.2)	NA	NA	NA
NW_004167169.1-9	NW_004167169.1	166192	167119	+	383.6	927	promoter-TSS (XM_012711639.1)	NA	NA	NA
NW_004172352.1-6	NW_004172352.1	10946	14243	+	383.2	3297	promoter-TSS (XM_002166510.3)	NA	NA	NA
NW_004166896.1-139	NW_004166896.1	256397	262497	+	383.2	6100	Intergenic	NA	NA	NA
NW_004170574.1-19	NW_004170574.1	28572	31168	+	382.9	2596	promoter-TSS (XM_002157729.3)	NA	NA	NA
NW_004169231.1-8	NW_004169231.1	63199	64327	+	382.8	1128	promoter-TSS (XM_002167003.3)	NA	NA	NA
NW_004167471.1-84	NW_004167471.1	165352	167699	+	382.8	2347	promoter-TSS (XM_002166095.3)	NA	NA	NA
NW_004166939.1-17	NW_004166939.1	364020	364897	+	382.6	877	Intergenic	NA	NA	NA
NW_004174297.1-3	NW_004174297.1	26307	26932	+	382.5	625	Intergenic	NA	NA	NA
NW_004167185.1-6	NW_004167185.1	189379	190842	+	382.5	1463	exon (XM_004206294.2, exon 2 of 9)	NA	NA	NA
NW_004166926.1-29	NW_004166926.1	224637	226160	+	382.2	1523	Intergenic	NA	NA	NA
NW_004176797.1-11	NW_004176797.1	36	4078	+	382.2	4042	NA	NA	NA	NA
NW_004167086.1-132	NW_004167086.1	63274	65055	+	382.1	1781	promoter-TSS (XM_002154789.3)	NA	NA	NA
NW_004169381.1-47	NW_004169381.1	20783	23929	+	381.8	3146	promoter-TSS (XM_002165711.3)	NA	NA	NA
NW_004171326.1-7	NW_004171326.1	53947	57583	+	381.6	3636	Intergenic	NA	NA	NA
NW_004168769.1-63	NW_004168769.1	47414	50102	+	381.4	2688	Intergenic	NA	NA	NA
NW_004167291.1-9	NW_004167291.1	10982	15801	+	380.8	4819	promoter-TSS (XM_002166157.3)	NA	NA	NA
NW_004172906.1-15	NW_004172906.1	7641	12208	+	380.4	4567	intron (XM_012708231.1, intron 1 of 5)	NA	NA	NA
NW_004172312.1-1	NW_004172312.1	25671	29061	+	380	3390	promoter-TSS (XM_002165997.3)	NA	NA	NA
NW_004171466.1-5	NW_004171466.1	19749	20840	+	379.3	1091	promoter-TSS (XM_002168662.1)	NA	NA	NA
NW_004167192.1-23	NW_004167192.1	221254	222645	+	378.9	1391	promoter-TSS (XM_004206307.2)	NA	NA	NA
NW_004168985.1-16	NW_004168985.1	3106	6018	+	378.7	2912	promoter-TSS (XM_002160386.3)	NA	NA	NA
NW_004174974.1-1	NW_004174974.1	1	1095	+	378.2	1094	Intergenic	NA	NA	NA
NW_004172239.1-2	NW_004172239.1	17577	18330	+	378.2	753	Intergenic	NA	NA	NA
NW_004169583.1-35	NW_004169583.1	35408	37935	+	377.6	2527	promoter-TSS (XM_002165247.3)	NA	NA	NA
NW_004171709.1-18	NW_004171709.1	27534	29808	+	377.5	2274	intron (XM_012707233.1, intron 1 of 5)	NA	NA	NA
NW_004168645.1-146	NW_004168645.1	19895	24408	+	377.5	4513	promoter-TSS (XM_002155821.3)	NA	NA	NA
NW_004168744.1-35	NW_004168744.1	46985	48886	+	377.2	1901	promoter-TSS (XM_002167564.3)	NA	NA	NA
NW_004170485.1-24	NW_004170485.1	28903	33510	+	377.2	4607	promoter-TSS (XM_004210112.2)	NA	NA	NA
NW_004175722.1-69	NW_004175722.1	10810	17187	+	377	6377	Intergenic	NA	NA	NA
NW_004174908.1-10	NW_004174908.1	14938	16195	+	376.9	1257	exon (XM_012709434.1, exon 1 of 1)	NA	NA	NA
NW_004168427.1-120	NW_004168427.1	91413	93965	+	376.6	2552	Intergenic	NA	NA	NA
NW_004171077.1-16	NW_004171077.1	12447	14623	+	376.3	2176	promoter-TSS (XM_012706539.1)	NA	NA	NA
NW_004167603.1-188	NW_004167603.1	168194	170992	+	376.2	2798	Intergenic	NA	NA	NA
NW_004167420.1-17	NW_004167420.1	185731	187313	+	376.1	1582	exon (XM_002157262.3, exon 2 of 4)	NA	NA	NA
NW_004166947.1-89	NW_004166947.1	320544	326765	+	375.6	6221	promoter-TSS (XM_002165107.3)	NA	NA	NA
NW_004167488.1-44	NW_004167488.1	62890	69518	+	375.5	6628	intron (XM_002165201.3, intron 1 of 5)	NA	NA	NA
NW_004167999.1-105	NW_004167999.1	84466	89275	+	375.1	4809	Intergenic	NA	NA	NA
NW_004167231.1-32	NW_004167231.1	112015	113715	+	374.8	1700	exon (XM_002155253.3, exon 1 of 1)	NA	NA	NA
NW_004174409.1-9	NW_004174409.1	25642	28256	+	374.7	2614	Intergenic	NA	NA	NA
NW_004167108.1-64	NW_004167108.1	100713	102995	+	374.5	2282	promoter-TSS (XM_002166296.3)	NA	NA	NA
NW_004167933.1-7	NW_004167933.1	56937	58807	+	374.3	1870	promoter-TSS (XM_004207625.2)	NA	NA	NA
NW_004168674.1-50	NW_004168674.1	80529	84490	+	374	3961	promoter-TSS (XM_012702723.1)	NA	NA	NA
NW_004167064.1-62	NW_004167064.1	32315	37635	+	373.7	5320	promoter-TSS (XM_012709996.1)	NA	NA	NA
NW_004169782.1-4	NW_004169782.1	39844	40846	+	373.1	1002	promoter-TSS (XM_012704822.1)	NA	NA	NA
NW_004167888.1-59	NW_004167888.1	71114	75736	+	373	4622	exon (XM_002155598.3, exon 2 of 7)	NA	NA	NA
NW_004166912.1-243	NW_004166912.1	363707	366050	+	372.6	2343	promoter-TSS (XM_002154529.3)	NA	NA	NA
NW_004167303.1-6	NW_004167303.1	177655	181623	+	372.6	3968	promoter-TSS (XM_012698517.1)	NA	NA	NA
NW_004171703.1-35	NW_004171703.1	1305	5316	+	372.6	4011	promoter-TSS (XM_012707224.1)	NA	NA	NA
NW_004167011.1-318	NW_004167011.1	293680	296953	+	371.6	3273	promoter-TSS (XM_002160866.3)	NA	NA	NA
NW_004167336.1-218	NW_004167336.1	131425	133166	+	371.5	1741	promoter-TSS (XM_002165061.3)	NA	NA	NA
NW_004172681.1-7	NW_004172681.1	31243	34242	+	371.3	2999	promoter-TSS (XM_002166103.3)	NA	NA	NA
NW_004169080.1-129	NW_004169080.1	33554	40512	+	370.9	6958	intron (XM_002163045.3, intron 1 of 4)	NA	NA	NA
NW_004172403.1-7	NW_004172403.1	10596	13475	+	370.9	2879	promoter-TSS (XM_002161443.3)	NA	NA	NA
NW_004175357.1-21	NW_004175357.1	23670	24694	+	370.6	1024	NA	NA	NA	NA
NW_004173915.1-6	NW_004173915.1	21610	25457	+	370.4	3847	promoter-TSS (XM_002161370.3)	NA	NA	NA
NW_004169741.1-4	NW_004169741.1	55785	56696	+	369.9	911	Intergenic	NA	NA	NA
NW_004166890.1-180	NW_004166890.1	115458	120216	+	369.7	4758	promoter-TSS (XM_004205497.2)	NA	NA	NA
NW_004167153.1-2	NW_004167153.1	26097	28186	+	369	2089	intron (XM_004206234.2, intron 1 of 6)	NA	NA	NA
NW_004169562.1-34	NW_004169562.1	75929	77839	+	369	1910	intron (XR_001141277.1, intron 1 of 2)	NA	NA	NA
NW_004169935.1-26	NW_004169935.1	57607	59694	+	368.7	2087	promoter-TSS (XM_012705084.1)	NA	NA	NA
NW_004170505.1-126	NW_004170505.1	7071	10600	+	368.5	3529	exon (XM_012705862.1, exon 2 of 3)	NA	NA	NA
NW_004171232.1-3	NW_004171232.1	38575	39711	+	368.3	1136	intron (XM_012706735.1, intron 2 of 3)	NA	NA	NA
NW_004171384.1-10	NW_004171384.1	14720	16636	+	368.3	1916	promoter-TSS (XM_012706899.1)	NA	NA	NA
NW_004167848.1-38	NW_004167848.1	53586	58206	+	368.3	4620	promoter-TSS (XM_004207481.2)	NA	NA	NA
NW_004174680.1-37	NW_004174680.1	774	2913	+	368	2139	intron (XM_002162677.3, intron 2 of 5)	NA	NA	NA
NW_004172584.1-1	NW_004172584.1	2267	4427	+	368	2160	promoter-TSS (XM_012708001.1)	NA	NA	NA
NW_004170032.1-125	NW_004170032.1	10786	14223	+	368	3437	Intergenic	NA	NA	NA
NW_004168031.1-20	NW_004168031.1	111675	113372	+	367.8	1697	promoter-TSS (XM_002159755.3)	NA	NA	NA
NW_004170302.1-93	NW_004170302.1	15742	20600	+	367.7	4858	promoter-TSS (XM_002170019.3)	NA	NA	NA
NW_004167953.1-46	NW_004167953.1	23189	27415	+	367.6	4226	intron (XM_012700850.1, intron 1 of 19)	NA	NA	NA
NW_004169769.1-1	NW_004169769.1	9316	10406	+	367.4	1090	Intergenic	NA	NA	NA
NW_004167287.1-27	NW_004167287.1	8364	11724	+	367.2	3360	promoter-TSS (NM_001280897.1)	NA	NA	NA
NW_004181617.1-7	NW_004181617.1	3908	5053	+	367	1145	NA	NA	NA	NA
NW_004168475.1-34	NW_004168475.1	13025	15982	+	366.6	2957	intron (XM_012702241.1, intron 2 of 5)	NA	NA	NA
NW_004168992.1-17	NW_004168992.1	56181	58963	+	366.5	2782	promoter-TSS (XM_012703430.1)	NA	NA	NA
NW_004169194.1-51	NW_004169194.1	95874	98459	+	366.5	2585	Intergenic	NA	NA	NA
NW_004170958.1-17	NW_004170958.1	33255	39058	+	366	5803	Intergenic	NA	NA	NA
NW_004172770.1-28	NW_004172770.1	17002	19925	+	365.8	2923	exon (XM_002162081.2, exon 2 of 2)	NA	NA	NA
NW_004167629.1-17	NW_004167629.1	138253	142524	+	365.3	4271	promoter-TSS (XM_012699809.1)	NA	NA	NA
NW_004168245.1-88	NW_004168245.1	121578	123063	+	365.3	1485	promoter-TSS (XM_002157604.3)	NA	NA	NA
NW_004170216.1-16	NW_004170216.1	468	2818	+	364.9	2350	exon (XM_012705495.1, exon 1 of 2)	NA	NA	NA
NW_004169412.1-39	NW_004169412.1	21465	26098	+	364.9	4633	promoter-TSS (XR_001141232.1)	NA	NA	NA
NW_004167391.1-21	NW_004167391.1	189242	192077	+	364.8	2835	promoter-TSS (XM_002161375.3)	NA	NA	NA
NW_004167882.1-22	NW_004167882.1	135859	137279	+	364.8	1420	intron (XM_012700646.1, intron 1 of 5)	NA	NA	NA
NW_004174492.1-8	NW_004174492.1	28883	30029	+	364.5	1146	Intergenic	NA	NA	NA
NW_004167503.1-58	NW_004167503.1	117166	122333	+	364.1	5167	promoter-TSS (XM_002165696.2)	NA	NA	NA
NW_004175871.1-9	NW_004175871.1	2694	4663	+	363.7	1969	NA	NA	NA	NA
NW_004174199.1-19	NW_004174199.1	29828	33830	+	363.4	4002	promoter-TSS (XM_012709065.1)	NA	NA	NA
NW_004167491.1-41	NW_004167491.1	45793	49455	+	363.1	3662	promoter-TSS (XM_012699318.1)	NA	NA	NA
NW_004168923.1-70	NW_004168923.1	35131	38623	+	363.1	3492	promoter-TSS (XM_012703281.1)	NA	NA	NA
NW_004168201.1-70	NW_004168201.1	110220	113603	+	363.1	3383	Intergenic	NA	NA	NA
NW_004171880.1-35	NW_004171880.1	28921	32145	+	363	3224	TTS (XM_002168625.1)	NA	NA	NA
NW_004169522.1-6	NW_004169522.1	42838	44117	+	362.8	1279	exon (XM_012704405.1, exon 2 of 16)	NA	NA	NA
NW_004172957.1-4	NW_004172957.1	16514	20062	+	362.8	3548	promoter-TSS (XM_002154313.3)	NA	NA	NA
NW_004169951.1-7	NW_004169951.1	20426	23349	+	362.4	2923	promoter-TSS (XM_004209716.2)	NA	NA	NA
NW_004167234.1-6	NW_004167234.1	206639	212448	+	362.1	5809	promoter-TSS (XR_001140361.1)	NA	NA	NA
NW_004167613.1-153	NW_004167613.1	115491	118796	+	361.9	3305	promoter-TSS (XM_012699750.1)	NA	NA	NA
NW_004179671.1-32	NW_004179671.1	8424	10034	+	361	1610	Intergenic	NA	NA	NA
NW_004172530.1-117	NW_004172530.1	4159	7252	+	360.9	3093	promoter-TSS (XM_002166986.3)	NA	NA	NA
NW_004167682.1-64	NW_004167682.1	10194	16626	+	360.9	6432	promoter-TSS (XM_002167161.3)	NA	NA	NA
NW_004168704.1-17	NW_004168704.1	30165	31808	+	360.2	1643	Intergenic	NA	NA	NA
NW_004178047.1-16	NW_004178047.1	1440	4641	+	360	3201	NA	NA	NA	NA
NW_004169318.1-25	NW_004169318.1	66186	70023	+	359.9	3837	promoter-TSS (XM_012704052.1)	NA	NA	NA
NW_004167465.1-93	NW_004167465.1	109998	112835	+	359.4	2837	promoter-TSS (XM_012699199.1)	NA	NA	NA
NW_004173458.1-50	NW_004173458.1	25410	29026	+	359.4	3616	promoter-TSS (XM_002159206.3)	NA	NA	NA
NW_004166898.1-458	NW_004166898.1	282356	287571	+	358.8	5215	intron (XM_012699244.1, intron 1 of 12)	NA	NA	NA
NW_004173317.1-12	NW_004173317.1	2002	5078	+	358.7	3076	NA	NA	NA	NA
NW_004167452.1-21	NW_004167452.1	131472	134088	+	358.7	2616	promoter-TSS (XM_012699147.1)	NA	NA	NA
NW_004166979.1-57	NW_004166979.1	149597	153453	+	358.5	3856	promoter-TSS (XM_012705111.1)	NA	NA	NA
NW_004170261.1-19	NW_004170261.1	14156	15835	+	358.1	1679	promoter-TSS (XM_004209955.2)	NA	NA	NA
NW_004167383.1-43	NW_004167383.1	34632	36046	+	358	1414	Intergenic	NA	NA	NA
NW_004169216.1-26	NW_004169216.1	53059	57779	+	357.3	4720	promoter-TSS (NM_001280849.1)	NA	NA	NA
NW_004167353.1-150	NW_004167353.1	19808	22086	+	357.3	2278	promoter-TSS (XM_002160135.3)	NA	NA	NA
NW_004167207.1-16	NW_004167207.1	164322	166385	+	357	2063	intron (XM_012698057.1, intron 1 of 3)	NA	NA	NA
NW_004178384.1-18	NW_004178384.1	1897	4130	+	357	2233	NA	NA	NA	NA
NW_004166989.1-267	NW_004166989.1	51572	54439	+	356.3	2867	promoter-TSS (XM_012705757.1)	NA	NA	NA
NW_004167653.1-65	NW_004167653.1	64069	67994	+	355.5	3925	exon (XM_002160323.3, exon 2 of 6)	NA	NA	NA
NW_004170755.1-3	NW_004170755.1	51920	52806	+	355.5	886	promoter-TSS (XM_002164035.2)	NA	NA	NA
NW_004167617.1-82	NW_004167617.1	163363	169228	+	355.2	5865	Intergenic	NA	NA	NA
NW_004168832.1-15	NW_004168832.1	59528	62281	+	355	2753	exon (XM_012703064.1, exon 1 of 1)	NA	NA	NA
NW_004171492.1-53	NW_004171492.1	48726	50158	+	354.9	1432	promoter-TSS (XM_002165987.3)	NA	NA	NA
NW_004167458.1-152	NW_004167458.1	109149	111020	+	354.6	1871	intron (XM_004206825.2, intron 2 of 2)	NA	NA	NA
NW_004167066.1-82	NW_004167066.1	203445	207864	+	354.2	4419	Intergenic	NA	NA	NA
NW_004169429.1-1	NW_004169429.1	64824	65575	+	354.2	751	Intergenic	NA	NA	NA
NW_004167679.1-131	NW_004167679.1	72038	73343	+	354.2	1305	promoter-TSS (XM_002154301.3)	NA	NA	NA
NW_004183268.1-3	NW_004183268.1	2764	3602	+	354.2	838	NA	NA	NA	NA
NW_004172040.1-35	NW_004172040.1	9390	13111	+	354.1	3721	promoter-TSS (XM_012707554.1)	NA	NA	NA
NW_004167788.1-69	NW_004167788.1	50672	54809	+	353.9	4137	promoter-TSS (XM_002160154.3)	NA	NA	NA
NW_004166944.1-74	NW_004166944.1	200202	205164	+	353.4	4962	intron (XM_012702899.1, intron 1 of 10)	NA	NA	NA
NW_004168647.1-8	NW_004168647.1	9055	11295	+	353.4	2240	promoter-TSS (XM_012702646.1)	NA	NA	NA
NW_004168565.1-105	NW_004168565.1	7124	10534	+	353.4	3410	intron (XM_002160076.3, intron 1 of 7)	NA	NA	NA
NW_004166957.1-41	NW_004166957.1	114226	118743	+	353.2	4517	exon (XM_012703753.1, exon 1 of 2)	NA	NA	NA
NW_004169121.1-1	NW_004169121.1	101673	103217	+	353.2	1544	promoter-TSS (XM_012703696.1)	NA	NA	NA
NW_004167788.1-126	NW_004167788.1	123081	124896	+	352.8	1815	exon (XM_002160034.3, exon 1 of 5)	NA	NA	NA
NW_004167102.1-6	NW_004167102.1	160559	163793	+	352.7	3234	promoter-TSS (XM_012711299.1)	NA	NA	NA
NW_004168316.1-3	NW_004168316.1	62966	63968	+	352.5	1002	Intergenic	NA	NA	NA
NW_004173006.1-9	NW_004173006.1	36331	37662	+	352.4	1331	intron (XM_012708307.1, intron 1 of 1)	NA	NA	NA
NW_004169260.1-31	NW_004169260.1	48594	50549	+	352.4	1955	promoter-TSS (XM_012703928.1)	NA	NA	NA
NW_004167920.1-95	NW_004167920.1	2942	4626	+	352.2	1684	promoter-TSS (XM_002167299.2)	NA	NA	NA
NW_004168380.1-131	NW_004168380.1	28833	31527	+	351.6	2694	promoter-TSS (XM_012701997.1)	NA	NA	NA
NW_004168601.1-37	NW_004168601.1	84984	87436	+	351.6	2452	promoter-TSS (XM_012702533.1)	NA	NA	NA
NW_004178323.1-1	NW_004178323.1	10085	11120	+	351.3	1035	NA	NA	NA	NA
NW_004167920.1-18	NW_004167920.1	63899	65413	+	351.1	1514	promoter-TSS (XM_002167525.3)	NA	NA	NA
NW_004172908.1-46	NW_004172908.1	6050	9520	+	350.7	3470	intron (XM_002158708.3, intron 1 of 1)	NA	NA	NA
NW_004168615.1-99	NW_004168615.1	74900	78912	+	350.4	4012	promoter-TSS (XM_004208477.2)	NA	NA	NA
NW_004167593.1-90	NW_004167593.1	175213	176904	+	350.4	1691	Intergenic	NA	NA	NA
NW_004167379.1-68	NW_004167379.1	108046	109953	+	350.3	1907	exon (XM_012698861.1, exon 1 of 1)	NA	NA	NA
NW_004168027.1-99	NW_004168027.1	49951	51985	+	350	2034	promoter-TSS (XM_002165922.3)	NA	NA	NA
NW_004166960.1-192	NW_004166960.1	134093	140399	+	349.3	6306	promoter-TSS (XM_012703957.1)	NA	NA	NA
NW_004169780.1-1	NW_004169780.1	28860	29744	+	348.8	884	Intergenic	NA	NA	NA
NW_004170682.1-31	NW_004170682.1	24361	26721	+	348.2	2360	promoter-TSS (XM_002159338.3)	NA	NA	NA
NW_004172211.1-31	NW_004172211.1	14086	16826	+	347.9	2740	exon (XM_012707719.1, exon 2 of 2)	NA	NA	NA
NW_004167012.1-87	NW_004167012.1	24778	27850	+	347.8	3072	promoter-TSS (XM_012707179.1)	NA	NA	NA
NW_004167062.1-68	NW_004167062.1	247499	248752	+	347.8	1253	intron (XM_012709932.1, intron 2 of 11)	NA	NA	NA
NW_004172687.1-13	NW_004172687.1	23081	25564	+	347.7	2483	intron (XM_004211320.2, intron 1 of 4)	NA	NA	NA
NW_004173491.1-1	NW_004173491.1	8513	11153	+	347.2	2640	promoter-TSS (XM_012708645.1)	NA	NA	NA
NW_004168498.1-25	NW_004168498.1	12563	16905	+	347.1	4342	promoter-TSS (XM_004208349.2)	NA	NA	NA
NW_004169306.1-47	NW_004169306.1	44158	47232	+	347	3074	Intergenic	NA	NA	NA
NW_004169033.1-28	NW_004169033.1	3241	8122	+	346.7	4881	promoter-TSS (XM_012703509.1)	NA	NA	NA
NW_004167209.1-55	NW_004167209.1	104898	110384	+	346.3	5486	promoter-TSS (XM_002163537.3)	NA	NA	NA
NW_004168439.1-119	NW_004168439.1	86548	89126	+	346.3	2578	intron (XM_002164592.3, intron 1 of 3)	NA	NA	NA
NW_004172552.1-14	NW_004172552.1	3067	5269	+	346.1	2202	promoter-TSS (XM_002159728.3)	NA	NA	NA
NW_004166993.1-35	NW_004166993.1	157093	158684	+	346	1591	exon (XM_012706043.1, exon 2 of 3)	NA	NA	NA
NW_004167483.1-40	NW_004167483.1	39679	43700	+	345.6	4021	promoter-TSS (XM_002167261.2)	NA	NA	NA
NW_004169109.1-20	NW_004169109.1	4296	5540	+	345.3	1244	Intergenic	NA	NA	NA
NW_004168993.1-5	NW_004168993.1	25070	26722	+	345.3	1652	exon (XM_002157752.3, exon 3 of 11)	NA	NA	NA
NW_004172405.1-38	NW_004172405.1	33414	34869	+	345.3	1455	Intergenic	NA	NA	NA
NW_004175228.1-1	NW_004175228.1	12675	14380	+	345.1	1705	intron (XM_012709588.1, intron 2 of 19)	NA	NA	NA
NW_004170196.1-9	NW_004170196.1	25410	29822	+	345	4412	promoter-TSS (XM_012705468.1)	NA	NA	NA
NW_004170300.1-14	NW_004170300.1	52361	55688	+	344.9	3327	promoter-TSS (XM_004209980.2)	NA	NA	NA
NW_004168499.1-72	NW_004168499.1	115450	119811	+	344.9	4361	intron (XM_012702293.1, intron 1 of 7)	NA	NA	NA
NW_004166984.1-59	NW_004166984.1	153000	156650	+	344.7	3650	Intergenic	NA	NA	NA
NW_004185596.1-8	NW_004185596.1	484	1687	+	344.3	1203	NA	NA	NA	NA
NW_004167383.1-248	NW_004167383.1	65673	67036	+	344.3	1363	Intergenic	NA	NA	NA
NW_004168399.1-60	NW_004168399.1	15481	18821	+	344.2	3340	promoter-TSS (XM_012702041.1)	NA	NA	NA
NW_004170552.1-54	NW_004170552.1	42832	44446	+	344.2	1614	intron (XM_002167593.3, intron 1 of 6)	NA	NA	NA
NW_004186838.1-9	NW_004186838.1	262	1410	+	344	1148	NA	NA	NA	NA
NW_004172020.1-9	NW_004172020.1	16751	18514	+	343.8	1763	Intergenic	NA	NA	NA
NW_004172543.1-48	NW_004172543.1	39278	44576	+	343.6	5298	promoter-TSS (XM_012707973.1)	NA	NA	NA
NW_004167319.1-73	NW_004167319.1	107980	109501	+	342.9	1521	promoter-TSS (XM_002155134.3)	NA	NA	NA
NW_004167421.1-24	NW_004167421.1	199135	201478	+	342.9	2343	promoter-TSS (XM_012699037.1)	NA	NA	NA
NW_004168087.1-44	NW_004168087.1	208	2545	+	342.9	2337	Intergenic	NA	NA	NA
NW_004168525.1-39	NW_004168525.1	40362	46218	+	342.9	5856	promoter-TSS (XM_012702348.1)	NA	NA	NA
NW_004168485.1-103	NW_004168485.1	7942	13185	+	342.9	5243	promoter-TSS (XM_012702261.1)	NA	NA	NA
NW_004167637.1-111	NW_004167637.1	20662	22667	+	342.5	2005	intron (XM_012699836.1, intron 1 of 1)	NA	NA	NA
NW_004168125.1-70	NW_004168125.1	71330	73977	+	342.5	2647	intron (XM_012701338.1, intron 2 of 17)	NA	NA	NA
NW_004168737.1-12	NW_004168737.1	30673	32060	+	342.1	1387	Intergenic	NA	NA	NA
NW_004169865.1-80	NW_004169865.1	83198	84229	+	341.9	1031	Intergenic	NA	NA	NA
NW_004167157.1-4	NW_004167157.1	160554	162236	+	341.9	1682	promoter-TSS (XM_012711576.1)	NA	NA	NA
NW_004171559.1-49	NW_004171559.1	13076	15683	+	341.8	2607	Intergenic	NA	NA	NA
NW_004169057.1-12	NW_004169057.1	67486	69697	+	341.7	2211	promoter-TSS (XM_002158083.3)	NA	NA	NA
NW_004171335.1-7	NW_004171335.1	1481	2931	+	341.7	1450	Intergenic	NA	NA	NA
NW_004167968.1-183	NW_004167968.1	42046	44862	+	341.7	2816	exon (XM_012700904.1, exon 1 of 15)	NA	NA	NA
NW_004171483.1-27	NW_004171483.1	10387	13711	+	341.7	3324	promoter-TSS (XM_004210746.2)	NA	NA	NA
NW_004168476.1-31	NW_004168476.1	93237	96256	+	341.4	3019	Intergenic	NA	NA	NA
NW_004177127.1-29	NW_004177127.1	11495	13642	+	341.2	2147	promoter-TSS (XM_004212565.1)	NA	NA	NA
NW_004172416.1-23	NW_004172416.1	11919	16532	+	341.1	4613	promoter-TSS (XM_004211187.2)	NA	NA	NA
NW_004167430.1-111	NW_004167430.1	161880	163939	+	341	2059	promoter-TSS (XM_012699071.1)	NA	NA	NA
NW_004176379.1-24	NW_004176379.1	4125	8155	+	340.8	4030	promoter-TSS (XM_004212431.2)	NA	NA	NA
NW_004167337.1-33	NW_004167337.1	120306	123595	+	340.8	3289	promoter-TSS (XM_012698674.1)	NA	NA	NA
NW_004180570.1-16	NW_004180570.1	5869	8359	+	340.5	2490	promoter-TSS (XM_012710833.1)	NA	NA	NA
NW_004167671.1-24	NW_004167671.1	34787	36910	+	340.5	2123	intron (XM_012699963.1, intron 1 of 4)	NA	NA	NA
NW_004168696.1-30	NW_004168696.1	115476	117208	+	340.4	1732	exon (XM_012702776.1, exon 1 of 29)	NA	NA	NA
NW_004169842.1-5	NW_004169842.1	32999	35256	+	340.4	2257	promoter-TSS (XM_002156734.3)	NA	NA	NA
NW_004167460.1-8	NW_004167460.1	101368	102628	+	340.4	1260	exon (XM_002166960.3, exon 1 of 1)	NA	NA	NA
NW_004169692.1-10	NW_004169692.1	61020	62558	+	340	1538	exon (XM_002157008.3, exon 1 of 1)	NA	NA	NA
NW_004168369.1-41	NW_004168369.1	91167	96013	+	339.7	4846	promoter-TSS (NM_001287796.1)	NA	NA	NA
NW_004169366.1-10	NW_004169366.1	36338	37795	+	339.4	1457	promoter-TSS (XM_004209212.2)	NA	NA	NA
NW_004167705.1-48	NW_004167705.1	115482	120992	+	339.4	5510	promoter-TSS (XM_004207273.2)	NA	NA	NA
NW_004170052.1-5	NW_004170052.1	57287	58670	+	339.4	1383	exon (XM_004209790.2, exon 1 of 8)	NA	NA	NA
NW_004173349.1-32	NW_004173349.1	38154	39195	+	339.2	1041	Intergenic	NA	NA	NA
NW_004170094.1-33	NW_004170094.1	65118	68184	+	338.9	3066	Intergenic	NA	NA	NA
NW_004168319.1-105	NW_004168319.1	103385	107697	+	338.7	4312	Intergenic	NA	NA	NA
NW_004169061.1-13	NW_004169061.1	35196	36720	+	338.7	1524	exon (XM_012703559.1, exon 2 of 8)	NA	NA	NA
NW_004168165.1-73	NW_004168165.1	54111	58714	+	338.6	4603	promoter-TSS (XM_004207957.2)	NA	NA	NA
NW_004167614.1-61	NW_004167614.1	38186	43163	+	338.5	4977	exon (XM_012699752.1, exon 2 of 2)	NA	NA	NA
NW_004167553.1-54	NW_004167553.1	152769	156340	+	338.5	3571	Intergenic	NA	NA	NA
NW_004166916.1-265	NW_004166916.1	193600	195905	+	337.8	2305	promoter-TSS (XM_002161858.3)	NA	NA	NA
NW_004181372.1-1	NW_004181372.1	6317	6874	+	337.8	557	NA	NA	NA	NA
NW_004171818.1-101	NW_004171818.1	15068	19515	+	337.6	4447	intron (XM_012707346.1, intron 3 of 6)	NA	NA	NA
NW_004166960.1-252	NW_004166960.1	97425	101694	+	337.5	4269	Intergenic	NA	NA	NA
NW_004168517.1-40	NW_004168517.1	79594	82324	+	337.5	2730	promoter-TSS (XM_012702333.1)	NA	NA	NA
NW_004167020.1-49	NW_004167020.1	126910	133153	+	337.5	6243	Intergenic	NA	NA	NA
NW_004169598.1-100	NW_004169598.1	66069	70259	+	337.2	4190	Intergenic	NA	NA	NA
NW_004168902.1-37	NW_004168902.1	53248	56682	+	336.8	3434	promoter-TSS (XM_002162193.3)	NA	NA	NA
NW_004169291.1-48	NW_004169291.1	6811	12098	+	336.8	5287	promoter-TSS (XM_002153898.2)	NA	NA	NA
NW_004167436.1-148	NW_004167436.1	97835	99334	+	336.6	1499	exon (XM_012699089.1, exon 1 of 1)	NA	NA	NA
NW_004167945.1-12	NW_004167945.1	122717	126273	+	336.4	3556	promoter-TSS (XM_002162742.2)	NA	NA	NA
NW_004177270.1-16	NW_004177270.1	15438	17550	+	336.1	2112	intron (XM_002154850.3, intron 3 of 5)	NA	NA	NA
NW_004168951.1-5	NW_004168951.1	24950	27272	+	336.1	2322	Intergenic	NA	NA	NA
NW_004168842.1-32	NW_004168842.1	41689	46512	+	335.7	4823	Intergenic	NA	NA	NA
NW_004168288.1-2	NW_004168288.1	134812	136169	+	335.5	1357	Intergenic	NA	NA	NA
NW_004168084.1-85	NW_004168084.1	46948	48617	+	335.5	1669	promoter-TSS (XM_002162001.3)	NA	NA	NA
NW_004174302.1-26	NW_004174302.1	13287	15399	+	335.3	2112	NA	NA	NA	NA
NW_004171920.1-66	NW_004171920.1	9854	15416	+	335.1	5562	NA	NA	NA	NA
NW_004171238.1-32	NW_004171238.1	34416	39994	+	335.1	5578	Intergenic	NA	NA	NA
NW_004166943.1-185	NW_004166943.1	305648	307870	+	335	2222	promoter-TSS (XM_002156183.3)	NA	NA	NA
NW_004166873.1-78	NW_004166873.1	487369	489579	+	334.8	2210	promoter-TSS (XM_012705979.1)	NA	NA	NA
NW_004167596.1-11	NW_004167596.1	64589	68657	+	334.8	4068	promoter-TSS (XM_012699686.1)	NA	NA	NA
NW_004167087.1-22	NW_004167087.1	178002	181064	+	334.7	3062	promoter-TSS (XM_012711087.1)	NA	NA	NA
NW_004169273.1-104	NW_004169273.1	93372	97978	+	334.4	4606	promoter-TSS (XM_012703958.1)	NA	NA	NA
NW_004167222.1-61	NW_004167222.1	14042	18988	+	334.3	4946	promoter-TSS (XM_012698131.1)	NA	NA	NA
NW_004169179.1-71	NW_004169179.1	85529	88486	+	334.3	2957	promoter-TSS (XM_012703783.1)	NA	NA	NA
NW_004167020.1-27	NW_004167020.1	101815	104764	+	334	2949	exon (XM_012707725.1, exon 3 of 7)	NA	NA	NA
NW_004172899.1-46	NW_004172899.1	19941	21966	+	334	2025	Intergenic	NA	NA	NA
NW_004172909.1-9	NW_004172909.1	732	3298	+	333.9	2566	promoter-TSS (XM_002164329.3)	NA	NA	NA
NW_004168102.1-4	NW_004168102.1	40177	41210	+	333.7	1033	Intergenic	NA	NA	NA
NW_004168458.1-182	NW_004168458.1	85093	88198	+	333.7	3105	intron (XM_012702198.1, intron 1 of 2)	NA	NA	NA
NW_004169173.1-13	NW_004169173.1	67377	69929	+	333.4	2552	exon (XM_012703775.1, exon 1 of 6)	NA	NA	NA
NW_004167231.1-271	NW_004167231.1	161252	164836	+	333.3	3584	Intergenic	NA	NA	NA
NW_004166936.1-125	NW_004166936.1	133416	136090	+	333.2	2674	promoter-TSS (XM_002163593.3)	NA	NA	NA
NW_004166999.1-303	NW_004166999.1	118087	122746	+	333	4659	promoter-TSS (XM_012706345.1)	NA	NA	NA
NW_004166898.1-287	NW_004166898.1	345435	348008	+	332.7	2573	promoter-TSS (XM_012699262.1)	NA	NA	NA
NW_004167035.1-58	NW_004167035.1	135209	136963	+	332.6	1754	promoter-TSS (XM_002163363.3)	NA	NA	NA
NW_004167341.1-76	NW_004167341.1	29401	34826	+	332.2	5425	Intergenic	NA	NA	NA
NW_004166926.1-35	NW_004166926.1	96456	99391	+	331.8	2935	intron (XM_012701509.1, intron 21 of 24)	NA	NA	NA
NW_004169667.1-29	NW_004169667.1	32485	38528	+	330.9	6043	promoter-TSS (XM_012704636.1)	NA	NA	NA
NW_004167739.1-114	NW_004167739.1	148862	152154	+	330.2	3292	promoter-TSS (XM_012700203.1)	NA	NA	NA
NW_004171564.1-27	NW_004171564.1	4740	8569	+	330	3829	intron (XM_002164730.3, intron 2 of 3)	NA	NA	NA
NW_004167895.1-25	NW_004167895.1	117858	120340	+	329.8	2482	promoter-TSS (XR_001140697.1)	NA	NA	NA
NW_004172888.1-3	NW_004172888.1	6195	7231	+	329.5	1036	promoter-TSS (XM_002156827.3)	NA	NA	NA
NW_004171466.1-9	NW_004171466.1	12182	13185	+	329.5	1003	Intergenic	NA	NA	NA
NW_004169493.1-52	NW_004169493.1	86975	92860	+	328.8	5885	Intergenic	NA	NA	NA
NW_004166951.1-9	NW_004166951.1	11802	14089	+	328.8	2287	promoter-TSS (XM_012703350.1)	NA	NA	NA
NW_004167269.1-20	NW_004167269.1	64383	70164	+	328.7	5781	intron (XM_002165852.3, intron 1 of 3)	NA	NA	NA
NW_004177033.1-39	NW_004177033.1	14376	18814	+	328.7	4438	TTS (XM_012710207.1)	NA	NA	NA
NW_004167110.1-178	NW_004167110.1	116635	120881	+	328.6	4246	exon (XM_012711352.1, exon 2 of 2)	NA	NA	NA
NW_004166990.1-6	NW_004166990.1	293580	295787	+	328.6	2207	promoter-TSS (XM_002166713.3)	NA	NA	NA
NW_004168202.1-1	NW_004168202.1	75110	77544	+	328.4	2434	intron (XM_012701563.1, intron 10 of 17)	NA	NA	NA
NW_004167855.1-7	NW_004167855.1	96227	97408	+	328.4	1181	promoter-TSS (XM_002170764.3)	NA	NA	NA
NW_004170285.1-4	NW_004170285.1	167	792	+	328.3	625	Intergenic	NA	NA	NA
NW_004174228.1-13	NW_004174228.1	26528	29514	+	328.3	2986	TTS (XM_012709083.1)	NA	NA	NA
NW_004166894.1-67	NW_004166894.1	119227	120539	+	328	1312	promoter-TSS (XM_002157898.3)	NA	NA	NA
NW_004179054.1-1	NW_004179054.1	130	1281	+	327.9	1151	NA	NA	NA	NA
NW_004175924.1-28	NW_004175924.1	3911	9273	+	327.6	5362	promoter-TSS (XM_002161072.3)	NA	NA	NA
NW_004172322.1-77	NW_004172322.1	39878	42060	+	327.6	2182	promoter-TSS (XM_002158293.3)	NA	NA	NA
NW_004167918.1-58	NW_004167918.1	17575	18724	+	327.3	1149	Intergenic	NA	NA	NA
NW_004168349.1-136	NW_004168349.1	102324	104914	+	327.3	2590	promoter-TSS (XM_002155685.2)	NA	NA	NA
NW_004173132.1-34	NW_004173132.1	4919	9704	+	327.2	4785	promoter-TSS (XM_002154691.3)	NA	NA	NA
NW_004170303.1-38	NW_004170303.1	73558	76102	+	327	2544	Intergenic	NA	NA	NA
NW_004169330.1-5	NW_004169330.1	14201	15154	+	326.9	953	Intergenic	NA	NA	NA
NW_004167086.1-27	NW_004167086.1	30431	32124	+	326.3	1693	promoter-TSS (XM_002155852.2)	NA	NA	NA
NW_004174125.1-14	NW_004174125.1	21764	23959	+	325.8	2195	promoter-TSS (XM_002161716.3)	NA	NA	NA
NW_004167053.1-11	NW_004167053.1	144648	146802	+	325.5	2154	promoter-TSS (XM_012709544.1)	NA	NA	NA
NW_004174282.1-21	NW_004174282.1	20464	23854	+	325.1	3390	intron (XM_012709111.1, intron 1 of 3)	NA	NA	NA
NW_004169921.1-17	NW_004169921.1	19714	21524	+	324.9	1810	promoter-TSS (gene13046)	NA	NA	NA
NW_004167996.1-94	NW_004167996.1	61828	66900	+	324.9	5072	promoter-TSS (XM_012700989.1)	NA	NA	NA
NW_004176209.1-7	NW_004176209.1	18078	22231	+	324.7	4153	promoter-TSS (XM_002156696.3)	NA	NA	NA
NW_004167026.1-285	NW_004167026.1	430	4137	+	324.7	3707	Intergenic	NA	NA	NA
NW_004169927.1-11	NW_004169927.1	22082	23608	+	324.7	1526	promoter-TSS (XM_012705064.1)	NA	NA	NA
NW_004167458.1-181	NW_004167458.1	178292	182869	+	324.7	4577	promoter-TSS (XR_181734.2)	NA	NA	NA
NW_004168129.1-14	NW_004168129.1	67243	70174	+	324.5	2931	Intergenic	NA	NA	NA
NW_004167196.1-27	NW_004167196.1	33426	35547	+	324.5	2121	promoter-TSS (XM_002159900.3)	NA	NA	NA
NW_004169383.1-36	NW_004169383.1	79415	82345	+	324.3	2930	Intergenic	NA	NA	NA
NW_004171265.1-29	NW_004171265.1	54298	55362	+	324.3	1064	TTS (XM_012706774.1)	NA	NA	NA
NW_004168397.1-2	NW_004168397.1	31105	32886	+	324.1	1781	promoter-TSS (gene8715)	NA	NA	NA
NW_004168554.1-34	NW_004168554.1	95941	98728	+	324.1	2787	promoter-TSS (XM_012702417.1)	NA	NA	NA
NW_004173528.1-16	NW_004173528.1	25186	28209	+	323.7	3023	promoter-TSS (XM_002164161.3)	NA	NA	NA
NW_004168974.1-40	NW_004168974.1	77097	80072	+	323.6	2975	promoter-TSS (XM_002156848.3)	NA	NA	NA
NW_004179377.1-9	NW_004179377.1	3408	5490	+	323.6	2082	NA	NA	NA	NA
NW_004166982.1-40	NW_004166982.1	61145	64005	+	323.1	2860	exon (XM_012705293.1, exon 1 of 14)	NA	NA	NA
NW_004169583.1-29	NW_004169583.1	64644	68179	+	322.9	3535	promoter-TSS (XM_002165223.3)	NA	NA	NA
NW_004168677.1-19	NW_004168677.1	73328	78973	+	322.9	5645	promoter-TSS (XM_012702731.1)	NA	NA	NA
NW_004167697.1-276	NW_004167697.1	167305	169427	+	322.7	2122	promoter-TSS (XM_012700064.1)	NA	NA	NA
NW_004171593.1-15	NW_004171593.1	32865	36339	+	322.6	3474	promoter-TSS (XM_012707119.1)	NA	NA	NA
NW_004173301.1-24	NW_004173301.1	25896	29825	+	322.4	3929	intron (XM_002165736.2, intron 2 of 2)	NA	NA	NA
NW_004183538.1-14	NW_004183538.1	2164	3904	+	322.3	1740	NA	NA	NA	NA
NW_004169865.1-22	NW_004169865.1	77041	77759	+	321.7	718	Intergenic	NA	NA	NA
NW_004172953.1-57	NW_004172953.1	30509	32449	+	321.6	1940	promoter-TSS (XM_002158909.3)	NA	NA	NA
NW_004166933.1-31	NW_004166933.1	151203	152456	+	321.5	1253	promoter-TSS (XM_002158300.2)	NA	NA	NA
NW_004174181.1-29	NW_004174181.1	1044	5626	+	321.2	4582	promoter-TSS (XM_004211878.2)	NA	NA	NA
NW_004168507.1-2	NW_004168507.1	112313	113316	+	321.2	1003	promoter-TSS (XM_002165487.3)	NA	NA	NA
NW_004167135.1-13	NW_004167135.1	114357	115616	+	321	1259	intron (XM_002155721.2, intron 2 of 7)	NA	NA	NA
NW_004171191.1-14	NW_004171191.1	61471	62162	+	320.6	691	Intergenic	NA	NA	NA
NW_004168201.1-63	NW_004168201.1	123075	127699	+	320.6	4624	intron (XM_012701561.1, intron 1 of 7)	NA	NA	NA
NW_004173597.1-20	NW_004173597.1	10027	14398	+	320.5	4371	Intergenic	NA	NA	NA
NW_004170408.1-5	NW_004170408.1	86	1361	+	320.2	1275	Intergenic	NA	NA	NA
NW_004169757.1-1	NW_004169757.1	6262	7014	+	320.2	752	Intergenic	NA	NA	NA
NW_004168355.1-32	NW_004168355.1	77785	79449	+	319.8	1664	promoter-TSS (XM_012701932.1)	NA	NA	NA
NW_004167215.1-49	NW_004167215.1	26406	28572	+	319.4	2166	promoter-TSS (XM_012698081.1)	NA	NA	NA
NW_004177761.1-30	NW_004177761.1	5012	6684	+	319.4	1672	NA	NA	NA	NA
NW_004167002.1-46	NW_004167002.1	265736	267573	+	319.2	1837	promoter-TSS (XM_012706515.1)	NA	NA	NA
NW_004168526.1-57	NW_004168526.1	1561	5256	+	319.2	3695	promoter-TSS (XM_012702351.1)	NA	NA	NA
NW_004173390.1-8	NW_004173390.1	5497	7661	+	319.2	2164	promoter-TSS (XM_002158779.3)	NA	NA	NA
NW_004168989.1-126	NW_004168989.1	31568	35276	+	319.1	3708	promoter-TSS (XM_002156159.3)	NA	NA	NA
NW_004168240.1-68	NW_004168240.1	120922	123214	+	319	2292	Intergenic	NA	NA	NA
NW_004170879.1-112	NW_004170879.1	26749	31315	+	319	4566	promoter-TSS (XM_012706302.1)	NA	NA	NA
NW_004167010.1-186	NW_004167010.1	55034	61606	+	318.8	6572	promoter-TSS (XM_012706970.1)	NA	NA	NA
NW_004167427.1-216	NW_004167427.1	105431	107798	+	318.5	2367	promoter-TSS (XM_002153753.2)	NA	NA	NA
NW_004174208.1-10	NW_004174208.1	9734	12239	+	318.1	2505	promoter-TSS (XM_012709072.1)	NA	NA	NA
NW_004174292.1-4	NW_004174292.1	29807	30855	+	318.1	1048	Intergenic	NA	NA	NA
NW_004172721.1-19	NW_004172721.1	10245	12080	+	317.8	1835	intron (XM_002160259.3, intron 1 of 2)	NA	NA	NA
NW_004169778.1-10	NW_004169778.1	13829	15122	+	317.7	1293	promoter-TSS (XM_002161594.3)	NA	NA	NA
NW_004183193.1-7	NW_004183193.1	1791	3840	+	317.7	2049	NA	NA	NA	NA
NW_004167400.1-4	NW_004167400.1	92812	95210	+	317.7	2398	promoter-TSS (XM_012698938.1)	NA	NA	NA
NW_004171150.1-4	NW_004171150.1	57902	62305	+	317.7	4403	Intergenic	NA	NA	NA
NW_004167658.1-6	NW_004167658.1	69023	70161	+	317.4	1138	promoter-TSS (XM_002164802.2)	NA	NA	NA
NW_004171638.1-49	NW_004171638.1	41966	43515	+	317.1	1549	promoter-TSS (XM_012707172.1)	NA	NA	NA
NW_004169107.1-32	NW_004169107.1	56839	59374	+	317	2535	promoter-TSS (XM_002157651.3)	NA	NA	NA
NW_004167590.1-59	NW_004167590.1	119239	121422	+	317	2183	intron (XM_002170224.3, intron 1 of 14)	NA	NA	NA
NW_004167852.1-54	NW_004167852.1	81032	83597	+	316.9	2565	promoter-TSS (XM_012700552.1)	NA	NA	NA
NW_004172304.1-1	NW_004172304.1	68	943	+	316.5	875	Intergenic	NA	NA	NA
NW_004167659.1-4	NW_004167659.1	26869	29555	+	316	2686	intron (XM_002165644.3, intron 3 of 6)	NA	NA	NA
NW_004168385.1-39	NW_004168385.1	128503	130704	+	316	2201	promoter-TSS (XM_002161165.3)	NA	NA	NA
NW_004172530.1-18	NW_004172530.1	37105	40812	+	316	3707	promoter-TSS (XM_002166883.3)	NA	NA	NA
NW_004167106.1-3	NW_004167106.1	172168	173288	+	315.9	1120	promoter-TSS (XM_002167015.3)	NA	NA	NA
NW_004168925.1-18	NW_004168925.1	89484	90381	+	315.9	897	promoter-TSS (XR_001141092.1)	NA	NA	NA
NW_004167111.1-330	NW_004167111.1	165564	167019	+	315.8	1455	promoter-TSS (XM_002159090.3)	NA	NA	NA
NW_004167097.1-41	NW_004167097.1	36965	38801	+	315.5	1836	intron (XM_004206097.2, intron 2 of 2)	NA	NA	NA
NW_004171173.1-28	NW_004171173.1	42205	44866	+	315.3	2661	promoter-TSS (XM_012706657.1)	NA	NA	NA
NW_004167695.1-28	NW_004167695.1	5033	7025	+	315.1	1992	Intergenic	NA	NA	NA
NW_004167194.1-163	NW_004167194.1	191590	195550	+	314.9	3960	promoter-TSS (XM_002167037.3)	NA	NA	NA
NW_004172779.1-23	NW_004172779.1	16233	18421	+	314.5	2188	promoter-TSS (XM_012708148.1)	NA	NA	NA
NW_004170719.1-15	NW_004170719.1	5918	8098	+	314.5	2180	NA	NA	NA	NA
NW_004169235.1-12	NW_004169235.1	43932	45667	+	314.4	1735	Intergenic	NA	NA	NA
NW_004170747.1-14	NW_004170747.1	34354	36564	+	314.1	2210	promoter-TSS (XM_012706141.1)	NA	NA	NA
NW_004166868.1-322	NW_004166868.1	390614	393186	+	313.9	2572	promoter-TSS (XM_012698657.1)	NA	NA	NA
NW_004184031.1-10	NW_004184031.1	438	1581	+	312.8	1143	Intergenic	NA	NA	NA
NW_004170157.1-84	NW_004170157.1	52601	55805	+	312.7	3204	promoter-TSS (XM_002160129.3)	NA	NA	NA
NW_004168103.1-69	NW_004168103.1	56071	58779	+	312.6	2708	Intergenic	NA	NA	NA
NW_004166892.1-33	NW_004166892.1	63622	67797	+	312.4	4175	promoter-TSS (XM_012698741.1)	NA	NA	NA
NW_004167694.1-131	NW_004167694.1	72117	75419	+	312.3	3302	promoter-TSS (XM_002166041.3)	NA	NA	NA
NW_004167225.1-17	NW_004167225.1	160287	164773	+	311.6	4486	intron (XM_002162190.3, intron 1 of 5)	NA	NA	NA
NW_004167289.1-311	NW_004167289.1	57438	62694	+	311.6	5256	intron (XM_012698446.1, intron 2 of 3)	NA	NA	NA
NW_004171938.1-1	NW_004171938.1	1	692	+	311.3	691	Intergenic	NA	NA	NA
NW_004176603.1-52	NW_004176603.1	37	4991	+	311.3	4954	Intergenic	NA	NA	NA
NW_004167290.1-1	NW_004167290.1	190603	191736	+	311.3	1133	promoter-TSS (XM_002158486.3)	NA	NA	NA
NW_004167138.1-4	NW_004167138.1	56331	57883	+	311.2	1552	intron (XM_002164532.3, intron 1 of 7)	NA	NA	NA
NW_004173260.1-17	NW_004173260.1	1253	6330	+	311	5077	Intergenic	NA	NA	NA
NW_004167370.1-26	NW_004167370.1	111234	116569	+	310.6	5335	intron (XM_012698827.1, intron 2 of 3)	NA	NA	NA
NW_004185066.1-2	NW_004185066.1	1748	2763	+	310.6	1015	NA	NA	NA	NA
NW_004172969.1-70	NW_004172969.1	32254	36230	+	310.5	3976	TTS (XM_002162191.3)	NA	NA	NA
NW_004171548.1-8	NW_004171548.1	57098	57729	+	310.5	631	Intergenic	NA	NA	NA
NW_004175445.1-7	NW_004175445.1	8920	10675	+	310	1755	NA	NA	NA	NA
NW_004173288.1-30	NW_004173288.1	32524	35369	+	309.8	2845	promoter-TSS (XM_002157607.3)	NA	NA	NA
NW_004167731.1-29	NW_004167731.1	120539	122368	+	309.8	1829	promoter-TSS (XM_002164443.3)	NA	NA	NA
NW_004166867.1-411	NW_004166867.1	172195	175087	+	309.8	2892	Intergenic	NA	NA	NA
NW_004167848.1-45	NW_004167848.1	71769	74727	+	308.9	2958	promoter-TSS (XM_002170533.3)	NA	NA	NA
NW_004168159.1-106	NW_004168159.1	79671	82400	+	308.9	2729	Intergenic	NA	NA	NA
NW_004171188.1-5	NW_004171188.1	10647	11664	+	308.8	1017	Intergenic	NA	NA	NA
NW_004171787.1-24	NW_004171787.1	12010	13173	+	308.1	1163	Intergenic	NA	NA	NA
NW_004167681.1-112	NW_004167681.1	90854	96091	+	307.7	5237	intron (XM_012699995.1, intron 1 of 4)	NA	NA	NA
NW_004166888.1-153	NW_004166888.1	90715	93032	+	307.7	2317	promoter-TSS (XM_002165205.3)	NA	NA	NA
NW_004170298.1-13	NW_004170298.1	46382	48870	+	307.7	2488	promoter-TSS (XM_002165371.3)	NA	NA	NA
NW_004170353.1-56	NW_004170353.1	13131	14449	+	307.5	1318	promoter-TSS (XM_012705670.1)	NA	NA	NA
NW_004167603.1-165	NW_004167603.1	1341	3483	+	307.4	2142	exon (XM_002157937.3, exon 2 of 3)	NA	NA	NA
NW_004179611.1-6	NW_004179611.1	545	2101	+	307.1	1556	NA	NA	NA	NA
NW_004168097.1-36	NW_004168097.1	55980	61922	+	307	5942	Intergenic	NA	NA	NA
NW_004166922.1-43	NW_004166922.1	318216	324619	+	306.4	6403	intron (XM_002166436.3, intron 1 of 16)	NA	NA	NA
NW_004168395.1-84	NW_004168395.1	29659	37820	+	306.3	8161	promoter-TSS (XM_002156788.3)	NA	NA	NA
NW_004167126.1-31	NW_004167126.1	236609	240646	+	306.3	4037	Intergenic	NA	NA	NA
NW_004166868.1-102	NW_004166868.1	731067	733721	+	306.3	2654	Intergenic	NA	NA	NA
NW_004174626.1-2	NW_004174626.1	13898	15998	+	306	2100	NA	NA	NA	NA
NW_004168439.1-124	NW_004168439.1	6237	9759	+	305.9	3522	promoter-TSS (XM_002159027.3)	NA	NA	NA
NW_004166992.1-63	NW_004166992.1	107126	111276	+	305.9	4150	promoter-TSS (XM_012705942.1)	NA	NA	NA
NW_004167933.1-89	NW_004167933.1	95723	97790	+	305.9	2067	promoter-TSS (XM_012700795.1)	NA	NA	NA
NW_004167213.1-41	NW_004167213.1	101535	103502	+	305.6	1967	promoter-TSS (XM_002160781.3)	NA	NA	NA
NW_004169935.1-13	NW_004169935.1	23993	27014	+	305.6	3021	promoter-TSS (XM_012705088.1)	NA	NA	NA
NW_004167267.1-12	NW_004167267.1	139517	143483	+	305.6	3966	intron (XM_012698336.1, intron 1 of 22)	NA	NA	NA
NW_004167682.1-138	NW_004167682.1	160083	165153	+	305.4	5070	Intergenic	NA	NA	NA
NW_004167941.1-135	NW_004167941.1	43295	47161	+	305.2	3866	promoter-TSS (XM_002165594.3)	NA	NA	NA
NW_004171705.1-23	NW_004171705.1	15828	17116	+	305	1288	promoter-TSS (XM_012707227.1)	NA	NA	NA
NW_004167608.1-33	NW_004167608.1	118917	121700	+	304.9	2783	Intergenic	NA	NA	NA
NW_004170564.1-13	NW_004170564.1	11317	13293	+	304.8	1976	promoter-TSS (XM_012705929.1)	NA	NA	NA
NW_004167697.1-22	NW_004167697.1	37934	42946	+	304.2	5012	intron (XM_002163700.3, intron 1 of 1)	NA	NA	NA
NW_004172101.1-21	NW_004172101.1	21233	25589	+	304.2	4356	exon (XM_012707611.1, exon 1 of 4)	NA	NA	NA
NW_004167427.1-29	NW_004167427.1	144720	146678	+	303.9	1958	promoter-TSS (XM_002166109.3)	NA	NA	NA
NW_004168635.1-35	NW_004168635.1	90718	92115	+	303.9	1397	promoter-TSS (XM_002169855.3)	NA	NA	NA
NW_004173789.1-10	NW_004173789.1	451	1969	+	303.8	1518	NA	NA	NA	NA
NW_004168401.1-48	NW_004168401.1	20080	23861	+	303.6	3781	promoter-TSS (XM_012702044.1)	NA	NA	NA
NW_004167229.1-88	NW_004167229.1	98975	100550	+	303.5	1575	promoter-TSS (XM_002167999.3)	NA	NA	NA
NW_004187382.1-1	NW_004187382.1	43	799	+	303.5	756	NA	NA	NA	NA
NW_004166870.1-239	NW_004166870.1	337635	340442	+	303.5	2807	intron (XM_012701817.1, intron 1 of 1)	NA	NA	NA
NW_004179470.1-30	NW_004179470.1	7487	9443	+	303.5	1956	promoter-TSS (XM_002158923.3)	NA	NA	NA
NW_004167438.1-17	NW_004167438.1	135408	139473	+	303.5	4065	promoter-TSS (XM_004206785.2)	NA	NA	NA
NW_004168772.1-11	NW_004168772.1	2260	4866	+	303.2	2606	promoter-TSS (XM_002164025.2)	NA	NA	NA
NW_004168214.1-176	NW_004168214.1	65827	67719	+	302.8	1892	intron (XM_002155893.3, intron 2 of 3)	NA	NA	NA
NW_004167534.1-15	NW_004167534.1	65618	68536	+	302.8	2918	Intergenic	NA	NA	NA
NW_004173620.1-20	NW_004173620.1	34189	36205	+	302.7	2016	promoter-TSS (XM_012708726.1)	NA	NA	NA
NW_004168118.1-124	NW_004168118.1	75702	77569	+	302.5	1867	exon (XM_002157098.3, exon 2 of 16)	NA	NA	NA
NW_004173472.1-6	NW_004173472.1	5331	6904	+	302.2	1573	Intergenic	NA	NA	NA
NW_004166869.1-47	NW_004166869.1	257504	258860	+	302.1	1356	promoter-TSS (XM_002160980.3)	NA	NA	NA
NW_004182174.1-2	NW_004182174.1	118	1753	+	302.1	1635	intron (XM_012710989.1, intron 1 of 2)	NA	NA	NA
NW_004169103.1-75	NW_004169103.1	56654	58859	+	301.8	2205	promoter-TSS (XM_002164809.3)	NA	NA	NA
NW_004170879.1-1	NW_004170879.1	18130	18755	+	301.8	625	Intergenic	NA	NA	NA
NW_004167060.1-1	NW_004167060.1	6484	7109	+	301.3	625	Intergenic	NA	NA	NA
NW_004169064.1-6	NW_004169064.1	8633	10564	+	301	1931	promoter-TSS (XR_181837.2)	NA	NA	NA
NW_004167535.1-28	NW_004167535.1	85396	91119	+	300.7	5723	Intergenic	NA	NA	NA
NW_004167390.1-35	NW_004167390.1	141446	144268	+	300.7	2822	promoter-TSS (XM_012698906.1)	NA	NA	NA
NW_004166972.1-381	NW_004166972.1	333406	337680	+	300.6	4274	Intergenic	NA	NA	NA
NW_004167909.1-11	NW_004167909.1	32977	34799	+	300.4	1822	promoter-TSS (XM_002163338.3)	NA	NA	NA
NW_004168675.1-1	NW_004168675.1	39657	40410	+	300.4	753	promoter-TSS (XM_012702724.1)	NA	NA	NA
NW_004167176.1-69	NW_004167176.1	163003	168531	+	300	5528	Intergenic	NA	NA	NA
NW_004170880.1-12	NW_004170880.1	48463	50087	+	299.5	1624	Intergenic	NA	NA	NA
NW_004168446.1-118	NW_004168446.1	83145	86382	+	299.5	3237	promoter-TSS (XM_004208284.2)	NA	NA	NA
NW_004166997.1-109	NW_004166997.1	292599	296679	+	299.2	4080	exon (XM_012706239.1, exon 5 of 5)	NA	NA	NA
NW_004171649.1-65	NW_004171649.1	42910	44843	+	299.2	1933	exon (XM_004210833.2, exon 1 of 2)	NA	NA	NA
NW_004169355.1-15	NW_004169355.1	79478	82650	+	299.2	3172	TTS (XM_012704127.1)	NA	NA	NA
NW_004167220.1-134	NW_004167220.1	52757	57378	+	299	4621	promoter-TSS (XM_012698113.1)	NA	NA	NA
NW_004167451.1-62	NW_004167451.1	106355	108062	+	299	1707	promoter-TSS (XM_012699144.1)	NA	NA	NA
NW_004166867.1-301	NW_004166867.1	715865	718007	+	298.9	2142	promoter-TSS (XM_002165275.3)	NA	NA	NA
NW_004167626.1-17	NW_004167626.1	168837	170268	+	298.8	1431	promoter-TSS (XM_002163353.3)	NA	NA	NA
NW_004170537.1-76	NW_004170537.1	7808	10494	+	298.8	2686	promoter-TSS (XR_181882.2)	NA	NA	NA
NW_004167294.1-64	NW_004167294.1	84798	88096	+	298.8	3298	promoter-TSS (XM_012698471.1)	NA	NA	NA
NW_004168878.1-93	NW_004168878.1	15280	17170	+	298.8	1890	promoter-TSS (XM_012703184.1)	NA	NA	NA
NW_004169885.1-36	NW_004169885.1	28288	32731	+	298.8	4443	Intergenic	NA	NA	NA
NW_004174112.1-29	NW_004174112.1	20057	22410	+	298.6	2353	promoter-TSS (XM_002170558.3)	NA	NA	NA
NW_004169142.1-15	NW_004169142.1	21086	22633	+	298.5	1547	promoter-TSS (XM_012703732.1)	NA	NA	NA
NW_004169418.1-1	NW_004169418.1	34759	36386	+	298.5	1627	promoter-TSS (XM_004209260.2)	NA	NA	NA
NW_004167729.1-57	NW_004167729.1	55411	58421	+	298.5	3010	intron (XM_002154872.3, intron 4 of 13)	NA	NA	NA
NW_004172602.1-3	NW_004172602.1	24055	26438	+	298.3	2383	promoter-TSS (XM_002169333.3)	NA	NA	NA
NW_004167831.1-11	NW_004167831.1	83840	85401	+	297.9	1561	TTS (XM_002163740.3)	NA	NA	NA
NW_004167065.1-10	NW_004167065.1	128857	131802	+	297.8	2945	promoter-TSS (XM_012710073.1)	NA	NA	NA
NW_004167769.1-52	NW_004167769.1	34795	39110	+	297.6	4315	exon (XM_012700300.1, exon 1 of 2)	NA	NA	NA
NW_004170357.1-21	NW_004170357.1	41995	45337	+	297.5	3342	Intergenic	NA	NA	NA
NW_004186240.1-1	NW_004186240.1	1	619	+	297.4	618	NA	NA	NA	NA
NW_004167852.1-13	NW_004167852.1	7830	10284	+	297.2	2454	promoter-TSS (XM_002156867.3)	NA	NA	NA
NW_004166879.1-84	NW_004166879.1	79366	83455	+	297.1	4089	promoter-TSS (XM_012710921.1)	NA	NA	NA
NW_004167336.1-41	NW_004167336.1	187537	188812	+	297	1275	promoter-TSS (XM_012698669.1)	NA	NA	NA
NW_004175368.1-6	NW_004175368.1	22500	23890	+	296.8	1390	promoter-TSS (XM_004212204.2)	NA	NA	NA
NW_004168710.1-40	NW_004168710.1	87509	89808	+	296.7	2299	promoter-TSS (XM_012702803.1)	NA	NA	NA
NW_004170152.1-9	NW_004170152.1	67158	69702	+	296.7	2544	Intergenic	NA	NA	NA
NW_004174239.1-38	NW_004174239.1	14831	19206	+	296.5	4375	intron (XM_012709087.1, intron 2 of 4)	NA	NA	NA
NW_004167688.1-40	NW_004167688.1	94804	96337	+	296.5	1533	promoter-TSS (XM_004207249.2)	NA	NA	NA
NW_004166913.1-468	NW_004166913.1	168164	172453	+	296.5	4289	promoter-TSS (XM_002164181.3)	NA	NA	NA
NW_004167292.1-95	NW_004167292.1	202148	203905	+	296.4	1757	promoter-TSS (XM_012698463.1)	NA	NA	NA
NW_004182331.1-3	NW_004182331.1	1805	2712	+	296.4	907	NA	NA	NA	NA
NW_004169308.1-36	NW_004169308.1	23889	29117	+	296.4	5228	promoter-TSS (XM_012704036.1)	NA	NA	NA
NW_004166950.1-32	NW_004166950.1	25185	27919	+	296.3	2734	promoter-TSS (XM_002168651.3)	NA	NA	NA
NW_004170009.1-1	NW_004170009.1	11505	13369	+	296	1864	Intergenic	NA	NA	NA
NW_004167463.1-10	NW_004167463.1	168266	169557	+	295.8	1291	promoter-TSS (XM_012699190.1)	NA	NA	NA
NW_004169710.1-104	NW_004169710.1	2626	6874	+	295.8	4248	promoter-TSS (XM_012704707.1)	NA	NA	NA
NW_004169168.1-30	NW_004169168.1	19530	21331	+	295.8	1801	promoter-TSS (XM_012703768.1)	NA	NA	NA
NW_004167415.1-95	NW_004167415.1	93834	98023	+	295.8	4189	Intergenic	NA	NA	NA
NW_004168359.1-6	NW_004168359.1	76399	78906	+	295.7	2507	promoter-TSS (XM_012701935.1)	NA	NA	NA
NW_004169224.1-11	NW_004169224.1	99478	101109	+	295.4	1631	intron (XM_012703868.1, intron 1 of 10)	NA	NA	NA
NW_004169398.1-1	NW_004169398.1	1	702	+	295.4	701	Intergenic	NA	NA	NA
NW_004168834.1-19	NW_004168834.1	1048	2876	+	295	1828	promoter-TSS (XM_002157858.3)	NA	NA	NA
NW_004166924.1-320	NW_004166924.1	268385	270015	+	295	1630	exon (XM_002155277.3, exon 1 of 9)	NA	NA	NA
NW_004167321.1-16	NW_004167321.1	87429	88977	+	295	1548	promoter-TSS (XM_002154761.3)	NA	NA	NA
NW_004170466.1-1	NW_004170466.1	48317	49068	+	294.9	751	promoter-TSS (XM_012705817.1)	NA	NA	NA
NW_004167683.1-47	NW_004167683.1	31887	33757	+	294.9	1870	promoter-TSS (XM_012700003.1)	NA	NA	NA
NW_004172192.1-134	NW_004172192.1	13311	19866	+	294.9	6555	promoter-TSS (XM_002168516.3)	NA	NA	NA
NW_004167783.1-24	NW_004167783.1	7773	10957	+	294.9	3184	Intergenic	NA	NA	NA
NW_004168458.1-90	NW_004168458.1	74751	77387	+	294.7	2636	promoter-TSS (XM_002164314.3)	NA	NA	NA
NW_004167033.1-92	NW_004167033.1	278101	282681	+	294.7	4580	promoter-TSS (XM_012708456.1)	NA	NA	NA
NW_004166986.1-12	NW_004166986.1	166785	168554	+	294.6	1769	promoter-TSS (XM_012705551.1)	NA	NA	NA
NW_004166895.1-352	NW_004166895.1	341148	344998	+	294.4	3850	exon (XM_012699060.1, exon 1 of 2)	NA	NA	NA
NW_004171681.1-60	NW_004171681.1	4239	6362	+	294.4	2123	intron (XM_012707207.1, intron 1 of 4)	NA	NA	NA
NW_004167121.1-4	NW_004167121.1	3593	6939	+	294.3	3346	Intergenic	NA	NA	NA
NW_004179632.1-1	NW_004179632.1	2538	4160	+	294	1622	NA	NA	NA	NA
NW_004170080.1-103	NW_004170080.1	50556	55603	+	294	5047	promoter-TSS (XM_002164951.3)	NA	NA	NA
NW_004170121.1-35	NW_004170121.1	26799	32033	+	293.9	5234	exon (XM_004209856.2, exon 2 of 6)	NA	NA	NA
NW_004168476.1-1	NW_004168476.1	2788	3413	+	293.7	625	promoter-TSS (XM_012702243.1)	NA	NA	NA
NW_004167591.1-10	NW_004167591.1	149412	151225	+	293.6	1813	Intergenic	NA	NA	NA
NW_004168407.1-8	NW_004168407.1	40116	42558	+	293.5	2442	promoter-TSS (XM_012702061.1)	NA	NA	NA
NW_004167104.1-126	NW_004167104.1	117888	122043	+	293.3	4155	promoter-TSS (NM_001280851.1)	NA	NA	NA
NW_004168319.1-4	NW_004168319.1	83583	87876	+	293.3	4293	promoter-TSS (XM_012701849.1)	NA	NA	NA
NW_004167352.1-144	NW_004167352.1	104060	109912	+	293.2	5852	TTS (gene4037)	NA	NA	NA
NW_004166972.1-52	NW_004166972.1	175468	177252	+	292.6	1784	promoter-TSS (XM_012704735.1)	NA	NA	NA
NW_004168926.1-54	NW_004168926.1	23108	25899	+	292.4	2791	promoter-TSS (XM_012703289.1)	NA	NA	NA
NW_004175929.1-25	NW_004175929.1	15566	19310	+	292.4	3744	intron (XM_012709870.1, intron 1 of 2)	NA	NA	NA
NW_004167417.1-32	NW_004167417.1	41539	46443	+	292.2	4904	Intergenic	NA	NA	NA
NW_004175450.1-1	NW_004175450.1	307	1436	+	292.2	1129	Intergenic	NA	NA	NA
NW_004171289.1-22	NW_004171289.1	29787	31097	+	292.2	1310	Intergenic	NA	NA	NA
NW_004172487.1-15	NW_004172487.1	2571	4433	+	292.1	1862	Intergenic	NA	NA	NA
NW_004167588.1-73	NW_004167588.1	129775	132648	+	292.1	2873	promoter-TSS (XM_012699659.1)	NA	NA	NA
NW_004169674.1-30	NW_004169674.1	53353	55226	+	291.9	1873	intron (XM_002165189.3, intron 1 of 2)	NA	NA	NA
NW_004176473.1-1	NW_004176473.1	16541	18948	+	291.8	2407	promoter-TSS (XM_004212450.2)	NA	NA	NA
NW_004174284.1-12	NW_004174284.1	21342	25631	+	291.8	4289	Intergenic	NA	NA	NA
NW_004168058.1-53	NW_004168058.1	123097	125816	+	291.7	2719	promoter-TSS (XM_012701154.1)	NA	NA	NA
NW_004171948.1-7	NW_004171948.1	31149	33855	+	291.5	2706	intron (XM_012707477.1, intron 5 of 18)	NA	NA	NA
NW_004168806.1-94	NW_004168806.1	49369	50516	+	291.4	1147	promoter-TSS (XM_012703005.1)	NA	NA	NA
NW_004171988.1-45	NW_004171988.1	41952	43328	+	291.4	1376	NA	NA	NA	NA
NW_004173485.1-65	NW_004173485.1	16264	20790	+	291.2	4526	Intergenic	NA	NA	NA
NW_004166876.1-560	NW_004166876.1	50534	53939	+	291.1	3405	promoter-TSS (XM_012708689.1)	NA	NA	NA
NW_004167861.1-1	NW_004167861.1	57490	60701	+	291	3211	intron (XM_012700586.1, intron 2 of 5)	NA	NA	NA
NW_004172836.1-1	NW_004172836.1	2	2839	+	291	2837	Intergenic	NA	NA	NA
NW_004170560.1-55	NW_004170560.1	67142	70128	+	291	2986	promoter-TSS (XM_004210174.1)	NA	NA	NA
NW_004169701.1-16	NW_004169701.1	47264	49749	+	290.8	2485	intron (XM_002155591.2, intron 2 of 8)	NA	NA	NA
NW_004178478.1-1	NW_004178478.1	38	1039	+	290.8	1001	promoter-TSS (XM_012710561.1)	NA	NA	NA
NW_004171996.1-2	NW_004171996.1	118	915	+	290.8	797	Intergenic	NA	NA	NA
NW_004167799.1-4	NW_004167799.1	35682	37234	+	290.7	1552	promoter-TSS (XR_001140658.1)	NA	NA	NA
NW_004166977.1-70	NW_004166977.1	169327	171126	+	290.7	1799	intron (XM_002164459.3, intron 3 of 5)	NA	NA	NA
NW_004168903.1-86	NW_004168903.1	24703	29048	+	290.5	4345	promoter-TSS (XM_012703244.1)	NA	NA	NA
NW_004171936.1-1	NW_004171936.1	6002	7485	+	290.5	1483	intron (XM_002169035.3, intron 1 of 4)	NA	NA	NA
NW_004169430.1-5	NW_004169430.1	50727	51958	+	290.4	1231	promoter-TSS (XM_012704240.1)	NA	NA	NA
NW_004173618.1-21	NW_004173618.1	21943	23836	+	290.4	1893	NA	NA	NA	NA
NW_004171987.1-47	NW_004171987.1	32016	37384	+	290.3	5368	Intergenic	NA	NA	NA
NW_004167904.1-163	NW_004167904.1	18571	22065	+	290.1	3494	exon (XM_012700711.1, exon 1 of 8)	NA	NA	NA
NW_004170547.1-15	NW_004170547.1	37782	42831	+	290.1	5049	intron (XM_012705913.1, intron 1 of 3)	NA	NA	NA
NW_004186123.1-7	NW_004186123.1	969	2290	+	290.1	1321	NA	NA	NA	NA
NW_004168546.1-38	NW_004168546.1	57512	59219	+	290.1	1707	Intergenic	NA	NA	NA
NW_004169277.1-5	NW_004169277.1	80557	81832	+	289.8	1275	promoter-TSS (XM_002170468.3)	NA	NA	NA
NW_004168620.1-4	NW_004168620.1	59325	60940	+	289.7	1615	promoter-TSS (XM_002166152.3)	NA	NA	NA
NW_004168209.1-59	NW_004168209.1	19156	21116	+	289.7	1960	intron (XM_002159344.3, intron 2 of 4)	NA	NA	NA
NW_004167873.1-5	NW_004167873.1	155322	156733	+	289.4	1411	exon (XM_012700623.1, exon 1 of 9)	NA	NA	NA
NW_004166932.1-191	NW_004166932.1	62374	63995	+	289.4	1621	promoter-TSS (XM_002156783.3)	NA	NA	NA
NW_004168944.1-179	NW_004168944.1	80914	83857	+	289.2	2943	promoter-TSS (XM_012703328.1)	NA	NA	NA
NW_004176133.1-15	NW_004176133.1	13202	14990	+	288.9	1788	promoter-TSS (XR_001142397.1)	NA	NA	NA
NW_004166947.1-107	NW_004166947.1	328276	330890	+	288.9	2614	intron (XM_012703142.1, intron 1 of 2)	NA	NA	NA
NW_004170710.1-53	NW_004170710.1	3092	8589	+	288.7	5497	Intergenic	NA	NA	NA
NW_004171308.1-61	NW_004171308.1	6632	11666	+	288.6	5034	promoter-TSS (XM_012706824.1)	NA	NA	NA
NW_004174156.1-1	NW_004174156.1	2765	6248	+	288.5	3483	Intergenic	NA	NA	NA
NW_004167658.1-38	NW_004167658.1	116846	120572	+	288.5	3726	promoter-TSS (XM_002158537.3)	NA	NA	NA
NW_004173666.1-12	NW_004173666.1	31175	34966	+	287.9	3791	NA	NA	NA	NA
NW_004167443.1-41	NW_004167443.1	25745	29162	+	287.8	3417	promoter-TSS (XM_004206796.2)	NA	NA	NA
NW_004167008.1-33	NW_004167008.1	16313	19486	+	287.6	3173	promoter-TSS (NM_001280955.1)	NA	NA	NA
NW_004167695.1-16	NW_004167695.1	145972	147230	+	287.6	1258	intron (XM_002166751.3, intron 2 of 19)	NA	NA	NA
NW_004167619.1-61	NW_004167619.1	88251	90581	+	287.5	2330	promoter-TSS (XM_012699773.1)	NA	NA	NA
NW_004169779.1-2	NW_004169779.1	33619	34631	+	287.5	1012	promoter-TSS (XM_002169614.3)	NA	NA	NA
NW_004167543.1-3	NW_004167543.1	170694	172405	+	287.5	1711	promoter-TSS (XR_001140539.1)	NA	NA	NA
NW_004167679.1-124	NW_004167679.1	100667	101827	+	287.3	1160	Intergenic	NA	NA	NA
NW_004172669.1-8	NW_004172669.1	43805	45199	+	287.2	1394	NA	NA	NA	NA
NW_004167565.1-64	NW_004167565.1	97886	101921	+	287.1	4035	promoter-TSS (XM_012699564.1)	NA	NA	NA
NW_004168556.1-27	NW_004168556.1	84912	86488	+	286.9	1576	promoter-TSS (XM_002163482.3)	NA	NA	NA
NW_004177641.1-11	NW_004177641.1	4720	7060	+	286.9	2340	promoter-TSS (XM_002163317.3)	NA	NA	NA
NW_004169159.1-149	NW_004169159.1	11115	13418	+	286.8	2303	promoter-TSS (XM_002156236.3)	NA	NA	NA
NW_004169543.1-30	NW_004169543.1	33425	36794	+	286.5	3369	promoter-TSS (XM_012704437.1)	NA	NA	NA
NW_004167889.1-7	NW_004167889.1	144189	146930	+	286.5	2741	promoter-TSS (XM_012700663.1)	NA	NA	NA
NW_004176918.1-7	NW_004176918.1	167	3150	+	286.5	2983	promoter-TSS (XM_002168373.3)	NA	NA	NA
NW_004168043.1-66	NW_004168043.1	107245	110433	+	286.5	3188	promoter-TSS (XM_002166421.2)	NA	NA	NA
NW_004167585.1-22	NW_004167585.1	55617	59391	+	286.4	3774	promoter-TSS (XM_012699652.1)	NA	NA	NA
NW_004168214.1-88	NW_004168214.1	112867	116128	+	286.4	3261	promoter-TSS (XM_012701588.1)	NA	NA	NA
NW_004171388.1-2	NW_004171388.1	23564	27622	+	286.2	4058	intron (XM_002159039.2, intron 2 of 6)	NA	NA	NA
NW_004169070.1-82	NW_004169070.1	47954	49993	+	286.2	2039	Intergenic	NA	NA	NA
NW_004168764.1-161	NW_004168764.1	80006	83143	+	286.2	3137	promoter-TSS (XM_012702911.1)	NA	NA	NA
NW_004169203.1-6	NW_004169203.1	67749	68658	+	286.2	909	promoter-TSS (XM_012703840.1)	NA	NA	NA
NW_004168358.1-3	NW_004168358.1	48107	49650	+	286.2	1543	intron (XM_002159426.3, intron 1 of 9)	NA	NA	NA
NW_004166953.1-75	NW_004166953.1	322368	325946	+	286.1	3578	Intergenic	NA	NA	NA
NW_004175088.1-6	NW_004175088.1	478	1790	+	285.8	1312	promoter-TSS (XM_012709521.1)	NA	NA	NA
NW_004167986.1-14	NW_004167986.1	148390	152006	+	285.8	3616	promoter-TSS (XM_012700960.1)	NA	NA	NA
NW_004171760.1-22	NW_004171760.1	36158	37541	+	285.5	1383	Intergenic	NA	NA	NA
NW_004173908.1-19	NW_004173908.1	23457	27330	+	285.4	3873	Intergenic	NA	NA	NA
NW_004166910.1-33	NW_004166910.1	230552	232816	+	285.4	2264	Intergenic	NA	NA	NA
NW_004167306.1-31	NW_004167306.1	54701	58823	+	285.4	4122	Intergenic	NA	NA	NA
NW_004171024.1-94	NW_004171024.1	31793	35760	+	285.3	3967	Intergenic	NA	NA	NA
NW_004172993.1-13	NW_004172993.1	11368	13401	+	285.3	2033	promoter-TSS (XM_012708299.1)	NA	NA	NA
NW_004171830.1-36	NW_004171830.1	16442	20228	+	285.3	3786	promoter-TSS (XM_012707359.1)	NA	NA	NA
NW_004168540.1-4	NW_004168540.1	54139	55326	+	285.1	1187	exon (XM_012702388.1, exon 1 of 12)	NA	NA	NA
NW_004166916.1-16	NW_004166916.1	74460	76257	+	284.7	1797	promoter-TSS (XM_002162101.3)	NA	NA	NA
NW_004168394.1-50	NW_004168394.1	83535	85012	+	284.6	1477	promoter-TSS (XM_002155452.3)	NA	NA	NA
NW_004175975.1-2	NW_004175975.1	20925	22072	+	284.6	1147	NA	NA	NA	NA
NW_004168998.1-28	NW_004168998.1	44667	48586	+	284.3	3919	intron (XM_002155456.3, intron 2 of 4)	NA	NA	NA
NW_004169888.1-7	NW_004169888.1	15689	18661	+	284.3	2972	promoter-TSS (XM_002166272.3)	NA	NA	NA
NW_004170668.1-16	NW_004170668.1	15686	18022	+	284.1	2336	intron (XM_012706051.1, intron 1 of 1)	NA	NA	NA
NW_004168626.1-47	NW_004168626.1	16040	18002	+	284.1	1962	intron (XM_004208490.2, intron 2 of 4)	NA	NA	NA
NW_004167765.1-7	NW_004167765.1	132324	136411	+	284.1	4087	promoter-TSS (XM_012700287.1)	NA	NA	NA
NW_004167012.1-274	NW_004167012.1	163588	165545	+	284	1957	exon (XM_002158726.3, exon 2 of 4)	NA	NA	NA
NW_004168193.1-3	NW_004168193.1	99447	100578	+	283.7	1131	promoter-TSS (XM_004207994.2)	NA	NA	NA
NW_004168292.1-63	NW_004168292.1	80307	81880	+	283.6	1573	promoter-TSS (XM_012701775.1)	NA	NA	NA
NW_004170319.1-5	NW_004170319.1	54409	56449	+	283.4	2040	promoter-TSS (XM_002155157.3)	NA	NA	NA
NW_004166962.1-320	NW_004166962.1	138639	140055	+	283.3	1416	exon (XM_002166801.3, exon 2 of 5)	NA	NA	NA
NW_004167669.1-58	NW_004167669.1	43466	44813	+	283.2	1347	promoter-TSS (XM_002161494.2)	NA	NA	NA
NW_004172668.1-28	NW_004172668.1	12147	16590	+	283	4443	exon (XM_002158176.3, exon 2 of 3)	NA	NA	NA
NW_004170250.1-93	NW_004170250.1	910	1761	+	282.9	851	Intergenic	NA	NA	NA
NW_004168118.1-39	NW_004168118.1	98257	99762	+	282.9	1505	exon (XM_002157036.3, exon 1 of 1)	NA	NA	NA
NW_004167250.1-43	NW_004167250.1	92063	93836	+	282.7	1773	intron (XM_002159412.3, intron 1 of 1)	NA	NA	NA
NW_004167051.1-19	NW_004167051.1	247911	250534	+	282.5	2623	promoter-TSS (XM_012709400.1)	NA	NA	NA
NW_004168658.1-4	NW_004168658.1	44992	49457	+	282.3	4465	promoter-TSS (XM_002156296.3)	NA	NA	NA
NW_004167042.1-57	NW_004167042.1	190119	192805	+	282.3	2686	Intergenic	NA	NA	NA
NW_004170962.1-18	NW_004170962.1	15293	19077	+	282.3	3784	promoter-TSS (XM_004210438.2)	NA	NA	NA
NW_004166946.1-130	NW_004166946.1	186028	189644	+	282.2	3616	promoter-TSS (XM_012703075.1)	NA	NA	NA
NW_004167431.1-7	NW_004167431.1	67167	70717	+	282.2	3550	promoter-TSS (XM_012699073.1)	NA	NA	NA
NW_004168673.1-33	NW_004168673.1	41957	44566	+	282.2	2609	promoter-TSS (XM_002163205.3)	NA	NA	NA
NW_004167032.1-3	NW_004167032.1	111084	112576	+	282	1492	promoter-TSS (XM_012708377.1)	NA	NA	NA
NW_004166886.1-158	NW_004166886.1	241783	245759	+	281.9	3976	intron (XM_012698189.1, intron 1 of 18)	NA	NA	NA
NW_004167747.1-9	NW_004167747.1	157687	161673	+	281.9	3986	promoter-TSS (XM_002156290.3)	NA	NA	NA
NW_004169145.1-61	NW_004169145.1	69928	71956	+	281.9	2028	promoter-TSS (XM_002165444.3)	NA	NA	NA
NW_004174139.1-9	NW_004174139.1	30644	32054	+	281.8	1410	promoter-TSS (XM_002160686.3)	NA	NA	NA
NW_004167200.1-49	NW_004167200.1	149102	150593	+	281.6	1491	promoter-TSS (XM_012698023.1)	NA	NA	NA
NW_004170791.1-8	NW_004170791.1	52643	54704	+	281.5	2061	promoter-TSS (XM_012706195.1)	NA	NA	NA
NW_004171681.1-13	NW_004171681.1	40041	45523	+	281.5	5482	Intergenic	NA	NA	NA
NW_004167659.1-112	NW_004167659.1	99889	101555	+	281.4	1666	promoter-TSS (XM_002162645.3)	NA	NA	NA
NW_004171573.1-26	NW_004171573.1	42867	49274	+	281.4	6407	promoter-TSS (XM_012707094.1)	NA	NA	NA
NW_004166993.1-141	NW_004166993.1	91679	93215	+	281.2	1536	promoter-TSS (XM_012706027.1)	NA	NA	NA
NW_004167406.1-31	NW_004167406.1	150676	152173	+	281.1	1497	promoter-TSS (XM_002157246.3)	NA	NA	NA
NW_004170888.1-6	NW_004170888.1	49685	51244	+	281.1	1559	Intergenic	NA	NA	NA
NW_004171501.1-4	NW_004171501.1	44023	46397	+	281.1	2374	promoter-TSS (XM_002167181.3)	NA	NA	NA
NW_004167572.1-14	NW_004167572.1	131522	134732	+	280.9	3210	promoter-TSS (XM_002167571.3)	NA	NA	NA
NW_004171646.1-18	NW_004171646.1	4300	6327	+	280.9	2027	promoter-TSS (XM_002156420.3)	NA	NA	NA
NW_004167731.1-14	NW_004167731.1	94991	96874	+	280.8	1883	Intergenic	NA	NA	NA
NW_004170140.1-1	NW_004170140.1	12209	13225	+	280.7	1016	NA	NA	NA	NA
NW_004173779.1-18	NW_004173779.1	3877	8389	+	280.7	4512	intron (XM_012708825.1, intron 1 of 1)	NA	NA	NA
NW_004178852.1-1	NW_004178852.1	7634	8510	+	280.5	876	promoter-TSS (XM_012710627.1)	NA	NA	NA
NW_004169875.1-41	NW_004169875.1	31734	35441	+	280.5	3707	Intergenic	NA	NA	NA
NW_004169484.1-15	NW_004169484.1	78134	79757	+	280.4	1623	promoter-TSS (XM_002168457.3)	NA	NA	NA
NW_004168804.1-59	NW_004168804.1	87001	90835	+	280.4	3834	promoter-TSS (XM_012703002.1)	NA	NA	NA
NW_004169832.1-12	NW_004169832.1	5098	6985	+	279.7	1887	promoter-TSS (XM_002168078.3)	NA	NA	NA
NW_004167203.1-36	NW_004167203.1	75724	78021	+	279.4	2297	promoter-TSS (XM_002161425.3)	NA	NA	NA
NW_004168877.1-71	NW_004168877.1	52607	56728	+	279.3	4121	promoter-TSS (XM_012703183.1)	NA	NA	NA
NW_004168324.1-6	NW_004168324.1	1937	3584	+	279.1	1647	promoter-TSS (XM_012701856.1)	NA	NA	NA
NW_004167943.1-16	NW_004167943.1	113675	119104	+	278.7	5429	Intergenic	NA	NA	NA
NW_004167164.1-24	NW_004167164.1	80201	83268	+	278.6	3067	promoter-TSS (XM_012711616.1)	NA	NA	NA
NW_004168800.1-66	NW_004168800.1	20095	25653	+	278.6	5558	intron (XM_002167275.3, intron 1 of 8)	NA	NA	NA
NW_004167235.1-122	NW_004167235.1	107201	109130	+	278.4	1929	intron (XM_012698194.1, intron 2 of 4)	NA	NA	NA
NW_004167255.1-24	NW_004167255.1	199230	200657	+	278.4	1427	promoter-TSS (XM_012698287.1)	NA	NA	NA
NW_004167904.1-279	NW_004167904.1	69855	71752	+	278.4	1897	exon (XM_012700713.1, exon 2 of 2)	NA	NA	NA
NW_004175091.1-11	NW_004175091.1	6486	8267	+	278.4	1781	exon (XM_002170041.3, exon 1 of 1)	NA	NA	NA
NW_004167608.1-15	NW_004167608.1	109553	113000	+	278.3	3447	promoter-TSS (XM_002155756.2)	NA	NA	NA
NW_004167256.1-3	NW_004167256.1	1	682	+	278.1	681	Intergenic	NA	NA	NA
NW_004171705.1-87	NW_004171705.1	9103	13134	+	278.1	4031	promoter-TSS (XM_002158168.3)	NA	NA	NA
NW_004167471.1-106	NW_004167471.1	98810	104158	+	278	5348	promoter-TSS (XM_012699218.1)	NA	NA	NA
NW_004179924.1-1	NW_004179924.1	1	561	+	278	560	NA	NA	NA	NA
NW_004167672.1-6	NW_004167672.1	138716	139862	+	278	1146	exon (XM_012699968.1, exon 1 of 1)	NA	NA	NA
NW_004168100.1-51	NW_004168100.1	131040	134859	+	278	3819	promoter-TSS (XM_012701269.1)	NA	NA	NA
NW_004172462.1-13	NW_004172462.1	28948	31532	+	277.9	2584	promoter-TSS (XM_004211207.1)	NA	NA	NA
NW_004168925.1-7	NW_004168925.1	49780	50933	+	277.9	1153	exon (XM_002162369.3, exon 1 of 1)	NA	NA	NA
NW_004166999.1-109	NW_004166999.1	271207	273381	+	277.7	2174	promoter-TSS (XM_012706374.1)	NA	NA	NA
NW_004167058.1-40	NW_004167058.1	43867	48468	+	277.7	4601	promoter-TSS (XM_012709794.1)	NA	NA	NA
NW_004172357.1-9	NW_004172357.1	3323	5127	+	277.7	1804	promoter-TSS (XM_012707828.1)	NA	NA	NA
NW_004170504.1-13	NW_004170504.1	50203	52255	+	277.6	2052	exon (XM_012705858.1, exon 1 of 1)	NA	NA	NA
NW_004170863.1-19	NW_004170863.1	37022	40138	+	277.5	3116	promoter-TSS (XM_012706284.1)	NA	NA	NA
NW_004171154.1-11	NW_004171154.1	28437	30385	+	277.5	1948	promoter-TSS (XM_002158507.3)	NA	NA	NA
NW_004167796.1-29	NW_004167796.1	100505	104261	+	277.5	3756	intron (XM_012700382.1, intron 1 of 1)	NA	NA	NA
NW_004169565.1-2	NW_004169565.1	63101	64244	+	277	1143	exon (XM_002170322.3, exon 2 of 3)	NA	NA	NA
NW_004167543.1-127	NW_004167543.1	5375	7486	+	276.9	2111	promoter-TSS (XM_004207000.2)	NA	NA	NA
NW_004176896.1-1	NW_004176896.1	2	2188	+	276.9	2186	intron (XM_012710165.1, intron 2 of 5)	NA	NA	NA
NW_004173729.1-32	NW_004173729.1	30368	31843	+	276.9	1475	NA	NA	NA	NA
NW_004167965.1-78	NW_004167965.1	89396	92132	+	276.8	2736	exon (XM_002162714.3, exon 2 of 3)	NA	NA	NA
NW_004168644.1-6	NW_004168644.1	68358	70418	+	276.6	2060	Intergenic	NA	NA	NA
NW_004168282.1-13	NW_004168282.1	59015	61098	+	276.5	2083	Intergenic	NA	NA	NA
NW_004168241.1-24	NW_004168241.1	21071	23572	+	276.3	2501	Intergenic	NA	NA	NA
NW_004168416.1-32	NW_004168416.1	119721	121035	+	276.3	1314	promoter-TSS (XM_004208252.2)	NA	NA	NA
NW_004168609.1-123	NW_004168609.1	105721	109021	+	276.2	3300	Intergenic	NA	NA	NA
NW_004167268.1-18	NW_004167268.1	13578	15213	+	276.1	1635	promoter-TSS (XM_012698340.1)	NA	NA	NA
NW_004169361.1-29	NW_004169361.1	91023	92640	+	276.1	1617	promoter-TSS (XM_012704133.1)	NA	NA	NA
NW_004166876.1-202	NW_004166876.1	321737	326000	+	275.9	4263	Intergenic	NA	NA	NA
NW_004167854.1-37	NW_004167854.1	113345	116535	+	275.8	3190	promoter-TSS (XM_004207492.2)	NA	NA	NA
NW_004172822.1-12	NW_004172822.1	35470	37015	+	275.8	1545	promoter-TSS (XM_002158370.3)	NA	NA	NA
NW_004168486.1-58	NW_004168486.1	47870	51342	+	275.6	3472	promoter-TSS (XM_002166111.3)	NA	NA	NA
NW_004167896.1-53	NW_004167896.1	154043	155617	+	275.5	1574	promoter-TSS (XM_012700681.1)	NA	NA	NA
NW_004175115.1-31	NW_004175115.1	1853	5979	+	275.4	4126	promoter-TSS (XM_012709530.1)	NA	NA	NA
NW_004168988.1-34	NW_004168988.1	59050	62933	+	275.2	3883	promoter-TSS (XM_002162333.3)	NA	NA	NA
NW_004166903.1-4	NW_004166903.1	151096	154423	+	275.2	3327	Intergenic	NA	NA	NA
NW_004167841.1-123	NW_004167841.1	45322	50781	+	275.2	5459	intron (XM_002161212.3, intron 1 of 4)	NA	NA	NA
NW_004167684.1-113	NW_004167684.1	151199	154668	+	275.1	3469	promoter-TSS (XM_002154975.3)	NA	NA	NA
NW_004169892.1-97	NW_004169892.1	48953	54512	+	275.1	5559	promoter-TSS (rna14579)	NA	NA	NA
NW_004167541.1-71	NW_004167541.1	101167	102978	+	274.9	1811	exon (XM_012699489.1, exon 1 of 1)	NA	NA	NA
NW_004167993.1-154	NW_004167993.1	80480	83855	+	274.8	3375	intron (XM_012700980.1, intron 1 of 16)	NA	NA	NA
NW_004166949.1-9	NW_004166949.1	102480	103483	+	274.8	1003	Intergenic	NA	NA	NA
NW_004167092.1-58	NW_004167092.1	137875	140459	+	274.4	2584	Intergenic	NA	NA	NA
NW_004176442.1-15	NW_004176442.1	8381	10739	+	274.4	2358	promoter-TSS (XM_002169854.3)	NA	NA	NA
NW_004170479.1-1	NW_004170479.1	55602	57208	+	274.2	1606	Intergenic	NA	NA	NA
NW_004168774.1-32	NW_004168774.1	33364	35275	+	274	1911	promoter-TSS (XM_012702931.1)	NA	NA	NA
NW_004170704.1-8	NW_004170704.1	10625	13981	+	273.8	3356	promoter-TSS (XM_012706091.1)	NA	NA	NA
NW_004172236.1-10	NW_004172236.1	34226	36944	+	273.8	2718	promoter-TSS (XM_002160834.2)	NA	NA	NA
NW_004166892.1-130	NW_004166892.1	164014	167224	+	273.7	3210	exon (XM_004205508.2, exon 2 of 2)	NA	NA	NA
NW_004169093.1-4	NW_004169093.1	80218	81608	+	273.6	1390	TTS (XM_012703628.1)	NA	NA	NA
NW_004171240.1-7	NW_004171240.1	37816	39159	+	273.4	1343	exon (XM_012706741.1, exon 1 of 1)	NA	NA	NA
NW_004167375.1-18	NW_004167375.1	101323	105460	+	273.4	4137	TTS (XM_002155443.3)	NA	NA	NA
NW_004176778.1-1	NW_004176778.1	53	678	+	273.3	625	NA	NA	NA	NA
NW_004171833.1-23	NW_004171833.1	11430	16396	+	273.1	4966	intron (XM_012707362.1, intron 2 of 3)	NA	NA	NA
NW_004167081.1-27	NW_004167081.1	54765	57519	+	273	2754	promoter-TSS (XM_002164074.3)	NA	NA	NA
NW_004168233.1-26	NW_004168233.1	63482	66273	+	272.9	2791	promoter-TSS (XM_002163905.3)	NA	NA	NA
NW_004171337.1-6	NW_004171337.1	2196	3636	+	272.9	1440	Intergenic	NA	NA	NA
NW_004168713.1-8	NW_004168713.1	33698	35159	+	272.9	1461	promoter-TSS (XM_002163068.2)	NA	NA	NA
NW_004170988.1-10	NW_004170988.1	4954	6572	+	272.9	1618	intron (XM_002156578.3, intron 1 of 3)	NA	NA	NA
NW_004169287.1-64	NW_004169287.1	47838	50071	+	272.7	2233	promoter-TSS (XM_002167072.3)	NA	NA	NA
NW_004168643.1-69	NW_004168643.1	69971	73682	+	272.6	3711	promoter-TSS (XM_012702637.1)	NA	NA	NA
NW_004172499.1-66	NW_004172499.1	12460	15093	+	272.3	2633	intron (XM_002155323.3, intron 2 of 4)	NA	NA	NA
NW_004167632.1-93	NW_004167632.1	142252	146290	+	272.2	4038	promoter-TSS (XR_181748.1)	NA	NA	NA
NW_004166888.1-13	NW_004166888.1	126679	129481	+	272.2	2802	promoter-TSS (XM_002165299.3)	NA	NA	NA
NW_004168697.1-104	NW_004168697.1	92219	94904	+	272	2685	Intergenic	NA	NA	NA
NW_004168349.1-23	NW_004168349.1	16875	18526	+	271.9	1651	intron (XM_002165354.3, intron 1 of 4)	NA	NA	NA
NW_004167684.1-88	NW_004167684.1	35320	36983	+	271.7	1663	promoter-TSS (XM_012700007.1)	NA	NA	NA
NW_004170633.1-1	NW_004170633.1	43096	44908	+	271.7	1812	promoter-TSS (XM_002165615.3)	NA	NA	NA
NW_004167721.1-42	NW_004167721.1	162872	167349	+	271.6	4477	promoter-TSS (XM_012700141.1)	NA	NA	NA
NW_004167511.1-2	NW_004167511.1	90829	92841	+	271.6	2012	intron (XM_012699406.1, intron 1 of 4)	NA	NA	NA
NW_004170444.1-51	NW_004170444.1	50637	52140	+	271.6	1503	exon (XM_004210083.2, exon 1 of 2)	NA	NA	NA
NW_004169665.1-21	NW_004169665.1	61444	64778	+	271.3	3334	Intergenic	NA	NA	NA
NW_004172070.1-33	NW_004172070.1	14000	16599	+	271.3	2599	promoter-TSS (XM_012707581.1)	NA	NA	NA
NW_004166941.1-109	NW_004166941.1	264712	269425	+	271.2	4713	promoter-TSS (XM_012702635.1)	NA	NA	NA
NW_004167853.1-14	NW_004167853.1	75899	77284	+	271	1385	Intergenic	NA	NA	NA
NW_004167961.1-82	NW_004167961.1	149880	151628	+	270.9	1748	intron (XM_002159880.2, intron 1 of 8)	NA	NA	NA
NW_004176939.1-2	NW_004176939.1	23	1796	+	270.9	1773	NA	NA	NA	NA
NW_004168139.1-6	NW_004168139.1	133143	134542	+	270.8	1399	promoter-TSS (XM_002160098.2)	NA	NA	NA
NW_004186485.1-1	NW_004186485.1	1393	2194	+	270.6	801	NA	NA	NA	NA
NW_004167814.1-127	NW_004167814.1	59327	61172	+	270.5	1845	intron (XM_002159268.3, intron 1 of 10)	NA	NA	NA
NW_004177294.1-5	NW_004177294.1	1449	3082	+	270.5	1633	NA	NA	NA	NA
NW_004168021.1-2	NW_004168021.1	79499	81428	+	270.5	1929	Intergenic	NA	NA	NA
NW_004170948.1-1	NW_004170948.1	61907	65330	+	270.3	3423	Intergenic	NA	NA	NA
NW_004168767.1-35	NW_004168767.1	49292	53273	+	270.3	3981	promoter-TSS (XM_002162153.3)	NA	NA	NA
NW_004167969.1-87	NW_004167969.1	125017	128753	+	270.3	3736	promoter-TSS (XM_012700915.1)	NA	NA	NA
NW_004171869.1-13	NW_004171869.1	38586	39857	+	269.9	1271	promoter-TSS (XM_012707398.1)	NA	NA	NA
NW_004167365.1-18	NW_004167365.1	176566	178099	+	269.9	1533	promoter-TSS (XM_002153785.3)	NA	NA	NA
NW_004167419.1-59	NW_004167419.1	77587	79515	+	269.9	1928	Intergenic	NA	NA	NA
NW_004170537.1-78	NW_004170537.1	65258	67511	+	269.8	2253	intron (XM_012705901.1, intron 1 of 2)	NA	NA	NA
NW_004167132.1-25	NW_004167132.1	134031	136449	+	269.8	2418	promoter-TSS (XM_012711457.1)	NA	NA	NA
NW_004167209.1-73	NW_004167209.1	112004	114835	+	269.8	2831	TTS (XM_002163537.3)	NA	NA	NA
NW_004169254.1-90	NW_004169254.1	38438	41982	+	269.8	3544	Intergenic	NA	NA	NA
NW_004169673.1-14	NW_004169673.1	78026	80751	+	269.7	2725	promoter-TSS (XM_012704647.1)	NA	NA	NA
NW_004168879.1-138	NW_004168879.1	54876	59343	+	269.7	4467	intron (XM_012703188.1, intron 3 of 3)	NA	NA	NA
NW_004170448.1-9	NW_004170448.1	51871	53649	+	269.5	1778	exon (XR_001141504.1, exon 2 of 6)	NA	NA	NA
NW_004184719.1-1	NW_004184719.1	1	696	+	269.2	695	NA	NA	NA	NA
NW_004171957.1-8	NW_004171957.1	26155	28100	+	269.1	1945	Intergenic	NA	NA	NA
NW_004168171.1-149	NW_004168171.1	76666	79210	+	269.1	2544	Intergenic	NA	NA	NA
NW_004166903.1-273	NW_004166903.1	321485	324879	+	269	3394	promoter-TSS (XM_012699661.1)	NA	NA	NA
NW_004167350.1-1	NW_004167350.1	113832	114709	+	269	877	promoter-TSS (XM_012698730.1)	NA	NA	NA
NW_004172503.1-18	NW_004172503.1	19338	20900	+	269	1562	exon (XM_002153905.3, exon 1 of 5)	NA	NA	NA
NW_004171102.1-1	NW_004171102.1	16144	17145	+	269	1001	promoter-TSS (XM_004210531.2)	NA	NA	NA
NW_004169165.1-11	NW_004169165.1	44980	46869	+	268.8	1889	promoter-TSS (XM_004209039.2)	NA	NA	NA
NW_004169844.1-16	NW_004169844.1	43006	44611	+	268.8	1605	Intergenic	NA	NA	NA
NW_004170132.1-121	NW_004170132.1	37902	42040	+	268.5	4138	Intergenic	NA	NA	NA
NW_004166904.1-252	NW_004166904.1	35795	40452	+	268.5	4657	promoter-TSS (XM_012699692.1)	NA	NA	NA
NW_004173905.1-22	NW_004173905.1	12200	15978	+	268.5	3778	intron (XM_004211788.2, intron 1 of 1)	NA	NA	NA
NW_004167930.1-70	NW_004167930.1	24762	28864	+	268.4	4102	Intergenic	NA	NA	NA
NW_004167538.1-13	NW_004167538.1	171931	173841	+	268.1	1910	promoter-TSS (XM_012699483.1)	NA	NA	NA
NW_004168365.1-40	NW_004168365.1	51499	53500	+	268.1	2001	Intergenic	NA	NA	NA
NW_004175737.1-6	NW_004175737.1	4293	5760	+	267.6	1467	exon (XM_002158816.3, exon 2 of 2)	NA	NA	NA
NW_004166965.1-20	NW_004166965.1	143815	145736	+	267.4	1921	promoter-TSS (XM_012704312.1)	NA	NA	NA
NW_004170147.1-34	NW_004170147.1	23280	25068	+	267.3	1788	promoter-TSS (XM_002156711.2)	NA	NA	NA
NW_004169034.1-3	NW_004169034.1	52749	53769	+	267.3	1020	promoter-TSS (XM_002154172.3)	NA	NA	NA
NW_004167379.1-148	NW_004167379.1	93422	97102	+	266.9	3680	Intergenic	NA	NA	NA
NW_004171234.1-22	NW_004171234.1	55818	59481	+	266.9	3663	Intergenic	NA	NA	NA
NW_004168899.1-137	NW_004168899.1	83661	88008	+	266.9	4347	promoter-TSS (XM_002164029.3)	NA	NA	NA
NW_004170294.1-5	NW_004170294.1	54697	56960	+	266.6	2263	intron (XM_012705595.1, intron 1 of 5)	NA	NA	NA
NW_004170296.1-8	NW_004170296.1	31637	33109	+	266.6	1472	promoter-TSS (XM_002166708.3)	NA	NA	NA
NW_004167374.1-16	NW_004167374.1	124239	126501	+	266.6	2262	promoter-TSS (XM_012698841.1)	NA	NA	NA
NW_004167334.1-54	NW_004167334.1	95229	97222	+	266.6	1993	promoter-TSS (XM_004206601.2)	NA	NA	NA
NW_004167181.1-175	NW_004167181.1	134225	137940	+	266.4	3715	Intergenic	NA	NA	NA
NW_004166917.1-115	NW_004166917.1	276354	278028	+	266.4	1674	intron (XM_012700921.1, intron 1 of 28)	NA	NA	NA
NW_004174045.1-1	NW_004174045.1	6792	8874	+	266.4	2082	promoter-TSS (XM_012708980.1)	NA	NA	NA
NW_004166939.1-67	NW_004166939.1	134929	138400	+	266.3	3471	promoter-TSS (XM_012702461.1)	NA	NA	NA
NW_004167896.1-10	NW_004167896.1	127713	129394	+	266.3	1681	Intergenic	NA	NA	NA
NW_004168640.1-134	NW_004168640.1	83284	85299	+	266.2	2015	promoter-TSS (XM_002154129.3)	NA	NA	NA
NW_004167420.1-34	NW_004167420.1	102387	104254	+	266.2	1867	exon (XM_012699031.1, exon 1 of 10)	NA	NA	NA
NW_004167190.1-223	NW_004167190.1	107672	111240	+	265.8	3568	exon (XM_012711745.1, exon 2 of 2)	NA	NA	NA
NW_004167676.1-61	NW_004167676.1	53639	55686	+	265.8	2047	promoter-TSS (XM_002157849.3)	NA	NA	NA
NW_004167251.1-9	NW_004167251.1	93040	95282	+	265.6	2242	promoter-TSS (XM_002163909.3)	NA	NA	NA
NW_004169097.1-32	NW_004169097.1	17754	21195	+	265.6	3441	Intergenic	NA	NA	NA
NW_004166956.1-98	NW_004166956.1	55055	59311	+	265.3	4256	Intergenic	NA	NA	NA
NW_004178965.1-5	NW_004178965.1	4077	5567	+	265.2	1490	intron (XM_012710652.1, intron 1 of 3)	NA	NA	NA
NW_004171602.1-60	NW_004171602.1	22317	27976	+	265.2	5659	Intergenic	NA	NA	NA
NW_004168637.1-3	NW_004168637.1	85116	86006	+	265.2	890	Intergenic	NA	NA	NA
NW_004169125.1-156	NW_004169125.1	92020	93871	+	265.1	1851	promoter-TSS (XM_012703704.1)	NA	NA	NA
NW_004170643.1-7	NW_004170643.1	67819	68866	+	264.9	1047	Intergenic	NA	NA	NA
NW_004167081.1-56	NW_004167081.1	48827	53738	+	264.9	4911	intron (XM_002164074.3, intron 3 of 13)	NA	NA	NA
NW_004170472.1-1	NW_004170472.1	37165	39727	+	264.8	2562	Intergenic	NA	NA	NA
NW_004168124.1-66	NW_004168124.1	107516	109061	+	264.8	1545	promoter-TSS (XM_012701334.1)	NA	NA	NA
NW_004180450.1-2	NW_004180450.1	8118	8698	+	264.8	580	NA	NA	NA	NA
NW_004170055.1-53	NW_004170055.1	64807	68754	+	264.8	3947	Intergenic	NA	NA	NA
NW_004168877.1-88	NW_004168877.1	83674	87456	+	264.6	3782	promoter-TSS (XM_012703181.1)	NA	NA	NA
NW_004167067.1-13	NW_004167067.1	60670	63675	+	264.6	3005	intron (XM_002154884.3, intron 1 of 8)	NA	NA	NA
NW_004166920.1-62	NW_004166920.1	142596	144919	+	264.5	2323	promoter-TSS (XM_002157023.3)	NA	NA	NA
NW_004167717.1-8	NW_004167717.1	153651	155276	+	264.4	1625	promoter-TSS (XM_004207294.2)	NA	NA	NA
NW_004173733.1-17	NW_004173733.1	30474	33367	+	264.2	2893	promoter-TSS (XM_002155073.2)	NA	NA	NA
NW_004170500.1-44	NW_004170500.1	35521	39204	+	264.2	3683	Intergenic	NA	NA	NA
NW_004166991.1-112	NW_004166991.1	83955	85547	+	264.1	1592	promoter-TSS (XM_012705840.1)	NA	NA	NA
NW_004169881.1-40	NW_004169881.1	56381	61218	+	263.9	4837	promoter-TSS (XM_012704985.1)	NA	NA	NA
NW_004171383.1-7	NW_004171383.1	6551	8415	+	263.9	1864	Intergenic	NA	NA	NA
NW_004166947.1-10	NW_004166947.1	153219	155372	+	263.9	2153	promoter-TSS (XM_012703122.1)	NA	NA	NA
NW_004171880.1-3	NW_004171880.1	33306	35944	+	263.8	2638	promoter-TSS (XM_012707410.1)	NA	NA	NA
NW_004166961.1-165	NW_004166961.1	180885	184041	+	263.7	3156	promoter-TSS (XM_002166184.3)	NA	NA	NA
NW_004166954.1-373	NW_004166954.1	52725	56269	+	263.7	3544	promoter-TSS (XM_002165213.3)	NA	NA	NA
NW_004166995.1-77	NW_004166995.1	5270	7615	+	263.4	2345	Intergenic	NA	NA	NA
NW_004167240.1-29	NW_004167240.1	146695	148192	+	263.2	1497	intron (XM_002165914.3, intron 1 of 2)	NA	NA	NA
NW_004174834.1-4	NW_004174834.1	14142	16712	+	263.1	2570	promoter-TSS (XM_004212071.2)	NA	NA	NA
NW_004167097.1-48	NW_004167097.1	72565	74473	+	263	1908	promoter-TSS (XM_012711277.1)	NA	NA	NA
NW_004166998.1-61	NW_004166998.1	42895	44584	+	263	1689	exon (XM_012706299.1, exon 1 of 23)	NA	NA	NA
NW_004167779.1-3	NW_004167779.1	10309	11346	+	263	1037	promoter-TSS (XM_012700325.1)	NA	NA	NA
NW_004167812.1-199	NW_004167812.1	132944	138225	+	262.7	5281	intron (XM_012700427.1, intron 1 of 15)	NA	NA	NA
NW_004166871.1-31	NW_004166871.1	87427	89077	+	262.7	1650	Intergenic	NA	NA	NA
NW_004167777.1-27	NW_004167777.1	55325	57254	+	262.5	1929	intron (XM_002165702.3, intron 1 of 4)	NA	NA	NA
NW_004170996.1-1	NW_004170996.1	5525	7771	+	262.5	2246	Intergenic	NA	NA	NA
NW_004169989.1-6	NW_004169989.1	19416	23338	+	262.4	3922	promoter-TSS (XM_002169916.3)	NA	NA	NA
NW_004167899.1-27	NW_004167899.1	51955	53568	+	262.3	1613	exon (XM_004207561.2, exon 1 of 3)	NA	NA	NA
NW_004171825.1-1	NW_004171825.1	46840	48098	+	262.3	1258	Intergenic	NA	NA	NA
NW_004166989.1-26	NW_004166989.1	264735	266414	+	262.1	1679	promoter-TSS (XM_012705775.1)	NA	NA	NA
NW_004170087.1-52	NW_004170087.1	64168	65509	+	262.1	1341	promoter-TSS (XR_001141417.1)	NA	NA	NA
NW_004170859.1-4	NW_004170859.1	107	1365	+	261.9	1258	Intergenic	NA	NA	NA
NW_004167526.1-71	NW_004167526.1	5858	9772	+	261.9	3914	Intergenic	NA	NA	NA
NW_004169110.1-120	NW_004169110.1	4332	7694	+	261.9	3362	intron (XM_012703672.1, intron 2 of 6)	NA	NA	NA
NW_004170337.1-1	NW_004170337.1	24884	25509	+	261.9	625	Intergenic	NA	NA	NA
NW_004168321.1-17	NW_004168321.1	76979	80281	+	261.7	3302	Intergenic	NA	NA	NA
NW_004169680.1-70	NW_004169680.1	51366	55642	+	261.7	4276	Intergenic	NA	NA	NA
NW_004166926.1-236	NW_004166926.1	246407	252207	+	261.7	5800	exon (XM_002154165.3, exon 1 of 2)	NA	NA	NA
NW_004172910.1-46	NW_004172910.1	21018	23930	+	261.7	2912	promoter-TSS (XM_012708233.1)	NA	NA	NA
NW_004167093.1-121	NW_004167093.1	232905	237106	+	261.7	4201	promoter-TSS (XM_004206085.2)	NA	NA	NA
NW_004169148.1-130	NW_004169148.1	67827	70443	+	261.4	2616	promoter-TSS (XM_002162340.2)	NA	NA	NA
NW_004174680.1-6	NW_004174680.1	21356	22420	+	261.2	1064	Intergenic	NA	NA	NA
NW_004169201.1-12	NW_004169201.1	37749	40457	+	261	2708	promoter-TSS (XM_012703830.1)	NA	NA	NA
NW_004171924.1-8	NW_004171924.1	51963	52852	+	261	889	Intergenic	NA	NA	NA
NW_004168088.1-10	NW_004168088.1	129781	133334	+	260.9	3553	Intergenic	NA	NA	NA
NW_004168014.1-112	NW_004168014.1	136664	139948	+	260.9	3284	Intergenic	NA	NA	NA
NW_004166903.1-151	NW_004166903.1	88079	91499	+	260.9	3420	promoter-TSS (XM_012699623.1)	NA	NA	NA
NW_004168886.1-7	NW_004168886.1	57448	59370	+	260.9	1922	NA	NA	NA	NA
NW_004175883.1-7	NW_004175883.1	6376	8416	+	260.9	2040	promoter-TSS (XR_001142375.1)	NA	NA	NA
NW_004167389.1-5	NW_004167389.1	39304	40457	+	260.7	1153	promoter-TSS (XM_002155496.3)	NA	NA	NA
NW_004168070.1-59	NW_004168070.1	7443	10192	+	260.7	2749	intron (XM_012701191.1, intron 1 of 15)	NA	NA	NA
NW_004171783.1-9	NW_004171783.1	11747	15221	+	260.7	3474	promoter-TSS (XM_012707315.1)	NA	NA	NA
NW_004172889.1-7	NW_004172889.1	28589	30100	+	260.6	1511	exon (XM_012708217.1, exon 3 of 3)	NA	NA	NA
NW_004168743.1-2	NW_004168743.1	6352	7110	+	260.5	758	promoter-TSS (XM_012702871.1)	NA	NA	NA
NW_004168680.1-17	NW_004168680.1	22384	23683	+	260.3	1299	promoter-TSS (XM_002158653.3)	NA	NA	NA
NW_004174331.1-25	NW_004174331.1	17268	19906	+	260.3	2638	Intergenic	NA	NA	NA
NW_004169175.1-5	NW_004169175.1	74274	76398	+	260.3	2124	promoter-TSS (XM_002164273.2)	NA	NA	NA
NW_004166893.1-485	NW_004166893.1	159858	162767	+	260.2	2909	promoter-TSS (XM_012698848.1)	NA	NA	NA
NW_004167638.1-107	NW_004167638.1	64700	67656	+	260	2956	promoter-TSS (XM_012699840.1)	NA	NA	NA
NW_004167056.1-5	NW_004167056.1	248879	249767	+	259.9	888	Intergenic	NA	NA	NA
NW_004169615.1-55	NW_004169615.1	22586	26304	+	259.9	3718	promoter-TSS (XM_002162739.3)	NA	NA	NA
NW_004174382.1-3	NW_004174382.1	12994	16049	+	259.9	3055	NA	NA	NA	NA
NW_004172958.1-33	NW_004172958.1	11550	15284	+	259.8	3734	NA	NA	NA	NA
NW_004169062.1-17	NW_004169062.1	61777	65209	+	259.8	3432	exon (XM_012703563.1, exon 2 of 7)	NA	NA	NA
NW_004167361.1-37	NW_004167361.1	63463	65612	+	259.8	2149	intron (XM_012698788.1, intron 1 of 2)	NA	NA	NA
NW_004167493.1-25	NW_004167493.1	153832	156380	+	259.6	2548	Intergenic	NA	NA	NA
NW_004167719.1-117	NW_004167719.1	78760	80947	+	259.5	2187	exon (XM_004207300.2, exon 2 of 3)	NA	NA	NA
NW_004169497.1-60	NW_004169497.1	76202	79597	+	259.5	3395	promoter-TSS (XM_002154926.2)	NA	NA	NA
NW_004167220.1-56	NW_004167220.1	16314	17467	+	259.3	1153	promoter-TSS (XM_012698112.1)	NA	NA	NA
NW_004172021.1-14	NW_004172021.1	26814	28374	+	259.3	1560	promoter-TSS (XM_002161722.3)	NA	NA	NA
NW_004167417.1-79	NW_004167417.1	37672	39941	+	259.2	2269	exon (XM_002160829.2, exon 1 of 1)	NA	NA	NA
NW_004170485.1-64	NW_004170485.1	5968	11353	+	259.1	5385	intron (XM_004210112.2, intron 1 of 1)	NA	NA	NA
NW_004167390.1-46	NW_004167390.1	107169	109264	+	258.9	2095	intron (XM_002154169.3, intron 1 of 19)	NA	NA	NA
NW_004168769.1-16	NW_004168769.1	55591	57260	+	258.9	1669	promoter-TSS (XM_002154156.3)	NA	NA	NA
NW_004171777.1-1	NW_004171777.1	1	968	+	258.8	967	Intergenic	NA	NA	NA
NW_004167208.1-32	NW_004167208.1	166905	169092	+	258.8	2187	promoter-TSS (XM_002163126.3)	NA	NA	NA
NW_004181485.1-3	NW_004181485.1	5897	6566	+	258.6	669	promoter-TSS (XM_004213065.1)	NA	NA	NA
NW_004166904.1-362	NW_004166904.1	380262	382186	+	258.6	1924	promoter-TSS (XM_002154932.3)	NA	NA	NA
NW_004168079.1-8	NW_004168079.1	102700	105276	+	258.6	2576	promoter-TSS (XM_002158998.3)	NA	NA	NA
NW_004168422.1-2	NW_004168422.1	96905	98861	+	258.6	1956	intron (XM_012702109.1, intron 1 of 16)	NA	NA	NA
NW_004176193.1-18	NW_004176193.1	7997	9786	+	258.5	1789	promoter-TSS (XM_002167942.3)	NA	NA	NA
NW_004170541.1-93	NW_004170541.1	17117	19153	+	258.5	2036	promoter-TSS (XM_012705908.1)	NA	NA	NA
NW_004166957.1-186	NW_004166957.1	304371	309410	+	258.4	5039	Intergenic	NA	NA	NA
NW_004170933.1-10	NW_004170933.1	61124	62469	+	258.2	1345	promoter-TSS (XM_012706367.1)	NA	NA	NA
NW_004168177.1-59	NW_004168177.1	118561	122838	+	258.2	4277	TTS (XM_012701492.1)	NA	NA	NA
NW_004167492.1-12	NW_004167492.1	49106	50666	+	258.2	1560	exon (XM_002166508.3, exon 1 of 1)	NA	NA	NA
NW_004167552.1-10	NW_004167552.1	34994	36253	+	258.2	1259	promoter-TSS (XM_002155236.3)	NA	NA	NA
NW_004174026.1-10	NW_004174026.1	9462	10766	+	258.1	1304	promoter-TSS (XM_002163729.3)	NA	NA	NA
NW_004175495.1-6	NW_004175495.1	14435	15696	+	258.1	1261	promoter-TSS (XM_002156395.3)	NA	NA	NA
NW_004172234.1-28	NW_004172234.1	5701	9736	+	258	4035	NA	NA	NA	NA
NW_004167081.1-63	NW_004167081.1	34131	38492	+	258	4361	Intergenic	NA	NA	NA
NW_004171505.1-9	NW_004171505.1	37608	43707	+	257.8	6099	intron (XM_012707026.1, intron 1 of 12)	NA	NA	NA
NW_004169465.1-11	NW_004169465.1	80776	82324	+	257.7	1548	Intergenic	NA	NA	NA
NW_004167213.1-81	NW_004167213.1	50179	53133	+	257.7	2954	promoter-TSS (XM_002155930.3)	NA	NA	NA
NW_004172968.1-47	NW_004172968.1	21792	25229	+	257.5	3437	TTS (XR_001141986.1)	NA	NA	NA
NW_004169726.1-5	NW_004169726.1	50474	51728	+	257.4	1254	promoter-TSS (XM_002157354.3)	NA	NA	NA
NW_004171912.1-21	NW_004171912.1	38644	40640	+	257.4	1996	promoter-TSS (XM_002167927.3)	NA	NA	NA
NW_004174535.1-2	NW_004174535.1	5839	6727	+	257.3	888	Intergenic	NA	NA	NA
NW_004168706.1-8	NW_004168706.1	101340	103863	+	257.3	2523	promoter-TSS (XM_002159301.3)	NA	NA	NA
NW_004169021.1-28	NW_004169021.1	30889	32467	+	257.1	1578	promoter-TSS (XM_012703485.1)	NA	NA	NA
NW_004167687.1-154	NW_004167687.1	24352	31230	+	257.1	6878	Intergenic	NA	NA	NA
NW_004166981.1-2	NW_004166981.1	44584	46384	+	257.1	1800	intron (XM_012705220.1, intron 1 of 8)	NA	NA	NA
NW_004167621.1-198	NW_004167621.1	74507	77558	+	256.8	3051	intron (XM_012699776.1, intron 6 of 12)	NA	NA	NA
NW_004172068.1-63	NW_004172068.1	32588	36882	+	256.8	4294	intron (XM_004211039.2, intron 3 of 3)	NA	NA	NA
NW_004167152.1-8	NW_004167152.1	171190	175001	+	256.7	3811	Intergenic	NA	NA	NA
NW_004173781.1-6	NW_004173781.1	23431	25865	+	256.6	2434	intron (XM_004211738.2, intron 1 of 3)	NA	NA	NA
NW_004169616.1-12	NW_004169616.1	44516	47152	+	256.6	2636	Intergenic	NA	NA	NA
NW_004167045.1-1	NW_004167045.1	9873	10624	+	256.4	751	promoter-TSS (XM_002161632.3)	NA	NA	NA
NW_004173979.1-11	NW_004173979.1	11466	14156	+	256.4	2690	promoter-TSS (XM_012708943.1)	NA	NA	NA
NW_004167106.1-91	NW_004167106.1	188875	192691	+	256.3	3816	intron (XM_012711319.1, intron 1 of 3)	NA	NA	NA
NW_004167319.1-54	NW_004167319.1	170964	172828	+	256.3	1864	promoter-TSS (XM_012698596.1)	NA	NA	NA
NW_004167459.1-24	NW_004167459.1	71239	73920	+	256.3	2681	promoter-TSS (XM_002167854.3)	NA	NA	NA
NW_004167904.1-13	NW_004167904.1	140461	142728	+	256.3	2267	Intergenic	NA	NA	NA
NW_004167730.1-14	NW_004167730.1	152404	154133	+	256	1729	exon (XM_002164471.3, exon 2 of 2)	NA	NA	NA
NW_004170411.1-147	NW_004170411.1	62766	67915	+	256	5149	promoter-TSS (XM_012705737.1)	NA	NA	NA
NW_004168517.1-1	NW_004168517.1	7796	8677	+	256	881	Intergenic	NA	NA	NA
NW_004167770.1-25	NW_004167770.1	25513	29948	+	256	4435	Intergenic	NA	NA	NA
NW_004173934.1-6	NW_004173934.1	7536	8550	+	255.9	1014	NA	NA	NA	NA
NW_004174974.1-28	NW_004174974.1	4424	5899	+	255.9	1475	Intergenic	NA	NA	NA
NW_004169019.1-6	NW_004169019.1	40066	44152	+	255.7	4086	intron (XM_012703483.1, intron 1 of 2)	NA	NA	NA
NW_004167638.1-174	NW_004167638.1	71236	76324	+	255.6	5088	Intergenic	NA	NA	NA
NW_004166959.1-38	NW_004166959.1	290786	291714	+	255.4	928	Intergenic	NA	NA	NA
NW_004167068.1-75	NW_004167068.1	257187	261567	+	255.4	4380	Intergenic	NA	NA	NA
NW_004171869.1-5	NW_004171869.1	53514	54057	+	255.4	543	Intergenic	NA	NA	NA
NW_004168668.1-33	NW_004168668.1	8968	10101	+	255.4	1133	Intergenic	NA	NA	NA
NW_004166869.1-170	NW_004166869.1	374118	375648	+	255.4	1530	promoter-TSS (XM_002160585.2)	NA	NA	NA
NW_004167434.1-108	NW_004167434.1	108046	114111	+	255.4	6065	promoter-TSS (XM_012699085.1)	NA	NA	NA
NW_004176517.1-22	NW_004176517.1	851	2143	+	255.3	1292	promoter-TSS (XM_012710047.1)	NA	NA	NA
NW_004167854.1-5	NW_004167854.1	153910	154796	+	255.3	886	Intergenic	NA	NA	NA
NW_004169153.1-82	NW_004169153.1	62346	64134	+	255.3	1788	promoter-TSS (XM_012703747.1)	NA	NA	NA
NW_004167312.1-18	NW_004167312.1	15876	17640	+	255.3	1764	intron (XM_012698561.1, intron 3 of 4)	NA	NA	NA
NW_004170699.1-35	NW_004170699.1	55400	58631	+	255.3	3231	NA	NA	NA	NA
NW_004167033.1-224	NW_004167033.1	228259	229486	+	255.3	1227	intron (XM_002154058.3, intron 3 of 4)	NA	NA	NA
NW_004171672.1-47	NW_004171672.1	45776	47885	+	255.2	2109	promoter-TSS (XM_004210844.2)	NA	NA	NA
NW_004167755.1-10	NW_004167755.1	19666	23295	+	255.2	3629	promoter-TSS (XM_012700252.1)	NA	NA	NA
NW_004168920.1-43	NW_004168920.1	47533	51929	+	255.2	4396	promoter-TSS (XR_001141089.1)	NA	NA	NA
NW_004172644.1-32	NW_004172644.1	16557	18182	+	255	1625	exon (XM_002160149.3, exon 2 of 6)	NA	NA	NA
NW_004168042.1-46	NW_004168042.1	146760	149349	+	255	2589	promoter-TSS (XM_012701110.1)	NA	NA	NA
NW_004167101.1-105	NW_004167101.1	55138	60300	+	254.9	5162	promoter-TSS (XM_004206115.2)	NA	NA	NA
NW_004167955.1-46	NW_004167955.1	98547	101518	+	254.7	2971	promoter-TSS (XM_012700860.1)	NA	NA	NA
NW_004171716.1-8	NW_004171716.1	34653	36116	+	254.7	1463	Intergenic	NA	NA	NA
NW_004167249.1-145	NW_004167249.1	100263	103484	+	254.6	3221	promoter-TSS (XM_012698258.1)	NA	NA	NA
NW_004186288.1-2	NW_004186288.1	264	2299	+	254.6	2035	promoter-TSS (XM_012711189.1)	NA	NA	NA
NW_004171054.1-40	NW_004171054.1	16028	20140	+	254.5	4112	intron (XM_012706509.1, intron 1 of 6)	NA	NA	NA
NW_004170522.1-1	NW_004170522.1	53395	54562	+	254.3	1167	Intergenic	NA	NA	NA
NW_004169142.1-11	NW_004169142.1	27896	29353	+	254.3	1457	Intergenic	NA	NA	NA
NW_004169524.1-63	NW_004169524.1	16640	21271	+	254.2	4631	intron (XM_004209360.2, intron 1 of 5)	NA	NA	NA
NW_004170185.1-2	NW_004170185.1	50	2649	+	254.2	2599	Intergenic	NA	NA	NA
NW_004168878.1-5	NW_004168878.1	20654	23909	+	253.9	3255	TTS (XM_012703184.1)	NA	NA	NA
NW_004171094.1-27	NW_004171094.1	13526	15077	+	253.8	1551	exon (XM_002160318.3, exon 1 of 1)	NA	NA	NA
NW_004166872.1-205	NW_004166872.1	156373	161558	+	253.8	5185	Intergenic	NA	NA	NA
NW_004167969.1-33	NW_004167969.1	85778	87170	+	253.6	1392	promoter-TSS (XM_012700912.1)	NA	NA	NA
NW_004170483.1-11	NW_004170483.1	67748	69145	+	253.6	1397	Intergenic	NA	NA	NA
NW_004167836.1-188	NW_004167836.1	122653	124735	+	253.6	2082	promoter-TSS (XM_002161854.3)	NA	NA	NA
NW_004167400.1-76	NW_004167400.1	111751	116456	+	253.5	4705	promoter-TSS (XM_004206720.2)	NA	NA	NA
NW_004167004.1-23	NW_004167004.1	58051	60304	+	253.5	2253	promoter-TSS (XM_002159117.3)	NA	NA	NA
NW_004169040.1-20	NW_004169040.1	34551	36746	+	253.4	2195	promoter-TSS (XM_002163829.3)	NA	NA	NA
NW_004177858.1-1	NW_004177858.1	6619	8229	+	253.4	1610	NA	NA	NA	NA
NW_004167520.1-14	NW_004167520.1	62791	65047	+	253.4	2256	Intergenic	NA	NA	NA
NW_004168944.1-25	NW_004168944.1	95873	98576	+	253.4	2703	promoter-TSS (XR_181831.2)	NA	NA	NA
NW_004166959.1-9	NW_004166959.1	299964	301416	+	253.2	1452	promoter-TSS (XM_012703913.1)	NA	NA	NA
NW_004167842.1-171	NW_004167842.1	134267	136654	+	253.1	2387	promoter-TSS (NM_001287373.1)	NA	NA	NA
NW_004169102.1-4	NW_004169102.1	30571	31794	+	253.1	1223	promoter-TSS (XM_012703651.1)	NA	NA	NA
NW_004180623.1-10	NW_004180623.1	3789	6146	+	253.1	2357	NA	NA	NA	NA
NW_004168764.1-116	NW_004168764.1	11671	14745	+	252.9	3074	intron (XM_012702909.1, intron 2 of 9)	NA	NA	NA
NW_004167181.1-25	NW_004167181.1	20970	22531	+	252.9	1561	exon (XM_012711707.1, exon 1 of 8)	NA	NA	NA
NW_004172595.1-18	NW_004172595.1	27764	29678	+	252.8	1914	intron (XM_004211264.2, intron 2 of 7)	NA	NA	NA
NW_004167260.1-69	NW_004167260.1	28922	30604	+	252.8	1682	Intergenic	NA	NA	NA
NW_004171562.1-52	NW_004171562.1	16750	20776	+	252.7	4026	promoter-TSS (XM_012707082.1)	NA	NA	NA
NW_004172306.1-8	NW_004172306.1	35115	35990	+	252.7	875	Intergenic	NA	NA	NA
NW_004166943.1-68	NW_004166943.1	260995	262774	+	252.5	1779	promoter-TSS (XM_012702812.1)	NA	NA	NA
NW_004167179.1-92	NW_004167179.1	45283	47710	+	252.4	2427	Intergenic	NA	NA	NA
NW_004172712.1-16	NW_004172712.1	33436	36009	+	252.4	2573	promoter-TSS (XM_002164586.3)	NA	NA	NA
NW_004168386.1-9	NW_004168386.1	103271	105117	+	252.2	1846	promoter-TSS (XM_012702012.1)	NA	NA	NA
NW_004166944.1-510	NW_004166944.1	250188	253949	+	252.2	3761	Intergenic	NA	NA	NA
NW_004170290.1-4	NW_004170290.1	12295	15352	+	252.1	3057	Intergenic	NA	NA	NA
NW_004167004.1-118	NW_004167004.1	227272	230665	+	252	3393	Intergenic	NA	NA	NA
NW_004183366.1-16	NW_004183366.1	1163	3464	+	251.8	2301	NA	NA	NA	NA
NW_004168865.1-95	NW_004168865.1	28758	31057	+	251.8	2299	Intergenic	NA	NA	NA
NW_004167976.1-20	NW_004167976.1	67914	69766	+	251.7	1852	promoter-TSS (XM_002157963.3)	NA	NA	NA
NW_004174751.1-58	NW_004174751.1	4622	6541	+	251.7	1919	promoter-TSS (XM_004212044.1)	NA	NA	NA
NW_004167214.1-57	NW_004167214.1	28921	31952	+	251.7	3031	intron (XM_012698076.1, intron 1 of 6)	NA	NA	NA
NW_004167392.1-165	NW_004167392.1	48082	53789	+	251.5	5707	promoter-TSS (XM_012698913.1)	NA	NA	NA
NW_004167033.1-147	NW_004167033.1	180316	183465	+	251.5	3149	promoter-TSS (XM_002164000.3)	NA	NA	NA
NW_004169423.1-13	NW_004169423.1	31286	35182	+	251.5	3896	Intergenic	NA	NA	NA
NW_004174158.1-1	NW_004174158.1	29201	29952	+	251.5	751	NA	NA	NA	NA
NW_004166876.1-8	NW_004166876.1	108558	109567	+	251.5	1009	Intergenic	NA	NA	NA
NW_004167398.1-20	NW_004167398.1	15306	17538	+	251.5	2232	exon (XM_012698931.1, exon 4 of 7)	NA	NA	NA
NW_004168535.1-4	NW_004168535.1	41761	43698	+	251.4	1937	Intergenic	NA	NA	NA
NW_004167471.1-62	NW_004167471.1	88858	93303	+	251.4	4445	promoter-TSS (XM_012699217.1)	NA	NA	NA
NW_004166950.1-51	NW_004166950.1	245037	246515	+	251.3	1478	intron (XM_012703319.1, intron 2 of 4)	NA	NA	NA
NW_004170057.1-3	NW_004170057.1	34882	35982	+	251.3	1100	promoter-TSS (XM_012705271.1)	NA	NA	NA
NW_004170357.1-13	NW_004170357.1	30027	34043	+	251.3	4016	intron (XM_012705676.1, intron 3 of 15)	NA	NA	NA
NW_004173622.1-10	NW_004173622.1	12005	14097	+	251.1	2092	NA	NA	NA	NA
NW_004169493.1-50	NW_004169493.1	39722	44703	+	251.1	4981	intron (XR_001141252.1, intron 2 of 2)	NA	NA	NA
NW_004172531.1-56	NW_004172531.1	21826	23888	+	251.1	2062	intron (XM_002167248.3, intron 1 of 4)	NA	NA	NA
NW_004167240.1-69	NW_004167240.1	88305	92095	+	251	3790	intron (XM_012698218.1, intron 1 of 6)	NA	NA	NA
NW_004173066.1-53	NW_004173066.1	38442	42310	+	251	3868	promoter-TSS (XM_012708352.1)	NA	NA	NA
NW_004167451.1-86	NW_004167451.1	134486	136580	+	251	2094	intron (XM_012699146.1, intron 4 of 11)	NA	NA	NA
NW_004170905.1-13	NW_004170905.1	30629	32693	+	250.8	2064	promoter-TSS (XM_004210398.2)	NA	NA	NA
NW_004172041.1-1	NW_004172041.1	8625	9504	+	250.7	879	Intergenic	NA	NA	NA
NW_004170981.1-7	NW_004170981.1	48242	52744	+	250.7	4502	promoter-TSS (XM_012706420.1)	NA	NA	NA
NW_004167235.1-169	NW_004167235.1	64540	66918	+	250.7	2378	promoter-TSS (XM_012698193.1)	NA	NA	NA
NW_004176695.1-8	NW_004176695.1	2562	4250	+	250.6	1688	promoter-TSS (XM_012710107.1)	NA	NA	NA
NW_004168533.1-22	NW_004168533.1	79483	81486	+	250.6	2003	promoter-TSS (XM_002156911.3)	NA	NA	NA
NW_004168142.1-8	NW_004168142.1	24138	25280	+	250.6	1142	Intergenic	NA	NA	NA
NW_004168231.1-72	NW_004168231.1	56802	58439	+	250.6	1637	promoter-TSS (XM_012701619.1)	NA	NA	NA
NW_004170321.1-58	NW_004170321.1	44271	47230	+	250.4	2959	intron (XM_004209988.2, intron 15 of 18)	NA	NA	NA
NW_004168165.1-21	NW_004168165.1	22661	24290	+	250.3	1629	exon (XM_012701448.1, exon 1 of 1)	NA	NA	NA
NW_004168807.1-66	NW_004168807.1	106424	110087	+	250.2	3663	Intergenic	NA	NA	NA
NW_004167266.1-7	NW_004167266.1	176959	179610	+	250.2	2651	Intergenic	NA	NA	NA
NW_004168021.1-18	NW_004168021.1	21905	24008	+	250.2	2103	Intergenic	NA	NA	NA
NW_004172761.1-5	NW_004172761.1	27217	29403	+	250.2	2186	promoter-TSS (XM_002155013.3)	NA	NA	NA
NW_004168106.1-2	NW_004168106.1	88860	90242	+	249.7	1382	Intergenic	NA	NA	NA
NW_004171734.1-6	NW_004171734.1	51348	52663	+	249.7	1315	Intergenic	NA	NA	NA
NW_004178210.1-3	NW_004178210.1	1	713	+	249.5	712	NA	NA	NA	NA
NW_004170074.1-7	NW_004170074.1	25454	26725	+	249.5	1271	Intergenic	NA	NA	NA
NW_004167507.1-54	NW_004167507.1	122382	126611	+	249.2	4229	Intergenic	NA	NA	NA
NW_004166931.1-12	NW_004166931.1	114704	117794	+	249	3090	promoter-TSS (XM_002160105.3)	NA	NA	NA
NW_004166940.1-287	NW_004166940.1	148428	150372	+	249	1944	exon (XM_002160977.3, exon 2 of 3)	NA	NA	NA
NW_004171631.1-14	NW_004171631.1	37363	39148	+	248.9	1785	NA	NA	NA	NA
NW_004169693.1-66	NW_004169693.1	70528	74319	+	248.9	3791	intron (XM_012704681.1, intron 7 of 11)	NA	NA	NA
NW_004167111.1-75	NW_004167111.1	117465	119475	+	248.6	2010	intron (XM_002158947.3, intron 1 of 7)	NA	NA	NA
NW_004167604.1-1	NW_004167604.1	86568	87446	+	248.5	878	promoter-TSS (gene5381)	NA	NA	NA
NW_004169405.1-6	NW_004169405.1	2704	3654	+	248.5	950	Intergenic	NA	NA	NA
NW_004167568.1-15	NW_004167568.1	141271	144806	+	248.5	3535	promoter-TSS (XM_012699575.1)	NA	NA	NA
NW_004171705.1-118	NW_004171705.1	30213	32349	+	248.5	2136	intron (XM_012707227.1, intron 3 of 4)	NA	NA	NA
NW_004169729.1-1	NW_004169729.1	81117	84482	+	248.3	3365	TTS (XM_002166908.3)	NA	NA	NA
NW_004169644.1-19	NW_004169644.1	23538	27381	+	248.3	3843	promoter-TSS (XM_012704595.1)	NA	NA	NA
NW_004167991.1-112	NW_004167991.1	118998	120810	+	248.3	1812	exon (XM_002157096.3, exon 1 of 4)	NA	NA	NA
NW_004170591.1-25	NW_004170591.1	39783	40926	+	248.1	1143	promoter-TSS (XM_012705964.1)	NA	NA	NA
NW_004166988.1-15	NW_004166988.1	39182	42699	+	248.1	3517	Intergenic	NA	NA	NA
NW_004169965.1-6	NW_004169965.1	28253	30567	+	248.1	2314	Intergenic	NA	NA	NA
NW_004168268.1-15	NW_004168268.1	56863	59522	+	247.9	2659	Intergenic	NA	NA	NA
NW_004167259.1-51	NW_004167259.1	37213	40668	+	247.9	3455	promoter-TSS (XM_012698302.1)	NA	NA	NA
NW_004168127.1-63	NW_004168127.1	44076	47071	+	247.9	2995	promoter-TSS (XM_012701343.1)	NA	NA	NA
NW_004167171.1-4	NW_004167171.1	208751	209764	+	247.8	1013	promoter-TSS (XM_012711652.1)	NA	NA	NA
NW_004173154.1-10	NW_004173154.1	29184	30454	+	247.8	1270	NA	NA	NA	NA
NW_004167432.1-44	NW_004167432.1	101184	105946	+	247.8	4762	Intergenic	NA	NA	NA
NW_004173208.1-17	NW_004173208.1	28132	30468	+	247.8	2336	intron (XM_012708461.1, intron 2 of 3)	NA	NA	NA
NW_004170939.1-13	NW_004170939.1	32891	34761	+	247.6	1870	Intergenic	NA	NA	NA
NW_004171537.1-5	NW_004171537.1	40428	41955	+	247.6	1527	promoter-TSS (XM_012707061.1)	NA	NA	NA
NW_004167206.1-46	NW_004167206.1	148449	151111	+	247.6	2662	promoter-TSS (XM_012698050.1)	NA	NA	NA
NW_004168014.1-1	NW_004168014.1	56121	56998	+	247.5	877	exon (XM_002156781.3, exon 1 of 1)	NA	NA	NA
NW_004170904.1-10	NW_004170904.1	48290	48941	+	247.5	651	promoter-TSS (XM_004210396.1)	NA	NA	NA
NW_004170393.1-11	NW_004170393.1	18035	19998	+	247.4	1963	promoter-TSS (XM_004210036.2)	NA	NA	NA
NW_004175804.1-49	NW_004175804.1	20729	24327	+	247.2	3598	NA	NA	NA	NA
NW_004168209.1-21	NW_004168209.1	131192	133353	+	247.2	2161	promoter-TSS (XM_002159261.3)	NA	NA	NA
NW_004170268.1-86	NW_004170268.1	12687	14322	+	247.2	1635	promoter-TSS (XM_002161232.3)	NA	NA	NA
NW_004169160.1-38	NW_004169160.1	90948	92814	+	247.1	1866	promoter-TSS (XM_012703757.1)	NA	NA	NA
NW_004166931.1-38	NW_004166931.1	158530	161140	+	247.1	2610	promoter-TSS (XM_004205647.2)	NA	NA	NA
NW_004187106.1-9	NW_004187106.1	138	2008	+	247.1	1870	NA	NA	NA	NA
NW_004169717.1-38	NW_004169717.1	82970	85311	+	246.9	2341	promoter-TSS (XM_004209530.2)	NA	NA	NA
NW_004167341.1-83	NW_004167341.1	204689	209405	+	246.9	4716	promoter-TSS (XM_012698689.1)	NA	NA	NA
NW_004167424.1-11	NW_004167424.1	68363	69632	+	246.8	1269	promoter-TSS (XM_002167250.3)	NA	NA	NA
NW_004168488.1-8	NW_004168488.1	32238	33274	+	246.8	1036	Intergenic	NA	NA	NA
NW_004171752.1-14	NW_004171752.1	34658	37060	+	246.7	2402	promoter-TSS (XM_012707286.1)	NA	NA	NA
NW_004171636.1-16	NW_004171636.1	11497	14622	+	246.5	3125	Intergenic	NA	NA	NA
NW_004173699.1-8	NW_004173699.1	19876	21158	+	246.4	1282	Intergenic	NA	NA	NA
NW_004168991.1-16	NW_004168991.1	26816	28271	+	246.4	1455	promoter-TSS (XM_002167040.3)	NA	NA	NA
NW_004167429.1-223	NW_004167429.1	30585	35615	+	246.3	5030	intron (XM_004206767.2, intron 1 of 1)	NA	NA	NA
NW_004172735.1-1	NW_004172735.1	9950	13659	+	246.3	3709	exon (XM_012708111.1, exon 2 of 2)	NA	NA	NA
NW_004174614.1-5	NW_004174614.1	9179	12515	+	246	3336	NA	NA	NA	NA
NW_004168845.1-74	NW_004168845.1	44413	50076	+	245.8	5663	promoter-TSS (XM_002157043.3)	NA	NA	NA
NW_004171008.1-10	NW_004171008.1	8615	10139	+	245.8	1524	promoter-TSS (XM_012706442.1)	NA	NA	NA
NW_004181142.1-3	NW_004181142.1	5974	7247	+	245.6	1273	promoter-TSS (XM_004213043.1)	NA	NA	NA
NW_004171281.1-108	NW_004171281.1	39676	43660	+	245.6	3984	promoter-TSS (XM_004210628.2)	NA	NA	NA
NW_004168760.1-24	NW_004168760.1	70135	73832	+	245.6	3697	Intergenic	NA	NA	NA
NW_004176183.1-23	NW_004176183.1	1807	5507	+	245.4	3700	promoter-TSS (XM_012709948.1)	NA	NA	NA
NW_004167605.1-52	NW_004167605.1	117660	121595	+	245.4	3935	promoter-TSS (XM_012699717.1)	NA	NA	NA
NW_004166895.1-29	NW_004166895.1	238246	242225	+	245.4	3979	Intergenic	NA	NA	NA
NW_004168153.1-1	NW_004168153.1	1	706	+	245.4	705	Intergenic	NA	NA	NA
NW_004168730.1-21	NW_004168730.1	45320	48251	+	245.3	2931	TTS (XM_002158987.3)	NA	NA	NA
NW_004167851.1-108	NW_004167851.1	96787	99141	+	245.3	2354	promoter-TSS (XM_012700549.1)	NA	NA	NA
NW_004183149.1-1	NW_004183149.1	1	1467	+	245.1	1466	promoter-TSS (XM_012711053.1)	NA	NA	NA
NW_004172997.1-31	NW_004172997.1	28071	31941	+	245	3870	Intergenic	NA	NA	NA
NW_004167694.1-221	NW_004167694.1	31985	35035	+	245	3050	promoter-TSS (XM_002164643.3)	NA	NA	NA
NW_004168754.1-5	NW_004168754.1	88240	89410	+	244.9	1170	Intergenic	NA	NA	NA
NW_004172202.1-42	NW_004172202.1	20858	22043	+	244.9	1185	promoter-TSS (XM_012707708.1)	NA	NA	NA
NW_004175492.1-1	NW_004175492.1	25356	25824	+	244.9	468	NA	NA	NA	NA
NW_004167814.1-182	NW_004167814.1	73511	76496	+	244.7	2985	promoter-TSS (XM_004207435.2)	NA	NA	NA
NW_004172096.1-4	NW_004172096.1	48501	49629	+	244.6	1128	Intergenic	NA	NA	NA
NW_004167971.1-47	NW_004167971.1	143763	146230	+	244.6	2467	Intergenic	NA	NA	NA
NW_004167203.1-178	NW_004167203.1	166276	170337	+	244.4	4061	intron (XM_004206324.1, intron 3 of 5)	NA	NA	NA
NW_004168364.1-19	NW_004168364.1	128959	132161	+	244.4	3202	Intergenic	NA	NA	NA
NW_004170841.1-77	NW_004170841.1	35671	37670	+	244.3	1999	exon (XM_012706256.1, exon 1 of 2)	NA	NA	NA
NW_004169586.1-4	NW_004169586.1	86188	87918	+	244.2	1730	promoter-TSS (XM_012704494.1)	NA	NA	NA
NW_004167373.1-92	NW_004167373.1	176000	178081	+	244.2	2081	promoter-TSS (XM_002163546.3)	NA	NA	NA
NW_004169970.1-2	NW_004169970.1	34056	34808	+	244	752	intron (XM_012705136.1, intron 2 of 3)	NA	NA	NA
NW_004169985.1-35	NW_004169985.1	70487	71628	+	243.9	1141	Intergenic	NA	NA	NA
NW_004173242.1-12	NW_004173242.1	7518	9438	+	243.7	1920	Intergenic	NA	NA	NA
NW_004172038.1-12	NW_004172038.1	39275	43680	+	243.7	4405	NA	NA	NA	NA
NW_004170738.1-1	NW_004170738.1	1	625	+	243.7	624	Intergenic	NA	NA	NA
NW_004171726.1-4	NW_004171726.1	46766	47874	+	243.7	1108	promoter-TSS (XM_012707254.1)	NA	NA	NA
NW_004169693.1-3	NW_004169693.1	23442	24343	+	243.5	901	Intergenic	NA	NA	NA
NW_004167187.1-278	NW_004167187.1	179076	183561	+	243.5	4485	promoter-TSS (XM_012711735.1)	NA	NA	NA
NW_004179671.1-4	NW_004179671.1	2444	3322	+	243.5	878	Intergenic	NA	NA	NA
NW_004166956.1-55	NW_004166956.1	23513	25505	+	243.5	1992	intron (XM_002163343.2, intron 1 of 3)	NA	NA	NA
NW_004173016.1-20	NW_004173016.1	20451	24291	+	243.3	3840	intron (XM_002157031.2, intron 7 of 8)	NA	NA	NA
NW_004171696.1-17	NW_004171696.1	26507	30514	+	243.3	4007	promoter-TSS (XM_004210857.2)	NA	NA	NA
NW_004167728.1-76	NW_004167728.1	31726	35435	+	243.3	3709	Intergenic	NA	NA	NA
NW_004169709.1-4	NW_004169709.1	4335	5493	+	243.2	1158	promoter-TSS (XM_012704705.1)	NA	NA	NA
NW_004169093.1-9	NW_004169093.1	33467	34486	+	243	1019	Intergenic	NA	NA	NA
NW_004176185.1-1	NW_004176185.1	20602	21709	+	243	1107	intron (XM_012709950.1, intron 4 of 4)	NA	NA	NA
NW_004168758.1-44	NW_004168758.1	25557	28678	+	242.9	3121	promoter-TSS (XM_002167670.3)	NA	NA	NA
NW_004169562.1-24	NW_004169562.1	28270	29862	+	242.9	1592	intron (XM_002161651.2, intron 1 of 2)	NA	NA	NA
NW_004167678.1-1	NW_004167678.1	101519	105545	+	242.9	4026	promoter-TSS (rna6595)	NA	NA	NA
NW_004167365.1-93	NW_004167365.1	193986	196153	+	242.8	2167	promoter-TSS (XM_002171068.3)	NA	NA	NA
NW_004170087.1-115	NW_004170087.1	15120	20583	+	242.8	5463	promoter-TSS (XM_012705318.1)	NA	NA	NA
NW_004172195.1-14	NW_004172195.1	36220	39812	+	242.8	3592	NA	NA	NA	NA
NW_004168874.1-25	NW_004168874.1	86172	87594	+	242.6	1422	promoter-TSS (XM_002165698.3)	NA	NA	NA
NW_004174763.1-3	NW_004174763.1	172	1964	+	242.5	1792	NA	NA	NA	NA
NW_004172733.1-23	NW_004172733.1	3959	9225	+	242.2	5266	intron (XM_012708105.1, intron 2 of 7)	NA	NA	NA
NW_004170376.1-33	NW_004170376.1	41226	44484	+	242.2	3258	promoter-TSS (XM_002155212.3)	NA	NA	NA
NW_004167717.1-9	NW_004167717.1	13960	15851	+	242.1	1891	promoter-TSS (XM_004207295.2)	NA	NA	NA
NW_004167907.1-160	NW_004167907.1	125124	129219	+	242.1	4095	intron (XM_012700725.1, intron 1 of 12)	NA	NA	NA
NW_004166869.1-139	NW_004166869.1	396118	397568	+	242.1	1450	intron (XM_002161586.3, intron 1 of 1)	NA	NA	NA
NW_004167990.1-50	NW_004167990.1	41602	44665	+	242.1	3063	promoter-TSS (XM_002154402.3)	NA	NA	NA
NW_004172798.1-5	NW_004172798.1	9983	11285	+	242.1	1302	Intergenic	NA	NA	NA
NW_004171766.1-6	NW_004171766.1	38253	39355	+	241.9	1102	promoter-TSS (XM_012707301.1)	NA	NA	NA
NW_004172589.1-31	NW_004172589.1	36963	39839	+	241.9	2876	promoter-TSS (XM_012708006.1)	NA	NA	NA
NW_004167656.1-145	NW_004167656.1	63900	65759	+	241.8	1859	promoter-TSS (XM_012699913.1)	NA	NA	NA
NW_004167353.1-4	NW_004167353.1	190791	192948	+	241.8	2157	promoter-TSS (XM_012698751.1)	NA	NA	NA
NW_004168270.1-51	NW_004168270.1	125413	128207	+	241.8	2794	Intergenic	NA	NA	NA
NW_004169804.1-29	NW_004169804.1	66401	68080	+	241.8	1679	Intergenic	NA	NA	NA
NW_004171132.1-18	NW_004171132.1	46077	49281	+	241.7	3204	intron (XM_012706617.1, intron 15 of 19)	NA	NA	NA
NW_004167104.1-24	NW_004167104.1	104941	106819	+	241.7	1878	exon (XM_012711308.1, exon 1 of 5)	NA	NA	NA
NW_004169046.1-29	NW_004169046.1	46183	50864	+	241.5	4681	Intergenic	NA	NA	NA
NW_004170603.1-28	NW_004170603.1	15857	18038	+	241.4	2181	intron (XM_004210206.2, intron 9 of 11)	NA	NA	NA
NW_004166887.1-80	NW_004166887.1	254014	257989	+	241.2	3975	promoter-TSS (XM_012698263.1)	NA	NA	NA
NW_004181178.1-1	NW_004181178.1	6170	7362	+	241.2	1192	NA	NA	NA	NA
NW_004167430.1-172	NW_004167430.1	175068	180199	+	241.1	5131	promoter-TSS (XR_001140458.1)	NA	NA	NA
NW_004168030.1-14	NW_004168030.1	10143	11553	+	241.1	1410	promoter-TSS (XM_002160511.3)	NA	NA	NA
NW_004168321.1-9	NW_004168321.1	20977	22701	+	241	1724	promoter-TSS (XM_002159030.3)	NA	NA	NA
NW_004176540.1-4	NW_004176540.1	1	3693	+	241	3692	exon (XM_002165805.3, exon 2 of 8)	NA	NA	NA
NW_004167773.1-22	NW_004167773.1	102764	104641	+	241	1877	promoter-TSS (XM_002158868.3)	NA	NA	NA
NW_004167082.1-18	NW_004167082.1	52172	56194	+	241	4022	intron (XM_004206059.2, intron 1 of 1)	NA	NA	NA
NW_004167360.1-139	NW_004167360.1	16432	18309	+	240.8	1877	promoter-TSS (XM_012698783.1)	NA	NA	NA
NW_004167349.1-84	NW_004167349.1	89860	93672	+	240.7	3812	intron (XM_012698726.1, intron 1 of 1)	NA	NA	NA
NW_004168842.1-36	NW_004168842.1	7219	11213	+	240.4	3994	promoter-TSS (XM_012703083.1)	NA	NA	NA
NW_004167013.1-2	NW_004167013.1	195292	196434	+	240.4	1142	exon (XM_004205865.2, exon 1 of 4)	NA	NA	NA
NW_004166894.1-2	NW_004166894.1	11850	12726	+	240.4	876	promoter-TSS (XM_012698900.1)	NA	NA	NA
NW_004166878.1-35	NW_004166878.1	162685	164879	+	240.3	2194	promoter-TSS (XM_012710332.1)	NA	NA	NA
NW_004166899.1-160	NW_004166899.1	371285	374675	+	240.3	3390	promoter-TSS (XM_002157617.2)	NA	NA	NA
NW_004171877.1-12	NW_004171877.1	46430	47575	+	240.3	1145	Intergenic	NA	NA	NA
NW_004167972.1-35	NW_004167972.1	113515	116804	+	240.3	3289	Intergenic	NA	NA	NA
NW_004173660.1-67	NW_004173660.1	27642	30541	+	240.3	2899	promoter-TSS (XM_004211699.2)	NA	NA	NA
NW_004176553.1-5	NW_004176553.1	14548	16009	+	240.1	1461	Intergenic	NA	NA	NA
NW_004167826.1-121	NW_004167826.1	62125	66223	+	240.1	4098	intron (XM_012700473.1, intron 2 of 19)	NA	NA	NA
NW_004167863.1-29	NW_004167863.1	9406	15059	+	240.1	5653	Intergenic	NA	NA	NA
NW_004167677.1-50	NW_004167677.1	23882	25653	+	240.1	1771	intron (XM_002157145.3, intron 1 of 6)	NA	NA	NA
NW_004169556.1-29	NW_004169556.1	3032	4464	+	240	1432	exon (XM_004209383.2, exon 2 of 3)	NA	NA	NA
NW_004168108.1-17	NW_004168108.1	39083	41814	+	240	2731	promoter-TSS (XM_012701282.1)	NA	NA	NA
NW_004167069.1-53	NW_004167069.1	128350	132800	+	239.8	4450	Intergenic	NA	NA	NA
NW_004173676.1-4	NW_004173676.1	16347	18314	+	239.7	1967	NA	NA	NA	NA
NW_004168731.1-52	NW_004168731.1	77679	82194	+	239.7	4515	promoter-TSS (XM_012702841.1)	NA	NA	NA
NW_004173986.1-2	NW_004173986.1	8007	9746	+	239.6	1739	Intergenic	NA	NA	NA
NW_004173896.1-7	NW_004173896.1	21929	23509	+	239.6	1580	promoter-TSS (XR_001142112.1)	NA	NA	NA
NW_004186836.1-1	NW_004186836.1	1	1254	+	239.4	1253	NA	NA	NA	NA
NW_004167442.1-42	NW_004167442.1	142863	145381	+	239.3	2518	promoter-TSS (XM_002159050.3)	NA	NA	NA
NW_004170035.1-107	NW_004170035.1	28216	33474	+	239.3	5258	promoter-TSS (XM_002160675.2)	NA	NA	NA
NW_004168417.1-1	NW_004168417.1	48525	49295	+	239.3	770	Intergenic	NA	NA	NA
NW_004170602.1-5	NW_004170602.1	46949	48226	+	239.1	1277	promoter-TSS (XM_002161002.3)	NA	NA	NA
NW_004168973.1-27	NW_004168973.1	7307	11010	+	239.1	3703	intron (XM_012703390.1, intron 4 of 12)	NA	NA	NA
NW_004169156.1-8	NW_004169156.1	75344	76932	+	239	1588	promoter-TSS (XM_002156903.3)	NA	NA	NA
NW_004182236.1-6	NW_004182236.1	3963	5075	+	239	1112	NA	NA	NA	NA
NW_004169192.1-24	NW_004169192.1	89395	92257	+	238.9	2862	promoter-TSS (XM_002166754.3)	NA	NA	NA
NW_004178825.1-4	NW_004178825.1	11462	12341	+	238.9	879	NA	NA	NA	NA
NW_004167248.1-76	NW_004167248.1	58255	60466	+	238.7	2211	Intergenic	NA	NA	NA
NW_004167129.1-64	NW_004167129.1	74095	77273	+	238.7	3178	promoter-TSS (XM_012711442.1)	NA	NA	NA
NW_004167397.1-69	NW_004167397.1	71632	74293	+	238.7	2661	promoter-TSS (XM_012698928.1)	NA	NA	NA
NW_004174238.1-26	NW_004174238.1	13762	17526	+	238.7	3764	Intergenic	NA	NA	NA
NW_004167447.1-54	NW_004167447.1	194386	196144	+	238.6	1758	promoter-TSS (XM_012699131.1)	NA	NA	NA
NW_004169073.1-151	NW_004169073.1	75225	76730	+	238.5	1505	Intergenic	NA	NA	NA
NW_004169069.1-58	NW_004169069.1	70647	71913	+	238.5	1266	promoter-TSS (XM_002164736.3)	NA	NA	NA
NW_004167168.1-67	NW_004167168.1	218396	219718	+	238.3	1322	Intergenic	NA	NA	NA
NW_004168295.1-66	NW_004168295.1	23814	27397	+	238.3	3583	Intergenic	NA	NA	NA
NW_004167265.1-187	NW_004167265.1	54565	57226	+	238.3	2661	promoter-TSS (XM_012698324.1)	NA	NA	NA
NW_004167810.1-38	NW_004167810.1	153178	154594	+	238	1416	intron (XM_002165926.3, intron 1 of 11)	NA	NA	NA
NW_004167635.1-25	NW_004167635.1	47845	49364	+	238	1519	Intergenic	NA	NA	NA
NW_004169004.1-117	NW_004169004.1	11183	14301	+	238	3118	promoter-TSS (XM_002163266.3)	NA	NA	NA
NW_004168664.1-5	NW_004168664.1	50330	51586	+	238	1256	promoter-TSS (XM_012702695.1)	NA	NA	NA
NW_004168041.1-14	NW_004168041.1	48677	50348	+	237.9	1671	promoter-TSS (XM_002163159.3)	NA	NA	NA
NW_004170676.1-56	NW_004170676.1	9135	11933	+	237.9	2798	promoter-TSS (XM_012706056.1)	NA	NA	NA
NW_004166943.1-187	NW_004166943.1	334236	335881	+	237.9	1645	promoter-TSS (XR_181678.2)	NA	NA	NA
NW_004167981.1-8	NW_004167981.1	117958	119143	+	237.9	1185	promoter-TSS (XM_012700947.1)	NA	NA	NA
NW_004167069.1-427	NW_004167069.1	150718	153662	+	237.8	2944	Intergenic	NA	NA	NA
NW_004172560.1-6	NW_004172560.1	21705	24831	+	237.6	3126	Intergenic	NA	NA	NA
NW_004166979.1-91	NW_004166979.1	125650	129607	+	237.5	3957	promoter-TSS (XM_012705107.1)	NA	NA	NA
NW_004167547.1-9	NW_004167547.1	11372	14937	+	237.3	3565	promoter-TSS (XM_012699508.1)	NA	NA	NA
NW_004175455.1-38	NW_004175455.1	18620	23762	+	237.3	5142	exon (XM_002163472.2, exon 2 of 2)	NA	NA	NA
NW_004168981.1-5	NW_004168981.1	3153	5791	+	237.3	2638	Intergenic	NA	NA	NA
NW_004175682.1-1	NW_004175682.1	272	1022	+	237.2	750	NA	NA	NA	NA
NW_004167790.1-6	NW_004167790.1	115516	116820	+	237.2	1304	promoter-TSS (XM_002156312.3)	NA	NA	NA
NW_004169391.1-12	NW_004169391.1	90468	91616	+	237.1	1148	promoter-TSS (XM_002155615.3)	NA	NA	NA
NW_004167453.1-63	NW_004167453.1	79572	84341	+	237.1	4769	promoter-TSS (XM_012699149.1)	NA	NA	NA
NW_004169710.1-106	NW_004169710.1	59624	61628	+	236.9	2004	promoter-TSS (XM_002154758.3)	NA	NA	NA
NW_004186658.1-7	NW_004186658.1	264	1302	+	236.9	1038	promoter-TSS (XM_012711204.1)	NA	NA	NA
NW_004167474.1-5	NW_004167474.1	140448	142903	+	236.8	2455	intron (XM_002169218.3, intron 11 of 19)	NA	NA	NA
NW_004167636.1-25	NW_004167636.1	25580	28209	+	236.6	2629	promoter-TSS (XM_004207159.2)	NA	NA	NA
NW_004167625.1-37	NW_004167625.1	44604	45688	+	236.5	1084	promoter-TSS (XM_002162123.2)	NA	NA	NA
NW_004167908.1-49	NW_004167908.1	103597	105076	+	236.5	1479	exon (gene6806, exon 1 of 2)	NA	NA	NA
NW_004166883.1-224	NW_004166883.1	281255	287268	+	236.5	6013	promoter-TSS (XM_002154374.3)	NA	NA	NA
NW_004174881.1-29	NW_004174881.1	5934	10216	+	236.5	4282	intron (XR_001142265.1, intron 1 of 2)	NA	NA	NA
NW_004167368.1-37	NW_004167368.1	23694	25797	+	236.5	2103	promoter-TSS (XM_002157117.3)	NA	NA	NA
NW_004167662.1-8	NW_004167662.1	168910	170794	+	236.4	1884	promoter-TSS (XM_002157528.3)	NA	NA	NA
NW_004176871.1-19	NW_004176871.1	12800	14803	+	236.4	2003	Intergenic	NA	NA	NA
NW_004168530.1-8	NW_004168530.1	38878	39639	+	236.4	761	Intergenic	NA	NA	NA
NW_004167194.1-69	NW_004167194.1	14081	16941	+	236.2	2860	exon (XM_002171194.3, exon 2 of 4)	NA	NA	NA
NW_004168306.1-17	NW_004168306.1	24202	27149	+	236.2	2947	promoter-TSS (XM_012701803.1)	NA	NA	NA
NW_004175483.1-1	NW_004175483.1	1	702	+	236.2	701	Intergenic	NA	NA	NA
NW_004176567.1-10	NW_004176567.1	11226	13319	+	236.2	2093	NA	NA	NA	NA
NW_004166877.1-12	NW_004166877.1	268459	272333	+	236.2	3874	promoter-TSS (XM_012709757.1)	NA	NA	NA
NW_004167040.1-78	NW_004167040.1	109272	112520	+	236.1	3248	promoter-TSS (XM_012708802.1)	NA	NA	NA
NW_004167769.1-108	NW_004167769.1	21183	24329	+	236.1	3146	promoter-TSS (XM_002164682.3)	NA	NA	NA
NW_004167959.1-176	NW_004167959.1	47056	49780	+	235.8	2724	promoter-TSS (XM_002161855.3)	NA	NA	NA
NW_004168613.1-17	NW_004168613.1	45550	48358	+	235.7	2808	promoter-TSS (XM_012702567.1)	NA	NA	NA
NW_004166889.1-69	NW_004166889.1	433160	436650	+	235.7	3490	promoter-TSS (XM_002163323.3)	NA	NA	NA
NW_004168115.1-13	NW_004168115.1	98404	99914	+	235.7	1510	promoter-TSS (XM_002154338.3)	NA	NA	NA
NW_004172440.1-8	NW_004172440.1	15115	18319	+	235.7	3204	NA	NA	NA	NA
NW_004167111.1-357	NW_004167111.1	92577	94532	+	235.5	1955	promoter-TSS (XM_002166649.3)	NA	NA	NA
NW_004168471.1-190	NW_004168471.1	49803	53793	+	235.5	3990	intron (XM_012702229.1, intron 4 of 5)	NA	NA	NA
NW_004172217.1-24	NW_004172217.1	25833	29828	+	235.5	3995	intron (XM_012707721.1, intron 2 of 25)	NA	NA	NA
NW_004167348.1-16	NW_004167348.1	167577	170383	+	235.4	2806	promoter-TSS (XM_012698715.1)	NA	NA	NA
NW_004169033.1-9	NW_004169033.1	54066	55913	+	235.2	1847	TTS (XM_012703510.1)	NA	NA	NA
NW_004167346.1-10	NW_004167346.1	79313	80929	+	235.2	1616	promoter-TSS (XM_012698704.1)	NA	NA	NA
NW_004177548.1-8	NW_004177548.1	3346	4482	+	235.2	1136	Intergenic	NA	NA	NA
NW_004178995.1-30	NW_004178995.1	7600	10057	+	235	2457	NA	NA	NA	NA
NW_004182409.1-15	NW_004182409.1	7	1947	+	235	1940	NA	NA	NA	NA
NW_004168302.1-6	NW_004168302.1	65577	66583	+	234.8	1006	promoter-TSS (XM_002159448.3)	NA	NA	NA
NW_004171132.1-37	NW_004171132.1	42141	45431	+	234.8	3290	intron (XM_012706617.1, intron 12 of 19)	NA	NA	NA
NW_004168277.1-81	NW_004168277.1	116865	120963	+	234.7	4098	intron (XM_012701730.1, intron 1 of 17)	NA	NA	NA
NW_004173337.1-5	NW_004173337.1	5786	7419	+	234.7	1633	NA	NA	NA	NA
NW_004167907.1-35	NW_004167907.1	71323	72859	+	234.6	1536	exon (XM_002155622.3, exon 1 of 1)	NA	NA	NA
NW_004167640.1-38	NW_004167640.1	110134	112247	+	234.6	2113	promoter-TSS (XM_012699850.1)	NA	NA	NA
NW_004167602.1-83	NW_004167602.1	98672	99759	+	234.3	1087	promoter-TSS (XM_012699710.1)	NA	NA	NA
NW_004167011.1-149	NW_004167011.1	5643	6986	+	234.1	1343	promoter-TSS (XM_002160370.3)	NA	NA	NA
NW_004168826.1-12	NW_004168826.1	52866	55348	+	234.1	2482	promoter-TSS (XM_002158267.3)	NA	NA	NA
NW_004171521.1-1	NW_004171521.1	33379	34258	+	234.1	879	Intergenic	NA	NA	NA
NW_004172605.1-8	NW_004172605.1	8174	9357	+	234.1	1183	promoter-TSS (XM_012708020.1)	NA	NA	NA
NW_004169812.1-65	NW_004169812.1	38919	43023	+	234.1	4104	intron (XM_012704870.1, intron 1 of 1)	NA	NA	NA
NW_004168346.1-52	NW_004168346.1	61153	62852	+	234.1	1699	promoter-TSS (XM_002167735.3)	NA	NA	NA
NW_004170389.1-15	NW_004170389.1	59695	61033	+	234	1338	promoter-TSS (XM_002160460.2)	NA	NA	NA
NW_004167185.1-127	NW_004167185.1	22024	24505	+	234	2481	Intergenic	NA	NA	NA
NW_004168953.1-5	NW_004168953.1	80018	81032	+	233.9	1014	promoter-TSS (XM_012703347.1)	NA	NA	NA
NW_004177150.1-1	NW_004177150.1	14842	15594	+	233.9	752	Intergenic	NA	NA	NA
NW_004167064.1-2	NW_004167064.1	69561	70317	+	233.9	756	intron (XM_002163324.3, intron 5 of 6)	NA	NA	NA
NW_004170286.1-12	NW_004170286.1	75049	76367	+	233.9	1318	Intergenic	NA	NA	NA
NW_004167711.1-67	NW_004167711.1	122902	127549	+	233.9	4647	Intergenic	NA	NA	NA
[truncated: 32,317 more rows]

## Sheet: Table_S2c
Table_S2c: ChIP-Seq peak annotation for H3K9ac in whole Hydra polyps
PeakID (cmd=annotatePeaks.pl ./H3K9ac/CNT/peaks_out2 ../../../HMAG_data/GCF_000004095.1_Hydra_RP_1.0_genomic.fna -gtf ./annotations.gtf)	Chr	Start	End	Strand	Peak Score	Focus Ratio/Region Size	Annotation	Detailed Annotation	Distance to TSS	Nearest PromoterID	Entrez ID	Nearest Unigene	Nearest Refseq	Nearest Ensembl	Gene Name	Gene Alias	Gene Description	Gene Type
NW_004166932.1-2	NW_004166932.1	176588	177975	+	15250.4	1387	promoter-TSS (XM_002158697.3)	NA	50	XM_002158697.3
NW_004183642.1-2	NW_004183642.1	3136	3779	+	9979.5	643	promoter-TSS (XM_002164185.3)	NA	197	XM_002164185.3
NW_004166870.1-2	NW_004166870.1	44780	46110	+	8985.1	1330	promoter-TSS (XM_004205411.2)	NA	-275	XM_004205411.2
NW_004172413.1-1	NW_004172413.1	47552	48588	+	8556.4	1036	promoter-TSS (XM_012707874.1)	NA	-9	XM_004211184.2
NW_004169697.1-12	NW_004169697.1	361	1939	+	7351.1	1578	promoter-TSS (XM_004209519.2)	NA	63	XM_004209519.2
NW_004169260.1-5	NW_004169260.1	59707	63054	+	5819	3347	promoter-TSS (gene11407)	NA	537	XM_012703931.1
NW_004177777.1-2	NW_004177777.1	165	920	+	5646.9	755	promoter-TSS (XM_002161956.3)	NA	160	XM_002161956.3
NW_004169697.1-20	NW_004169697.1	4722	6058	+	5569.6	1336	TTS (gene12528)	NA	526	gene12528
NW_004185462.1-1	NW_004185462.1	1750	2565	+	4757.8	815	NA	NA	NA	NA
NW_004174696.1-10	NW_004174696.1	29249	30746	+	4241.3	1497	promoter-TSS (XM_002158972.3)	NA	-354	XM_002158972.3
NW_004167715.1-13	NW_004167715.1	57214	58711	+	2104.8	1497	Intergenic	NA	7095	XM_012700120.1
NW_004168046.1-4	NW_004168046.1	70222	72931	+	1648	2709	promoter-TSS (NM_001287351.1)	NA	80	NM_001287351.1
NW_004171884.1-22	NW_004171884.1	48140	52496	+	1553.2	4356	promoter-TSS (XM_002154426.3)	NA	358	XM_002154426.3
NW_004183721.1-1	NW_004183721.1	258	1664	+	1433.7	1406	NA	NA	NA	NA
NW_004175751.1-9	NW_004175751.1	18200	20692	+	1412.6	2492	promoter-TSS (XM_002154434.3)	NA	-171	XM_002154434.3
NW_004167715.1-19	NW_004167715.1	50619	51908	+	1395	1289	promoter-TSS (XM_012700120.1)	NA	396	XM_012700120.1
NW_004170608.1-11	NW_004170608.1	56540	57955	+	1391.5	1415	Intergenic	NA	-4342	XR_001141541.1
NW_004172932.1-7	NW_004172932.1	29763	31326	+	1363.4	1563	exon (XM_002161342.3, exon 1 of 1)	NA	905	XM_002161342.3
NW_004168024.1-1	NW_004168024.1	22013	23019	+	1293.1	1006	Intergenic	NA	8961	XR_001140766.1
NW_004166891.1-5	NW_004166891.1	103003	105506	+	1240.4	2503	promoter-TSS (XM_002153810.3)	NA	17	XM_002167208.3
NW_004179693.1-1	NW_004179693.1	9523	10257	+	1236.9	734	NA	NA	NA	NA
NW_004178373.1-1	NW_004178373.1	28	778	+	1184.2	750	NA	NA	NA	NA
NW_004166870.1-21	NW_004166870.1	38792	40134	+	1170.1	1342	Intergenic	NA	-3580	XM_002160286.2
NW_004167871.1-4	NW_004167871.1	59114	60728	+	1163.1	1614	exon (XM_002165175.3, exon 1 of 2)	NA	864	XM_002165175.3
NW_004167080.1-12	NW_004167080.1	154591	157603	+	1152.6	3012	promoter-TSS (XM_004206054.1)	NA	219	XM_004206054.1
NW_004167006.1-15	NW_004167006.1	301325	303769	+	1085.8	2444	intron (XM_012706765.1, intron 4 of 4)	NA	1073	XR_001141690.1
NW_004183461.1-1	NW_004183461.1	3196	3921	+	1057.7	725	NA	NA	NA	NA
NW_004166944.1-19	NW_004166944.1	229720	231666	+	1015.5	1946	exon (XM_002161264.3, exon 2 of 6)	NA	703	XM_002161264.3
NW_004168453.1-5	NW_004168453.1	3087	5235	+	998	2148	intron (XM_002157115.3, intron 2 of 4)	NA	961	XM_002157115.3
NW_004178654.1-3	NW_004178654.1	10676	12115	+	983.9	1439	promoter-TSS (XM_004212816.2)	NA	-152	XM_004212816.2
NW_004169534.1-1	NW_004169534.1	54645	56077	+	969.8	1432	exon (XM_002157177.3, exon 1 of 2)	NA	848	XM_002157177.3
NW_004172438.1-1	NW_004172438.1	31327	32979	+	966.3	1652	intron (XM_012707891.1, intron 2 of 6)	NA	15716	XM_012707891.1
NW_004171999.1-2	NW_004171999.1	27892	28903	+	945.2	1011	promoter-TSS (XM_012707522.1)	NA	18	XM_012707522.1
NW_004174152.1-12	NW_004174152.1	24689	27394	+	920.6	2705	intron (XM_002156122.3, intron 2 of 14)	NA	843	XM_012709041.1
NW_004168356.1-8	NW_004168356.1	88204	89721	+	917.1	1517	promoter-TSS (XM_002157369.3)	NA	478	XM_002157369.3
NW_004166999.1-17	NW_004166999.1	141928	143394	+	910.1	1466	exon (XM_004205840.2, exon 1 of 1)	NA	508	XM_004205840.2
NW_004169642.1-1	NW_004169642.1	21919	22696	+	910.1	777	promoter-TSS (XM_012704587.1)	NA	-11	XM_012704587.1
NW_004170152.1-6	NW_004170152.1	64978	66457	+	892.5	1479	intron (XM_012705412.1, intron 1 of 20)	NA	635	XM_012705412.1
NW_004180740.1-3	NW_004180740.1	5595	7384	+	885.5	1789	NA	NA	NA	NA
NW_004167372.1-17	NW_004167372.1	74955	77624	+	882	2669	promoter-TSS (NM_001287368.1)	NA	-96	XM_002166559.3
NW_004169270.1-12	NW_004169270.1	27813	30573	+	878.5	2760	promoter-TSS (XM_012703951.1)	NA	166	XM_002157488.3
NW_004169580.1-16	NW_004169580.1	54507	56788	+	871.5	2281	exon (XM_002159957.3, exon 1 of 1)	NA	1044	XM_002159957.3
NW_004166890.1-9	NW_004166890.1	61130	62985	+	867.9	1855	exon (XM_004205495.2, exon 2 of 2)	NA	752	XM_004205495.2
NW_004169458.1-1	NW_004169458.1	16864	19105	+	864.4	2241	exon (XM_012704284.1, exon 2 of 4)	NA	1064	XM_012704284.1
NW_004167093.1-17	NW_004167093.1	182559	185169	+	850.4	2610	promoter-TSS (XM_002165123.3)	NA	0	XM_002165123.3
NW_004172562.1-7	NW_004172562.1	5726	7694	+	846.9	1968	NA	NA	NA	NA
NW_004171708.1-9	NW_004171708.1	50989	52382	+	829.3	1393	promoter-TSS (XM_012707231.1)	NA	483	XM_012707231.1
NW_004167653.1-1	NW_004167653.1	92764	94021	+	822.3	1257	promoter-TSS (XM_002159262.3)	NA	620	XM_002160432.3
NW_004166884.1-9	NW_004166884.1	58779	60816	+	801.2	2037	intron (XM_012698022.1, intron 2 of 3)	NA	715	XM_012698022.1
NW_004170736.1-5	NW_004170736.1	30463	32122	+	797.7	1659	exon (NM_001280839.1, exon 1 of 1)	NA	579	NM_001280839.1
NW_004169104.1-30	NW_004169104.1	68265	71861	+	797.7	3596	promoter-TSS (XM_012703657.1)	NA	-66	XM_002163163.3
NW_004167044.1-26	NW_004167044.1	72302	74667	+	797.7	2365	promoter-TSS (XM_002154660.3)	NA	442	XM_002154660.3
NW_004169604.1-9	NW_004169604.1	44974	47157	+	790.6	2183	promoter-TSS (XM_002166188.3)	NA	140	XM_012704518.1
NW_004167482.1-12	NW_004167482.1	15215	17569	+	790.6	2354	promoter-TSS (XM_002154054.3)	NA	307	XM_002154054.3
NW_004167460.1-41	NW_004167460.1	115648	118541	+	787.1	2893	promoter-TSS (XM_012699177.1)	NA	414	XM_002154419.3
NW_004187644.1-6	NW_004187644.1	122	1565	+	787.1	1443	NA	NA	NA	NA
NW_004171189.1-2	NW_004171189.1	49080	51012	+	787.1	1932	promoter-TSS (XM_012706676.1)	NA	-246	XM_012706676.1
NW_004169598.1-1	NW_004169598.1	10586	11715	+	783.6	1129	intron (XM_002156410.3, intron 1 of 1)	NA	616	XM_002156410.3
NW_004167022.1-7	NW_004167022.1	115192	117495	+	780.1	2303	promoter-TSS (XR_001141891.1)	NA	244	XR_001141891.1
NW_004178210.1-1	NW_004178210.1	10583	11208	+	769.5	625	NA	NA	NA	NA
[truncated: 12,775 more rows]
