# Supplementary material for: Epigenomic landscape of enhancer elements during Hydra head organizer formation
Source: Epigenetics Chromatin. 2020 Oct 12;13:43. doi: 10.1186/s13072-020-00364-6 (PMC7552563; doi:10.1186/s13072-020-00364-6)
Supplement: Supplementary file 4 — Additional file 4: Table S3. BED file for H3K27ac ChIP-Seq peaks on intergenic regions. [file 13072_2020_364_MOESM4_ESM.xlsx]

## Sheet: Table_S3
Table_S3: BED file for H3K27ac ChIP-Seq peaks on intergenic regions
#chrom	start	end	name	score	strand	thickStart	thickEnd	itemRGB	blockCount	blockSizes	blockStart	deepTools_group
NW_004167180.1	98672	104024	NA_r13	.	+	98672	104024	0	1	5352	98663	cluster_1
NW_004167978.1	121786	129122	NA_r6	.	+	121786	129122	0	1	7336	121785	cluster_1
NW_004169758.1	23543	30695	NA_r3	.	+	23543	30695	0	1	7152	23541	cluster_1
NW_004167756.1	39558	48607	NA_r5	.	+	39558	48607	0	1	9049	39555	cluster_1
NW_004170409.1	18736	22150	NA_r98	.	+	18736	22150	0	1	3414	18735	cluster_1
NW_004168364.1	128959	132161	NA_r399	.	+	128959	132161	0	1	3202	128958	cluster_1
NW_004173910.1	9621	11142	NA_r29	.	+	9621	11142	0	1	1521	9612	cluster_1
NW_004166896.1	111485	115998	NA_r90	.	+	111485	115998	0	1	4513	111484	cluster_1
NW_004169967.1	77726	82096	NA_r52	.	+	77726	82096	0	1	4370	77719	cluster_1
NW_004167999.1	84466	89275	NA_r162	.	+	84466	89275	0	1	4809	84458	cluster_1
NW_004166956.1	217336	219364	NA_r24	.	+	217336	219364	0	1	2028	217334	cluster_1
NW_004168014.1	136664	139948	NA_r335	.	+	136664	139948	0	1	3284	136663	cluster_1
NW_004171164.1	25099	27546	NA_r568	.	+	25099	27546	0	1	2447	25097	cluster_1
NW_004167867.1	46519	49139	NA_r35	.	+	46519	49139	0	1	2620	46515	cluster_1
NW_004168087.1	208	2545	NA_r186	.	+	208	2545	0	1	2337	206	cluster_1
NW_004169194.1	95874	98459	NA_r167	.	+	95874	98459	0	1	2585	95865	cluster_1
NW_004167045.1	228020	230352	NA_r466	.	+	228020	230352	0	1	2332	228018	cluster_1
NW_004167077.1	84635	87617	NA_r122	.	+	84635	87617	0	1	2982	84627	cluster_1
NW_004167314.1	117136	120108	NA_r494	.	+	117136	120108	0	1	2972	117135	cluster_1
NW_004167422.1	53601	55892	NA_r438	.	+	53601	55892	0	1	2291	53596	cluster_1
NW_004167896.1	127713	129394	NA_r313	.	+	127713	129394	0	1	1681	127712	cluster_1
NW_004172154.1	38613	43121	NA_r105	.	+	38613	43121	0	1	4508	38610	cluster_1
NW_004167139.1	14028	20393	NA_r19	.	+	14028	20393	0	1	6365	14027	cluster_1
NW_004167619.1	113961	114461	NA_r8133	.	+	113961	114461	0	1	500	113960	cluster_1
NW_004167731.1	86750	90772	NA_r121	.	+	86750	90772	0	1	4022	86742	cluster_1
NW_004174215.1	20262	23005	NA_r108	.	+	20262	23005	0	1	2743	20260	cluster_1
NW_004171751.1	27554	29947	NA_r1212	.	+	27554	29947	0	1	2393	27552	cluster_1
NW_004167130.1	156942	163372	NA_r10	.	+	156942	163372	0	1	6430	156941	cluster_1
NW_004171326.1	53947	57583	NA_r155	.	+	53947	57583	0	1	3636	53942	cluster_1
NW_004174363.1	10392	15296	NA_r46	.	+	10392	15296	0	1	4904	10391	cluster_1
NW_004167286.1	50879	53057	NA_r133	.	+	50879	53057	0	1	2178	50874	cluster_1
NW_004169598.1	57808	60924	NA_r110	.	+	57808	60924	0	1	3116	57803	cluster_1
NW_004173870.1	33867	36026	NA_r981	.	+	33867	36026	0	1	2159	33864	cluster_1
NW_004174741.1	25259	28211	NA_r58	.	+	25259	28211	0	1	2952	25257	cluster_1
NW_004171383.1	6551	8415	NA_r322	.	+	6551	8415	0	1	1864	6545	cluster_1
NW_004168782.1	21232	21732	NA_r8435	.	+	21232	21732	0	1	500	21230	cluster_1
NW_004170668.1	38706	40761	NA_r1327	.	+	38706	40761	0	1	2055	38703	cluster_1
NW_004170055.1	64807	68754	NA_r320	.	+	64807	68754	0	1	3947	64801	cluster_1
NW_004168894.1	91620	92623	NA_r68	.	+	91620	92623	0	1	1003	91611	cluster_1
NW_004167837.1	109302	110683	NA_r94	.	+	109302	110683	0	1	1381	109301	cluster_1
NW_004169337.1	84499	86253	NA_r69	.	+	84499	86253	0	1	1754	84491	cluster_1
NW_004170197.1	10315	12589	NA_r483	.	+	10315	12589	0	1	2274	10314	cluster_1
NW_004168241.1	21071	23572	NA_r289	.	+	21071	23572	0	1	2501	21069	cluster_1
NW_004167997.1	39016	43160	NA_r129	.	+	39016	43160	0	1	4144	39013	cluster_1
NW_004168535.1	41761	43698	NA_r373	.	+	41761	43698	0	1	1937	41757	cluster_1
NW_004169383.1	79415	82345	NA_r215	.	+	79415	82345	0	1	2930	79408	cluster_1
NW_004166878.1	165400	166683	NA_r4910	.	+	165400	166683	0	1	1283	165399	cluster_1
NW_004170094.1	65118	68184	NA_r193	.	+	65118	68184	0	1	3066	65112	cluster_1
NW_004168215.1	100516	109244	NA_r11	.	+	100516	109244	0	1	8728	100515	cluster_1
NW_004166955.1	291527	298372	NA_r79	.	+	291527	298372	0	1	6845	291525	cluster_1
NW_004167419.1	77587	79515	NA_r302	.	+	77587	79515	0	1	1928	77580	cluster_1
NW_004171636.1	11497	14622	NA_r390	.	+	11497	14622	0	1	3125	11496	cluster_1
NW_004170044.1	78489	80665	NA_r476	.	+	78489	80665	0	1	2176	78482	cluster_1
NW_004168536.1	92732	94136	NA_r72	.	+	92732	94136	0	1	1404	92723	cluster_1
NW_004167695.1	5033	7025	NA_r225	.	+	5033	7025	0	1	1992	5028	cluster_1
NW_004167060.1	104477	117287	NA_r8	.	+	104477	117287	0	1	12810	104476	cluster_1
NW_004169170.1	72069	73812	NA_r1049	.	+	72069	73812	0	1	1743	72062	cluster_1
NW_004169870.1	24408	25784	NA_r14	.	+	24408	25784	0	1	1376	24406	cluster_1
NW_004167621.1	144589	146094	NA_r1002	.	+	144589	146094	0	1	1505	144588	cluster_1
NW_004173008.1	39812	42189	NA_r700	.	+	39812	42189	0	1	2377	39809	cluster_1
NW_004175842.1	12208	14553	NA_r883	.	+	12208	14553	0	1	2345	12207	cluster_1
NW_004173312.1	37752	40069	NA_r2337	.	+	37752	40069	0	1	2317	37749	cluster_1
NW_004167649.1	175192	177068	NA_r937	.	+	175192	177068	0	1	1876	175191	cluster_1
NW_004170404.1	16143	18536	NA_r542	.	+	16143	18536	0	1	2393	16142	cluster_1
NW_004168894.1	89834	90845	NA_r473	.	+	89834	90845	0	1	1011	89826	cluster_1
NW_004167068.1	257187	261567	NA_r353	.	+	257187	261567	0	1	4380	257185	cluster_1
NW_004167164.1	47275	48810	NA_r56	.	+	47275	48810	0	1	1535	47271	cluster_1
NW_004167119.1	45625	47284	NA_r455	.	+	45625	47284	0	1	1659	45621	cluster_1
NW_004167379.1	24522	26969	NA_r1065	.	+	24522	26969	0	1	2447	24520	cluster_1
NW_004168609.1	105721	109021	NA_r290	.	+	105721	109021	0	1	3300	105720	cluster_1
NW_004167014.1	58015	64257	NA_r57	.	+	58015	64257	0	1	6242	58010	cluster_1
NW_004169612.1	68703	70669	NA_r144	.	+	68703	70669	0	1	1966	68697	cluster_1
NW_004171091.1	32977	35192	NA_r2030	.	+	32977	35192	0	1	2215	32974	cluster_1
NW_004167424.1	87205	92530	NA_r30	.	+	87205	92530	0	1	5325	87197	cluster_1
NW_004168351.1	11311	12788	NA_r34	.	+	11311	12788	0	1	1477	11310	cluster_1
NW_004167069.1	150718	153662	NA_r424	.	+	150718	153662	0	1	2944	150717	cluster_1
NW_004169097.1	17754	21195	NA_r314	.	+	17754	21195	0	1	3441	17753	cluster_1
NW_004174883.1	25230	27235	NA_r436	.	+	25230	27235	0	1	2005	25228	cluster_1
NW_004170542.1	30769	32221	NA_r50	.	+	30769	32221	0	1	1452	30766	cluster_1
NW_004167383.1	65673	67036	NA_r184	.	+	65673	67036	0	1	1363	65667	cluster_1
NW_004168102.1	40177	41210	NA_r204	.	+	40177	41210	0	1	1033	40173	cluster_1
NW_004170859.1	16870	18839	NA_r1595	.	+	16870	18839	0	1	1969	16869	cluster_1
NW_004168546.1	57512	59219	NA_r268	.	+	57512	59219	0	1	1707	57507	cluster_1
NW_004173024.1	23083	25191	NA_r40	.	+	23083	25191	0	1	2108	23081	cluster_1
NW_004168944.1	86085	87464	NA_r17	.	+	86085	87464	0	1	1379	86077	cluster_1
NW_004172881.1	177	1434	NA_r65	.	+	177	1434	0	1	1257	176	cluster_1
NW_004167482.1	4282	5541	NA_r1907	.	+	4282	5541	0	1	1259	4278	cluster_1
NW_004169142.1	27896	29353	NA_r359	.	+	27896	29353	0	1	1457	27894	cluster_1
NW_004170995.1	35217	36957	NA_r537	.	+	35217	36957	0	1	1740	35214	cluster_1
NW_004171851.1	11272	14295	NA_r467	.	+	11272	14295	0	1	3023	11271	cluster_1
NW_004167076.1	87703	88942	NA_r1141	.	+	87703	88942	0	1	1239	87695	cluster_1
NW_004166876.1	58567	59946	NA_r15	.	+	58567	59946	0	1	1379	58562	cluster_1
NW_004166949.1	38954	40206	NA_r26	.	+	38954	40206	0	1	1252	38951	cluster_1
NW_004172662.1	40274	42672	NA_r501	.	+	40274	42672	0	1	2398	40270	cluster_1
NW_004168424.1	27743	29497	NA_r782	.	+	27743	29497	0	1	1754	27741	cluster_1
NW_004169183.1	34492	36015	NA_r86	.	+	34492	36015	0	1	1523	34489	cluster_1
NW_004170544.1	21262	23724	NA_r147	.	+	21262	23724	0	1	2462	21260	cluster_1
NW_004171467.1	2807	4737	NA_r464	.	+	2807	4737	0	1	1930	2805	cluster_1
NW_004172115.1	15764	16899	NA_r951	.	+	15764	16899	0	1	1135	15763	cluster_1
NW_004172836.1	2	2839	NA_r265	.	+	2	2839	0	1	2837	0	cluster_1
NW_004166934.1	232882	236938	NA_r127	.	+	232882	236938	0	1	4056	232880	cluster_1
NW_004168154.1	36266	37658	NA_r486	.	+	36266	37658	0	1	1392	36263	cluster_1
NW_004167935.1	31442	35109	NA_r762	.	+	31442	35109	0	1	3667	31439	cluster_1
NW_004174590.1	24706	25988	NA_r36	.	+	24706	25988	0	1	1282	24704	cluster_1
NW_004179463.1	7517	8397	NA_r478	.	+	7517	8397	0	1	880	7510	cluster_1
NW_004168010.1	144178	146928	NA_r102	.	+	144178	146928	0	1	2750	144177	cluster_1
NW_004168160.1	4662	6272	NA_r73	.	+	4662	6272	0	1	1610	4658	cluster_1
NW_004166925.1	187239	189596	NA_r114	.	+	187239	189596	0	1	2357	187238	cluster_1
NW_004171637.1	4659	6155	NA_r685	.	+	4659	6155	0	1	1496	4655	cluster_1
NW_004174582.1	15544	16602	NA_r5760	.	+	15544	16602	0	1	1058	15543	cluster_1
NW_004168862.1	101272	102575	NA_r3196	.	+	101272	102575	0	1	1303	101271	cluster_1
NW_004168365.1	51499	53500	NA_r309	.	+	51499	53500	0	1	2001	51494	cluster_1
NW_004176553.1	14548	16009	NA_r413	.	+	14548	16009	0	1	1461	14547	cluster_1
NW_004169450.1	41623	44284	NA_r636	.	+	41623	44284	0	1	2661	41619	cluster_1
NW_004167941.1	22428	23724	NA_r66	.	+	22428	23724	0	1	1296	22426	cluster_1
NW_004173653.1	27583	28465	NA_r1781	.	+	27583	28465	0	1	882	27581	cluster_1
NW_004167603.1	168194	170992	NA_r161	.	+	168194	170992	0	1	2798	168193	cluster_1
NW_004174667.1	9469	11995	NA_r648	.	+	9469	11995	0	1	2526	9460	cluster_1
NW_004171309.1	55657	59070	NA_r673	.	+	55657	59070	0	1	3413	55652	cluster_1
NW_004170500.1	35521	39204	NA_r321	.	+	35521	39204	0	1	3683	35518	cluster_1
NW_004179844.1	7724	9200	NA_r3023	.	+	7724	9200	0	1	1476	7717	cluster_1
NW_004169804.1	66401	68080	NA_r409	.	+	66401	68080	0	1	1679	66395	cluster_1
NW_004168717.1	110591	112713	NA_r1339	.	+	110591	112713	0	1	2122	110590	cluster_1
NW_004168123.1	20121	21506	NA_r22	.	+	20121	21506	0	1	1385	20119	cluster_1
NW_004169680.1	51366	55642	NA_r331	.	+	51366	55642	0	1	4276	51361	cluster_1
NW_004166951.1	127556	129005	NA_r37	.	+	127556	129005	0	1	1449	127555	cluster_1
NW_004168131.1	8563	10056	NA_r446	.	+	8563	10056	0	1	1493	8555	cluster_1
NW_004178137.1	4626	5702	NA_r771	.	+	4626	5702	0	1	1076	4622	cluster_1
NW_004172020.1	16751	18514	NA_r185	.	+	16751	18514	0	1	1763	16750	cluster_1
NW_004170364.1	22460	23787	NA_r832	.	+	22460	23787	0	1	1327	22458	cluster_1
NW_004169694.1	55692	57709	NA_r1326	.	+	55692	57709	0	1	2017	55687	cluster_1
NW_004168531.1	26568	27599	NA_r4161	.	+	26568	27599	0	1	1031	26566	cluster_1
NW_004172096.1	48501	49629	NA_r397	.	+	48501	49629	0	1	1128	48497	cluster_1
NW_004170594.1	11572	14144	NA_r119	.	+	11572	14144	0	1	2572	11571	cluster_1
NW_004166886.1	318752	320011	NA_r95	.	+	318752	320011	0	1	1259	318749	cluster_1
NW_004167055.1	37230	38539	NA_r549	.	+	37230	38539	0	1	1309	37227	cluster_1
NW_004170888.1	49685	51244	NA_r282	.	+	49685	51244	0	1	1559	49681	cluster_1
NW_004167058.1	252491	254197	NA_r2503	.	+	252491	254197	0	1	1706	252489	cluster_1
NW_004171189.1	23068	25678	NA_r492	.	+	23068	25678	0	1	2610	23066	cluster_1
NW_004166972.1	333406	337680	NA_r247	.	+	333406	337680	0	1	4274	333403	cluster_1
NW_004168973.1	86910	88808	NA_r1798	.	+	86910	88808	0	1	1898	86902	cluster_1
NW_004167092.1	35153	37477	NA_r584	.	+	35153	37477	0	1	2324	35150	cluster_1
NW_004167168.1	218396	219718	NA_r421	.	+	218396	219718	0	1	1322	218394	cluster_1
NW_004174547.1	25305	27616	NA_r479	.	+	25305	27616	0	1	2311	25303	cluster_1
NW_004166918.1	347375	348808	NA_r1281	.	+	347375	348808	0	1	1433	347372	cluster_1
NW_004170185.1	50	2649	NA_r360	.	+	50	2649	0	1	2599	45	cluster_1
NW_004169193.1	40216	43790	NA_r512	.	+	40216	43790	0	1	3574	40212	cluster_1
NW_004167383.1	34632	36046	NA_r173	.	+	34632	36046	0	1	1414	34629	cluster_1
NW_004167702.1	123739	124976	NA_r1425	.	+	123739	124976	0	1	1237	123738	cluster_1
NW_004171559.1	13076	15683	NA_r189	.	+	13076	15683	0	1	2607	13075	cluster_1
NW_004168782.1	19503	20690	NA_r502	.	+	19503	20690	0	1	1187	19502	cluster_1
NW_004170285.1	75118	76414	NA_r42	.	+	75118	76414	0	1	1296	75111	cluster_1
NW_004167493.1	153832	156380	NA_r338	.	+	153832	156380	0	1	2548	153831	cluster_1
NW_004170121.1	66516	67710	NA_r2729	.	+	66516	67710	0	1	1194	66510	cluster_1
NW_004174974.1	6798	7915	NA_r892	.	+	6798	7915	0	1	1117	6792	cluster_1
NW_004169115.1	79872	80372	NA_r10198	.	+	79872	80372	0	1	500	79865	cluster_1
NW_004168588.1	114453	117174	NA_r469	.	+	114453	117174	0	1	2721	114452	cluster_1
NW_004166942.1	93800	95962	NA_r451	.	+	93800	95962	0	1	2162	93791	cluster_1
NW_004167092.1	137875	140459	NA_r294	.	+	137875	140459	0	1	2584	137874	cluster_1
NW_004168266.1	102102	103152	NA_r1649	.	+	102102	103152	0	1	1050	102101	cluster_1
NW_004167133.1	11494	12495	NA_r3160	.	+	11494	12495	0	1	1001	11493	cluster_1
NW_004166919.1	78	1506	NA_r141	.	+	78	1506	0	1	1428	71	cluster_1
NW_004167932.1	50198	51379	NA_r863	.	+	50198	51379	0	1	1181	50193	cluster_1
NW_004167961.1	105918	108395	NA_r888	.	+	105918	108395	0	1	2477	105917	cluster_1
NW_004167520.1	62791	65047	NA_r363	.	+	62791	65047	0	1	2256	62785	cluster_1
NW_004174718.1	6657	8014	NA_r462	.	+	6657	8014	0	1	1357	6651	cluster_1
NW_004169070.1	47954	49993	NA_r272	.	+	47954	49993	0	1	2039	47950	cluster_1
NW_004168667.1	23521	25023	NA_r116	.	+	23521	25023	0	1	1502	23519	cluster_1
NW_004179463.1	9242	10630	NA_r2184	.	+	9242	10630	0	1	1388	9233	cluster_1
NW_004170686.1	46874	48865	NA_r124	.	+	46874	48865	0	1	1991	46870	cluster_1
NW_004169985.1	58836	61028	NA_r470	.	+	58836	61028	0	1	2192	58831	cluster_1
NW_004171663.1	34504	35700	NA_r1272	.	+	34504	35700	0	1	1196	34501	cluster_1
NW_004168554.1	11673	13928	NA_r1760	.	+	11673	13928	0	1	2255	11672	cluster_1
NW_004168556.1	122790	123803	NA_r101	.	+	122790	123803	0	1	1013	122789	cluster_1
NW_004168470.1	33090	34433	NA_r1396	.	+	33090	34433	0	1	1343	33087	cluster_1
NW_004168142.1	24138	25280	NA_r375	.	+	24138	25280	0	1	1142	24136	cluster_1
NW_004167803.1	127252	128912	NA_r689	.	+	127252	128912	0	1	1660	127251	cluster_1
NW_004167420.1	2460	5730	NA_r1768	.	+	2460	5730	0	1	3270	2458	cluster_1
NW_004168706.1	116045	117328	NA_r23	.	+	116045	117328	0	1	1283	116044	cluster_1
NW_004170157.1	1	3618	NA_r560	.	+	1	3618	0	1	3617	0	cluster_1
NW_004168528.1	91058	91975	NA_r2912	.	+	91058	91975	0	1	917	91049	cluster_1
NW_004173617.1	27256	29178	NA_r1544	.	+	27256	29178	0	1	1922	27254	cluster_1
NW_004168452.1	62099	63660	NA_r699	.	+	62099	63660	0	1	1561	62093	cluster_1
NW_004170033.1	50382	51471	NA_r1915	.	+	50382	51471	0	1	1089	50377	cluster_1
NW_004167231.1	54398	56226	NA_r2280	.	+	54398	56226	0	1	1828	54393	cluster_1
NW_004170537.1	34851	36842	NA_r1577	.	+	34851	36842	0	1	1991	34848	cluster_1
NW_004168240.1	12495	14473	NA_r735	.	+	12495	14473	0	1	1978	12494	cluster_1
NW_004167318.1	158493	160490	NA_r733	.	+	158493	160490	0	1	1997	158492	cluster_1
NW_004168459.1	23597	26483	NA_r2201	.	+	23597	26483	0	1	2886	23595	cluster_1
NW_004171320.1	10723	11980	NA_r3483	.	+	10723	11980	0	1	1257	10722	cluster_1
NW_004167956.1	65843	68934	NA_r692	.	+	65843	68934	0	1	3091	65837	cluster_1
NW_004168712.1	53196	54512	NA_r89	.	+	53196	54512	0	1	1316	53191	cluster_1
NW_004170946.1	46453	48577	NA_r691	.	+	46453	48577	0	1	2124	46449	cluster_1
NW_004174932.1	21104	22269	NA_r974	.	+	21104	22269	0	1	1165	21102	cluster_1
NW_004172971.1	38708	41433	NA_r783	.	+	38708	41433	0	1	2725	38705	cluster_1
NW_004166896.1	256397	262497	NA_r151	.	+	256397	262497	0	1	6100	256395	cluster_1
NW_004171624.1	34729	36258	NA_r598	.	+	34729	36258	0	1	1529	34726	cluster_1
NW_004167247.1	103808	105337	NA_r1734	.	+	103808	105337	0	1	1529	103807	cluster_1
NW_004168619.1	104184	105847	NA_r1723	.	+	104184	105847	0	1	1663	104183	cluster_1
NW_004167942.1	99182	102066	NA_r2470	.	+	99182	102066	0	1	2884	99173	cluster_1
NW_004169988.1	57132	59328	NA_r1663	.	+	57132	59328	0	1	2196	57127	cluster_1
NW_004171503.1	14192	15896	NA_r1656	.	+	14192	15896	0	1	1704	14191	cluster_1
NW_004169369.1	76202	77505	NA_r799	.	+	76202	77505	0	1	1303	76195	cluster_1
NW_004171440.1	56038	57881	NA_r958	.	+	56038	57881	0	1	1843	56033	cluster_1
NW_004167534.1	65618	68536	NA_r242	.	+	65618	68536	0	1	2918	65612	cluster_1
NW_004168682.1	31308	33343	NA_r449	.	+	31308	33343	0	1	2035	31305	cluster_1
NW_004167248.1	58255	60466	NA_r418	.	+	58255	60466	0	1	2211	58250	cluster_1
NW_004174292.1	29807	30855	NA_r222	.	+	29807	30855	0	1	1048	29805	cluster_1
NW_004166909.1	77736	79338	NA_r1134	.	+	77736	79338	0	1	1602	77729	cluster_1
NW_004177476.1	10092	12502	NA_r62	.	+	10092	12502	0	1	2410	10091	cluster_1
NW_004166949.1	251558	252828	NA_r468	.	+	251558	252828	0	1	1270	251556	cluster_1
NW_004167954.1	85135	86582	NA_r60	.	+	85135	86582	0	1	1447	85127	cluster_1
NW_004168223.1	77901	79821	NA_r1934	.	+	77901	79821	0	1	1920	77894	cluster_1
NW_004167602.1	138743	139940	NA_r1048	.	+	138743	139940	0	1	1197	138742	cluster_1
NW_004170939.1	32891	34761	NA_r388	.	+	32891	34761	0	1	1870	32888	cluster_1
NW_004167766.1	58582	59765	NA_r61	.	+	58582	59765	0	1	1183	58577	cluster_1
NW_004174487.1	19528	20612	NA_r779	.	+	19528	20612	0	1	1084	19527	cluster_1
NW_004168270.1	125413	128207	NA_r408	.	+	125413	128207	0	1	2794	125412	cluster_1
NW_004166900.1	354012	355706	NA_r707	.	+	354012	355706	0	1	1694	354009	cluster_1
NW_004167605.1	96549	98629	NA_r2027	.	+	96549	98629	0	1	2080	96540	cluster_1
NW_004168531.1	25056	25988	NA_r3335	.	+	25056	25988	0	1	932	25054	cluster_1
NW_004167235.1	117749	118374	NA_r3808	.	+	117749	118374	0	1	625	117748	cluster_1
NW_004168951.1	24950	27272	NA_r199	.	+	24950	27272	0	1	2322	24948	cluster_1
NW_004168911.1	52032	53735	NA_r1414	.	+	52032	53735	0	1	1703	52027	cluster_1
NW_004174308.1	31394	32653	NA_r20	.	+	31394	32653	0	1	1259	31391	cluster_1
NW_004167168.1	220716	221341	NA_r9344	.	+	220716	221341	0	1	625	220714	cluster_1
NW_004172798.1	9983	11285	NA_r407	.	+	9983	11285	0	1	1302	9974	cluster_1
NW_004170768.1	10990	12654	NA_r574	.	+	10990	12654	0	1	1664	10989	cluster_1
NW_004171144.1	6656	8328	NA_r1295	.	+	6656	8328	0	1	1672	6650	cluster_1
NW_004168704.1	30165	31808	NA_r172	.	+	30165	31808	0	1	1643	30162	cluster_1
NW_004168340.1	6422	7824	NA_r889	.	+	6422	7824	0	1	1402	6416	cluster_1
NW_004167234.1	56885	58169	NA_r1259	.	+	56885	58169	0	1	1284	56880	cluster_1
NW_004177335.1	10040	11674	NA_r670	.	+	10040	11674	0	1	1634	10039	cluster_1
NW_004167006.1	156330	158162	NA_r2128	.	+	156330	158162	0	1	1832	156329	cluster_1
NW_004168906.1	6830	7580	NA_r697	.	+	6830	7580	0	1	750	6824	cluster_1
NW_004169466.1	79578	81034	NA_r897	.	+	79578	81034	0	1	1456	79571	cluster_1
NW_004169172.1	87591	89918	NA_r731	.	+	87591	89918	0	1	2327	87583	cluster_1
NW_004167042.1	190119	192805	NA_r280	.	+	190119	192805	0	1	2686	190118	cluster_1
NW_004178328.1	11931	13183	NA_r31	.	+	11931	13183	0	1	1252	11930	cluster_1
NW_004167665.1	163731	167737	NA_r682	.	+	163731	167737	0	1	4006	163730	cluster_1
NW_004174884.1	25299	26699	NA_r530	.	+	25299	26699	0	1	1400	25297	cluster_1
NW_004174680.1	21356	22420	NA_r332	.	+	21356	22420	0	1	1064	21354	cluster_1
NW_004167487.1	23530	26005	NA_r751	.	+	23530	26005	0	1	2475	23528	cluster_1
NW_004169964.1	71317	72194	NA_r3969	.	+	71317	72194	0	1	877	71310	cluster_1
NW_004168622.1	11305	13479	NA_r472	.	+	11305	13479	0	1	2174	11304	cluster_1
NW_004168354.1	8386	9877	NA_r1176	.	+	8386	9877	0	1	1491	8378	cluster_1
NW_004166911.1	55504	57894	NA_r2104	.	+	55504	57894	0	1	2390	55499	cluster_1
NW_004172665.1	1662	2587	NA_r730	.	+	1662	2587	0	1	925	1661	cluster_1
NW_004170788.1	7491	9036	NA_r63	.	+	7491	9036	0	1	1545	7484	cluster_1
NW_004168103.1	56071	58779	NA_r228	.	+	56071	58779	0	1	2708	56066	cluster_1
NW_004166961.1	215301	216556	NA_r91	.	+	215301	216556	0	1	1255	215299	cluster_1
NW_004168411.1	123143	124902	NA_r489	.	+	123143	124902	0	1	1759	123142	cluster_1
NW_004167146.1	8086	11228	NA_r106	.	+	8086	11228	0	1	3142	8078	cluster_1
NW_004172039.1	40537	42667	NA_r112	.	+	40537	42667	0	1	2130	40533	cluster_1
NW_004169769.1	9316	10406	NA_r166	.	+	9316	10406	0	1	1090	9307	cluster_1
NW_004168088.1	39658	40837	NA_r980	.	+	39658	40837	0	1	1179	39655	cluster_1
NW_004175083.1	10128	11037	NA_r2261	.	+	10128	11037	0	1	909	10127	cluster_1
NW_004169494.1	67133	68471	NA_r930	.	+	67133	68471	0	1	1338	67127	cluster_1
NW_004171354.1	8549	10250	NA_r1258	.	+	8549	10250	0	1	1701	8541	cluster_1
NW_004167539.1	167847	168612	NA_r1164	.	+	167847	168612	0	1	765	167846	cluster_1
NW_004169616.1	44516	47152	NA_r346	.	+	44516	47152	0	1	2636	44512	cluster_1
NW_004173570.1	17096	19336	NA_r2356	.	+	17096	19336	0	1	2240	17095	cluster_1
NW_004170888.1	36131	38048	NA_r802	.	+	36131	38048	0	1	1917	36128	cluster_1
NW_004171245.1	50031	51261	NA_r1314	.	+	50031	51261	0	1	1230	50026	cluster_1
NW_004171335.1	1481	2931	NA_r190	.	+	1481	2931	0	1	1450	1480	cluster_1
NW_004170303.1	73558	76102	NA_r211	.	+	73558	76102	0	1	2544	73551	cluster_1
NW_004167670.1	164897	166041	NA_r45	.	+	164897	166041	0	1	1144	164896	cluster_1
NW_004171289.1	29787	31097	NA_r261	.	+	29787	31097	0	1	1310	29785	cluster_1
NW_004172227.1	26665	27574	NA_r3654	.	+	26665	27574	0	1	909	26663	cluster_1
NW_004168295.1	23814	27397	NA_r422	.	+	23814	27397	0	1	3583	23812	cluster_1
NW_004167593.1	175213	176904	NA_r178	.	+	175213	176904	0	1	1691	175212	cluster_1
NW_004170493.1	5503	6949	NA_r2486	.	+	5503	6949	0	1	1446	5498	cluster_1
NW_004170261.1	61178	63804	NA_r616	.	+	61178	63804	0	1	2626	61172	cluster_1
NW_004167878.1	157469	159151	NA_r1334	.	+	157469	159151	0	1	1682	157468	cluster_1
NW_004168099.1	26660	27839	NA_r3406	.	+	26660	27839	0	1	1179	26658	cluster_1
NW_004167034.1	82452	84127	NA_r2143	.	+	82452	84127	0	1	1675	82444	cluster_1
NW_004169801.1	1366	4373	NA_r858	.	+	1366	4373	0	1	3007	1365	cluster_1
NW_004169165.1	100744	102238	NA_r1284	.	+	100744	102238	0	1	1494	100743	cluster_1
NW_004170814.1	24746	25371	NA_r6963	.	+	24746	25371	0	1	625	24744	cluster_1
NW_004166872.1	510964	511916	NA_r3265	.	+	510964	511916	0	1	952	510959	cluster_1
NW_004166942.1	14130	15008	NA_r788	.	+	14130	15008	0	1	878	14129	cluster_1
NW_004178502.1	11782	13465	NA_r59	.	+	11782	13465	0	1	1683	11781	cluster_1
NW_004168370.1	126120	127342	NA_r1365	.	+	126120	127342	0	1	1222	126119	cluster_1
NW_004169606.1	50900	52278	NA_r18	.	+	50900	52278	0	1	1378	50895	cluster_1
NW_004169885.1	16176	19362	NA_r987	.	+	16176	19362	0	1	3186	16175	cluster_1
NW_004167158.1	95200	96933	NA_r2550	.	+	95200	96933	0	1	1733	95191	cluster_1
NW_004166940.1	233554	235486	NA_r630	.	+	233554	235486	0	1	1932	233552	cluster_1
NW_004171884.1	27130	30036	NA_r624	.	+	27130	30036	0	1	2906	27128	cluster_1
NW_004171404.1	28515	29438	NA_r1352	.	+	28515	29438	0	1	923	28513	cluster_1
NW_004168227.1	131337	132890	NA_r2259	.	+	131337	132890	0	1	1553	131336	cluster_1
NW_004167834.1	135950	136901	NA_r655	.	+	135950	136901	0	1	951	135949	cluster_1
NW_004169546.1	84203	85209	NA_r758	.	+	84203	85209	0	1	1006	84195	cluster_1
NW_004166871.1	87427	89077	NA_r324	.	+	87427	89077	0	1	1650	87419	cluster_1
NW_004176844.1	7826	9266	NA_r2960	.	+	7826	9266	0	1	1440	7819	cluster_1
NW_004167837.1	31218	33631	NA_r1123	.	+	31218	33631	0	1	2413	31215	cluster_1
NW_004167946.1	99025	100832	NA_r137	.	+	99025	100832	0	1	1807	99016	cluster_1
NW_004171216.1	27703	28980	NA_r1150	.	+	27703	28980	0	1	1277	27701	cluster_1
NW_004167850.1	32617	33938	NA_r2511	.	+	32617	33938	0	1	1321	32614	cluster_1
NW_004175299.1	5840	8063	NA_r2468	.	+	5840	8063	0	1	2223	5835	cluster_1
NW_004170168.1	3864	5151	NA_r1077	.	+	3864	5151	0	1	1287	3861	cluster_1
NW_004167653.1	53520	54429	NA_r834	.	+	53520	54429	0	1	909	53515	cluster_1
NW_004167619.1	115225	116344	NA_r2191	.	+	115225	116344	0	1	1119	115224	cluster_1
NW_004168488.1	112453	113837	NA_r592	.	+	112453	113837	0	1	1384	112452	cluster_1
NW_004172258.1	26848	27604	NA_r1739	.	+	26848	27604	0	1	756	26846	cluster_1
NW_004172405.1	33414	34869	NA_r182	.	+	33414	34869	0	1	1455	33411	cluster_1
NW_004167000.1	134343	135544	NA_r1567	.	+	134343	135544	0	1	1201	134342	cluster_1
NW_004171195.1	37594	38843	NA_r1999	.	+	37594	38843	0	1	1249	37591	cluster_1
NW_004177485.1	12466	14294	NA_r5405	.	+	12466	14294	0	1	1828	12465	cluster_1
NW_004173485.1	16264	20790	NA_r264	.	+	16264	20790	0	1	4526	16263	cluster_1
NW_004170188.1	74942	76106	NA_r617	.	+	74942	76106	0	1	1164	74935	cluster_1
NW_004173653.1	29123	29623	NA_r5624	.	+	29123	29623	0	1	500	29121	cluster_1
NW_004166885.1	112304	114418	NA_r2442	.	+	112304	114418	0	1	2114	112303	cluster_1
NW_004170009.1	11505	13369	NA_r253	.	+	11505	13369	0	1	1864	11504	cluster_1
NW_004174025.1	23578	24834	NA_r1316	.	+	23578	24834	0	1	1256	23576	cluster_1
NW_004177131.1	15718	17353	NA_r790	.	+	15718	17353	0	1	1635	15717	cluster_1
NW_004168321.1	76979	80281	NA_r330	.	+	76979	80281	0	1	3302	76972	cluster_1
NW_004172075.1	4373	6250	NA_r1208	.	+	4373	6250	0	1	1877	4369	cluster_1
NW_004169631.1	3856	4808	NA_r4376	.	+	3856	4808	0	1	952	3853	cluster_1
NW_004170879.1	18130	18755	NA_r244	.	+	18130	18755	0	1	625	18129	cluster_1
NW_004168705.1	7330	9087	NA_r2148	.	+	7330	9087	0	1	1757	7323	cluster_1
NW_004169194.1	9930	11059	NA_r772	.	+	9930	11059	0	1	1129	9921	cluster_1
NW_004167235.1	116547	117172	NA_r9249	.	+	116547	117172	0	1	625	116546	cluster_1
NW_004167968.1	141314	142328	NA_r3816	.	+	141314	142328	0	1	1014	141313	cluster_1
NW_004169875.1	74592	76145	NA_r3199	.	+	74592	76145	0	1	1553	74585	cluster_1
NW_004169125.1	42356	43966	NA_r989	.	+	42356	43966	0	1	1610	42352	cluster_1
NW_004167820.1	41437	42947	NA_r956	.	+	41437	42947	0	1	1510	41433	cluster_1
NW_004166961.1	3805	5009	NA_r2266	.	+	3805	5009	0	1	1204	3802	cluster_1
NW_004173986.1	8007	9746	NA_r416	.	+	8007	9746	0	1	1739	7999	cluster_1
NW_004170730.1	36492	39152	NA_r532	.	+	36492	39152	0	1	2660	36489	cluster_1
NW_004172997.1	28071	31941	NA_r395	.	+	28071	31941	0	1	3870	28069	cluster_1
NW_004168123.1	78099	80302	NA_r459	.	+	78099	80302	0	1	2203	78092	cluster_1
NW_004172940.1	27997	30172	NA_r632	.	+	27997	30172	0	1	2175	27995	cluster_1
NW_004167916.1	89231	90455	NA_r1197	.	+	89231	90455	0	1	1224	89223	cluster_1
NW_004170512.1	50739	51406	NA_r3575	.	+	50739	51406	0	1	667	50734	cluster_1
NW_004167348.1	71598	74192	NA_r695	.	+	71598	74192	0	1	2594	71591	cluster_1
NW_004174331.1	17268	19906	NA_r336	.	+	17268	19906	0	1	2638	17267	cluster_1
NW_004168628.1	21207	22777	NA_r702	.	+	21207	22777	0	1	1570	21205	cluster_1
NW_004167192.1	120161	121225	NA_r2052	.	+	120161	121225	0	1	1064	120160	cluster_1
NW_004167748.1	78957	81119	NA_r642	.	+	78957	81119	0	1	2162	78950	cluster_1
NW_004177428.1	12233	14969	NA_r1766	.	+	12233	14969	0	1	2736	12232	cluster_1
NW_004173836.1	19573	21069	NA_r4572	.	+	19573	21069	0	1	1496	19572	cluster_1
NW_004170643.1	67819	68866	NA_r318	.	+	67819	68866	0	1	1047	67813	cluster_1
NW_004170795.1	38484	40497	NA_r1444	.	+	38484	40497	0	1	2013	38481	cluster_1
NW_004167266.1	176959	179610	NA_r377	.	+	176959	179610	0	1	2651	176958	cluster_1
NW_004168604.1	2501	3382	NA_r3174	.	+	2501	3382	0	1	881	2499	cluster_1
NW_004171734.1	51348	52663	NA_r380	.	+	51348	52663	0	1	1315	51343	cluster_1
NW_004167531.1	137194	139073	NA_r1608	.	+	137194	139073	0	1	1879	137193	cluster_1
NW_004170680.1	6523	8078	NA_r893	.	+	6523	8078	0	1	1555	6517	cluster_1
NW_004168013.1	46437	46937	NA_r7020	.	+	46437	46937	0	1	500	46433	cluster_1
NW_004167918.1	17575	18724	NA_r210	.	+	17575	18724	0	1	1149	17574	cluster_1
NW_004175727.1	7064	8400	NA_r3374	.	+	7064	8400	0	1	1336	7057	cluster_1
NW_004177548.1	3346	4482	NA_r430	.	+	3346	4482	0	1	1136	3343	cluster_1
NW_004168223.1	80737	82898	NA_r2286	.	+	80737	82898	0	1	2161	80729	cluster_1
NW_004167064.1	167361	168839	NA_r1852	.	+	167361	168839	0	1	1478	167360	cluster_1
NW_004172519.1	5035	8016	NA_r1803	.	+	5035	8016	0	1	2981	5030	cluster_1
NW_004169327.1	58538	60774	NA_r867	.	+	58538	60774	0	1	2236	58533	cluster_1
NW_004168876.1	30316	32808	NA_r2910	.	+	30316	32808	0	1	2492	30313	cluster_1
NW_004167116.1	116055	118047	NA_r1095	.	+	116055	118047	0	1	1992	116054	cluster_1
NW_004167539.1	165550	166824	NA_r626	.	+	165550	166824	0	1	1274	165549	cluster_1
NW_004169764.1	23621	25031	NA_r1128	.	+	23621	25031	0	1	1410	23619	cluster_1
NW_004167660.1	103289	104183	NA_r1945	.	+	103289	104183	0	1	894	103288	cluster_1
NW_004169908.1	51604	53087	NA_r3870	.	+	51604	53087	0	1	1483	51599	cluster_1
NW_004167231.1	161252	164836	NA_r205	.	+	161252	164836	0	1	3584	161251	cluster_1
NW_004169756.1	57591	58937	NA_r2139	.	+	57591	58937	0	1	1346	57586	cluster_1
NW_004169127.1	87136	88696	NA_r1162	.	+	87136	88696	0	1	1560	87128	cluster_1
NW_004167971.1	143763	146230	NA_r398	.	+	143763	146230	0	1	2467	143762	cluster_1
NW_004166943.1	252171	254043	NA_r2664	.	+	252171	254043	0	1	1872	252169	cluster_1
NW_004170026.1	31585	32850	NA_r142	.	+	31585	32850	0	1	1265	31582	cluster_1
NW_004168789.1	93373	94589	NA_r2147	.	+	93373	94589	0	1	1216	93364	cluster_1
NW_004170902.1	26354	28838	NA_r1474	.	+	26354	28838	0	1	2484	26352	cluster_1
NW_004166949.1	102480	103483	NA_r293	.	+	102480	103483	0	1	1003	102479	cluster_1
NW_004168340.1	4684	5624	NA_r4182	.	+	4684	5624	0	1	940	4680	cluster_1
NW_004167733.1	30266	31543	NA_r2375	.	+	30266	31543	0	1	1277	30263	cluster_1
NW_004171727.1	5171	7290	NA_r2447	.	+	5171	7290	0	1	2119	5166	cluster_1
NW_004167550.1	85903	88740	NA_r1594	.	+	85903	88740	0	1	2837	85895	cluster_1
NW_004171993.1	46630	48003	NA_r873	.	+	46630	48003	0	1	1373	46626	cluster_1
NW_004167260.1	28922	30604	NA_r364	.	+	28922	30604	0	1	1682	28920	cluster_1
NW_004167635.1	47845	49364	NA_r423	.	+	47845	49364	0	1	1519	47841	cluster_1
NW_004167019.1	113777	114796	NA_r853	.	+	113777	114796	0	1	1019	113776	cluster_1
NW_004167526.1	118964	121001	NA_r1625	.	+	118964	121001	0	1	2037	118963	cluster_1
NW_004168990.1	1677	3568	NA_r447	.	+	1677	3568	0	1	1891	1676	cluster_1
NW_004167459.1	128899	131103	NA_r1256	.	+	128899	131103	0	1	2204	128898	cluster_1
NW_004169844.1	59788	61039	NA_r74	.	+	59788	61039	0	1	1251	59783	cluster_1
NW_004175797.1	18792	19953	NA_r1539	.	+	18792	19953	0	1	1161	18791	cluster_1
NW_004172923.1	3634	5138	NA_r39	.	+	3634	5138	0	1	1504	3631	cluster_1
NW_004168427.1	91413	93965	NA_r160	.	+	91413	93965	0	1	2552	91404	cluster_1
NW_004169381.1	14288	16251	NA_r647	.	+	14288	16251	0	1	1963	14287	cluster_1
NW_004166913.1	82395	83516	NA_r3185	.	+	82395	83516	0	1	1121	82387	cluster_1
NW_004169932.1	51106	52461	NA_r2577	.	+	51106	52461	0	1	1355	51101	cluster_1
NW_004169679.1	9411	11615	NA_r3466	.	+	9411	11615	0	1	2204	9402	cluster_1
NW_004171337.1	2196	3636	NA_r296	.	+	2196	3636	0	1	1440	2194	cluster_1
NW_004168563.1	45408	46812	NA_r604	.	+	45408	46812	0	1	1404	45404	cluster_1
NW_004167655.1	97106	98971	NA_r739	.	+	97106	98971	0	1	1865	97097	cluster_1
NW_004167645.1	595	1859	NA_r1138	.	+	595	1859	0	1	1264	590	cluster_1
NW_004167306.1	65257	66656	NA_r721	.	+	65257	66656	0	1	1399	65251	cluster_1
NW_004169139.1	396	1273	NA_r1194	.	+	396	1273	0	1	877	393	cluster_1
NW_004168427.1	33242	35051	NA_r1610	.	+	33242	35051	0	1	1809	33239	cluster_1
NW_004174409.1	25642	28256	NA_r163	.	+	25642	28256	0	1	2614	25640	cluster_1
NW_004174457.1	9840	11170	NA_r150	.	+	9840	11170	0	1	1330	9831	cluster_1
NW_004167239.1	18329	20413	NA_r546	.	+	18329	20413	0	1	2084	18328	cluster_1
NW_004167853.1	75899	77284	NA_r299	.	+	75899	77284	0	1	1385	75892	cluster_1
NW_004167732.1	23797	24804	NA_r3625	.	+	23797	24804	0	1	1007	23795	cluster_1
NW_004173842.1	21741	23962	NA_r117	.	+	21741	23962	0	1	2221	21739	cluster_1
NW_004174037.1	31553	33377	NA_r1910	.	+	31553	33377	0	1	1824	31550	cluster_1
NW_004166880.1	435998	437307	NA_r1121	.	+	435998	437307	0	1	1309	435994	cluster_1
NW_004177317.1	6144	7179	NA_r741	.	+	6144	7179	0	1	1035	6138	cluster_1
NW_004175575.1	13111	14756	NA_r1671	.	+	13111	14756	0	1	1645	13110	cluster_1
NW_004167122.1	27885	29116	NA_r1774	.	+	27885	29116	0	1	1231	27883	cluster_1
NW_004171994.1	34215	37291	NA_r1183	.	+	34215	37291	0	1	3076	34212	cluster_1
NW_004167056.1	9033	11158	NA_r2794	.	+	9033	11158	0	1	2125	9024	cluster_1
NW_004178190.1	1841	3430	NA_r1693	.	+	1841	3430	0	1	1589	1840	cluster_1
NW_004171438.1	32300	33979	NA_r3132	.	+	32300	33979	0	1	1679	32297	cluster_1
NW_004171901.1	42980	44438	NA_r1619	.	+	42980	44438	0	1	1458	42976	cluster_1
NW_004173292.1	40012	40754	NA_r1673	.	+	40012	40754	0	1	742	40008	cluster_1
NW_004172197.1	161	1202	NA_r5115	.	+	161	1202	0	1	1041	160	cluster_1
NW_004171248.1	50911	51826	NA_r1639	.	+	50911	51826	0	1	915	50906	cluster_1
NW_004173350.1	35554	36884	NA_r2325	.	+	35554	36884	0	1	1330	35551	cluster_1
NW_004171464.1	2062	4901	NA_r1458	.	+	2062	4901	0	1	2839	2060	cluster_1
NW_004172227.1	28235	29456	NA_r460	.	+	28235	29456	0	1	1221	28233	cluster_1
NW_004169936.1	387	1435	NA_r1752	.	+	387	1435	0	1	1048	384	cluster_1
NW_004169030.1	82786	84789	NA_r678	.	+	82786	84789	0	1	2003	82778	cluster_1
NW_004176871.1	12800	14803	NA_r427	.	+	12800	14803	0	1	2003	12799	cluster_1
NW_004168829.1	41997	43730	NA_r1516	.	+	41997	43730	0	1	1733	41993	cluster_1
NW_004166917.1	40605	43023	NA_r1830	.	+	40605	43023	0	1	2418	40601	cluster_1
NW_004169864.1	31956	34138	NA_r484	.	+	31956	34138	0	1	2182	31953	cluster_1
NW_004172623.1	34869	35369	NA_r10786	.	+	34869	35369	0	1	500	34866	cluster_1
NW_004167679.1	100667	101827	NA_r271	.	+	100667	101827	0	1	1160	100666	cluster_1
NW_004168906.1	100334	101747	NA_r1736	.	+	100334	101747	0	1	1413	100333	cluster_1
NW_004168870.1	60073	61077	NA_r1333	.	+	60073	61077	0	1	1004	60067	cluster_1
NW_004166894.1	49945	52283	NA_r786	.	+	49945	52283	0	1	2338	49941	cluster_1
NW_004167121.1	128208	130157	NA_r1313	.	+	128208	130157	0	1	1949	128207	cluster_1
NW_004167591.1	149412	151225	NA_r258	.	+	149412	151225	0	1	1813	149411	cluster_1
NW_004167811.1	24453	25743	NA_r6315	.	+	24453	25743	0	1	1290	24451	cluster_1
NW_004166994.1	38453	40694	NA_r1084	.	+	38453	40694	0	1	2241	38450	cluster_1
NW_004169115.1	81283	82324	NA_r5347	.	+	81283	82324	0	1	1041	81275	cluster_1
NW_004171956.1	50218	51096	NA_r3698	.	+	50218	51096	0	1	878	50213	cluster_1
NW_004169082.1	38137	39336	NA_r2322	.	+	38137	39336	0	1	1199	38134	cluster_1
NW_004170010.1	15163	16176	NA_r4845	.	+	15163	16176	0	1	1013	15162	cluster_1
NW_004167601.1	34477	35618	NA_r789	.	+	34477	35618	0	1	1141	34474	cluster_1
NW_004166967.1	301281	303047	NA_r2175	.	+	301281	303047	0	1	1766	301278	cluster_1
NW_004168680.1	117904	119167	NA_r440	.	+	117904	119167	0	1	1263	117903	cluster_1
NW_004167342.1	80620	81497	NA_r961	.	+	80620	81497	0	1	877	80612	cluster_1
NW_004170880.1	48463	50087	NA_r249	.	+	48463	50087	0	1	1624	48459	cluster_1
NW_004168240.1	120922	123214	NA_r221	.	+	120922	123214	0	1	2292	120921	cluster_1
NW_004171066.1	33128	35420	NA_r1165	.	+	33128	35420	0	1	2292	33125	cluster_1
NW_004173114.1	40179	41947	NA_r2022	.	+	40179	41947	0	1	1768	40175	cluster_1
NW_004167042.1	201206	203495	NA_r1042	.	+	201206	203495	0	1	2289	201204	cluster_1
NW_004170115.1	38500	39636	NA_r461	.	+	38500	39636	0	1	1136	38497	cluster_1
NW_004168710.1	72036	73978	NA_r849	.	+	72036	73978	0	1	1942	72029	cluster_1
NW_004169803.1	6534	7889	NA_r1517	.	+	6534	7889	0	1	1355	6528	cluster_1
NW_004168530.1	2009	3385	NA_r67	.	+	2009	3385	0	1	1376	2007	cluster_1
NW_004172697.1	4368	5280	NA_r1601	.	+	4368	5280	0	1	912	4364	cluster_1
NW_004169491.1	66293	67747	NA_r3978	.	+	66293	67747	0	1	1454	66287	cluster_1
NW_004168318.1	6399	7737	NA_r518	.	+	6399	7737	0	1	1338	6393	cluster_1
NW_004168796.1	83224	84205	NA_r1251	.	+	83224	84205	0	1	981	83216	cluster_1
NW_004169867.1	8165	9510	NA_r1498	.	+	8165	9510	0	1	1345	8157	cluster_1
NW_004167040.1	81390	82877	NA_r1453	.	+	81390	82877	0	1	1487	81382	cluster_1
NW_004168171.1	76666	79210	NA_r305	.	+	76666	79210	0	1	2544	76659	cluster_1
NW_004170286.1	75049	76367	NA_r434	.	+	75049	76367	0	1	1318	75042	cluster_1
NW_004172605.1	4116	5592	NA_r1937	.	+	4116	5592	0	1	1476	4112	cluster_1
NW_004172204.1	16274	17196	NA_r3337	.	+	16274	17196	0	1	922	16273	cluster_1
NW_004166919.1	271192	272917	NA_r2253	.	+	271192	272917	0	1	1725	271190	cluster_1
NW_004171466.1	12182	13185	NA_r207	.	+	12182	13185	0	1	1003	12181	cluster_1
NW_004167181.1	154286	155617	NA_r2130	.	+	154286	155617	0	1	1331	154285	cluster_1
NW_004173476.1	4619	5929	NA_r5067	.	+	4619	5929	0	1	1310	4615	cluster_1
NW_004166989.1	279257	280364	NA_r6941	.	+	279257	280364	0	1	1107	279255	cluster_1
NW_004169688.1	84880	86136	NA_r2166	.	+	84880	86136	0	1	1256	84872	cluster_1
NW_004171345.1	10469	11616	NA_r809	.	+	10469	11616	0	1	1147	10468	cluster_1
NW_004167004.1	227272	230665	NA_r369	.	+	227272	230665	0	1	3393	227270	cluster_1
NW_004176466.1	3034	5278	NA_r2629	.	+	3034	5278	0	1	2244	3031	cluster_1
NW_004166870.1	5607	7076	NA_r1724	.	+	5607	7076	0	1	1469	5602	cluster_1
NW_004166904.1	376168	378923	NA_r1449	.	+	376168	378923	0	1	2755	376165	cluster_1
NW_004171796.1	51824	53156	NA_r2830	.	+	51824	53156	0	1	1332	51819	cluster_1
NW_004169965.1	28253	30567	NA_r385	.	+	28253	30567	0	1	2314	28251	cluster_1
NW_004169838.1	9684	10893	NA_r1144	.	+	9684	10893	0	1	1209	9675	cluster_1
NW_004171623.1	35290	37411	NA_r600	.	+	35290	37411	0	1	2121	35287	cluster_1
NW_004168344.1	45293	46394	NA_r2150	.	+	45293	46394	0	1	1101	45289	cluster_1
NW_004170594.1	34413	35467	NA_r2243	.	+	34413	35467	0	1	1054	34410	cluster_1
NW_004174613.1	8756	11809	NA_r1230	.	+	8756	11809	0	1	3053	8748	cluster_1
NW_004170618.1	61572	63044	NA_r2682	.	+	61572	63044	0	1	1472	61566	cluster_1
NW_004170768.1	16716	17742	NA_r441	.	+	16716	17742	0	1	1026	16715	cluster_1
NW_004167218.1	224722	226856	NA_r1602	.	+	224722	226856	0	1	2134	224720	cluster_1
NW_004167026.1	25863	27374	NA_r111	.	+	25863	27374	0	1	1511	25861	cluster_1
NW_004173440.1	25878	26908	NA_r474	.	+	25878	26908	0	1	1030	25876	cluster_1
NW_004173197.1	2814	5227	NA_r1234	.	+	2814	5227	0	1	2413	2812	cluster_1
NW_004170125.1	68970	70278	NA_r1125	.	+	68970	70278	0	1	1308	68964	cluster_1
NW_004168691.1	45306	46290	NA_r911	.	+	45306	46290	0	1	984	45302	cluster_1
NW_004167586.1	90584	91759	NA_r594	.	+	90584	91759	0	1	1175	90575	cluster_1
NW_004174376.1	29355	30503	NA_r1836	.	+	29355	30503	0	1	1148	29353	cluster_1
NW_004174005.1	18402	20446	NA_r521	.	+	18402	20446	0	1	2044	18401	cluster_1
NW_004169631.1	2507	3134	NA_r2317	.	+	2507	3134	0	1	627	2505	cluster_1
NW_004167242.1	231172	233495	NA_r1570	.	+	231172	233495	0	1	2323	231170	cluster_1
NW_004167123.1	180965	181899	NA_r1017	.	+	180965	181899	0	1	934	180964	cluster_1
NW_004170718.1	873	2732	NA_r1487	.	+	873	2732	0	1	1859	865	cluster_1
NW_004168706.1	24015	26327	NA_r1730	.	+	24015	26327	0	1	2312	24013	cluster_1
NW_004168495.1	105413	107759	NA_r941	.	+	105413	107759	0	1	2346	105412	cluster_1
NW_004172618.1	25672	27681	NA_r1694	.	+	25672	27681	0	1	2009	25670	cluster_1
NW_004168142.1	22562	23062	NA_r3860	.	+	22562	23062	0	1	500	22560	cluster_1
NW_004170267.1	9496	10743	NA_r3332	.	+	9496	10743	0	1	1247	9487	cluster_1
NW_004171548.1	8620	9791	NA_r5018	.	+	8620	9791	0	1	1171	8612	cluster_1
NW_004170272.1	73332	74420	NA_r1036	.	+	73332	74420	0	1	1088	73325	cluster_1
NW_004184031.1	438	1581	NA_r227	.	+	438	1581	0	1	1143	434	cluster_1
NW_004166913.1	264557	265758	NA_r109	.	+	264557	265758	0	1	1201	264555	cluster_1
NW_004167267.1	214340	216669	NA_r656	.	+	214340	216669	0	1	2329	214338	cluster_1
NW_004169739.1	11583	12858	NA_r1290	.	+	11583	12858	0	1	1275	11582	cluster_1
NW_004170309.1	57513	59670	NA_r2051	.	+	57513	59670	0	1	2157	57508	cluster_1
NW_004166972.1	1941	3808	NA_r1129	.	+	1941	3808	0	1	1867	1940	cluster_1
NW_004169010.1	10649	12280	NA_r1249	.	+	10649	12280	0	1	1631	10648	cluster_1
NW_004168950.1	108490	109115	NA_r2923	.	+	108490	109115	0	1	625	108489	cluster_1
NW_004171295.1	3706	5200	NA_r1779	.	+	3706	5200	0	1	1494	3703	cluster_1
NW_004167635.1	67057	68786	NA_r2014	.	+	67057	68786	0	1	1729	67051	cluster_1
NW_004170428.1	45671	47118	NA_r830	.	+	45671	47118	0	1	1447	45667	cluster_1
NW_004167866.1	118639	120184	NA_r1375	.	+	118639	120184	0	1	1545	118638	cluster_1
NW_004167260.1	171553	172521	NA_r1433	.	+	171553	172521	0	1	968	171552	cluster_1
NW_004168353.1	12369	13388	NA_r1853	.	+	12369	13388	0	1	1019	12368	cluster_1
NW_004168850.1	26736	28279	NA_r1088	.	+	26736	28279	0	1	1543	26734	cluster_1
NW_004171247.1	34639	36475	NA_r1068	.	+	34639	36475	0	1	1836	34636	cluster_1
NW_004174875.1	523	1817	NA_r5610	.	+	523	1817	0	1	1294	518	cluster_1
NW_004167027.1	144867	147033	NA_r1424	.	+	144867	147033	0	1	2166	144866	cluster_1
NW_004168474.1	63387	64315	NA_r8213	.	+	63387	64315	0	1	928	63381	cluster_1
NW_004169693.1	23442	24343	NA_r403	.	+	23442	24343	0	1	901	23440	cluster_1
NW_004175139.1	18400	19153	NA_r7534	.	+	18400	19153	0	1	753	18399	cluster_1
NW_004171696.1	53158	54663	NA_r2625	.	+	53158	54663	0	1	1505	53153	cluster_1
NW_004167644.1	171871	173742	NA_r744	.	+	171871	173742	0	1	1871	171870	cluster_1
NW_004173279.1	11719	14201	NA_r2832	.	+	11719	14201	0	1	2482	11718	cluster_1
NW_004167256.1	1	682	NA_r286	.	+	1	682	0	1	681	0	cluster_1
NW_004168075.1	37138	38074	NA_r6173	.	+	37138	38074	0	1	936	37135	cluster_1
NW_004171041.1	51120	52937	NA_r1552	.	+	51120	52937	0	1	1817	51115	cluster_1
NW_004175743.1	20650	22953	NA_r664	.	+	20650	22953	0	1	2303	20648	cluster_1
NW_004170881.1	30578	31979	NA_r523	.	+	30578	31979	0	1	1401	30575	cluster_1
NW_004170121.1	64876	65503	NA_r11539	.	+	64876	65503	0	1	627	64870	cluster_1
NW_004169563.1	25802	28150	NA_r2044	.	+	25802	28150	0	1	2348	25800	cluster_1
NW_004171286.1	4396	5412	NA_r2875	.	+	4396	5412	0	1	1016	4392	cluster_1
NW_004171570.1	39355	40408	NA_r3248	.	+	39355	40408	0	1	1053	39352	cluster_1
NW_004167054.1	266421	267773	NA_r1521	.	+	266421	267773	0	1	1352	266419	cluster_1
NW_004170921.1	55167	56458	NA_r4528	.	+	55167	56458	0	1	1291	55162	cluster_1
NW_004170839.1	54491	56085	NA_r1701	.	+	54491	56085	0	1	1594	54486	cluster_1
NW_004167786.1	130843	132400	NA_r1711	.	+	130843	132400	0	1	1557	130842	cluster_1
NW_004167243.1	219601	222105	NA_r756	.	+	219601	222105	0	1	2504	219599	cluster_1
NW_004166940.1	363541	364174	NA_r8696	.	+	363541	364174	0	1	633	363538	cluster_1
NW_004168153.1	128033	129929	NA_r990	.	+	128033	129929	0	1	1896	128032	cluster_1
NW_004169221.1	50080	52491	NA_r726	.	+	50080	52491	0	1	2411	50075	cluster_1
NW_004167794.1	14721	15761	NA_r3615	.	+	14721	15761	0	1	1040	14720	cluster_1
NW_004167586.1	93479	94581	NA_r2790	.	+	93479	94581	0	1	1102	93470	cluster_1
NW_004168290.1	55943	56823	NA_r754	.	+	55943	56823	0	1	880	55938	cluster_1
NW_004174078.1	32665	33838	NA_r2493	.	+	32665	33838	0	1	1173	32662	cluster_1
NW_004168186.1	109549	110774	NA_r2270	.	+	109549	110774	0	1	1225	109548	cluster_1
NW_004169983.1	80264	81828	NA_r2583	.	+	80264	81828	0	1	1564	80256	cluster_1
NW_004167132.1	31541	32826	NA_r2456	.	+	31541	32826	0	1	1285	31538	cluster_1
NW_004175529.1	18792	19569	NA_r4514	.	+	18792	19569	0	1	777	18791	cluster_1
NW_004171913.1	1458	2680	NA_r1034	.	+	1458	2680	0	1	1222	1457	cluster_1
NW_004170570.1	64515	67822	NA_r531	.	+	64515	67822	0	1	3307	64509	cluster_1
NW_004167555.1	128194	129943	NA_r1689	.	+	128194	129943	0	1	1749	128193	cluster_1
NW_004172617.1	10530	11881	NA_r1579	.	+	10530	11881	0	1	1351	10529	cluster_1
NW_004168137.1	9439	11474	NA_r824	.	+	9439	11474	0	1	2035	9430	cluster_1
NW_004169018.1	17438	19591	NA_r1041	.	+	17438	19591	0	1	2153	17437	cluster_1
NW_004168106.1	88860	90242	NA_r379	.	+	88860	90242	0	1	1382	88852	cluster_1
NW_004168955.1	58352	58977	NA_r6973	.	+	58352	58977	0	1	625	58347	cluster_1
NW_004170325.1	44114	46607	NA_r2137	.	+	44114	46607	0	1	2493	44110	cluster_1
NW_004167099.1	121654	123097	NA_r2161	.	+	121654	123097	0	1	1443	121653	cluster_1
NW_004171570.1	531	1748	NA_r4209	.	+	531	1748	0	1	1217	526	cluster_1
NW_004170175.1	25196	25948	NA_r6517	.	+	25196	25948	0	1	752	25194	cluster_1
NW_004167388.1	167174	168545	NA_r804	.	+	167174	168545	0	1	1371	167173	cluster_1
NW_004168656.1	22839	24130	NA_r1874	.	+	22839	24130	0	1	1291	22837	cluster_1
NW_004171193.1	2779	3788	NA_r637	.	+	2779	3788	0	1	1009	2777	cluster_1
NW_004166869.1	684701	686242	NA_r998	.	+	684701	686242	0	1	1541	684695	cluster_1
NW_004166969.1	290644	292246	NA_r493	.	+	290644	292246	0	1	1602	290642	cluster_1
NW_004166897.1	304520	306137	NA_r1076	.	+	304520	306137	0	1	1617	304517	cluster_1
NW_004168679.1	93065	94216	NA_r126	.	+	93065	94216	0	1	1151	93056	cluster_1
NW_004171119.1	14357	17125	NA_r1308	.	+	14357	17125	0	1	2768	14356	cluster_1
NW_004169774.1	53737	55202	NA_r2459	.	+	53737	55202	0	1	1465	53732	cluster_1
NW_004168131.1	57281	58331	NA_r727	.	+	57281	58331	0	1	1050	57276	cluster_1
NW_004167566.1	51373	52660	NA_r610	.	+	51373	52660	0	1	1287	51368	cluster_1
NW_004167733.1	153789	154790	NA_r920	.	+	153789	154790	0	1	1001	153788	cluster_1
NW_004174837.1	14336	16323	NA_r1311	.	+	14336	16323	0	1	1987	14335	cluster_1
NW_004175462.1	22245	24361	NA_r2199	.	+	22245	24361	0	1	2116	22243	cluster_1
NW_004169109.1	4296	5540	NA_r181	.	+	4296	5540	0	1	1244	4292	cluster_1
NW_004169465.1	80776	82324	NA_r342	.	+	80776	82324	0	1	1548	80768	cluster_1
NW_004167803.1	18007	21451	NA_r898	.	+	18007	21451	0	1	3444	18006	cluster_1
NW_004172069.1	1580	2755	NA_r99	.	+	1580	2755	0	1	1175	1579	cluster_1
NW_004171339.1	13607	14831	NA_r4075	.	+	13607	14831	0	1	1224	13606	cluster_1
NW_004169248.1	76020	77349	NA_r2126	.	+	76020	77349	0	1	1329	76013	cluster_1
NW_004170730.1	64652	66180	NA_r1265	.	+	64652	66180	0	1	1528	64646	cluster_1
NW_004168299.1	7088	8548	NA_r457	.	+	7088	8548	0	1	1460	7081	cluster_1
NW_004172818.1	1262	2337	NA_r3414	.	+	1262	2337	0	1	1075	1261	cluster_1
NW_004170285.1	43695	44865	NA_r753	.	+	43695	44865	0	1	1170	43691	cluster_1
NW_004168151.1	93979	95119	NA_r2540	.	+	93979	95119	0	1	1140	93970	cluster_1
NW_004168499.1	5040	6789	NA_r1016	.	+	5040	6789	0	1	1749	5035	cluster_1
NW_004173242.1	7518	9438	NA_r401	.	+	7518	9438	0	1	1920	7511	cluster_1
NW_004167918.1	22984	24372	NA_r49	.	+	22984	24372	0	1	1388	22982	cluster_1
NW_004167472.1	17785	20433	NA_r2155	.	+	17785	20433	0	1	2648	17784	cluster_1
NW_004167168.1	229675	231608	NA_r1970	.	+	229675	231608	0	1	1933	229673	cluster_1
NW_004167740.1	379	1276	NA_r123	.	+	379	1276	0	1	897	376	cluster_1
NW_004166925.1	91676	93139	NA_r757	.	+	91676	93139	0	1	1463	91667	cluster_1
NW_004175686.1	758	2242	NA_r712	.	+	758	2242	0	1	1484	751	cluster_1
NW_004167939.1	114880	116720	NA_r1741	.	+	114880	116720	0	1	1840	114879	cluster_1
NW_004168330.1	61583	62480	NA_r547	.	+	61583	62480	0	1	897	61577	cluster_1
NW_004167156.1	239885	241041	NA_r955	.	+	239885	241041	0	1	1156	239883	cluster_1
NW_004167163.1	35893	37596	NA_r1984	.	+	35893	37596	0	1	1703	35890	cluster_1
NW_004166871.1	417391	418893	NA_r1224	.	+	417391	418893	0	1	1502	417387	cluster_1
NW_004167112.1	254417	256139	NA_r1758	.	+	254417	256139	0	1	1722	254415	cluster_1
NW_004167066.1	197074	198605	NA_r2265	.	+	197074	198605	0	1	1531	197073	cluster_1
NW_004169764.1	1	1748	NA_r1939	.	+	1	1748	0	1	1747	0	cluster_1
NW_004166906.1	220619	222140	NA_r918	.	+	220619	222140	0	1	1521	220617	cluster_1
NW_004177476.1	6583	8825	NA_r92	.	+	6583	8825	0	1	2242	6577	cluster_1
NW_004169411.1	32844	33687	NA_r3302	.	+	32844	33687	0	1	843	32841	cluster_1
NW_004169748.1	4471	5222	NA_r3214	.	+	4471	5222	0	1	751	4467	cluster_1
NW_004169235.1	43932	45667	NA_r226	.	+	43932	45667	0	1	1735	43928	cluster_1
NW_004167999.1	150044	150981	NA_r2140	.	+	150044	150981	0	1	937	150043	cluster_1
NW_004167079.1	247584	248929	NA_r1350	.	+	247584	248929	0	1	1345	247582	cluster_1
NW_004168679.1	110429	111307	NA_r2587	.	+	110429	111307	0	1	878	110428	cluster_1
NW_004170785.1	44340	46056	NA_r1795	.	+	44340	46056	0	1	1716	44336	cluster_1
NW_004169047.1	65678	66713	NA_r1884	.	+	65678	66713	0	1	1035	65672	cluster_1
NW_004168328.1	101748	103346	NA_r4083	.	+	101748	103346	0	1	1598	101747	cluster_1
NW_004167499.1	151107	158118	NA_r140	.	+	151107	158118	0	1	7011	151106	cluster_1
NW_004175466.1	13693	15365	NA_r1489	.	+	13693	15365	0	1	1672	13692	cluster_1
NW_004169598.1	24388	25287	NA_r5663	.	+	24388	25287	0	1	899	24386	cluster_1
NW_004169124.1	40434	41518	NA_r2018	.	+	40434	41518	0	1	1084	40430	cluster_1
NW_004172818.1	32606	33670	NA_r3832	.	+	32606	33670	0	1	1064	32603	cluster_1
NW_004167587.1	139819	141254	NA_r1392	.	+	139819	141254	0	1	1435	139818	cluster_1
NW_004175083.1	11581	12622	NA_r4222	.	+	11581	12622	0	1	1041	11580	cluster_1
NW_004173374.1	13686	15627	NA_r2701	.	+	13686	15627	0	1	1941	13685	cluster_1
NW_004176178.1	9381	10449	NA_r3078	.	+	9381	10449	0	1	1068	9372	cluster_1
NW_004171382.1	7662	9076	NA_r652	.	+	7662	9076	0	1	1414	7655	cluster_1
NW_004167878.1	37264	38015	NA_r1011	.	+	37264	38015	0	1	751	37261	cluster_1
NW_004169577.1	79568	81608	NA_r1152	.	+	79568	81608	0	1	2040	79561	cluster_1
NW_004171663.1	23389	25483	NA_r2232	.	+	23389	25483	0	1	2094	23387	cluster_1
NW_004173457.1	17241	18277	NA_r622	.	+	17241	18277	0	1	1036	17240	cluster_1
NW_004171921.1	33071	34524	NA_r2495	.	+	33071	34524	0	1	1453	33068	cluster_1
NW_004169269.1	18053	19452	NA_r1383	.	+	18053	19452	0	1	1399	18052	cluster_1
NW_004169045.1	1	901	NA_r445	.	+	1	901	0	1	900	0	cluster_1
NW_004169868.1	28528	30568	NA_r1346	.	+	28528	30568	0	1	2040	28526	cluster_1
NW_004168270.1	55155	57319	NA_r728	.	+	55155	57319	0	1	2164	55150	cluster_1
NW_004167268.1	789	1824	NA_r2980	.	+	789	1824	0	1	1035	782	cluster_1
NW_004167511.1	555	2281	NA_r499	.	+	555	2281	0	1	1726	550	cluster_1
NW_004170512.1	48853	50183	NA_r6444	.	+	48853	50183	0	1	1330	48849	cluster_1
NW_004172229.1	27737	29078	NA_r545	.	+	27737	29078	0	1	1341	27735	cluster_1
NW_004168704.1	36321	38632	NA_r1306	.	+	36321	38632	0	1	2311	36318	cluster_1
NW_004172357.1	37357	38337	NA_r4988	.	+	37357	38337	0	1	980	37354	cluster_1
NW_004167237.1	125805	126693	NA_r4024	.	+	125805	126693	0	1	888	125804	cluster_1
NW_004167306.1	32822	34826	NA_r2949	.	+	32822	34826	0	1	2004	32819	cluster_1
NW_004168606.1	84098	84861	NA_r2956	.	+	84098	84861	0	1	763	84090	cluster_1
NW_004173461.1	2392	3846	NA_r686	.	+	2392	3846	0	1	1454	2390	cluster_1
NW_004167460.1	190449	192086	NA_r1749	.	+	190449	192086	0	1	1637	190448	cluster_1
NW_004167445.1	1172	2074	NA_r927	.	+	1172	2074	0	1	902	1171	cluster_1
NW_004174354.1	4311	5763	NA_r687	.	+	4311	5763	0	1	1452	4307	cluster_1
NW_004168099.1	13421	15791	NA_r1115	.	+	13421	15791	0	1	2370	13420	cluster_1
NW_004172594.1	40873	41961	NA_r1959	.	+	40873	41961	0	1	1088	40869	cluster_1
NW_004173114.1	26494	27793	NA_r3344	.	+	26494	27793	0	1	1299	26492	cluster_1
NW_004171116.1	23013	24899	NA_r3274	.	+	23013	24899	0	1	1886	23011	cluster_1
NW_004168076.1	142672	144160	NA_r2555	.	+	142672	144160	0	1	1488	142671	cluster_1
NW_004170408.1	86	1361	NA_r219	.	+	86	1361	0	1	1275	78	cluster_1
NW_004176779.1	6325	8066	NA_r2732	.	+	6325	8066	0	1	1741	6319	cluster_1
NW_004168918.1	100213	101226	NA_r1669	.	+	100213	101226	0	1	1013	100212	cluster_1
NW_004167009.1	58601	59355	NA_r3102	.	+	58601	59355	0	1	754	58596	cluster_1
NW_004168530.1	38878	39639	NA_r428	.	+	38878	39639	0	1	761	38875	cluster_1
NW_004167239.1	23715	24718	NA_r504	.	+	23715	24718	0	1	1003	23713	cluster_1
NW_004167196.1	178071	180369	NA_r1722	.	+	178071	180369	0	1	2298	178070	cluster_1
NW_004172678.1	12620	14303	NA_r639	.	+	12620	14303	0	1	1683	12619	cluster_1
NW_004168410.1	89091	90554	NA_r2037	.	+	89091	90554	0	1	1463	89083	cluster_1
NW_004169339.1	14207	16455	NA_r3395	.	+	14207	16455	0	1	2248	14206	cluster_1
NW_004179470.1	256	2723	NA_r1426	.	+	256	2723	0	1	2467	254	cluster_1
NW_004167030.1	15424	18028	NA_r1120	.	+	15424	18028	0	1	2604	15423	cluster_1
NW_004169781.1	48399	49974	NA_r1312	.	+	48399	49974	0	1	1575	48395	cluster_1
NW_004168093.1	66059	67793	NA_r2971	.	+	66059	67793	0	1	1734	66053	cluster_1
NW_004166953.1	322368	325946	NA_r273	.	+	322368	325946	0	1	3578	322365	cluster_1
NW_004170958.1	29276	30845	NA_r1600	.	+	29276	30845	0	1	1569	29274	cluster_1
NW_004172770.1	37319	39463	NA_r1391	.	+	37319	39463	0	1	2144	37316	cluster_1
NW_004170499.1	11420	12443	NA_r3751	.	+	11420	12443	0	1	1023	11419	cluster_1
NW_004168045.1	127500	128793	NA_r3137	.	+	127500	128793	0	1	1293	127499	cluster_1
NW_004166910.1	230552	232816	NA_r276	.	+	230552	232816	0	1	2264	230550	cluster_1
NW_004168794.1	74289	75046	NA_r3200	.	+	74289	75046	0	1	757	74282	cluster_1
NW_004168467.1	106733	108038	NA_r3505	.	+	106733	108038	0	1	1305	106732	cluster_1
NW_004175483.1	1	702	NA_r429	.	+	1	702	0	1	701	0	cluster_1
NW_004175765.1	1	1547	NA_r2039	.	+	1	1547	0	1	1546	0	cluster_1
NW_004170096.1	66684	67922	NA_r1110	.	+	66684	67922	0	1	1238	66678	cluster_1
NW_004175025.1	292	1387	NA_r928	.	+	292	1387	0	1	1095	290	cluster_1
NW_004171970.1	39449	41632	NA_r1899	.	+	39449	41632	0	1	2183	39446	cluster_1
NW_004170038.1	124	1710	NA_r448	.	+	124	1710	0	1	1586	123	cluster_1
NW_004175837.1	4023	5195	NA_r8817	.	+	4023	5195	0	1	1172	4019	cluster_1
NW_004170173.1	57997	59456	NA_r2034	.	+	57997	59456	0	1	1459	57992	cluster_1
NW_004169097.1	5064	6859	NA_r1033	.	+	5064	6859	0	1	1795	5059	cluster_1
NW_004170123.1	2796	3816	NA_r1586	.	+	2796	3816	0	1	1020	2794	cluster_1
NW_004166926.1	224637	226160	NA_r154	.	+	224637	226160	0	1	1523	224635	cluster_1
NW_004168111.1	3800	4765	NA_r2539	.	+	3800	4765	0	1	965	3797	cluster_1
NW_004169290.1	33892	35455	NA_r1247	.	+	33892	35455	0	1	1563	33889	cluster_1
NW_004171759.1	45743	48904	NA_r1667	.	+	45743	48904	0	1	3161	45739	cluster_1
NW_004167014.1	101296	103185	NA_r2277	.	+	101296	103185	0	1	1889	101295	cluster_1
NW_004169253.1	7611	8495	NA_r2205	.	+	7611	8495	0	1	884	7604	cluster_1
NW_004167299.1	215226	216170	NA_r1515	.	+	215226	216170	0	1	944	215224	cluster_1
NW_004170483.1	67748	69145	NA_r362	.	+	67748	69145	0	1	1397	67742	cluster_1
NW_004168006.1	59655	61400	NA_r495	.	+	59655	61400	0	1	1745	59650	cluster_1
NW_004168259.1	97192	98525	NA_r1378	.	+	97192	98525	0	1	1333	97183	cluster_1
NW_004166947.1	219005	219735	NA_r6332	.	+	219005	219735	0	1	730	219003	cluster_1
NW_004168281.1	19256	21803	NA_r582	.	+	19256	21803	0	1	2547	19255	cluster_1
NW_004168238.1	45413	46701	NA_r1794	.	+	45413	46701	0	1	1288	45409	cluster_1
NW_004168493.1	54847	56189	NA_r3934	.	+	54847	56189	0	1	1342	54842	cluster_1
NW_004172371.1	16271	17952	NA_r1030	.	+	16271	17952	0	1	1681	16270	cluster_1
NW_004173456.1	7359	8196	NA_r5080	.	+	7359	8196	0	1	837	7352	cluster_1
NW_004171932.1	46366	47119	NA_r5183	.	+	46366	47119	0	1	753	46362	cluster_1
NW_004174392.1	30329	32398	NA_r558	.	+	30329	32398	0	1	2069	30326	cluster_1
NW_004167122.1	30988	33047	NA_r846	.	+	30988	33047	0	1	2059	30985	cluster_1
NW_004168055.1	102379	105218	NA_r2007	.	+	102379	105218	0	1	2839	102378	cluster_1
NW_004167980.1	90843	91922	NA_r3390	.	+	90843	91922	0	1	1079	90834	cluster_1
NW_004167109.1	131430	132952	NA_r1957	.	+	131430	132952	0	1	1522	131429	cluster_1
NW_004167401.1	173664	174798	NA_r481	.	+	173664	174798	0	1	1134	173663	cluster_1
NW_004171170.1	57171	59038	NA_r1445	.	+	57171	59038	0	1	1867	57166	cluster_1
NW_004167248.1	24941	26272	NA_r143	.	+	24941	26272	0	1	1331	24939	cluster_1
NW_004170389.1	15745	16880	NA_r2634	.	+	15745	16880	0	1	1135	15744	cluster_1
NW_004168112.1	31553	32581	NA_r2991	.	+	31553	32581	0	1	1028	31550	cluster_1
NW_004169844.1	43006	44611	NA_r306	.	+	43006	44611	0	1	1605	43002	cluster_1
NW_004170512.1	16301	17569	NA_r2154	.	+	16301	17569	0	1	1268	16300	cluster_1
NW_004171716.1	34653	36116	NA_r357	.	+	34653	36116	0	1	1463	34650	cluster_1
NW_004170032.1	30303	32406	NA_r3712	.	+	30303	32406	0	1	2103	30300	cluster_1
NW_004167503.1	130965	133241	NA_r2656	.	+	130965	133241	0	1	2276	130964	cluster_1
NW_004167562.1	165	1402	NA_r1863	.	+	165	1402	0	1	1237	164	cluster_1
NW_004168669.1	118469	119563	NA_r5132	.	+	118469	119563	0	1	1094	118468	cluster_1
NW_004170250.1	910	1761	NA_r279	.	+	910	1761	0	1	851	901	cluster_1
NW_004171850.1	34361	35385	NA_r7351	.	+	34361	35385	0	1	1024	34358	cluster_1
NW_004168876.1	43352	43852	NA_r8646	.	+	43352	43852	0	1	500	43348	cluster_1
NW_004169191.1	39921	40829	NA_r2873	.	+	39921	40829	0	1	908	39918	cluster_1
NW_004170063.1	51636	53220	NA_r4333	.	+	51636	53220	0	1	1584	51631	cluster_1
NW_004169085.1	10544	11389	NA_r4226	.	+	10544	11389	0	1	845	10543	cluster_1
NW_004172899.1	19941	21966	NA_r203	.	+	19941	21966	0	1	2025	19940	cluster_1
NW_004168167.1	81685	83219	NA_r2149	.	+	81685	83219	0	1	1534	81677	cluster_1
NW_004167109.1	179043	180119	NA_r4742	.	+	179043	180119	0	1	1076	179042	cluster_1
NW_004168461.1	40078	41131	NA_r4111	.	+	40078	41131	0	1	1053	40074	cluster_1
NW_004169550.1	60001	61163	NA_r4594	.	+	60001	61163	0	1	1162	59995	cluster_1
NW_004170128.1	324	1746	NA_r5262	.	+	324	1746	0	1	1422	321	cluster_1
NW_004167673.1	92110	93234	NA_r2405	.	+	92110	93234	0	1	1124	92101	cluster_1
NW_004167539.1	70893	71670	NA_r3937	.	+	70893	71670	0	1	777	70886	cluster_1
NW_004175450.1	307	1436	NA_r260	.	+	307	1436	0	1	1129	304	cluster_1
NW_004168142.1	521	1282	NA_r4351	.	+	521	1282	0	1	761	516	cluster_1
NW_004167144.1	249829	250718	NA_r9025	.	+	249829	250718	0	1	889	249827	cluster_1
NW_004170218.1	11948	14126	NA_r891	.	+	11948	14126	0	1	2178	11947	cluster_1
NW_004168512.1	57912	59541	NA_r3146	.	+	57912	59541	0	1	1629	57907	cluster_1
NW_004172631.1	24936	25842	NA_r2023	.	+	24936	25842	0	1	906	24934	cluster_1
NW_004173699.1	19876	21158	NA_r391	.	+	19876	21158	0	1	1282	19875	cluster_1
NW_004166919.1	268669	269681	NA_r1278	.	+	268669	269681	0	1	1012	268667	cluster_1
NW_004171633.1	22942	26106	NA_r1269	.	+	22942	26106	0	1	3164	22940	cluster_1
NW_004167533.1	13322	15116	NA_r886	.	+	13322	15116	0	1	1794	13321	cluster_1
NW_004166972.1	73928	75657	NA_r1703	.	+	73928	75657	0	1	1729	73921	cluster_1
NW_004167019.1	210539	211909	NA_r2005	.	+	210539	211909	0	1	1370	210537	cluster_1
NW_004166878.1	167376	168407	NA_r6777	.	+	167376	168407	0	1	1031	167375	cluster_1
NW_004167715.1	57527	58688	NA	.	+	57527	58688	0	1	1161	57522	cluster_1
NW_004169269.1	20853	22351	NA_r1158	.	+	20853	22351	0	1	1498	20851	cluster_1
NW_004167328.1	89557	92802	NA_r1538	.	+	89557	92802	0	1	3245	89549	cluster_1
NW_004168109.1	103581	105051	NA_r1950	.	+	103581	105051	0	1	1470	103580	cluster_1
NW_004170256.1	67962	69556	NA_r3361	.	+	67962	69556	0	1	1594	67956	cluster_1
NW_004177833.1	13334	14614	NA_r100	.	+	13334	14614	0	1	1280	13333	cluster_1
NW_004173770.1	21743	22445	NA_r2204	.	+	21743	22445	0	1	702	21741	cluster_1
NW_004177420.1	9786	10726	NA_r2606	.	+	9786	10726	0	1	940	9777	cluster_1
NW_004166900.1	203585	204778	NA_r3904	.	+	203585	204778	0	1	1193	203583	cluster_1
NW_004169913.1	15419	18185	NA_r742	.	+	15419	18185	0	1	2766	15418	cluster_1
NW_004168490.1	17614	19265	NA_r1635	.	+	17614	19265	0	1	1651	17613	cluster_1
NW_004167786.1	152265	153673	NA_r1384	.	+	152265	153673	0	1	1408	152264	cluster_1
NW_004170109.1	30538	31583	NA_r3830	.	+	30538	31583	0	1	1045	30535	cluster_1
NW_004167649.1	72429	74854	NA_r2431	.	+	72429	74854	0	1	2425	72422	cluster_1
NW_004167893.1	92438	93319	NA_r2120	.	+	92438	93319	0	1	881	92429	cluster_1
NW_004173338.1	21016	22398	NA_r3241	.	+	21016	22398	0	1	1382	21014	cluster_1
NW_004172181.1	845	1848	NA_r1130	.	+	845	1848	0	1	1003	837	cluster_1
NW_004170638.1	24058	25449	NA_r2250	.	+	24058	25449	0	1	1391	24056	cluster_1
NW_004169684.1	9474	10470	NA_r1282	.	+	9474	10470	0	1	996	9465	cluster_1
NW_004168075.1	38916	39752	NA_r5691	.	+	38916	39752	0	1	836	38913	cluster_1
NW_004167486.1	30773	32292	NA_r3713	.	+	30773	32292	0	1	1519	30770	cluster_1
NW_004172248.1	34182	35390	NA_r1569	.	+	34182	35390	0	1	1208	34179	cluster_1
NW_004167499.1	17442	18631	NA_r2451	.	+	17442	18631	0	1	1189	17441	cluster_1
NW_004175771.1	14575	15859	NA_r3359	.	+	14575	15859	0	1	1284	14574	cluster_1
NW_004177385.1	8067	9394	NA_r2129	.	+	8067	9394	0	1	1327	8059	cluster_1
NW_004173349.1	38154	39195	NA_r192	.	+	38154	39195	0	1	1041	38151	cluster_1
NW_004170250.1	23655	24594	NA_r8815	.	+	23655	24594	0	1	939	23653	cluster_1
NW_004169390.1	14156	15104	NA_r2118	.	+	14156	15104	0	1	948	14155	cluster_1
NW_004174492.1	28883	30029	NA_r169	.	+	28883	30029	0	1	1146	28881	cluster_1
NW_004177567.1	8847	9853	NA_r972	.	+	8847	9853	0	1	1006	8839	cluster_1
NW_004167381.1	31899	33092	NA_r3404	.	+	31899	33092	0	1	1193	31896	cluster_1
NW_004168461.1	123863	124785	NA_r2845	.	+	123863	124785	0	1	922	123862	cluster_1
NW_004171901.1	33307	34669	NA_r683	.	+	33307	34669	0	1	1362	33304	cluster_1
NW_004167462.1	9560	12132	NA_r1140	.	+	9560	12132	0	1	2572	9551	cluster_1
NW_004168760.1	10404	12798	NA_r1659	.	+	10404	12798	0	1	2394	10403	cluster_1
NW_004168103.1	135834	137246	NA_r915	.	+	135834	137246	0	1	1412	135833	cluster_1
NW_004167419.1	110134	112817	NA_r599	.	+	110134	112817	0	1	2683	110133	cluster_1
NW_004174844.1	27876	29198	NA_r4343	.	+	27876	29198	0	1	1322	27874	cluster_1
NW_004170364.1	20119	21339	NA_r566	.	+	20119	21339	0	1	1220	20117	cluster_1
NW_004167888.1	25916	27193	NA_r1388	.	+	25916	27193	0	1	1277	25914	cluster_1
NW_004171901.1	41137	42351	NA_r1983	.	+	41137	42351	0	1	1214	41133	cluster_1
NW_004167049.1	209269	211368	NA_r1398	.	+	209269	211368	0	1	2099	209267	cluster_1
NW_004174096.1	23012	24205	NA_r1133	.	+	23012	24205	0	1	1193	23010	cluster_1
NW_004170622.1	4592	7081	NA_r2940	.	+	4592	7081	0	1	2489	4588	cluster_1
NW_004170195.1	40806	42346	NA_r1148	.	+	40806	42346	0	1	1540	40802	cluster_1
NW_004173276.1	14927	16654	NA_r825	.	+	14927	16654	0	1	1727	14926	cluster_1
NW_004171154.1	49705	51682	NA_r1927	.	+	49705	51682	0	1	1977	49701	cluster_1
NW_004168697.1	4516	6181	NA_r1930	.	+	4516	6181	0	1	1665	4512	cluster_1
NW_004167494.1	132319	134530	NA_r1091	.	+	132319	134530	0	1	2211	132318	cluster_1
NW_004169749.1	8276	9296	NA_r2178	.	+	8276	9296	0	1	1020	8268	cluster_1
NW_004167213.1	162455	164947	NA_r904	.	+	162455	164947	0	1	2492	162454	cluster_1
NW_004177137.1	14698	16680	NA_r2437	.	+	14698	16680	0	1	1982	14697	cluster_1
NW_004170544.1	13878	14890	NA_r1925	.	+	13878	14890	0	1	1012	13877	cluster_1
NW_004168897.1	87176	89361	NA_r1056	.	+	87176	89361	0	1	2185	87168	cluster_1
NW_004167112.1	126377	129304	NA_r765	.	+	126377	129304	0	1	2927	126376	cluster_1
NW_004167887.1	18560	19343	NA_r5329	.	+	18560	19343	0	1	783	18559	cluster_1
NW_004168515.1	96081	96931	NA_r2229	.	+	96081	96931	0	1	850	96072	cluster_1
NW_004167496.1	157215	158123	NA_r2336	.	+	157215	158123	0	1	908	157214	cluster_1
NW_004169740.1	35000	35752	NA_r7579	.	+	35000	35752	0	1	752	34997	cluster_1
NW_004166942.1	9496	12044	NA_r2836	.	+	9496	12044	0	1	2548	9487	cluster_1
NW_004168472.1	13138	14970	NA_r1024	.	+	13138	14970	0	1	1832	13137	cluster_1
NW_004172322.1	46662	48203	NA_r975	.	+	46662	48203	0	1	1541	46658	cluster_1
NW_004175751.1	12386	15049	NA_r787	.	+	12386	15049	0	1	2663	12385	cluster_1
NW_004169977.1	43668	44684	NA_r1321	.	+	43668	44684	0	1	1016	43664	cluster_1
NW_004169141.1	57797	58932	NA_r601	.	+	57797	58932	0	1	1135	57792	cluster_1
NW_004168103.1	60091	61304	NA_r1557	.	+	60091	61304	0	1	1213	60085	cluster_1
NW_004169694.1	66660	68148	NA_r3732	.	+	66660	68148	0	1	1488	66654	cluster_1
NW_004168317.1	123845	124982	NA_r767	.	+	123845	124982	0	1	1137	123844	cluster_1
NW_004167728.1	21902	22865	NA_r1376	.	+	21902	22865	0	1	963	21900	cluster_1
NW_004168259.1	119982	120733	NA_r4780	.	+	119982	120733	0	1	751	119981	cluster_1
NW_004168214.1	55275	56153	NA_r1205	.	+	55275	56153	0	1	878	55270	cluster_1
NW_004167442.1	15934	17566	NA_r1559	.	+	15934	17566	0	1	1632	15933	cluster_1
NW_004167554.1	177106	178398	NA_r2338	.	+	177106	178398	0	1	1292	177105	cluster_1
NW_004172405.1	37586	38743	NA_r97	.	+	37586	38743	0	1	1157	37583	cluster_1
NW_004170802.1	34626	36196	NA_r2709	.	+	34626	36196	0	1	1570	34623	cluster_1
NW_004167060.1	17197	19182	NA_r605	.	+	17197	19182	0	1	1985	17196	cluster_1
NW_004175462.1	25139	25827	NA_r4972	.	+	25139	25827	0	1	688	25137	cluster_1
NW_004168270.1	52414	54219	NA_r3402	.	+	52414	54219	0	1	1805	52409	cluster_1
NW_004167785.1	3749	5989	NA_r852	.	+	3749	5989	0	1	2240	3746	cluster_1
NW_004167158.1	174815	176037	NA_r2778	.	+	174815	176037	0	1	1222	174814	cluster_1
NW_004170548.1	57191	58893	NA_r2012	.	+	57191	58893	0	1	1702	57186	cluster_1
NW_004172167.1	49762	50926	NA_r4804	.	+	49762	50926	0	1	1164	49758	cluster_1
NW_004172499.1	2770	3761	NA_r5103	.	+	2770	3761	0	1	991	2768	cluster_1
NW_004174577.1	9843	11608	NA_r1369	.	+	9843	11608	0	1	1765	9834	cluster_1
NW_004174529.1	1416	3167	NA_r1864	.	+	1416	3167	0	1	1751	1415	cluster_1
NW_004169829.1	84423	85129	NA_r4248	.	+	84423	85129	0	1	706	84415	cluster_1
NW_004170358.1	72454	73465	NA_r2700	.	+	72454	73465	0	1	1011	72447	cluster_1
NW_004181015.1	5994	7139	NA_r548	.	+	5994	7139	0	1	1145	5989	cluster_1
NW_004174387.1	27131	27631	NA_r6534	.	+	27131	27631	0	1	500	27129	cluster_1
NW_004168680.1	12598	14110	NA_r1261	.	+	12598	14110	0	1	1512	12597	cluster_1
NW_004167999.1	151542	152042	NA_r15894	.	+	151542	152042	0	1	500	151541	cluster_1
NW_004174045.1	19008	20803	NA_r2028	.	+	19008	20803	0	1	1795	19007	cluster_1
NW_004167954.1	94116	95469	NA_r1713	.	+	94116	95469	0	1	1353	94107	cluster_1
NW_004171892.1	32487	34788	NA_r660	.	+	32487	34788	0	1	2301	32484	cluster_1
NW_004167302.1	182170	183770	NA_r2479	.	+	182170	183770	0	1	1600	182169	cluster_1
NW_004169183.1	1322	1822	NA_r3435	.	+	1322	1822	0	1	500	1321	cluster_1
NW_004167506.1	28554	29831	NA_r1366	.	+	28554	29831	0	1	1277	28552	cluster_1
NW_004167658.1	172704	173329	NA_r3422	.	+	172704	173329	0	1	625	172703	cluster_1
NW_004171033.1	24934	26402	NA_r4184	.	+	24934	26402	0	1	1468	24932	cluster_1
NW_004169977.1	48549	49440	NA_r2637	.	+	48549	49440	0	1	891	48545	cluster_1
NW_004167622.1	148684	151025	NA_r1987	.	+	148684	151025	0	1	2341	148683	cluster_1
NW_004167391.1	37761	38704	NA_r2646	.	+	37761	38704	0	1	943	37758	cluster_1
NW_004169337.1	74962	76400	NA_r749	.	+	74962	76400	0	1	1438	74955	cluster_1
NW_004176481.1	18385	19571	NA_r2295	.	+	18385	19571	0	1	1186	18384	cluster_1
NW_004172258.1	25399	26040	NA_r8008	.	+	25399	26040	0	1	641	25397	cluster_1
NW_004169151.1	26040	27437	NA_r1872	.	+	26040	27437	0	1	1397	26038	cluster_1
NW_004173256.1	5635	6771	NA_r2826	.	+	5635	6771	0	1	1136	5630	cluster_1
NW_004171417.1	30390	31690	NA_r4589	.	+	30390	31690	0	1	1300	30387	cluster_1
NW_004171375.1	56551	57702	NA_r1132	.	+	56551	57702	0	1	1151	56546	cluster_1
NW_004167090.1	267077	268878	NA_r2303	.	+	267077	268878	0	1	1801	267075	cluster_1
NW_004169609.1	75250	77312	NA_r1345	.	+	75250	77312	0	1	2062	75243	cluster_1
NW_004173770.1	8990	9752	NA_r4191	.	+	8990	9752	0	1	762	8982	cluster_1
NW_004168620.1	102175	103929	NA_r2737	.	+	102175	103929	0	1	1754	102174	cluster_1
NW_004170584.1	51749	52249	NA_r7786	.	+	51749	52249	0	1	500	51744	cluster_1
NW_004168719.1	89293	91505	NA_r638	.	+	89293	91505	0	1	2212	89285	cluster_1
NW_004166898.1	1766	2395	NA_r4339	.	+	1766	2395	0	1	629	1765	cluster_1
NW_004174007.1	25882	27754	NA_r2100	.	+	25882	27754	0	1	1872	25880	cluster_1
NW_004167351.1	191994	193256	NA_r933	.	+	191994	193256	0	1	1262	191993	cluster_1
NW_004170226.1	76430	77056	NA_r1360	.	+	76430	77056	0	1	626	76423	cluster_1
NW_004167000.1	312080	313763	NA_r1126	.	+	312080	313763	0	1	1683	312077	cluster_1
NW_004167561.1	3256	4318	NA_r2372	.	+	3256	4318	0	1	1062	3253	cluster_1
NW_004171957.1	367	2056	NA_r871	.	+	367	2056	0	1	1689	364	cluster_1
NW_004172668.1	10127	11303	NA_r2639	.	+	10127	11303	0	1	1176	10126	cluster_1
NW_004166902.1	18956	20418	NA_r2328	.	+	18956	20418	0	1	1462	18955	cluster_1
NW_004171882.1	19900	24344	NA_r586	.	+	19900	24344	0	1	4444	19899	cluster_1
NW_004168694.1	42003	43166	NA_r784	.	+	42003	43166	0	1	1163	41999	cluster_1
NW_004170681.1	30575	31328	NA_r706	.	+	30575	31328	0	1	753	30572	cluster_1
NW_004175419.1	5393	6281	NA_r1192	.	+	5393	6281	0	1	888	5388	cluster_1
NW_004170608.1	56658	57836	NA_r1	.	+	56658	57836	0	1	1178	56653	cluster_1
NW_004167553.1	138734	140684	NA_r644	.	+	138734	140684	0	1	1950	138733	cluster_1
NW_004167060.1	132478	135460	NA_r458	.	+	132478	135460	0	1	2982	132477	cluster_1
NW_004167888.1	8991	10752	NA_r1668	.	+	8991	10752	0	1	1761	8983	cluster_1
NW_004182071.1	2680	3180	NA_r5386	.	+	2680	3180	0	1	500	2678	cluster_1
NW_004170995.1	57108	58327	NA_r3710	.	+	57108	58327	0	1	1219	57103	cluster_1
NW_004168458.1	45121	47533	NA_r1642	.	+	45121	47533	0	1	2412	45117	cluster_1
NW_004167132.1	162763	164366	NA_r1211	.	+	162763	164366	0	1	1603	162762	cluster_1
NW_004168551.1	120610	122020	NA_r6502	.	+	120610	122020	0	1	1410	120609	cluster_1
NW_004168764.1	67937	69552	NA_r1867	.	+	67937	69552	0	1	1615	67931	cluster_1
NW_004167695.1	20696	21737	NA_r965	.	+	20696	21737	0	1	1041	20694	cluster_1
NW_004173564.1	57	1512	NA_r1770	.	+	57	1512	0	1	1455	52	cluster_1
NW_004171605.1	53634	55350	NA_r946	.	+	53634	55350	0	1	1716	53629	cluster_1
NW_004170954.1	45083	46080	NA_r3020	.	+	45083	46080	0	1	997	45079	cluster_1
NW_004168554.1	55658	57176	NA_r1083	.	+	55658	57176	0	1	1518	55653	cluster_1
NW_004169572.1	67838	69380	NA_r1891	.	+	67838	69380	0	1	1542	67832	cluster_1
NW_004169222.1	8567	10744	NA_r1466	.	+	8567	10744	0	1	2177	8559	cluster_1
NW_004170239.1	2430	3855	NA_r2071	.	+	2430	3855	0	1	1425	2428	cluster_1
NW_004175124.1	13522	14759	NA_r3809	.	+	13522	14759	0	1	1237	13521	cluster_1
NW_004171451.1	325	2139	NA_r1468	.	+	325	2139	0	1	1814	322	cluster_1
NW_004169405.1	2704	3654	NA_r383	.	+	2704	3654	0	1	950	2702	cluster_1
NW_004168729.1	55125	57554	NA_r1124	.	+	55125	57554	0	1	2429	55120	cluster_1
NW_004167119.1	3437	5591	NA_r1005	.	+	3437	5591	0	1	2154	3434	cluster_1
NW_004169197.1	92027	93697	NA_r1981	.	+	92027	93697	0	1	1670	92018	cluster_1
NW_004167423.1	124389	125391	NA_r1227	.	+	124389	125391	0	1	1002	124388	cluster_1
NW_004172603.1	7165	8744	NA_r2484	.	+	7165	8744	0	1	1579	7158	cluster_1
NW_004167842.1	94443	95922	NA_r2279	.	+	94443	95922	0	1	1479	94434	cluster_1
NW_004170505.1	57014	58572	NA_r856	.	+	57014	58572	0	1	1558	57009	cluster_1
NW_004167731.1	94991	96874	NA_r283	.	+	94991	96874	0	1	1883	94982	cluster_1
NW_004168978.1	31279	32208	NA_r5659	.	+	31279	32208	0	1	929	31276	cluster_1
NW_004172073.1	4967	6807	NA_r924	.	+	4967	6807	0	1	1840	4963	cluster_1
NW_004169641.1	74970	76091	NA_r1338	.	+	74970	76091	0	1	1121	74963	cluster_1
NW_004167535.1	85396	91119	NA_r246	.	+	85396	91119	0	1	5723	85388	cluster_1
NW_004173159.1	14875	17599	NA_r631	.	+	14875	17599	0	1	2724	14874	cluster_1
NW_004170479.1	55602	57208	NA_r295	.	+	55602	57208	0	1	1606	55597	cluster_1
NW_004170117.1	76765	78590	NA_r2542	.	+	76765	78590	0	1	1825	76758	cluster_1
NW_004167619.1	118872	120322	NA_r936	.	+	118872	120322	0	1	1450	118871	cluster_1
NW_004168736.1	116088	117073	NA_r1455	.	+	116088	117073	0	1	985	116087	cluster_1
NW_004170859.1	107	1365	NA_r327	.	+	107	1365	0	1	1258	106	cluster_1
NW_004168850.1	78096	79411	NA_r589	.	+	78096	79411	0	1	1315	78089	cluster_1
NW_004168196.1	4801	6869	NA_r1054	.	+	4801	6869	0	1	2068	4797	cluster_1
NW_004170953.1	2070	3164	NA_r2576	.	+	2070	3164	0	1	1094	2068	cluster_1
NW_004167473.1	141896	142900	NA_r1822	.	+	141896	142900	0	1	1004	141895	cluster_1
NW_004168737.1	67977	69271	NA_r602	.	+	67977	69271	0	1	1294	67971	cluster_1
NW_004168171.1	109264	110856	NA_r7343	.	+	109264	110856	0	1	1592	109263	cluster_1
NW_004173591.1	27837	28850	NA_r4091	.	+	27837	28850	0	1	1013	27835	cluster_1
NW_004167101.1	229473	230482	NA_r2370	.	+	229473	230482	0	1	1009	229471	cluster_1
NW_004168535.1	37696	38766	NA_r2529	.	+	37696	38766	0	1	1070	37693	cluster_1
NW_004168326.1	11998	13330	NA_r3829	.	+	11998	13330	0	1	1332	11997	cluster_1
NW_004171657.1	47541	49198	NA_r877	.	+	47541	49198	0	1	1657	47537	cluster_1
NW_004173960.1	25657	27894	NA_r1976	.	+	25657	27894	0	1	2237	25655	cluster_1
NW_004169324.1	75376	77336	NA_r3386	.	+	75376	77336	0	1	1960	75369	cluster_1
NW_004167493.1	2897	3657	NA_r1187	.	+	2897	3657	0	1	760	2895	cluster_1
NW_004172757.1	920	1549	NA_r9693	.	+	920	1549	0	1	629	911	cluster_1
NW_004175462.1	15001	17251	NA_r1242	.	+	15001	17251	0	1	2250	15000	cluster_1
NW_004175491.1	20875	21879	NA_r2504	.	+	20875	21879	0	1	1004	20873	cluster_1
NW_004170413.1	47843	49006	NA_r1329	.	+	47843	49006	0	1	1163	47839	cluster_1
NW_004171264.1	15157	16293	NA_r887	.	+	15157	16293	0	1	1136	15156	cluster_1
NW_004170996.1	5525	7771	NA_r325	.	+	5525	7771	0	1	2246	5520	cluster_1
NW_004171760.1	18060	19751	NA_r710	.	+	18060	19751	0	1	1691	18059	cluster_1
NW_004171777.1	1	968	NA_r339	.	+	1	968	0	1	967	0	cluster_1
NW_004169070.1	50927	52015	NA_r7214	.	+	50927	52015	0	1	1088	50922	cluster_1
NW_004169370.1	10005	12922	NA_r817	.	+	10005	12922	0	1	2917	10004	cluster_1
NW_004167904.1	175	2414	NA_r907	.	+	175	2414	0	1	2239	174	cluster_1
NW_004171542.1	29960	31574	NA_r2586	.	+	29960	31574	0	1	1614	29958	cluster_1
NW_004177672.1	5141	7046	NA_r1154	.	+	5141	7046	0	1	1905	5136	cluster_1
NW_004167045.1	2593	3859	NA_r1935	.	+	2593	3859	0	1	1266	2591	cluster_1
NW_004169098.1	34545	35818	NA_r1478	.	+	34545	35818	0	1	1273	34542	cluster_1
NW_004167170.1	181823	182843	NA_r1715	.	+	181823	182843	0	1	1020	181822	cluster_1
NW_004167105.1	10950	12042	NA_r3312	.	+	10950	12042	0	1	1092	10949	cluster_1
NW_004167425.1	199970	202107	NA_r1846	.	+	199970	202107	0	1	2137	199969	cluster_1
NW_004168021.1	21905	24008	NA_r378	.	+	21905	24008	0	1	2103	21903	cluster_1
NW_004168896.1	76102	77822	NA_r4264	.	+	76102	77822	0	1	1720	76095	cluster_1
NW_004173027.1	32241	34315	NA_r3412	.	+	32241	34315	0	1	2074	32238	cluster_1
NW_004169082.1	86219	88110	NA_r1967	.	+	86219	88110	0	1	1891	86211	cluster_1
NW_004172487.1	2571	4433	NA_r262	.	+	2571	4433	0	1	1862	2569	cluster_1
NW_004170629.1	19052	19859	NA_r1435	.	+	19052	19859	0	1	807	19051	cluster_1
NW_004167665.1	146760	148539	NA_r1389	.	+	146760	148539	0	1	1779	146759	cluster_1
NW_004168334.1	95643	97212	NA_r3521	.	+	95643	97212	0	1	1569	95634	cluster_1
NW_004167915.1	104154	106157	NA_r1092	.	+	104154	106157	0	1	2003	104153	cluster_1
NW_004167000.1	73457	74095	NA_r5193	.	+	73457	74095	0	1	638	73450	cluster_1
NW_004169480.1	13028	14125	NA_r2073	.	+	13028	14125	0	1	1097	13027	cluster_1
NW_004167198.1	61897	63240	NA_r1980	.	+	61897	63240	0	1	1343	61891	cluster_1
NW_004172210.1	49251	50014	NA_r7126	.	+	49251	50014	0	1	763	49247	cluster_1
NW_004167018.1	305799	306807	NA_r4398	.	+	305799	306807	0	1	1008	305796	cluster_1
NW_004171911.1	47998	49305	NA_r2002	.	+	47998	49305	0	1	1307	47994	cluster_1
NW_004173269.1	18944	20322	NA_r1777	.	+	18944	20322	0	1	1378	18943	cluster_1
NW_004169258.1	37888	38814	NA_r6790	.	+	37888	38814	0	1	926	37885	cluster_1
NW_004172210.1	45719	46470	NA_r3062	.	+	45719	46470	0	1	751	45715	cluster_1
NW_004167092.1	247640	249517	NA_r2110	.	+	247640	249517	0	1	1877	247638	cluster_1
NW_004170859.1	50627	51787	NA_r618	.	+	50627	51787	0	1	1160	50622	cluster_1
NW_004168440.1	106825	107855	NA_r1890	.	+	106825	107855	0	1	1030	106824	cluster_1
NW_004170151.1	75369	76661	NA_r2207	.	+	75369	76661	0	1	1292	75362	cluster_1
NW_004167369.1	28289	29326	NA_r9613	.	+	28289	29326	0	1	1037	28287	cluster_1
NW_004167101.1	187799	190368	NA_r1250	.	+	187799	190368	0	1	2569	187798	cluster_1
NW_004167518.1	73486	74329	NA_r3965	.	+	73486	74329	0	1	843	73479	cluster_1
NW_004174466.1	5085	6982	NA_r571	.	+	5085	6982	0	1	1897	5080	cluster_1
NW_004170614.1	54023	55680	NA_r3856	.	+	54023	55680	0	1	1657	54018	cluster_1
NW_004167033.1	283407	284432	NA_r2402	.	+	283407	284432	0	1	1025	283405	cluster_1
NW_004171701.1	154	1701	NA_r3731	.	+	154	1701	0	1	1547	153	cluster_1
NW_004168317.1	131140	133724	NA_r814	.	+	131140	133724	0	1	2584	131139	cluster_1
NW_004171691.1	46454	48518	NA_r1440	.	+	46454	48518	0	1	2064	46450	cluster_1
NW_004168811.1	81132	82899	NA_r2892	.	+	81132	82899	0	1	1767	81124	cluster_1
NW_004169781.1	14678	16274	NA_r1535	.	+	14678	16274	0	1	1596	14677	cluster_1
NW_004168838.1	4328	5379	NA_r2057	.	+	4328	5379	0	1	1051	4324	cluster_1
NW_004173950.1	33195	34230	NA_r4243	.	+	33195	34230	0	1	1035	33192	cluster_1
NW_004172265.1	24425	25689	NA_r2274	.	+	24425	25689	0	1	1264	24423	cluster_1
NW_004166956.1	39343	41167	NA_r1419	.	+	39343	41167	0	1	1824	39340	cluster_1
NW_004174686.1	24249	25296	NA_r1699	.	+	24249	25296	0	1	1047	24247	cluster_1
NW_004167442.1	131997	133211	NA_r2300	.	+	131997	133211	0	1	1214	131996	cluster_1
NW_004172249.1	41990	43530	NA_r1031	.	+	41990	43530	0	1	1540	41986	cluster_1
NW_004172169.1	31883	33301	NA_r2932	.	+	31883	33301	0	1	1418	31880	cluster_1
NW_004169095.1	68543	69483	NA_r4599	.	+	68543	69483	0	1	940	68537	cluster_1
NW_004168776.1	88372	90090	NA_r2063	.	+	88372	90090	0	1	1718	88364	cluster_1
NW_004177196.1	922	2353	NA_r5583	.	+	922	2353	0	1	1431	913	cluster_1
NW_004170803.1	12991	14189	NA_r3420	.	+	12991	14189	0	1	1198	12990	cluster_1
NW_004174598.1	29750	30685	NA_r3939	.	+	29750	30685	0	1	935	29748	cluster_1
NW_004173512.1	13626	14126	NA_r10932	.	+	13626	14126	0	1	500	13625	cluster_1
NW_004167875.1	74728	75518	NA_r4626	.	+	74728	75518	0	1	790	74721	cluster_1
NW_004167256.1	192733	193361	NA_r3291	.	+	192733	193361	0	1	628	192732	cluster_1
NW_004168425.1	21695	22332	NA_r7411	.	+	21695	22332	0	1	637	21693	cluster_1
NW_004169794.1	7738	9112	NA_r6626	.	+	7738	9112	0	1	1374	7731	cluster_1
NW_004171760.1	36158	37541	NA_r274	.	+	36158	37541	0	1	1383	36155	cluster_1
NW_004167203.1	136703	138425	NA_r2973	.	+	136703	138425	0	1	1722	136702	cluster_1
NW_004166876.1	108558	109567	NA_r372	.	+	108558	109567	0	1	1009	108557	cluster_1
NW_004167184.1	102814	104104	NA_r1159	.	+	102814	104104	0	1	1290	102813	cluster_1
NW_004170347.1	60081	60581	NA_r5667	.	+	60081	60581	0	1	500	60075	cluster_1
NW_004167021.1	224898	226074	NA_r590	.	+	224898	226074	0	1	1176	224896	cluster_1
NW_004172612.1	14885	16181	NA_r1771	.	+	14885	16181	0	1	1296	14884	cluster_1
NW_004177086.1	13425	14299	NA_r7382	.	+	13425	14299	0	1	874	13424	cluster_1
NW_004169462.1	48112	49390	NA_r3411	.	+	48112	49390	0	1	1278	48108	cluster_1
NW_004170742.1	21612	23127	NA_r1686	.	+	21612	23127	0	1	1515	21610	cluster_1
NW_004167381.1	164461	165700	NA_r4726	.	+	164461	165700	0	1	1239	164460	cluster_1
NW_004174974.1	4424	5899	NA_r350	.	+	4424	5899	0	1	1475	4420	cluster_1
NW_004168295.1	112757	114276	NA_r4262	.	+	112757	114276	0	1	1519	112756	cluster_1
NW_004167511.1	32460	33709	NA_r4776	.	+	32460	33709	0	1	1249	32457	cluster_1
NW_004170736.1	46232	48403	NA_r1394	.	+	46232	48403	0	1	2171	46228	cluster_1
NW_004172376.1	40640	41847	NA_r1563	.	+	40640	41847	0	1	1207	40636	cluster_1
NW_004167130.1	256727	257712	NA_r5162	.	+	256727	257712	0	1	985	256725	cluster_1
NW_004168015.1	149424	150943	NA_r1228	.	+	149424	150943	0	1	1519	149423	cluster_1
NW_004169619.1	86127	87575	NA_r3281	.	+	86127	87575	0	1	1448	86119	cluster_1
NW_004172179.1	1286	2796	NA_r2496	.	+	1286	2796	0	1	1510	1285	cluster_1
NW_004172540.1	33518	34308	NA_r4072	.	+	33518	34308	0	1	790	33515	cluster_1
NW_004171822.1	38690	39717	NA_r855	.	+	38690	39717	0	1	1027	38687	cluster_1
NW_004169248.1	33397	34403	NA_r3038	.	+	33397	34403	0	1	1006	33394	cluster_1
NW_004167434.1	104181	106112	NA_r3035	.	+	104181	106112	0	1	1931	104180	cluster_1
NW_004168419.1	78468	79469	NA_r487	.	+	78468	79469	0	1	1001	78461	cluster_1
NW_004167419.1	141052	142112	NA_r3622	.	+	141052	142112	0	1	1060	141051	cluster_1
NW_004173797.1	14028	15790	NA_r2893	.	+	14028	15790	0	1	1762	14027	cluster_1
NW_004167581.1	71970	73144	NA_r2501	.	+	71970	73144	0	1	1174	71963	cluster_1
NW_004168380.1	1996	3221	NA_r1090	.	+	1996	3221	0	1	1225	1995	cluster_1
NW_004167554.1	150175	151323	NA_r1880	.	+	150175	151323	0	1	1148	150174	cluster_1
NW_004170656.1	10891	12265	NA_r559	.	+	10891	12265	0	1	1374	10890	cluster_1
NW_004174038.1	32510	33714	NA_r2075	.	+	32510	33714	0	1	1204	32507	cluster_1
NW_004167020.1	113395	115259	NA_r2235	.	+	113395	115259	0	1	1864	113394	cluster_1
NW_004167992.1	3611	4528	NA_r1100	.	+	3611	4528	0	1	917	3608	cluster_1
NW_004172585.1	2829	3833	NA_r3145	.	+	2829	3833	0	1	1004	2827	cluster_1
NW_004168240.1	80011	81449	NA_r4433	.	+	80011	81449	0	1	1438	80003	cluster_1
NW_004168048.1	87008	88533	NA_r1982	.	+	87008	88533	0	1	1525	87000	cluster_1
NW_004175483.1	2408	3752	NA_r2746	.	+	2408	3752	0	1	1344	2406	cluster_1
NW_004168449.1	34437	35492	NA_r2695	.	+	34437	35492	0	1	1055	34434	cluster_1
NW_004167079.1	218704	219706	NA_r876	.	+	218704	219706	0	1	1002	218702	cluster_1
NW_004170563.1	11178	13271	NA_r1040	.	+	11178	13271	0	1	2093	11177	cluster_1
NW_004168693.1	1251	3159	NA_r1210	.	+	1251	3159	0	1	1908	1250	cluster_1
NW_004170087.1	67040	68139	NA_r1916	.	+	67040	68139	0	1	1099	67034	cluster_1
NW_004166867.1	172195	175087	NA_r233	.	+	172195	175087	0	1	2892	172194	cluster_1
NW_004169397.1	72870	74501	NA_r1380	.	+	72870	74501	0	1	1631	72863	cluster_1
NW_004175428.1	13467	14483	NA_r984	.	+	13467	14483	0	1	1016	13466	cluster_1
NW_004166868.1	343744	345632	NA_r1685	.	+	343744	345632	0	1	1888	343741	cluster_1
NW_004166908.1	3620	5616	NA_r1885	.	+	3620	5616	0	1	1996	3617	cluster_1
NW_004168173.1	104318	105710	NA_r1416	.	+	104318	105710	0	1	1392	104317	cluster_1
NW_004172582.1	7349	7849	NA_r8340	.	+	7349	7849	0	1	500	7342	cluster_1
NW_004173101.1	2693	3707	NA_r2069	.	+	2693	3707	0	1	1014	2691	cluster_1
NW_004169679.1	22080	23111	NA_r1958	.	+	22080	23111	0	1	1031	22078	cluster_1
NW_004170848.1	7506	8565	NA_r3065	.	+	7506	8565	0	1	1059	7499	cluster_1
NW_004168417.1	48525	49295	NA_r417	.	+	48525	49295	0	1	770	48521	cluster_1
NW_004171009.1	58630	60760	NA_r1643	.	+	58630	60760	0	1	2130	58625	cluster_1
NW_004166999.1	252477	253229	NA_r4820	.	+	252477	253229	0	1	752	252475	cluster_1
NW_004169598.1	21955	23359	NA_r8403	.	+	21955	23359	0	1	1404	21953	cluster_1
NW_004167980.1	81800	82925	NA_r1820	.	+	81800	82925	0	1	1125	81792	cluster_1
NW_004174326.1	26996	28937	NA_r2168	.	+	26996	28937	0	1	1941	26994	cluster_1
NW_004169374.1	7867	9075	NA_r2889	.	+	7867	9075	0	1	1208	7860	cluster_1
NW_004168797.1	21534	22736	NA_r4828	.	+	21534	22736	0	1	1202	21532	cluster_1
NW_004166921.1	293379	294956	NA_r603	.	+	293379	294956	0	1	1577	293377	cluster_1
NW_004167293.1	4368	5504	NA_r6006	.	+	4368	5504	0	1	1136	4364	cluster_1
NW_004176714.1	9164	11336	NA_r1062	.	+	9164	11336	0	1	2172	9155	cluster_1
NW_004174083.1	8808	10654	NA_r679	.	+	8808	10654	0	1	1846	8800	cluster_1
NW_004168656.1	50981	52488	NA_r2554	.	+	50981	52488	0	1	1507	50976	cluster_1
NW_004167855.1	56828	59005	NA_r1143	.	+	56828	59005	0	1	2177	56823	cluster_1
NW_004174974.1	1	1095	NA_r157	.	+	1	1095	0	1	1094	0	cluster_1
NW_004170299.1	32845	34151	NA_r2377	.	+	32845	34151	0	1	1306	32842	cluster_1
NW_004169147.1	10300	11427	NA_r514	.	+	10300	11427	0	1	1127	10299	cluster_1
NW_004168171.1	115960	116864	NA_r7289	.	+	115960	116864	0	1	904	115959	cluster_1
NW_004170522.1	53395	54562	NA_r358	.	+	53395	54562	0	1	1167	53390	cluster_1
NW_004170713.1	54382	56375	NA_r2454	.	+	54382	56375	0	1	1993	54377	cluster_1
NW_004169321.1	96130	97269	NA_r3456	.	+	96130	97269	0	1	1139	96121	cluster_1
NW_004167296.1	72848	73991	NA_r2840	.	+	72848	73991	0	1	1143	72841	cluster_1
NW_004168275.1	30689	31341	NA_r2759	.	+	30689	31341	0	1	652	30686	cluster_1
NW_004168873.1	47214	47970	NA_r1638	.	+	47214	47970	0	1	756	47210	cluster_1
NW_004168464.1	1598	2630	NA_r4056	.	+	1598	2630	0	1	1032	1597	cluster_1
NW_004170639.1	39316	41900	NA_r1028	.	+	39316	41900	0	1	2584	39313	cluster_1
NW_004172253.1	40379	41480	NA_r1231	.	+	40379	41480	0	1	1101	40375	cluster_1
NW_004167371.1	100590	101649	NA_r4708	.	+	100590	101649	0	1	1059	100589	cluster_1
NW_004169851.1	567	1708	NA_r973	.	+	567	1708	0	1	1141	562	cluster_1
NW_004167979.1	73778	74888	NA_r3496	.	+	73778	74888	0	1	1110	73771	cluster_1
NW_004176044.1	188	1226	NA_r1463	.	+	188	1226	0	1	1038	187	cluster_1
NW_004167419.1	144352	145533	NA_r2580	.	+	144352	145533	0	1	1181	144351	cluster_1
NW_004168913.1	11091	12424	NA_r2221	.	+	11091	12424	0	1	1333	11090	cluster_1
NW_004171563.1	56644	57419	NA_r572	.	+	56644	57419	0	1	775	56639	cluster_1
NW_004169969.1	80496	81192	NA_r5395	.	+	80496	81192	0	1	696	80488	cluster_1
NW_004167042.1	291810	293586	NA_r1576	.	+	291810	293586	0	1	1776	291808	cluster_1
NW_004171109.1	55244	56226	NA_r5872	.	+	55244	56226	0	1	982	55239	cluster_1
NW_004167220.1	232768	234405	NA_r2432	.	+	232768	234405	0	1	1637	232766	cluster_1
NW_004169219.1	17043	18411	NA_r2880	.	+	17043	18411	0	1	1368	17042	cluster_1
NW_004167298.1	144448	146430	NA_r1682	.	+	144448	146430	0	1	1982	144447	cluster_1
NW_004175261.1	25179	27025	NA_r1888	.	+	25179	27025	0	1	1846	25177	cluster_1
NW_004167710.1	19413	20615	NA_r2058	.	+	19413	20615	0	1	1202	19412	cluster_1
NW_004167870.1	41391	42761	NA_r3331	.	+	41391	42761	0	1	1370	41387	cluster_1
NW_004172151.1	8798	10068	NA_r3348	.	+	8798	10068	0	1	1270	8790	cluster_1
NW_004167233.1	11010	12255	NA_r2163	.	+	11010	12255	0	1	1245	11009	cluster_1
NW_004168692.1	14276	15944	NA_r2834	.	+	14276	15944	0	1	1668	14275	cluster_1
NW_004168733.1	74818	75822	NA_r5356	.	+	74818	75822	0	1	1004	74811	cluster_1
NW_004170157.1	15674	16868	NA_r750	.	+	15674	16868	0	1	1194	15673	cluster_1
NW_004168529.1	89556	91283	NA_r1670	.	+	89556	91283	0	1	1727	89548	cluster_1
NW_004169788.1	26973	27848	NA_r1627	.	+	26973	27848	0	1	875	26971	cluster_1
NW_004171308.1	59265	60632	NA_r3990	.	+	59265	60632	0	1	1367	59260	cluster_1
NW_004167485.1	45582	46993	NA_r2162	.	+	45582	46993	0	1	1411	45578	cluster_1
NW_004167091.1	135478	136814	NA_r1169	.	+	135478	136814	0	1	1336	135477	cluster_1
NW_004173588.1	34765	36028	NA_r4114	.	+	34765	36028	0	1	1263	34762	cluster_1
NW_004167553.1	124343	126146	NA_r1434	.	+	124343	126146	0	1	1803	124342	cluster_1
NW_004168295.1	80040	81289	NA_r5629	.	+	80040	81289	0	1	1249	80032	cluster_1
NW_004173217.1	10259	11049	NA_r6338	.	+	10259	11049	0	1	790	10258	cluster_1
NW_004178874.1	2871	4226	NA_r1303	.	+	2871	4226	0	1	1355	2869	cluster_1
NW_004173756.1	28266	29783	NA_r1695	.	+	28266	29783	0	1	1517	28264	cluster_1
NW_004166947.1	120403	121181	NA_r2563	.	+	120403	121181	0	1	778	120402	cluster_1
NW_004169780.1	28860	29744	NA_r179	.	+	28860	29744	0	1	884	28858	cluster_1
NW_004170157.1	77021	78480	NA_r3366	.	+	77021	78480	0	1	1459	77014	cluster_1
NW_004168502.1	86665	88288	NA_r2316	.	+	86665	88288	0	1	1623	86657	cluster_1
NW_004167725.1	165240	166069	NA_r4259	.	+	165240	166069	0	1	829	165239	cluster_1
NW_004167810.1	80407	83160	NA_r3025	.	+	80407	83160	0	1	2753	80399	cluster_1
NW_004173082.1	39340	40629	NA_r3924	.	+	39340	40629	0	1	1289	39337	cluster_1
NW_004176524.1	6565	8937	NA_r954	.	+	6565	8937	0	1	2372	6559	cluster_1
NW_004168629.1	85663	88977	NA_r1010	.	+	85663	88977	0	1	3314	85655	cluster_1
NW_004177178.1	383	2199	NA_r2121	.	+	383	2199	0	1	1816	380	cluster_1
NW_004167953.1	147079	148359	NA_r1603	.	+	147079	148359	0	1	1280	147078	cluster_1
NW_004167608.1	118917	121700	NA_r241	.	+	118917	121700	0	1	2783	118916	cluster_1
NW_004167063.1	18052	19091	NA_r3292	.	+	18052	19091	0	1	1039	18051	cluster_1
NW_004169496.1	92321	93194	NA_r5186	.	+	92321	93194	0	1	873	92312	cluster_1
NW_004166905.1	163855	164989	NA_r1452	.	+	163855	164989	0	1	1134	163854	cluster_1
NW_004172965.1	1159	2155	NA_r5699	.	+	1159	2155	0	1	996	1158	cluster_1
NW_004167345.1	3967	5345	NA_r5858	.	+	3967	5345	0	1	1378	3964	cluster_1
NW_004168608.1	11390	12144	NA_r5821	.	+	11390	12144	0	1	754	11389	cluster_1
NW_004177240.1	9918	10940	NA_r1355	.	+	9918	10940	0	1	1022	9909	cluster_1
NW_004168653.1	67377	68522	NA_r5556	.	+	67377	68522	0	1	1145	67371	cluster_1
NW_004168946.1	108794	109678	NA_r3370	.	+	108794	109678	0	1	884	108793	cluster_1
NW_004167632.1	152376	153002	NA_r10341	.	+	152376	153002	0	1	626	152375	cluster_1
NW_004168864.1	82170	82804	NA_r8525	.	+	82170	82804	0	1	634	82162	cluster_1
NW_004172692.1	31983	33135	NA_r3166	.	+	31983	33135	0	1	1152	31980	cluster_1
NW_004168332.1	119750	121396	NA_r3489	.	+	119750	121396	0	1	1646	119749	cluster_1
NW_004168296.1	127601	129122	NA_r2283	.	+	127601	129122	0	1	1521	127600	cluster_1
NW_004167011.1	216257	217942	NA_r2748	.	+	216257	217942	0	1	1685	216255	cluster_1
NW_004170903.1	1402	3363	NA_r4140	.	+	1402	3363	0	1	1961	1401	cluster_1
NW_004166955.1	304660	305708	NA_r1555	.	+	304660	305708	0	1	1048	304657	cluster_1
NW_004170785.1	4859	5964	NA_r3663	.	+	4859	5964	0	1	1105	4855	cluster_1
NW_004168874.1	72185	73699	NA_r1540	.	+	72185	73699	0	1	1514	72178	cluster_1
NW_004167445.1	95901	96768	NA_r4678	.	+	95901	96768	0	1	867	95892	cluster_1
NW_004167165.1	49943	51385	NA_r1038	.	+	49943	51385	0	1	1442	49939	cluster_1
NW_004170859.1	12979	14141	NA_r128	.	+	12979	14141	0	1	1162	12978	cluster_1
NW_004179671.1	2444	3322	NA_r404	.	+	2444	3322	0	1	878	2442	cluster_1
NW_004167595.1	69253	70513	NA_r850	.	+	69253	70513	0	1	1260	69247	cluster_1
NW_004168955.1	56423	57375	NA_r1860	.	+	56423	57375	0	1	952	56418	cluster_1
NW_004169744.1	40807	41841	NA_r2741	.	+	40807	41841	0	1	1034	40803	cluster_1
NW_004173489.1	18736	20626	NA_r5229	.	+	18736	20626	0	1	1890	18735	cluster_1
NW_004174197.1	5919	7443	NA_r1285	.	+	5919	7443	0	1	1524	5914	cluster_1
NW_004167623.1	168144	169714	NA_r3170	.	+	168144	169714	0	1	1570	168143	cluster_1
NW_004167879.1	16614	18474	NA_r3376	.	+	16614	18474	0	1	1860	16613	cluster_1
NW_004167429.1	85995	87105	NA_r2271	.	+	85995	87105	0	1	1110	85987	cluster_1
NW_004170977.1	53842	55089	NA_r2652	.	+	53842	55089	0	1	1247	53837	cluster_1
NW_004169537.1	68964	70348	NA_r607	.	+	68964	70348	0	1	1384	68958	cluster_1
NW_004172192.1	25142	27052	NA_r819	.	+	25142	27052	0	1	1910	25140	cluster_1
NW_004166979.1	80704	81863	NA_r1848	.	+	80704	81863	0	1	1159	80696	cluster_1
NW_004167082.1	103376	104507	NA_r768	.	+	103376	104507	0	1	1131	103375	cluster_1
NW_004167209.1	56186	57071	NA_r1402	.	+	56186	57071	0	1	885	56181	cluster_1
NW_004169347.1	31802	32890	NA_r6184	.	+	31802	32890	0	1	1088	31799	cluster_1
NW_004168024.1	2366	3506	NA_r3161	.	+	2366	3506	0	1	1140	2364	cluster_1
NW_004167274.1	116618	118773	NA_r1218	.	+	116618	118773	0	1	2155	116617	cluster_1
NW_004168427.1	37584	38649	NA_r2819	.	+	37584	38649	0	1	1065	37581	cluster_1
NW_004169552.1	80800	82184	NA_r4792	.	+	80800	82184	0	1	1384	80792	cluster_1
NW_004167383.1	186358	187115	NA_r3795	.	+	186358	187115	0	1	757	186357	cluster_1
NW_004168661.1	101803	102686	NA_r1087	.	+	101803	102686	0	1	883	101802	cluster_1
NW_004167361.1	77825	79801	NA_r1263	.	+	77825	79801	0	1	1976	77818	cluster_1
NW_004168309.1	55466	56129	NA_r6503	.	+	55466	56129	0	1	663	55461	cluster_1
NW_004166917.1	333333	334210	NA_r2019	.	+	333333	334210	0	1	877	333330	cluster_1
NW_004169170.1	70247	71088	NA_r7482	.	+	70247	71088	0	1	841	70240	cluster_1
NW_004171521.1	33379	34258	NA_r431	.	+	33379	34258	0	1	879	33376	cluster_1
NW_004166885.1	24685	25185	NA_r15912	.	+	24685	25185	0	1	500	24683	cluster_1
NW_004179671.1	8424	10034	NA_r171	.	+	8424	10034	0	1	1610	8416	cluster_1
NW_004168288.1	134812	136169	NA_r201	.	+	134812	136169	0	1	1357	134811	cluster_1
NW_004167298.1	100447	101829	NA_r4791	.	+	100447	101829	0	1	1382	100446	cluster_1
NW_004169996.1	76592	77733	NA_r2076	.	+	76592	77733	0	1	1141	76585	cluster_1
NW_004168486.1	10801	12047	NA_r2428	.	+	10801	12047	0	1	1246	10800	cluster_1
NW_004167136.1	80153	81625	NA_r1721	.	+	80153	81625	0	1	1472	80145	cluster_1
NW_004167416.1	187596	189850	NA_r2084	.	+	187596	189850	0	1	2254	187595	cluster_1
NW_004168571.1	86255	88120	NA_r4830	.	+	86255	88120	0	1	1865	86247	cluster_1
NW_004167410.1	129	902	NA_r2333	.	+	129	902	0	1	773	128	cluster_1
NW_004167416.1	202646	203871	NA_r1785	.	+	202646	203871	0	1	1225	202644	cluster_1
NW_004171196.1	23531	24286	NA_r516	.	+	23531	24286	0	1	755	23529	cluster_1
NW_004175490.1	10017	11029	NA_r580	.	+	10017	11029	0	1	1012	10016	cluster_1
NW_004169705.1	74211	75907	NA_r1501	.	+	74211	75907	0	1	1696	74204	cluster_1
NW_004171787.1	1829	2812	NA_r5426	.	+	1829	2812	0	1	983	1828	cluster_1
NW_004173699.1	33024	34720	NA_r2827	.	+	33024	34720	0	1	1696	33021	cluster_1
NW_004168280.1	8575	10253	NA_r4737	.	+	8575	10253	0	1	1678	8567	cluster_1
NW_004169269.1	95686	96762	NA_r1583	.	+	95686	96762	0	1	1076	95677	cluster_1
NW_004172977.1	42412	43377	NA_r653	.	+	42412	43377	0	1	965	42408	cluster_1
NW_004168107.1	12198	12950	NA_r2186	.	+	12198	12950	0	1	752	12197	cluster_1
NW_004168213.1	17013	17793	NA_r2640	.	+	17013	17793	0	1	780	17012	cluster_1
NW_004169376.1	38307	39104	NA_r1714	.	+	38307	39104	0	1	797	38304	cluster_1
NW_004174503.1	14658	15818	NA_r1947	.	+	14658	15818	0	1	1160	14657	cluster_1
NW_004170092.1	56534	57715	NA_r2655	.	+	56534	57715	0	1	1181	56529	cluster_1
NW_004168240.1	40851	41797	NA_r4625	.	+	40851	41797	0	1	946	40847	cluster_1
NW_004169125.1	13751	15218	NA_r2582	.	+	13751	15218	0	1	1467	13750	cluster_1
NW_004171977.1	49962	51187	NA_r1833	.	+	49962	51187	0	1	1225	49958	cluster_1
NW_004168401.1	72810	73874	NA_r3940	.	+	72810	73874	0	1	1064	72803	cluster_1
NW_004170016.1	56381	57570	NA_r1131	.	+	56381	57570	0	1	1189	56376	cluster_1
NW_004170492.1	45810	46897	NA_r1666	.	+	45810	46897	0	1	1087	45806	cluster_1
NW_004173127.1	6014	8112	NA_r2404	.	+	6014	8112	0	1	2098	6008	cluster_1
NW_004171286.1	57299	58188	NA_r5876	.	+	57299	58188	0	1	889	57294	cluster_1
NW_004170314.1	60213	61581	NA_r2665	.	+	60213	61581	0	1	1368	60207	cluster_1
NW_004167134.1	260376	261991	NA_r3999	.	+	260376	261991	0	1	1615	260374	cluster_1
NW_004170584.1	50314	51245	NA_r1142	.	+	50314	51245	0	1	931	50309	cluster_1
NW_004174662.1	9040	9961	NA_r5509	.	+	9040	9961	0	1	921	9031	cluster_1
NW_004167800.1	104497	105808	NA_r1683	.	+	104497	105808	0	1	1311	104496	cluster_1
NW_004168316.1	95092	95994	NA_r2613	.	+	95092	95994	0	1	902	95083	cluster_1
NW_004168416.1	11760	12679	NA_r2967	.	+	11760	12679	0	1	919	11759	cluster_1
NW_004170483.1	62289	63174	NA_r982	.	+	62289	63174	0	1	885	62283	cluster_1
NW_004167965.1	125241	126267	NA_r2608	.	+	125241	126267	0	1	1026	125240	cluster_1
NW_004173058.1	6688	7188	NA_r1932	.	+	6688	7188	0	1	500	6682	cluster_1
NW_004170988.1	39344	40520	NA_r1831	.	+	39344	40520	0	1	1176	39341	cluster_1
NW_004175816.1	17890	19038	NA_r3660	.	+	17890	19038	0	1	1148	17889	cluster_1
NW_004167251.1	207692	208692	NA_r1447	.	+	207692	208692	0	1	1000	207690	cluster_1
NW_004168573.1	57406	58166	NA_r4485	.	+	57406	58166	0	1	760	57401	cluster_1
NW_004168282.1	59015	61098	NA_r288	.	+	59015	61098	0	1	2083	59010	cluster_1
NW_004174187.1	8235	9535	NA_r1093	.	+	8235	9535	0	1	1300	8227	cluster_1
NW_004166959.1	167551	169045	NA_r2105	.	+	167551	169045	0	1	1494	167550	cluster_1
NW_004167246.1	231837	233076	NA_r1511	.	+	231837	233076	0	1	1239	231835	cluster_1
NW_004167893.1	109566	110727	NA_r1064	.	+	109566	110727	0	1	1161	109565	cluster_1
NW_004167948.1	97133	98196	NA_r2904	.	+	97133	98196	0	1	1063	97124	cluster_1
NW_004167417.1	115237	117177	NA_r1357	.	+	115237	117177	0	1	1940	115236	cluster_1
NW_004167820.1	93435	95219	NA_r3477	.	+	93435	95219	0	1	1784	93426	cluster_1
NW_004175130.1	13974	15903	NA_r4036	.	+	13974	15903	0	1	1929	13973	cluster_1
NW_004169878.1	78315	79075	NA_r7360	.	+	78315	79075	0	1	760	78308	cluster_1
NW_004166937.1	355863	357876	NA_r1411	.	+	355863	357876	0	1	2013	355860	cluster_1
NW_004174594.1	23854	25316	NA_r1952	.	+	23854	25316	0	1	1462	23852	cluster_1
NW_004172595.1	40273	40773	NA_r1900	.	+	40273	40773	0	1	500	40269	cluster_1
NW_004175808.1	727	2006	NA_r4156	.	+	727	2006	0	1	1279	720	cluster_1
NW_004171645.1	487	2275	NA_r2757	.	+	487	2275	0	1	1788	483	cluster_1
NW_004171877.1	46430	47575	NA_r411	.	+	46430	47575	0	1	1145	46426	cluster_1
NW_004170415.1	34134	34634	NA_r15724	.	+	34134	34634	0	1	500	34131	cluster_1
NW_004170755.1	26780	27567	NA_r3635	.	+	26780	27567	0	1	787	26778	cluster_1
NW_004171103.1	38546	39821	NA_r2538	.	+	38546	39821	0	1	1275	38543	cluster_1
NW_004168897.1	32416	33321	NA_r3391	.	+	32416	33321	0	1	905	32413	cluster_1
NW_004167597.1	33224	35098	NA_r916	.	+	33224	35098	0	1	1874	33221	cluster_1
NW_004173450.1	38196	38975	NA_r3711	.	+	38196	38975	0	1	779	38193	cluster_1
NW_004172841.1	20779	23808	NA_r676	.	+	20779	23808	0	1	3029	20777	cluster_1
NW_004172720.1	10357	11708	NA_r2994	.	+	10357	11708	0	1	1351	10356	cluster_1
NW_004169159.1	3601	4671	NA_r3458	.	+	3601	4671	0	1	1070	3598	cluster_1
NW_004168316.1	62966	63968	NA_r177	.	+	62966	63968	0	1	1002	62960	cluster_1
NW_004166902.1	134736	135626	NA_r3041	.	+	134736	135626	0	1	890	134735	cluster_1
NW_004167471.1	25915	27046	NA_r2188	.	+	25915	27046	0	1	1131	25913	cluster_1
NW_004171646.1	34689	36404	NA_r1700	.	+	34689	36404	0	1	1715	34686	cluster_1
NW_004174899.1	26358	27526	NA_r1181	.	+	26358	27526	0	1	1168	26356	cluster_1
NW_004167959.1	40537	41691	NA_r7462	.	+	40537	41691	0	1	1154	40533	cluster_1
NW_004170123.1	1	1022	NA_r3756	.	+	1	1022	0	1	1021	0	cluster_1
NW_004167383.1	52221	52971	NA_r705	.	+	52221	52971	0	1	750	52216	cluster_1
NW_004172660.1	41120	41997	NA_r2098	.	+	41120	41997	0	1	877	41116	cluster_1
NW_004170476.1	4215	6207	NA_r1457	.	+	4215	6207	0	1	1992	4211	cluster_1
NW_004172940.1	30744	31623	NA_r934	.	+	30744	31623	0	1	879	30741	cluster_1
NW_004167273.1	4616	5761	NA_r2017	.	+	4616	5761	0	1	1145	4612	cluster_1
NW_004167992.1	117727	119410	NA_r1978	.	+	117727	119410	0	1	1683	117726	cluster_1
NW_004170884.1	72	1324	NA_r28	.	+	72	1324	0	1	1252	65	cluster_1
NW_004167637.1	1213	3121	NA_r519	.	+	1213	3121	0	1	1908	1212	cluster_1
NW_004166965.1	13510	14458	NA_r5810	.	+	13510	14458	0	1	948	13509	cluster_1
NW_004171176.1	61351	62493	NA_r3642	.	+	61351	62493	0	1	1142	61345	cluster_1
NW_004167113.1	200685	201476	NA_r7370	.	+	200685	201476	0	1	791	200683	cluster_1
NW_004167246.1	135194	136474	NA_r2380	.	+	135194	136474	0	1	1280	135193	cluster_1
NW_004171699.1	39798	41240	NA_r826	.	+	39798	41240	0	1	1442	39795	cluster_1
NW_004167297.1	24840	26569	NA_r3365	.	+	24840	26569	0	1	1729	24838	cluster_1
NW_004168958.1	18708	19335	NA_r5808	.	+	18708	19335	0	1	627	18707	cluster_1
NW_004169324.1	94372	95477	NA_r3872	.	+	94372	95477	0	1	1105	94363	cluster_1
NW_004168668.1	8968	10101	NA_r355	.	+	8968	10101	0	1	1133	8960	cluster_1
NW_004170245.1	63908	64939	NA_r3104	.	+	63908	64939	0	1	1031	63902	cluster_1
NW_004169128.1	61508	62523	NA_r4701	.	+	61508	62523	0	1	1015	61502	cluster_1
NW_004168488.1	32238	33274	NA_r389	.	+	32238	33274	0	1	1036	32235	cluster_1
NW_004166896.1	343048	343968	NA_r1571	.	+	343048	343968	0	1	920	343045	cluster_1
NW_004171755.1	50413	51416	NA_r1879	.	+	50413	51416	0	1	1003	50408	cluster_1
NW_004173703.1	32016	33438	NA_r3298	.	+	32016	33438	0	1	1422	32013	cluster_1
NW_004167329.1	182594	183476	NA_r3672	.	+	182594	183476	0	1	882	182593	cluster_1
NW_004168223.1	27519	28450	NA_r866	.	+	27519	28450	0	1	931	27517	cluster_1
NW_004168182.1	2367	3517	NA_r3786	.	+	2367	3517	0	1	1150	2365	cluster_1
NW_004172721.1	32668	34278	NA_r1244	.	+	32668	34278	0	1	1610	32665	cluster_1
NW_004173045.1	6839	7590	NA_r1153	.	+	6839	7590	0	1	751	6833	cluster_1
NW_004170685.1	44524	46782	NA_r1361	.	+	44524	46782	0	1	2258	44520	cluster_1
NW_004167189.1	22501	23812	NA_r2905	.	+	22501	23812	0	1	1311	22499	cluster_1
NW_004168240.1	125711	127299	NA_r1297	.	+	125711	127299	0	1	1588	125710	cluster_1
NW_004167459.1	6994	8251	NA_r3309	.	+	6994	8251	0	1	1257	6988	cluster_1
NW_004167521.1	173198	174312	NA_r2751	.	+	173198	174312	0	1	1114	173197	cluster_1
NW_004166932.1	83504	84829	NA_r2609	.	+	83504	84829	0	1	1325	83496	cluster_1
NW_004168839.1	21187	21687	NA_r7993	.	+	21187	21687	0	1	500	21185	cluster_1
NW_004179017.1	10850	11840	NA_r2156	.	+	10850	11840	0	1	990	10849	cluster_1
NW_004170411.1	34918	36046	NA_r1324	.	+	34918	36046	0	1	1128	34915	cluster_1
NW_004167028.1	217352	219193	NA_r2123	.	+	217352	219193	0	1	1841	217350	cluster_1
NW_004168785.1	105462	106365	NA_r10633	.	+	105462	106365	0	1	903	105461	cluster_1
NW_004169965.1	66720	67771	NA_r3833	.	+	66720	67771	0	1	1051	66714	cluster_1
NW_004168535.1	29872	30622	NA_r4314	.	+	29872	30622	0	1	750	29870	cluster_1
NW_004171407.1	30794	31601	NA_r2418	.	+	30794	31601	0	1	807	30791	cluster_1
NW_004170040.1	605	1829	NA_r1996	.	+	605	1829	0	1	1224	599	cluster_1
NW_004168632.1	23372	25266	NA_r1792	.	+	23372	25266	0	1	1894	23370	cluster_1
NW_004167735.1	10835	12547	NA_r4120	.	+	10835	12547	0	1	1712	10834	cluster_1
NW_004167060.1	6484	7109	NA_r245	.	+	6484	7109	0	1	625	6478	cluster_1
NW_004172691.1	34776	36290	NA_r2136	.	+	34776	36290	0	1	1514	34773	cluster_1
NW_004175412.1	12548	14536	NA_r1117	.	+	12548	14536	0	1	1988	12547	cluster_1
NW_004169608.1	18029	18935	NA_r899	.	+	18029	18935	0	1	906	18028	cluster_1
NW_004169707.1	58442	59402	NA_r452	.	+	58442	59402	0	1	960	58437	cluster_1
NW_004167346.1	98836	100012	NA_r4480	.	+	98836	100012	0	1	1176	98827	cluster_1
NW_004173533.1	7205	9419	NA_r1050	.	+	7205	9419	0	1	2214	7198	cluster_1
NW_004173909.1	686	1977	NA_r986	.	+	686	1977	0	1	1291	680	cluster_1
NW_004168840.1	26375	27639	NA_r2182	.	+	26375	27639	0	1	1264	26373	cluster_1
NW_004167106.1	82950	84025	NA_r2138	.	+	82950	84025	0	1	1075	82942	cluster_1
NW_004169553.1	9239	10905	NA_r4965	.	+	9239	10905	0	1	1666	9230	cluster_1
NW_004175458.1	720	1777	NA_r4013	.	+	720	1777	0	1	1057	713	cluster_1
NW_004169344.1	154	1794	NA_r2217	.	+	154	1794	0	1	1640	153	cluster_1
NW_004168557.1	78209	79425	NA_r1066	.	+	78209	79425	0	1	1216	78202	cluster_1
NW_004167409.1	45726	46760	NA_r2251	.	+	45726	46760	0	1	1034	45722	cluster_1
NW_004169456.1	36303	37115	NA_r3580	.	+	36303	37115	0	1	812	36300	cluster_1
NW_004174277.1	29675	31177	NA_r3449	.	+	29675	31177	0	1	1502	29673	cluster_1
NW_004171122.1	27170	28245	NA_r2070	.	+	27170	28245	0	1	1075	27168	cluster_1
NW_004169029.1	71446	72864	NA_r4214	.	+	71446	72864	0	1	1418	71439	cluster_1
NW_004168466.1	18291	18928	NA_r7802	.	+	18291	18928	0	1	637	18290	cluster_1
NW_004173499.1	37082	38055	NA_r3806	.	+	37082	38055	0	1	973	37079	cluster_1
NW_004168410.1	33502	34420	NA_r875	.	+	33502	34420	0	1	918	33499	cluster_1
NW_004180618.1	3427	4586	NA_r2113	.	+	3427	4586	0	1	1159	3424	cluster_1
NW_004171162.1	11688	12188	NA_r5116	.	+	11688	12188	0	1	500	11687	cluster_1
NW_004167749.1	51054	51679	NA_r2021	.	+	51054	51679	0	1	625	51049	cluster_1
NW_004171174.1	50987	51997	NA_r2536	.	+	50987	51997	0	1	1010	50982	cluster_1
NW_004172377.1	7124	8071	NA_r4947	.	+	7124	8071	0	1	947	7117	cluster_1
NW_004167487.1	178570	179213	NA_r8015	.	+	178570	179213	0	1	643	178569	cluster_1
NW_004171432.1	28949	29575	NA_r1206	.	+	28949	29575	0	1	626	28947	cluster_1
NW_004168268.1	109088	110686	NA_r1897	.	+	109088	110686	0	1	1598	109087	cluster_1
NW_004167076.1	204037	204994	NA_r7137	.	+	204037	204994	0	1	957	204035	cluster_1
NW_004167045.1	261728	263004	NA_r1640	.	+	261728	263004	0	1	1276	261726	cluster_1
NW_004177043.1	17419	18425	NA_r3320	.	+	17419	18425	0	1	1006	17418	cluster_1
NW_004172622.1	42619	44159	NA_r4815	.	+	42619	44159	0	1	1540	42615	cluster_1
NW_004173009.1	41497	43156	NA_r2346	.	+	41497	43156	0	1	1659	41493	cluster_1
NW_004168782.1	1300	1800	NA_r11081	.	+	1300	1800	0	1	500	1299	cluster_1
NW_004167332.1	193754	194390	NA_r5825	.	+	193754	194390	0	1	636	193753	cluster_1
NW_004168291.1	3250	4618	NA_r3097	.	+	3250	4618	0	1	1368	3247	cluster_1
NW_004168481.1	117295	119066	NA_r5374	.	+	117295	119066	0	1	1771	117294	cluster_1
NW_004170241.1	7278	8624	NA_r2427	.	+	7278	8624	0	1	1346	7271	cluster_1
NW_004171929.1	14128	15418	NA_r2371	.	+	14128	15418	0	1	1290	14127	cluster_1
NW_004170030.1	61112	63740	NA_r1007	.	+	61112	63740	0	1	2628	61106	cluster_1
NW_004167771.1	107453	108338	NA_r2743	.	+	107453	108338	0	1	885	107452	cluster_1
NW_004176380.1	1001	2089	NA_r2680	.	+	1001	2089	0	1	1088	1000	cluster_1
NW_004169840.1	54255	55482	NA_r2169	.	+	54255	55482	0	1	1227	54250	cluster_1
NW_004168665.1	58617	60025	NA_r1270	.	+	58617	60025	0	1	1408	58612	cluster_1
NW_004168972.1	76623	77784	NA_r443	.	+	76623	77784	0	1	1161	76616	cluster_1
NW_004173982.1	16212	17800	NA_r3528	.	+	16212	17800	0	1	1588	16211	cluster_1
NW_004171254.1	43944	45150	NA_r4121	.	+	43944	45150	0	1	1206	43940	cluster_1
NW_004168024.1	10573	12324	NA_r4347	.	+	10573	12324	0	1	1751	10572	cluster_1
NW_004169011.1	312	1238	NA_r3134	.	+	312	1238	0	1	926	309	cluster_1
NW_004168228.1	79788	80997	NA_r4198	.	+	79788	80997	0	1	1209	79781	cluster_1
NW_004167123.1	163692	166022	NA_r2601	.	+	163692	166022	0	1	2330	163691	cluster_1
NW_004173419.1	34265	35016	NA_r4004	.	+	34265	35016	0	1	751	34262	cluster_1
NW_004168813.1	113273	114469	NA_r1674	.	+	113273	114469	0	1	1196	113272	cluster_1
NW_004167541.1	75592	76709	NA_r2825	.	+	75592	76709	0	1	1117	75585	cluster_1
NW_004166903.1	329493	331933	NA_r3542	.	+	329493	331933	0	1	2440	329490	cluster_1
NW_004175123.1	26693	27759	NA_r136	.	+	26693	27759	0	1	1066	26691	cluster_1
NW_004167046.1	261327	263014	NA_r2662	.	+	261327	263014	0	1	1687	261325	cluster_1
NW_004172877.1	6040	6540	NA_r10332	.	+	6040	6540	0	1	500	6034	cluster_1
NW_004166880.1	382809	383735	NA_r2230	.	+	382809	383735	0	1	926	382806	cluster_1
NW_004167035.1	159044	160442	NA_r4135	.	+	159044	160442	0	1	1398	159043	cluster_1
NW_004170145.1	34765	35635	NA_r3594	.	+	34765	35635	0	1	870	34762	cluster_1
NW_004174851.1	6891	7920	NA_r1410	.	+	6891	7920	0	1	1029	6885	cluster_1
NW_004174174.1	29829	30992	NA_r2766	.	+	29829	30992	0	1	1163	29827	cluster_1
NW_004167720.1	15403	16338	NA_r4790	.	+	15403	16338	0	1	935	15402	cluster_1
NW_004168619.1	23606	25122	NA_r914	.	+	23606	25122	0	1	1516	23604	cluster_1
NW_004167313.1	219422	220693	NA_r1052	.	+	219422	220693	0	1	1271	219420	cluster_1
NW_004169988.1	79601	80779	NA_r4558	.	+	79601	80779	0	1	1178	79594	cluster_1
NW_004168399.1	78653	80012	NA_r1655	.	+	78653	80012	0	1	1359	78646	cluster_1
NW_004172702.1	27813	29330	NA_r5155	.	+	27813	29330	0	1	1517	27811	cluster_1
NW_004167252.1	67235	68131	NA_r4859	.	+	67235	68131	0	1	896	67229	cluster_1
NW_004173036.1	37148	37781	NA_r4165	.	+	37148	37781	0	1	633	37145	cluster_1
NW_004171788.1	45525	46654	NA_r864	.	+	45525	46654	0	1	1129	45521	cluster_1
NW_004173271.1	26397	29315	NA_r1951	.	+	26397	29315	0	1	2918	26395	cluster_1
NW_004175644.1	12109	12942	NA_r4657	.	+	12109	12942	0	1	833	12108	cluster_1
NW_004172202.1	25763	26519	NA_r4841	.	+	25763	26519	0	1	756	25761	cluster_1
NW_004170371.1	7267	8155	NA_r3116	.	+	7267	8155	0	1	888	7260	cluster_1
NW_004171794.1	49619	50634	NA_r4636	.	+	49619	50634	0	1	1015	49615	cluster_1
NW_004169178.1	34314	35732	NA_r2531	.	+	34314	35732	0	1	1418	34311	cluster_1
NW_004169858.1	56836	58687	NA_r1745	.	+	56836	58687	0	1	1851	56831	cluster_1
NW_004176133.1	3189	4701	NA_r752	.	+	3189	4701	0	1	1512	3186	cluster_1
NW_004169232.1	1015	3452	NA_r3347	.	+	1015	3452	0	1	2437	1014	cluster_1
NW_004167165.1	222133	223997	NA_r2903	.	+	222133	223997	0	1	1864	222131	cluster_1
NW_004168584.1	120497	121677	NA_r3375	.	+	120497	121677	0	1	1180	120496	cluster_1
NW_004167287.1	93805	95193	NA_r2934	.	+	93805	95193	0	1	1388	93796	cluster_1
NW_004167052.1	8718	9468	NA_r5068	.	+	8718	9468	0	1	750	8710	cluster_1
NW_004167432.1	2483	3995	NA_r5102	.	+	2483	3995	0	1	1512	2481	cluster_1
NW_004173564.1	2271	3336	NA_r969	.	+	2271	3336	0	1	1065	2269	cluster_1
NW_004169015.1	38467	39861	NA_r475	.	+	38467	39861	0	1	1394	38464	cluster_1
NW_004167023.1	225950	227678	NA_r1254	.	+	225950	227678	0	1	1728	225948	cluster_1
NW_004168695.1	87692	88929	NA_r606	.	+	87692	88929	0	1	1237	87684	cluster_1
NW_004175754.1	20226	21809	NA_r2231	.	+	20226	21809	0	1	1583	20224	cluster_1
NW_004167595.1	63447	64197	NA_r2714	.	+	63447	64197	0	1	750	63441	cluster_1
NW_004169418.1	77792	78968	NA_r1223	.	+	77792	78968	0	1	1176	77785	cluster_1
NW_004170403.1	59089	60307	NA_r1456	.	+	59089	60307	0	1	1218	59084	cluster_1
NW_004168084.1	104611	105868	NA_r1151	.	+	104611	105868	0	1	1257	104610	cluster_1
NW_004173516.1	61	1854	NA_r597	.	+	61	1854	0	1	1793	55	cluster_1
NW_004169585.1	36489	38005	NA_r1437	.	+	36489	38005	0	1	1516	36486	cluster_1
NW_004170584.1	22271	23954	NA_r2068	.	+	22271	23954	0	1	1683	22269	cluster_1
NW_004169363.1	69952	71196	NA_r6408	.	+	69952	71196	0	1	1244	69946	cluster_1
NW_004166890.1	89596	90637	NA_r1943	.	+	89596	90637	0	1	1041	89588	cluster_1
NW_004179508.1	9252	10138	NA_r6430	.	+	9252	10138	0	1	886	9243	cluster_1
NW_004172164.1	4570	5803	NA_r1653	.	+	4570	5803	0	1	1233	4566	cluster_1
NW_004180809.1	114	1538	NA_r1633	.	+	114	1538	0	1	1424	113	cluster_1
NW_004170865.1	58276	59777	NA_r5058	.	+	58276	59777	0	1	1501	58271	cluster_1
NW_004168948.1	75346	76834	NA_r5254	.	+	75346	76834	0	1	1488	75339	cluster_1
NW_004168935.1	94729	95612	NA_r6650	.	+	94729	95612	0	1	883	94720	cluster_1
NW_004171910.1	28753	30362	NA_r3202	.	+	28753	30362	0	1	1609	28751	cluster_1
NW_004170522.1	60396	61629	NA_r557	.	+	60396	61629	0	1	1233	60390	cluster_1
NW_004167014.1	256046	257588	NA_r3612	.	+	256046	257588	0	1	1542	256044	cluster_1
NW_004166904.1	41041	42936	NA_r541	.	+	41041	42936	0	1	1895	41037	cluster_1
NW_004173331.1	5252	6560	NA_r2660	.	+	5252	6560	0	1	1308	5247	cluster_1
NW_004167341.1	10676	13004	NA_r1304	.	+	10676	13004	0	1	2328	10675	cluster_1
NW_004167564.1	133841	135127	NA_r3142	.	+	133841	135127	0	1	1286	133840	cluster_1
NW_004169084.1	20086	21300	NA_r3182	.	+	20086	21300	0	1	1214	20084	cluster_1
NW_004170682.1	1992	3232	NA_r2343	.	+	1992	3232	0	1	1240	1991	cluster_1
NW_004166942.1	188440	189649	NA_r4321	.	+	188440	189649	0	1	1209	188439	cluster_1
NW_004166927.1	22264	22899	NA_r3063	.	+	22264	22899	0	1	635	22262	cluster_1
NW_004168339.1	47655	48679	NA_r1372	.	+	47655	48679	0	1	1024	47651	cluster_1
NW_004171586.1	47301	48183	NA_r2643	.	+	47301	48183	0	1	882	47297	cluster_1
NW_004166873.1	141939	142821	NA_r4772	.	+	141939	142821	0	1	882	141938	cluster_1
NW_004167336.1	105760	106516	NA_r1405	.	+	105760	106516	0	1	756	105759	cluster_1
NW_004170631.1	41128	42332	NA_r3616	.	+	41128	42332	0	1	1204	41124	cluster_1
NW_004168293.1	76238	77263	NA_r2195	.	+	76238	77263	0	1	1025	76231	cluster_1
NW_004168236.1	16526	17783	NA_r3774	.	+	16526	17783	0	1	1257	16525	cluster_1
NW_004168376.1	62830	64007	NA_r2285	.	+	62830	64007	0	1	1177	62824	cluster_1
NW_004172315.1	21304	22581	NA_r2419	.	+	21304	22581	0	1	1277	21302	cluster_1
NW_004168297.1	81932	83185	NA_r7612	.	+	81932	83185	0	1	1253	81924	cluster_1
NW_004171151.1	35915	36802	NA_r4174	.	+	35915	36802	0	1	887	35912	cluster_1
NW_004167195.1	208756	210160	NA_r1692	.	+	208756	210160	0	1	1404	208754	cluster_1
NW_004168382.1	85767	86994	NA_r5686	.	+	85767	86994	0	1	1227	85759	cluster_1
NW_004173058.1	455	1621	NA_r2704	.	+	455	1621	0	1	1166	451	cluster_1
NW_004168291.1	56021	57683	NA_r4170	.	+	56021	57683	0	1	1662	56016	cluster_1
NW_004167118.1	19338	20464	NA_r1239	.	+	19338	20464	0	1	1126	19337	cluster_1
NW_004167242.1	3438	6209	NA_r1163	.	+	3438	6209	0	1	2771	3435	cluster_1
NW_004167334.1	62051	62703	NA_r7780	.	+	62051	62703	0	1	652	62045	cluster_1
NW_004169848.1	42495	43790	NA_r2439	.	+	42495	43790	0	1	1295	42491	cluster_1
NW_004170407.1	54030	55237	NA_r1804	.	+	54030	55237	0	1	1207	54025	cluster_1
NW_004172768.1	21719	23114	NA_r2831	.	+	21719	23114	0	1	1395	21717	cluster_1
NW_004171861.1	41097	42190	NA_r5198	.	+	41097	42190	0	1	1093	41093	cluster_1
NW_004168877.1	74679	75785	NA_r3656	.	+	74679	75785	0	1	1106	74672	cluster_1
NW_004168168.1	6927	9060	NA_r3216	.	+	6927	9060	0	1	2133	6921	cluster_1
NW_004167266.1	195717	197603	NA_r714	.	+	195717	197603	0	1	1886	195716	cluster_1
NW_004167006.1	75499	76774	NA_r3724	.	+	75499	76774	0	1	1275	75492	cluster_1
NW_004168559.1	42304	43182	NA_r2072	.	+	42304	43182	0	1	878	42300	cluster_1
NW_004169411.1	67549	68621	NA_r4782	.	+	67549	68621	0	1	1072	67543	cluster_1
NW_004168145.1	42216	43786	NA_r1528	.	+	42216	43786	0	1	1570	42212	cluster_1
NW_004171003.1	50216	51811	NA_r1702	.	+	50216	51811	0	1	1595	50211	cluster_1
NW_004168099.1	112661	113934	NA_r4177	.	+	112661	113934	0	1	1273	112660	cluster_1
NW_004171622.1	1925	4182	NA_r1750	.	+	1925	4182	0	1	2257	1924	cluster_1
NW_004170175.1	46924	47424	NA_r12462	.	+	46924	47424	0	1	500	46920	cluster_1
NW_004168341.1	14715	15465	NA_r5114	.	+	14715	15465	0	1	750	14714	cluster_1
NW_004173249.1	39992	40984	NA_r4055	.	+	39992	40984	0	1	992	39989	cluster_1
NW_004168931.1	98726	100016	NA_r2055	.	+	98726	100016	0	1	1290	98717	cluster_1
NW_004172298.1	41839	43652	NA_r859	.	+	41839	43652	0	1	1813	41835	cluster_1
NW_004176805.1	4538	5760	NA_r505	.	+	4538	5760	0	1	1222	4534	cluster_1
NW_004173611.1	26853	27887	NA_r3495	.	+	26853	27887	0	1	1034	26851	cluster_1
NW_004167461.1	44320	45549	NA_r2133	.	+	44320	45549	0	1	1229	44316	cluster_1
NW_004166882.1	410983	411483	NA_r14281	.	+	410983	411483	0	1	500	410979	cluster_1
NW_004170529.1	67740	68707	NA_r6466	.	+	67740	68707	0	1	967	67734	cluster_1
NW_004171549.1	55860	57685	NA_r3736	.	+	55860	57685	0	1	1825	55855	cluster_1
NW_004170587.1	52735	54142	NA_r3703	.	+	52735	54142	0	1	1407	52730	cluster_1
NW_004168014.1	150422	151442	NA_r1044	.	+	150422	151442	0	1	1020	150421	cluster_1
NW_004175618.1	16181	17513	NA_r3479	.	+	16181	17513	0	1	1332	16180	cluster_1
NW_004168700.1	3241	4131	NA_r2589	.	+	3241	4131	0	1	890	3238	cluster_1
NW_004170261.1	71343	72773	NA_r2781	.	+	71343	72773	0	1	1430	71336	cluster_1
NW_004168838.1	27310	29550	NA_r131	.	+	27310	29550	0	1	2240	27308	cluster_1
NW_004168723.1	3132	4884	NA_r4399	.	+	3132	4884	0	1	1752	3129	cluster_1
NW_004174858.1	9856	10815	NA_r2805	.	+	9856	10815	0	1	959	9847	cluster_1
NW_004168644.1	68358	70418	NA_r287	.	+	68358	70418	0	1	2060	68352	cluster_1
NW_004166908.1	132685	134158	NA_r950	.	+	132685	134158	0	1	1473	132684	cluster_1
NW_004168704.1	12523	13767	NA_r2122	.	+	12523	13767	0	1	1244	12522	cluster_1
NW_004167206.1	240056	241996	NA_r1990	.	+	240056	241996	0	1	1940	240054	cluster_1
NW_004168058.1	79061	79561	NA_r3197	.	+	79061	79561	0	1	500	79054	cluster_1
NW_004169522.1	89755	90548	NA_r4676	.	+	89755	90548	0	1	793	89747	cluster_1
NW_004170596.1	45904	46534	NA_r551	.	+	45904	46534	0	1	630	45900	cluster_1
NW_004170929.1	900	1909	NA_r3548	.	+	900	1909	0	1	1009	891	cluster_1
NW_004167459.1	148172	149663	NA_r1161	.	+	148172	149663	0	1	1491	148171	cluster_1
NW_004169677.1	19555	20877	NA_r2480	.	+	19555	20877	0	1	1322	19554	cluster_1
NW_004169142.1	56310	57393	NA_r5028	.	+	56310	57393	0	1	1083	56305	cluster_1
NW_004172596.1	22389	23764	NA_r1565	.	+	22389	23764	0	1	1375	22387	cluster_1
NW_004167526.1	167641	168870	NA_r4373	.	+	167641	168870	0	1	1229	167640	cluster_1
NW_004174774.1	26135	27356	NA_r1114	.	+	26135	27356	0	1	1221	26133	cluster_1
NW_004171516.1	27722	29347	NA_r524	.	+	27722	29347	0	1	1625	27720	cluster_1
NW_004166939.1	364020	364897	NA_r152	.	+	364020	364897	0	1	877	364017	cluster_1
NW_004169625.1	40320	41286	NA_r4113	.	+	40320	41286	0	1	966	40316	cluster_1
NW_004171008.1	3996	4746	NA_r1647	.	+	3996	4746	0	1	750	3993	cluster_1
NW_004169978.1	74837	76167	NA_r2802	.	+	74837	76167	0	1	1330	74830	cluster_1
NW_004169498.1	42661	43965	NA_r4844	.	+	42661	43965	0	1	1304	42657	cluster_1
NW_004171116.1	27259	28425	NA_r2190	.	+	27259	28425	0	1	1166	27257	cluster_1
NW_004172109.1	20494	21245	NA_r2689	.	+	20494	21245	0	1	751	20492	cluster_1
NW_004168894.1	83664	84945	NA_r874	.	+	83664	84945	0	1	1281	83656	cluster_1
NW_004174529.1	13601	14631	NA_r3566	.	+	13601	14631	0	1	1030	13600	cluster_1
NW_004167460.1	184458	185698	NA_r2895	.	+	184458	185698	0	1	1240	184457	cluster_1
NW_004170195.1	14346	15560	NA_r4340	.	+	14346	15560	0	1	1214	14345	cluster_1
NW_004170022.1	66905	68079	NA_r2780	.	+	66905	68079	0	1	1174	66899	cluster_1
NW_004169171.1	44	1759	NA_r5723	.	+	44	1759	0	1	1715	40	cluster_1
NW_004169214.1	69064	70528	NA_r3190	.	+	69064	70528	0	1	1464	69058	cluster_1
NW_004182775.1	68	1101	NA_r4014	.	+	68	1101	0	1	1033	62	cluster_1
NW_004174054.1	3438	5091	NA_r3720	.	+	3438	5091	0	1	1653	3435	cluster_1
NW_004173168.1	13075	14226	NA_r1032	.	+	13075	14226	0	1	1151	13074	cluster_1
NW_004167186.1	162286	163476	NA_r3308	.	+	162286	163476	0	1	1190	162285	cluster_1
NW_004168847.1	7555	8198	NA_r7808	.	+	7555	8198	0	1	643	7548	cluster_1
NW_004175856.1	11511	12562	NA_r6024	.	+	11511	12562	0	1	1051	11510	cluster_1
NW_004174847.1	14816	15828	NA_r7	.	+	14816	15828	0	1	1012	14815	cluster_1
NW_004170256.1	17712	19266	NA_r4023	.	+	17712	19266	0	1	1554	17711	cluster_1
NW_004167636.1	6427	7859	NA_r2685	.	+	6427	7859	0	1	1432	6421	cluster_1
NW_004168845.1	63079	63833	NA_r5020	.	+	63079	63833	0	1	754	63073	cluster_1
NW_004168695.1	90794	91544	NA_r6949	.	+	90794	91544	0	1	750	90785	cluster_1
NW_004167931.1	56763	57795	NA_r2528	.	+	56763	57795	0	1	1032	56758	cluster_1
NW_004169199.1	91	1248	NA_r4543	.	+	91	1248	0	1	1157	82	cluster_1
NW_004168262.1	33562	34694	NA_r2056	.	+	33562	34694	0	1	1132	33559	cluster_1
NW_004169048.1	92888	93664	NA_r6051	.	+	92888	93664	0	1	776	92879	cluster_1
NW_004167836.1	15244	16441	NA_r2750	.	+	15244	16441	0	1	1197	15243	cluster_1
NW_004170221.1	3480	4637	NA_r2856	.	+	3480	4637	0	1	1157	3477	cluster_1
NW_004167202.1	152935	154218	NA_r6802	.	+	152935	154218	0	1	1283	152934	cluster_1
NW_004167574.1	173107	173945	NA_r1708	.	+	173107	173945	0	1	838	173106	cluster_1
NW_004168293.1	104448	105619	NA_r4094	.	+	104448	105619	0	1	1171	104447	cluster_1
NW_004169741.1	55785	56696	NA_r164	.	+	55785	56696	0	1	911	55780	cluster_1
NW_004166889.1	214291	215218	NA_r6477	.	+	214291	215218	0	1	927	214289	cluster_1
NW_004169792.1	72335	73866	NA_r1762	.	+	72335	73866	0	1	1531	72328	cluster_1
NW_004168766.1	114284	115972	NA_r1868	.	+	114284	115972	0	1	1688	114283	cluster_1
NW_004173456.1	10888	11712	NA_r1832	.	+	10888	11712	0	1	824	10887	cluster_1
NW_004168640.1	78268	79559	NA_r1873	.	+	78268	79559	0	1	1291	78261	cluster_1
NW_004171188.1	46686	47442	NA_r587	.	+	46686	47442	0	1	756	46682	cluster_1
NW_004167086.1	8039	9054	NA_r1751	.	+	8039	9054	0	1	1015	8031	cluster_1
NW_004166916.1	347638	348347	NA_r7717	.	+	347638	348347	0	1	709	347635	cluster_1
NW_004171583.1	25522	26838	NA_r4668	.	+	25522	26838	0	1	1316	25520	cluster_1
NW_004169434.1	57630	58803	NA_r3424	.	+	57630	58803	0	1	1173	57625	cluster_1
NW_004167261.1	158	908	NA_r2009	.	+	158	908	0	1	750	157	cluster_1
NW_004167124.1	170020	171358	NA_r8604	.	+	170020	171358	0	1	1338	170019	cluster_1
NW_004167144.1	35381	36834	NA_r3031	.	+	35381	36834	0	1	1453	35378	cluster_1
NW_004167249.1	192535	193430	NA_r1488	.	+	192535	193430	0	1	895	192534	cluster_1
NW_004167588.1	46096	47225	NA_r6301	.	+	46096	47225	0	1	1129	46092	cluster_1
NW_004168078.1	102059	103415	NA_r522	.	+	102059	103415	0	1	1356	102058	cluster_1
NW_004167106.1	204035	206278	NA_r806	.	+	204035	206278	0	1	2243	204033	cluster_1
NW_004167578.1	85570	86204	NA_r6971	.	+	85570	86204	0	1	634	85562	cluster_1
NW_004172249.1	25915	27629	NA_r7219	.	+	25915	27629	0	1	1714	25913	cluster_1
NW_004167026.1	45134	45764	NA_r8198	.	+	45134	45764	0	1	630	45130	cluster_1
NW_004169503.1	50180	51660	NA_r1441	.	+	50180	51660	0	1	1480	50175	cluster_1
NW_004173248.1	32629	34582	NA_r1949	.	+	32629	34582	0	1	1953	32626	cluster_1
NW_004173001.1	39066	39566	NA_r11330	.	+	39066	39566	0	1	500	39063	cluster_1
NW_004167812.1	86885	88347	NA_r1769	.	+	86885	88347	0	1	1462	86877	cluster_1
NW_004167598.1	1572	2735	NA_r3397	.	+	1572	2735	0	1	1163	1571	cluster_1
NW_004167682.1	116596	117361	NA_r6855	.	+	116596	117361	0	1	765	116595	cluster_1
NW_004170504.1	8785	9852	NA_r1812	.	+	8785	9852	0	1	1067	8777	cluster_1
NW_004167364.1	144957	146994	NA_r1299	.	+	144957	146994	0	1	2037	144956	cluster_1
NW_004170694.1	51247	53247	NA_r1292	.	+	51247	53247	0	1	2000	51242	cluster_1
NW_004167696.1	133560	134310	NA_r6618	.	+	133560	134310	0	1	750	133559	cluster_1
NW_004166941.1	157284	158393	NA_r4088	.	+	157284	158393	0	1	1109	157283	cluster_1
NW_004168307.1	128429	130164	NA_r1098	.	+	128429	130164	0	1	1735	128428	cluster_1
NW_004169429.1	64824	65575	NA_r176	.	+	64824	65575	0	1	751	64818	cluster_1
NW_004167352.1	165723	167152	NA_r2455	.	+	165723	167152	0	1	1429	165722	cluster_1
NW_004170313.1	19294	20426	NA_r1948	.	+	19294	20426	0	1	1132	19293	cluster_1
NW_004171054.1	40867	43517	NA_r717	.	+	40867	43517	0	1	2650	40863	cluster_1
NW_004170195.1	11440	12206	NA_r5125	.	+	11440	12206	0	1	766	11439	cluster_1
NW_004173101.1	5728	6631	NA_r6944	.	+	5728	6631	0	1	903	5723	cluster_1
NW_004176865.1	12992	14251	NA_r2275	.	+	12992	14251	0	1	1259	12991	cluster_1
NW_004167444.1	10197	10999	NA_r9279	.	+	10197	10999	0	1	802	10196	cluster_1
NW_004171996.1	118	915	NA_r266	.	+	118	915	0	1	797	117	cluster_1
NW_004167574.1	6233	7989	NA_r4675	.	+	6233	7989	0	1	1756	6227	cluster_1
NW_004170213.1	45179	46348	NA_r3525	.	+	45179	46348	0	1	1169	45175	cluster_1
NW_004166955.1	127013	128301	NA_r3338	.	+	127013	128301	0	1	1288	127012	cluster_1
NW_004168785.1	34209	35444	NA_r3008	.	+	34209	35444	0	1	1235	34206	cluster_1
NW_004175571.1	15271	16883	NA_r1871	.	+	15271	16883	0	1	1612	15270	cluster_1
NW_004168365.1	8815	9862	NA_r5529	.	+	8815	9862	0	1	1047	8807	cluster_1
NW_004167678.1	43304	45034	NA_r4358	.	+	43304	45034	0	1	1730	43300	cluster_1
NW_004171458.1	50515	51140	NA_r1869	.	+	50515	51140	0	1	625	50510	cluster_1
NW_004171274.1	23481	25421	NA_r583	.	+	23481	25421	0	1	1940	23479	cluster_1
NW_004168603.1	80965	81889	NA_r525	.	+	80965	81889	0	1	924	80957	cluster_1
NW_004167684.1	2757	4055	NA_r4354	.	+	2757	4055	0	1	1298	2755	cluster_1
NW_004170298.1	21060	21685	NA_r4474	.	+	21060	21685	0	1	625	21058	cluster_1
NW_004175892.1	3568	4537	NA_r1612	.	+	3568	4537	0	1	969	3565	cluster_1
NW_004167886.1	64398	65629	NA_r976	.	+	64398	65629	0	1	1231	64392	cluster_1
NW_004167727.1	15839	17422	NA_r3448	.	+	15839	17422	0	1	1583	15838	cluster_1
NW_004168695.1	80655	82486	NA_r2417	.	+	80655	82486	0	1	1831	80647	cluster_1
NW_004177637.1	10453	11425	NA_r3880	.	+	10453	11425	0	1	972	10452	cluster_1
NW_004168572.1	1030	2066	NA_r4277	.	+	1030	2066	0	1	1036	1029	cluster_1
NW_004167601.1	173694	175705	NA_r2958	.	+	173694	175705	0	1	2011	173693	cluster_1
NW_004168853.1	11192	12327	NA_r1652	.	+	11192	12327	0	1	1135	11191	cluster_1
NW_004169421.1	12362	13991	NA_r2422	.	+	12362	13991	0	1	1629	12361	cluster_1
NW_004167555.1	49761	51089	NA_r6158	.	+	49761	51089	0	1	1328	49757	cluster_1
NW_004167984.1	52893	55018	NA_r2083	.	+	52893	55018	0	1	2125	52888	cluster_1
NW_004167760.1	105787	106830	NA_r1343	.	+	105787	106830	0	1	1043	105786	cluster_1
NW_004170917.1	18719	19647	NA_r1390	.	+	18719	19647	0	1	928	18718	cluster_1
NW_004167056.1	253261	253918	NA_r997	.	+	253261	253918	0	1	657	253259	cluster_1
NW_004171974.1	188	1837	NA_r2509	.	+	188	1837	0	1	1649	187	cluster_1
NW_004167624.1	177433	178309	NA_r48	.	+	177433	178309	0	1	876	177432	cluster_1
NW_004167306.1	179317	180619	NA_r1969	.	+	179317	180619	0	1	1302	179316	cluster_1
NW_004167416.1	36768	38063	NA_r2165	.	+	36768	38063	0	1	1295	36765	cluster_1
NW_004169664.1	16562	17320	NA_r8177	.	+	16562	17320	0	1	758	16561	cluster_1
NW_004168206.1	132141	134059	NA_r662	.	+	132141	134059	0	1	1918	132140	cluster_1
NW_004167605.1	166658	168556	NA_r1332	.	+	166658	168556	0	1	1898	166657	cluster_1
NW_004175842.1	18341	19534	NA_r3889	.	+	18341	19534	0	1	1193	18340	cluster_1
NW_004167345.1	157449	158322	NA_r4420	.	+	157449	158322	0	1	873	157448	cluster_1
NW_004168968.1	12589	13979	NA_r2466	.	+	12589	13979	0	1	1390	12588	cluster_1
NW_004168083.1	46322	47335	NA_r2835	.	+	46322	47335	0	1	1013	46318	cluster_1
NW_004168310.1	173	1209	NA_r2089	.	+	173	1209	0	1	1036	172	cluster_1
NW_004169562.1	13053	14507	NA_r1276	.	+	13053	14507	0	1	1454	13052	cluster_1
NW_004168283.1	59181	59943	NA_r5414	.	+	59181	59943	0	1	762	59176	cluster_1
NW_004167443.1	189750	191022	NA_r1080	.	+	189750	191022	0	1	1272	189749	cluster_1
NW_004170753.1	2590	4047	NA_r2507	.	+	2590	4047	0	1	1457	2588	cluster_1
NW_004170736.1	11317	12268	NA_r6349	.	+	11317	12268	0	1	951	11316	cluster_1
NW_004167036.1	279098	279974	NA_r900	.	+	279098	279974	0	1	876	279096	cluster_1
NW_004171901.1	51510	52964	NA_r1808	.	+	51510	52964	0	1	1454	51505	cluster_1
NW_004170941.1	64808	65837	NA_r3017	.	+	64808	65837	0	1	1029	64802	cluster_1
NW_004167200.1	125372	126404	NA_r5327	.	+	125372	126404	0	1	1032	125371	cluster_1
NW_004168896.1	96100	97111	NA_r747	.	+	96100	97111	0	1	1011	96091	cluster_1
NW_004167049.1	68882	69686	NA_r3546	.	+	68882	69686	0	1	804	68876	cluster_1
NW_004167657.1	72449	73978	NA_r4649	.	+	72449	73978	0	1	1529	72442	cluster_1
NW_004173018.1	37164	37915	NA_r3183	.	+	37164	37915	0	1	751	37161	cluster_1
NW_004169349.1	93028	93982	NA_r5107	.	+	93028	93982	0	1	954	93019	cluster_1
NW_004168227.1	85754	86832	NA_r3767	.	+	85754	86832	0	1	1078	85746	cluster_1
NW_004173143.1	34322	35072	NA_r1783	.	+	34322	35072	0	1	750	34319	cluster_1
NW_004167691.1	1933	2433	NA_r10099	.	+	1933	2433	0	1	500	1932	cluster_1
NW_004166892.1	404205	405868	NA_r6060	.	+	404205	405868	0	1	1663	404201	cluster_1
NW_004174535.1	5839	6727	NA_r343	.	+	5839	6727	0	1	888	5834	cluster_1
NW_004168112.1	144280	145785	NA_r2202	.	+	144280	145785	0	1	1505	144279	cluster_1
NW_004169356.1	701	1579	NA_r570	.	+	701	1579	0	1	878	694	cluster_1
NW_004168924.1	64816	66277	NA_r2966	.	+	64816	66277	0	1	1461	64810	cluster_1
NW_004172916.1	6368	7702	NA_r1013	.	+	6368	7702	0	1	1334	6362	cluster_1
NW_004169101.1	60831	61855	NA_r6993	.	+	60831	61855	0	1	1024	60825	cluster_1
NW_004166883.1	318729	319488	NA_r3878	.	+	318729	319488	0	1	759	318726	cluster_1
NW_004173597.1	36971	37974	NA_r1175	.	+	36971	37974	0	1	1003	36968	cluster_1
NW_004168289.1	97752	98463	NA_r8449	.	+	97752	98463	0	1	711	97743	cluster_1
NW_004166907.1	364190	365357	NA_r4331	.	+	364190	365357	0	1	1167	364187	cluster_1
NW_004168322.1	62307	63355	NA_r2814	.	+	62307	63355	0	1	1048	62301	cluster_1
NW_004169572.1	22842	23824	NA_r3750	.	+	22842	23824	0	1	982	22840	cluster_1
NW_004167530.1	120865	121741	NA_r1336	.	+	120865	121741	0	1	876	120864	cluster_1
NW_004173656.1	34893	35680	NA_r9438	.	+	34893	35680	0	1	787	34890	cluster_1
NW_004175316.1	152	1097	NA_r2941	.	+	152	1097	0	1	945	151	cluster_1
NW_004168199.1	22165	23469	NA_r1071	.	+	22165	23469	0	1	1304	22163	cluster_1
NW_004168559.1	2965	3895	NA_r5184	.	+	2965	3895	0	1	930	2963	cluster_1
NW_004167181.1	3513	4139	NA_r9925	.	+	3513	4139	0	1	626	3510	cluster_1
NW_004167637.1	178072	179153	NA_r2247	.	+	178072	179153	0	1	1081	178071	cluster_1
NW_004168502.1	9710	10343	NA_r12539	.	+	9710	10343	0	1	633	9701	cluster_1
NW_004170235.1	45704	47023	NA_r5782	.	+	45704	47023	0	1	1319	45700	cluster_1
NW_004168649.1	112290	113083	NA_r1763	.	+	112290	113083	0	1	793	112289	cluster_1
NW_004168470.1	118204	119215	NA_r4406	.	+	118204	119215	0	1	1011	118203	cluster_1
NW_004167025.1	123214	124610	NA_r2388	.	+	123214	124610	0	1	1396	123213	cluster_1
NW_004167384.1	57167	58274	NA_r737	.	+	57167	58274	0	1	1107	57162	cluster_1
NW_004169408.1	62906	64996	NA_r507	.	+	62906	64996	0	1	2090	62900	cluster_1
NW_004174319.1	10742	12387	NA_r857	.	+	10742	12387	0	1	1645	10741	cluster_1
NW_004167598.1	170701	171740	NA_r3773	.	+	170701	171740	0	1	1039	170700	cluster_1
NW_004167738.1	45930	46985	NA_r2918	.	+	45930	46985	0	1	1055	45926	cluster_1
NW_004168001.1	19889	20665	NA_r4650	.	+	19889	20665	0	1	776	19888	cluster_1
NW_004168612.1	102557	103431	NA_r4181	.	+	102557	103431	0	1	874	102556	cluster_1
NW_004169936.1	54200	55792	NA_r1617	.	+	54200	55792	0	1	1592	54195	cluster_1
NW_004172206.1	23395	24406	NA_r895	.	+	23395	24406	0	1	1011	23393	cluster_1
NW_004178184.1	12853	14054	NA_r4959	.	+	12853	14054	0	1	1201	12852	cluster_1
NW_004172020.1	30443	31348	NA_r1102	.	+	30443	31348	0	1	905	30440	cluster_1
NW_004169450.1	28353	29608	NA_r3304	.	+	28353	29608	0	1	1255	28351	cluster_1
NW_004167024.1	237577	238523	NA_r4054	.	+	237577	238523	0	1	946	237575	cluster_1
NW_004166906.1	377265	378454	NA_r4861	.	+	377265	378454	0	1	1189	377262	cluster_1
NW_004169971.1	41003	42185	NA_r3240	.	+	41003	42185	0	1	1182	40999	cluster_1
NW_004168370.1	86813	88068	NA_r4612	.	+	86813	88068	0	1	1255	86805	cluster_1
NW_004167319.1	53754	54715	NA_r2475	.	+	53754	54715	0	1	961	53749	cluster_1
NW_004168962.1	21396	22957	NA_r3106	.	+	21396	22957	0	1	1561	21394	cluster_1
NW_004175205.1	8678	10118	NA_r3364	.	+	8678	10118	0	1	1440	8670	cluster_1
NW_004167602.1	152823	153953	NA_r453	.	+	152823	153953	0	1	1130	152822	cluster_1
NW_004170054.1	37397	38148	NA_r4175	.	+	37397	38148	0	1	751	37394	cluster_1
NW_004172595.1	646	1798	NA_r3269	.	+	646	1798	0	1	1152	640	cluster_1
NW_004168698.1	89966	90853	NA_r1681	.	+	89966	90853	0	1	887	89958	cluster_1
NW_004168445.1	86016	87185	NA_r4901	.	+	86016	87185	0	1	1169	86008	cluster_1
NW_004172469.1	25222	26396	NA_r1675	.	+	25222	26396	0	1	1174	25220	cluster_1
NW_004170018.1	67742	68242	NA_r13219	.	+	67742	68242	0	1	500	67736	cluster_1
NW_004169127.1	74015	75022	NA_r1929	.	+	74015	75022	0	1	1007	74008	cluster_1
NW_004167953.1	127448	128659	NA_r1246	.	+	127448	128659	0	1	1211	127447	cluster_1
NW_004176051.1	15099	16019	NA_r5466	.	+	15099	16019	0	1	920	15098	cluster_1
NW_004168978.1	77120	78146	NA_r6215	.	+	77120	78146	0	1	1026	77113	cluster_1
NW_004169801.1	18614	19941	NA_r1799	.	+	18614	19941	0	1	1327	18613	cluster_1
NW_004169922.1	7070	8022	NA_r5893	.	+	7070	8022	0	1	952	7063	cluster_1
NW_004168349.1	13811	15100	NA_r556	.	+	13811	15100	0	1	1289	13810	cluster_1
NW_004174510.1	26366	27117	NA_r76	.	+	26366	27117	0	1	751	26364	cluster_1
NW_004168665.1	92123	93055	NA_r3665	.	+	92123	93055	0	1	932	92114	cluster_1
NW_004174175.1	3615	4944	NA_r3276	.	+	3615	4944	0	1	1329	3612	cluster_1
NW_004169073.1	83149	84134	NA_r1866	.	+	83149	84134	0	1	985	83141	cluster_1
NW_004167658.1	162517	164024	NA_r2197	.	+	162517	164024	0	1	1507	162516	cluster_1
NW_004170074.1	25454	26725	NA_r381	.	+	25454	26725	0	1	1271	25452	cluster_1
NW_004173046.1	1954	3518	NA_r2861	.	+	1954	3518	0	1	1564	1953	cluster_1
NW_004168945.1	22879	23631	NA_r5881	.	+	22879	23631	0	1	752	22877	cluster_1
NW_004173555.1	21487	22507	NA_r4145	.	+	21487	22507	0	1	1020	21485	cluster_1
NW_004169535.1	10738	11964	NA_r3379	.	+	10738	11964	0	1	1226	10737	cluster_1
NW_004169124.1	89845	91211	NA_r3887	.	+	89845	91211	0	1	1366	89837	cluster_1
NW_004171878.1	41929	43114	NA_r5195	.	+	41929	43114	0	1	1185	41925	cluster_1
NW_004169441.1	23952	25690	NA_r4185	.	+	23952	25690	0	1	1738	23950	cluster_1
NW_004168475.1	3980	4764	NA_r3669	.	+	3980	4764	0	1	784	3977	cluster_1
NW_004171848.1	36441	37196	NA_r3818	.	+	36441	37196	0	1	755	36438	cluster_1
NW_004168352.1	19044	20128	NA_r4039	.	+	19044	20128	0	1	1084	19043	cluster_1
NW_004170210.1	64267	65789	NA_r1514	.	+	64267	65789	0	1	1522	64261	cluster_1
NW_004171177.1	57006	58183	NA_r2747	.	+	57006	58183	0	1	1177	57001	cluster_1
NW_004172118.1	50398	50898	NA_r15446	.	+	50398	50898	0	1	500	50393	cluster_1
NW_004169811.1	78596	79826	NA_r2241	.	+	78596	79826	0	1	1230	78589	cluster_1
NW_004173248.1	26335	28310	NA_r2358	.	+	26335	28310	0	1	1975	26333	cluster_1
NW_004168517.1	7796	8677	NA_r348	.	+	7796	8677	0	1	881	7789	cluster_1
NW_004167594.1	182062	182993	NA_r5665	.	+	182062	182993	0	1	931	182061	cluster_1
NW_004166917.1	320273	321467	NA_r5019	.	+	320273	321467	0	1	1194	320270	cluster_1
NW_004167324.1	88436	89846	NA_r1472	.	+	88436	89846	0	1	1410	88428	cluster_1
NW_004172211.1	23707	24772	NA_r5566	.	+	23707	24772	0	1	1065	23705	cluster_1
NW_004172210.1	38488	40454	NA_r2877	.	+	38488	40454	0	1	1966	38485	cluster_1
NW_004166999.1	261350	262418	NA_r3436	.	+	261350	262418	0	1	1068	261348	cluster_1
NW_004172962.1	34703	35901	NA_r1537	.	+	34703	35901	0	1	1198	34700	cluster_1
NW_004170774.1	10224	11133	NA_r3189	.	+	10224	11133	0	1	909	10223	cluster_1
NW_004167554.1	63948	64823	NA_r10369	.	+	63948	64823	0	1	875	63942	cluster_1
NW_004170415.1	41809	42436	NA_r6788	.	+	41809	42436	0	1	627	41805	cluster_1
NW_004167184.1	83862	85351	NA_r3777	.	+	83862	85351	0	1	1489	83854	cluster_1
NW_004171663.1	53055	53833	NA_r9420	.	+	53055	53833	0	1	778	53050	cluster_1
NW_004175644.1	9893	10919	NA_r2510	.	+	9893	10919	0	1	1026	9884	cluster_1
NW_004166934.1	363927	364949	NA_r5474	.	+	363927	364949	0	1	1022	363924	cluster_1
NW_004173002.1	30557	32739	NA_r794	.	+	30557	32739	0	1	2182	30554	cluster_1
NW_004168457.1	68466	69698	NA_r3789	.	+	68466	69698	0	1	1232	68460	cluster_1
NW_004172578.1	6221	7346	NA_r3054	.	+	6221	7346	0	1	1125	6215	cluster_1
NW_004168763.1	115114	115746	NA_r6796	.	+	115114	115746	0	1	632	115113	cluster_1
NW_004167330.1	189980	190859	NA_r3775	.	+	189980	190859	0	1	879	189979	cluster_1
NW_004166999.1	249918	251080	NA_r800	.	+	249918	251080	0	1	1162	249916	cluster_1
NW_004169330.1	14201	15154	NA_r212	.	+	14201	15154	0	1	953	14200	cluster_1
NW_004171286.1	60347	61072	NA_r4869	.	+	60347	61072	0	1	725	60341	cluster_1
NW_004172276.1	5623	7171	NA_r1709	.	+	5623	7171	0	1	1548	5618	cluster_1
NW_004167126.1	245065	246334	NA_r3026	.	+	245065	246334	0	1	1269	245063	cluster_1
NW_004168637.1	85116	86006	NA_r317	.	+	85116	86006	0	1	890	85108	cluster_1
NW_004176244.1	21135	22047	NA_r533	.	+	21135	22047	0	1	912	21133	cluster_1
NW_004169325.1	77115	78369	NA_r944	.	+	77115	78369	0	1	1254	77108	cluster_1
NW_004166925.1	165742	167508	NA_r2041	.	+	165742	167508	0	1	1766	165741	cluster_1
NW_004168409.1	119548	120439	NA_r7035	.	+	119548	120439	0	1	891	119547	cluster_1
NW_004167940.1	11350	12614	NA_r4641	.	+	11350	12614	0	1	1264	11349	cluster_1
NW_004169073.1	75225	76730	NA_r420	.	+	75225	76730	0	1	1505	75218	cluster_1
NW_004167680.1	110729	111738	NA_r2649	.	+	110729	111738	0	1	1009	110728	cluster_1
NW_004167731.1	82124	84043	NA_r4631	.	+	82124	84043	0	1	1919	82116	cluster_1
NW_004171636.1	22675	23666	NA_r5766	.	+	22675	23666	0	1	991	22673	cluster_1
NW_004170876.1	65321	66342	NA_r1236	.	+	65321	66342	0	1	1021	65315	cluster_1
NW_004167517.1	152430	153713	NA_r3694	.	+	152430	153713	0	1	1283	152429	cluster_1
NW_004168429.1	128277	129167	NA_r3230	.	+	128277	129167	0	1	890	128276	cluster_1
NW_004166924.1	52349	53161	NA_r3610	.	+	52349	53161	0	1	812	52344	cluster_1
NW_004173275.1	8550	9300	NA_r4541	.	+	8550	9300	0	1	750	8542	cluster_1
NW_004173424.1	19194	19981	NA_r7096	.	+	19194	19981	0	1	787	19193	cluster_1
NW_004168645.1	110640	111647	NA_r1029	.	+	110640	111647	0	1	1007	110639	cluster_1
NW_004169436.1	58496	59932	NA_r1525	.	+	58496	59932	0	1	1436	58491	cluster_1
NW_004167186.1	177458	178844	NA_r4855	.	+	177458	178844	0	1	1386	177457	cluster_1
NW_004170623.1	8534	9584	NA_r2326	.	+	8534	9584	0	1	1050	8526	cluster_1
NW_004167003.1	11515	13195	NA_r926	.	+	11515	13195	0	1	1680	11514	cluster_1
NW_004168178.1	139012	140084	NA_r513	.	+	139012	140084	0	1	1072	139011	cluster_1
NW_004167697.1	102271	103382	NA_r6019	.	+	102271	103382	0	1	1111	102270	cluster_1
NW_004166877.1	318141	318966	NA_r2177	.	+	318141	318966	0	1	825	318138	cluster_1
NW_004168064.1	74364	75447	NA_r4183	.	+	74364	75447	0	1	1083	74357	cluster_1
NW_004168024.1	21988	22863	NA_r2	.	+	21988	22863	0	1	875	21986	cluster_1
NW_004167252.1	191258	192329	NA_r5394	.	+	191258	192329	0	1	1071	191257	cluster_1
NW_004167642.1	132817	133969	NA_r4860	.	+	132817	133969	0	1	1152	132816	cluster_1
NW_004176487.1	19309	20386	NA_r3353	.	+	19309	20386	0	1	1077	19308	cluster_1
NW_004168130.1	92521	93710	NA_r2982	.	+	92521	93710	0	1	1189	92512	cluster_1
NW_004166958.1	18812	20353	NA_r1185	.	+	18812	20353	0	1	1541	18811	cluster_1
NW_004173626.1	30770	31904	NA_r3108	.	+	30770	31904	0	1	1134	30767	cluster_1
NW_004170029.1	71645	72270	NA_r528	.	+	71645	72270	0	1	625	71638	cluster_1
NW_004173107.1	13460	13960	NA_r5954	.	+	13460	13960	0	1	500	13459	cluster_1
NW_004170944.1	52696	53603	NA_r3380	.	+	52696	53603	0	1	907	52691	cluster_1
NW_004170423.1	11240	12657	NA_r2692	.	+	11240	12657	0	1	1417	11239	cluster_1
NW_004174570.1	146	1408	NA_r6208	.	+	146	1408	0	1	1262	145	cluster_1
NW_004174545.1	11743	13412	NA_r3865	.	+	11743	13412	0	1	1669	11742	cluster_1
NW_004176215.1	6301	7714	NA_r5188	.	+	6301	7714	0	1	1413	6295	cluster_1
NW_004173973.1	32864	33942	NA_r3293	.	+	32864	33942	0	1	1078	32861	cluster_1
NW_004168260.1	6593	7660	NA_r1497	.	+	6593	7660	0	1	1067	6587	cluster_1
NW_004167878.1	41739	43209	NA_r2627	.	+	41739	43209	0	1	1470	41735	cluster_1
NW_004169329.1	96784	98192	NA_r1767	.	+	96784	98192	0	1	1408	96775	cluster_1
NW_004166976.1	43269	44908	NA_r3657	.	+	43269	44908	0	1	1639	43265	cluster_1
NW_004172387.1	13750	16836	NA_r880	.	+	13750	16836	0	1	3086	13749	cluster_1
NW_004167373.1	132724	133525	NA_r1558	.	+	132724	133525	0	1	801	132723	cluster_1
NW_004168075.1	73469	74739	NA_r4310	.	+	73469	74739	0	1	1270	73462	cluster_1
NW_004167045.1	244146	246314	NA_r578	.	+	244146	246314	0	1	2168	244144	cluster_1
NW_004167685.1	70311	71201	NA_r4917	.	+	70311	71201	0	1	890	70304	cluster_1
NW_004169758.1	9598	11322	NA_r4303	.	+	9598	11322	0	1	1724	9589	cluster_1
NW_004167277.1	147992	148996	NA_r497	.	+	147992	148996	0	1	1004	147991	cluster_1
NW_004167908.1	3610	4815	NA_r3383	.	+	3610	4815	0	1	1205	3607	cluster_1
NW_004171170.1	38142	39543	NA_r3621	.	+	38142	39543	0	1	1401	38139	cluster_1
NW_004169332.1	4936	6017	NA_r3907	.	+	4936	6017	0	1	1081	4932	cluster_1
NW_004166942.1	143877	144865	NA_r1302	.	+	143877	144865	0	1	988	143876	cluster_1
NW_004175776.1	214	1739	NA_r1461	.	+	214	1739	0	1	1525	212	cluster_1
NW_004168811.1	74065	76004	NA_r3782	.	+	74065	76004	0	1	1939	74058	cluster_1
NW_004167450.1	114694	115194	NA_r7897	.	+	114694	115194	0	1	500	114693	cluster_1
NW_004167857.1	62129	63339	NA_r471	.	+	62129	63339	0	1	1210	62123	cluster_1
NW_004170563.1	30811	32109	NA_r573	.	+	30811	32109	0	1	1298	30808	cluster_1
NW_004168051.1	107578	108078	NA_r14499	.	+	107578	108078	0	1	500	107577	cluster_1
NW_004166961.1	251220	252283	NA_r1646	.	+	251220	252283	0	1	1063	251218	cluster_1
NW_004166885.1	245213	246540	NA_r4142	.	+	245213	246540	0	1	1327	245211	cluster_1
NW_004166918.1	330200	331408	NA_r1965	.	+	330200	331408	0	1	1208	330197	cluster_1
NW_004167602.1	134714	136710	NA_r884	.	+	134714	136710	0	1	1996	134713	cluster_1
NW_004169411.1	56979	57479	NA_r8996	.	+	56979	57479	0	1	500	56974	cluster_1
NW_004167114.1	13436	14443	NA_r992	.	+	13436	14443	0	1	1007	13435	cluster_1
NW_004166884.1	257544	259219	NA_r3398	.	+	257544	259219	0	1	1675	257542	cluster_1
NW_004167783.1	7773	10957	NA_r256	.	+	7773	10957	0	1	3184	7766	cluster_1
NW_004170266.1	4905	6116	NA_r1851	.	+	4905	6116	0	1	1211	4901	cluster_1
NW_004172232.1	32224	33123	NA_r4658	.	+	32224	33123	0	1	899	32221	cluster_1
NW_004168036.1	53302	54270	NA_r1353	.	+	53302	54270	0	1	968	53297	cluster_1
NW_004174094.1	26709	27338	NA_r4702	.	+	26709	27338	0	1	629	26707	cluster_1
NW_004168154.1	9210	10104	NA_r1609	.	+	9210	10104	0	1	894	9201	cluster_1
NW_004167957.1	3325	3825	NA_r11114	.	+	3325	3825	0	1	500	3322	cluster_1
NW_004179121.1	9786	11133	NA_r5814	.	+	9786	11133	0	1	1347	9777	cluster_1
NW_004170486.1	24596	25614	NA_r2305	.	+	24596	25614	0	1	1018	24594	cluster_1
NW_004171380.1	4900	5947	NA_r4100	.	+	4900	5947	0	1	1047	4896	cluster_1
NW_004171778.1	52995	54460	NA_r3871	.	+	52995	54460	0	1	1465	52990	cluster_1
NW_004167031.1	272207	272838	NA_r7737	.	+	272207	272838	0	1	631	272205	cluster_1
NW_004167938.1	142567	144120	NA_r2429	.	+	142567	144120	0	1	1553	142566	cluster_1
NW_004181243.1	3018	4190	NA_r2690	.	+	3018	4190	0	1	1172	3015	cluster_1
NW_004167383.1	69732	70608	NA_r3867	.	+	69732	70608	0	1	876	69726	cluster_1
NW_004170643.1	59259	60554	NA_r3048	.	+	59259	60554	0	1	1295	59254	cluster_1
NW_004170491.1	41675	42886	NA_r2630	.	+	41675	42886	0	1	1211	41671	cluster_1
NW_004167256.1	84940	86311	NA_r1370	.	+	84940	86311	0	1	1371	84932	cluster_1
NW_004170037.1	1839	3620	NA_r1905	.	+	1839	3620	0	1	1781	1838	cluster_1
NW_004172684.1	27088	28394	NA_r2673	.	+	27088	28394	0	1	1306	27086	cluster_1
NW_004166998.1	231258	232523	NA_r4306	.	+	231258	232523	0	1	1265	231256	cluster_1
NW_004174825.1	3313	4570	NA_r2512	.	+	3313	4570	0	1	1257	3310	cluster_1
NW_004167179.1	97812	99121	NA_r912	.	+	97812	99121	0	1	1309	97803	cluster_1
NW_004168415.1	1533	3080	NA_r4581	.	+	1533	3080	0	1	1547	1532	cluster_1
NW_004172068.1	12439	13207	NA_r6295	.	+	12439	13207	0	1	768	12438	cluster_1
NW_004174435.1	3882	4884	NA_r5645	.	+	3882	4884	0	1	1002	3879	cluster_1
NW_004167674.1	9983	11198	NA_r2544	.	+	9983	11198	0	1	1215	9974	cluster_1
NW_004167295.1	172039	173022	NA_r925	.	+	172039	173022	0	1	983	172038	cluster_1
NW_004166877.1	368908	370110	NA_r2011	.	+	368908	370110	0	1	1202	368905	cluster_1
NW_004168359.1	115043	115543	NA_r2487	.	+	115043	115543	0	1	500	115042	cluster_1
NW_004170443.1	32587	33989	NA_r3426	.	+	32587	33989	0	1	1402	32584	cluster_1
NW_004170408.1	45172	46575	NA_r3125	.	+	45172	46575	0	1	1403	45168	cluster_1
NW_004168036.1	10569	11728	NA_r2807	.	+	10569	11728	0	1	1159	10568	cluster_1
NW_004171683.1	15612	17774	NA_r625	.	+	15612	17774	0	1	2162	15611	cluster_1
NW_004167477.1	63618	64577	NA_r6027	.	+	63618	64577	0	1	959	63612	cluster_1
NW_004171627.1	49632	51048	NA_r4129	.	+	49632	51048	0	1	1416	49628	cluster_1
NW_004173824.1	21824	23138	NA_r3255	.	+	21824	23138	0	1	1314	21822	cluster_1
NW_004171129.1	12481	13107	NA_r11534	.	+	12481	13107	0	1	626	12480	cluster_1
NW_004167074.1	215902	217394	NA_r3502	.	+	215902	217394	0	1	1492	215900	cluster_1
NW_004167131.1	90380	91190	NA_r8326	.	+	90380	91190	0	1	810	90371	cluster_1
NW_004167664.1	121479	122493	NA_r1026	.	+	121479	122493	0	1	1014	121478	cluster_1
NW_004170008.1	1290	2142	NA_r2173	.	+	1290	2142	0	1	852	1289	cluster_1
NW_004167004.1	212385	213010	NA_r1962	.	+	212385	213010	0	1	625	212383	cluster_1
NW_004169268.1	52107	54140	NA_r2549	.	+	52107	54140	0	1	2033	52102	cluster_1
NW_004167211.1	73979	75028	NA_r4969	.	+	73979	75028	0	1	1049	73972	cluster_1
NW_004167551.1	131496	132877	NA_r5792	.	+	131496	132877	0	1	1381	131495	cluster_1
NW_004176499.1	812	2336	NA_r1772	.	+	812	2336	0	1	1524	804	cluster_1
NW_004170939.1	12956	14188	NA_r4544	.	+	12956	14188	0	1	1232	12955	cluster_1
NW_004168160.1	134340	135774	NA_r3176	.	+	134340	135774	0	1	1434	134339	cluster_1
NW_004168291.1	11255	12272	NA_r3859	.	+	11255	12272	0	1	1017	11254	cluster_1
NW_004170643.1	51066	51964	NA_r5402	.	+	51066	51964	0	1	898	51061	cluster_1
NW_004168915.1	100378	102220	NA_r3815	.	+	100378	102220	0	1	1842	100377	cluster_1
NW_004167149.1	257622	258409	NA_r966	.	+	257622	258409	0	1	787	257620	cluster_1
NW_004170636.1	57840	59453	NA_r3024	.	+	57840	59453	0	1	1613	57835	cluster_1
NW_004172547.1	14939	16185	NA_r1791	.	+	14939	16185	0	1	1246	14938	cluster_1
NW_004171647.1	53266	54332	NA_r7084	.	+	53266	54332	0	1	1066	53261	cluster_1
NW_004166945.1	165166	166759	NA_r4071	.	+	165166	166759	0	1	1593	165165	cluster_1
NW_004170276.1	76029	76575	NA_r520	.	+	76029	76575	0	1	546	76022	cluster_1
NW_004168330.1	51513	52413	NA_r2906	.	+	51513	52413	0	1	900	51508	cluster_1
NW_004172545.1	17954	18831	NA_r32	.	+	17954	18831	0	1	877	17953	cluster_1
NW_004168413.1	1	1765	NA_r3551	.	+	1	1765	0	1	1764	0	cluster_1
NW_004171079.1	57524	59415	NA_r780	.	+	57524	59415	0	1	1891	57519	cluster_1
NW_004168079.1	113536	114591	NA_r2999	.	+	113536	114591	0	1	1055	113535	cluster_1
NW_004169748.1	24932	26761	NA_r4588	.	+	24932	26761	0	1	1829	24930	cluster_1
NW_004173431.1	5853	7496	NA_r1651	.	+	5853	7496	0	1	1643	5848	cluster_1
NW_004171884.1	24631	25131	NA_r4883	.	+	24631	25131	0	1	500	24629	cluster_1
NW_004168894.1	107240	108433	NA_r4252	.	+	107240	108433	0	1	1193	107239	cluster_1
NW_004167845.1	71651	72790	NA_r6781	.	+	71651	72790	0	1	1139	71644	cluster_1
NW_004167830.1	135189	136258	NA_r1906	.	+	135189	136258	0	1	1069	135188	cluster_1
NW_004174598.1	20493	21371	NA_r2434	.	+	20493	21371	0	1	878	20491	cluster_1
NW_004167264.1	229	1114	NA_r4623	.	+	229	1114	0	1	885	227	cluster_1
NW_004167052.1	235005	235793	NA_r1628	.	+	235005	235793	0	1	788	235003	cluster_1
NW_004168348.1	75888	77702	NA_r2581	.	+	75888	77702	0	1	1814	75881	cluster_1
NW_004168241.1	25539	26290	NA_r1664	.	+	25539	26290	0	1	751	25537	cluster_1
NW_004167574.1	146393	146893	NA_r4821	.	+	146393	146893	0	1	500	146392	cluster_1
NW_004168532.1	79410	80984	NA_r2515	.	+	79410	80984	0	1	1574	79403	cluster_1
NW_004172484.1	4795	6298	NA_r4591	.	+	4795	6298	0	1	1503	4791	cluster_1
NW_004170411.1	4702	5585	NA_r868	.	+	4702	5585	0	1	883	4698	cluster_1
NW_004167047.1	257222	258314	NA_r2094	.	+	257222	258314	0	1	1092	257220	cluster_1
NW_004166916.1	214382	215299	NA_r2119	.	+	214382	215299	0	1	917	214380	cluster_1
NW_004172585.1	492	1613	NA_r5528	.	+	492	1613	0	1	1121	488	cluster_1
NW_004166995.1	5270	7615	NA_r323	.	+	5270	7615	0	1	2345	5265	cluster_1
NW_004177780.1	316	1317	NA_r2545	.	+	316	1317	0	1	1001	313	cluster_1
NW_004176140.1	1	1120	NA_r917	.	+	1	1120	0	1	1119	0	cluster_1
NW_004173574.1	34995	35746	NA_r2598	.	+	34995	35746	0	1	751	34992	cluster_1
NW_004175759.1	3918	4947	NA_r6025	.	+	3918	4947	0	1	1029	3915	cluster_1
NW_004167143.1	132188	132963	NA_r4375	.	+	132188	132963	0	1	775	132187	cluster_1
NW_004167014.1	222824	224537	NA_r1146	.	+	222824	224537	0	1	1713	222822	cluster_1
NW_004173369.1	5943	7156	NA_r1349	.	+	5943	7156	0	1	1213	5938	cluster_1
NW_004171825.1	46840	48098	NA_r326	.	+	46840	48098	0	1	1258	46836	cluster_1
NW_004166916.1	306828	308862	NA_r1857	.	+	306828	308862	0	1	2034	306825	cluster_1
NW_004176297.1	19820	20833	NA_r1551	.	+	19820	20833	0	1	1013	19819	cluster_1
NW_004167487.1	18722	20357	NA_r3154	.	+	18722	20357	0	1	1635	18721	cluster_1
NW_004168306.1	1	1373	NA_r1835	.	+	1	1373	0	1	1372	0	cluster_1
NW_004178924.1	5069	6567	NA_r3215	.	+	5069	6567	0	1	1498	5064	cluster_1
NW_004170594.1	28567	29723	NA_r3133	.	+	28567	29723	0	1	1156	28565	cluster_1
NW_004171030.1	35862	37119	NA_r6565	.	+	35862	37119	0	1	1257	35859	cluster_1
NW_004167646.1	32349	33310	NA_r3019	.	+	32349	33310	0	1	961	32346	cluster_1
NW_004167904.1	128817	129824	NA_r5149	.	+	128817	129824	0	1	1007	128816	cluster_1
NW_004169504.1	29324	31221	NA_r2267	.	+	29324	31221	0	1	1897	29322	cluster_1
NW_004171756.1	13313	14085	NA_r5973	.	+	13313	14085	0	1	772	13312	cluster_1
NW_004177291.1	14015	15112	NA_r4022	.	+	14015	15112	0	1	1097	14014	cluster_1
NW_004170304.1	27318	28387	NA_r4773	.	+	27318	28387	0	1	1069	27316	cluster_1
NW_004175523.1	16277	17791	NA_r3131	.	+	16277	17791	0	1	1514	16276	cluster_1
NW_004175711.1	22340	23621	NA_r2914	.	+	22340	23621	0	1	1281	22338	cluster_1
NW_004167990.1	8677	9765	NA_r3536	.	+	8677	9765	0	1	1088	8669	cluster_1
NW_004169421.1	68953	70016	NA_r4366	.	+	68953	70016	0	1	1063	68947	cluster_1
NW_004168216.1	8695	9488	NA_r2683	.	+	8695	9488	0	1	793	8687	cluster_1
NW_004169154.1	53255	54309	NA_r6744	.	+	53255	54309	0	1	1054	53250	cluster_1
NW_004173329.1	2246	3466	NA_r718	.	+	2246	3466	0	1	1220	2244	cluster_1
NW_004168993.1	66981	67804	NA_r4646	.	+	66981	67804	0	1	823	66975	cluster_1
NW_004169973.1	1742	2474	NA_r6077	.	+	1742	2474	0	1	732	1741	cluster_1
NW_004170681.1	23607	24489	NA_r6483	.	+	23607	24489	0	1	882	23605	cluster_1
NW_004170006.1	368	1161	NA_r2776	.	+	368	1161	0	1	793	365	cluster_1
NW_004168539.1	122987	123886	NA_r5967	.	+	122987	123886	0	1	899	122986	cluster_1
NW_004167371.1	175830	176815	NA_r6685	.	+	175830	176815	0	1	985	175829	cluster_1
NW_004174586.1	19881	20381	NA_r6524	.	+	19881	20381	0	1	500	19880	cluster_1
NW_004176583.1	13038	13824	NA_r3804	.	+	13038	13824	0	1	786	13037	cluster_1
NW_004167975.1	9556	10696	NA_r6508	.	+	9556	10696	0	1	1140	9547	cluster_1
NW_004169127.1	83615	84789	NA_r3499	.	+	83615	84789	0	1	1174	83607	cluster_1
NW_004167258.1	55933	57122	NA_r3700	.	+	55933	57122	0	1	1189	55928	cluster_1
NW_004169443.1	46449	47980	NA_r4814	.	+	46449	47980	0	1	1531	46445	cluster_1
NW_004171251.1	6096	6596	NA_r8018	.	+	6096	6596	0	1	500	6090	cluster_1
NW_004168075.1	19049	19938	NA_r6897	.	+	19049	19938	0	1	889	19048	cluster_1
NW_004174223.1	9859	10913	NA_r5578	.	+	9859	10913	0	1	1054	9850	cluster_1
NW_004168050.1	83401	84622	NA_r1513	.	+	83401	84622	0	1	1221	83393	cluster_1
NW_004169227.1	85139	86594	NA_r4620	.	+	85139	86594	0	1	1455	85131	cluster_1
NW_004170470.1	32222	33881	NA_r2770	.	+	32222	33881	0	1	1659	32219	cluster_1
NW_004167251.1	14266	14766	NA_r10435	.	+	14266	14766	0	1	500	14265	cluster_1
NW_004167220.1	203510	204734	NA_r1834	.	+	203510	204734	0	1	1224	203508	cluster_1
NW_004167401.1	180116	181027	NA_r5753	.	+	180116	181027	0	1	911	180115	cluster_1
NW_004166870.1	497477	498747	NA_r675	.	+	497477	498747	0	1	1270	497473	cluster_1
NW_004167495.1	22004	23387	NA_r3044	.	+	22004	23387	0	1	1383	22002	cluster_1
NW_004167486.1	210	1329	NA_r3857	.	+	210	1329	0	1	1119	208	cluster_1
NW_004170988.1	54041	55153	NA_r2078	.	+	54041	55153	0	1	1112	54036	cluster_1
NW_004169747.1	41783	43146	NA_r4989	.	+	41783	43146	0	1	1363	41779	cluster_1
NW_004168132.1	34568	35607	NA_r4515	.	+	34568	35607	0	1	1039	34565	cluster_1
NW_004167542.1	98869	99792	NA_r5856	.	+	98869	99792	0	1	923	98860	cluster_1
NW_004168634.1	29498	30735	NA_r3674	.	+	29498	30735	0	1	1237	29496	cluster_1
NW_004166997.1	1	523	NA_r5942	.	+	1	523	0	1	522	0	cluster_1
NW_004173595.1	36484	37894	NA_r2595	.	+	36484	37894	0	1	1410	36481	cluster_1
NW_004168355.1	26364	27541	NA_r3472	.	+	26364	27541	0	1	1177	26362	cluster_1
NW_004168671.1	44854	45789	NA_r5756	.	+	44854	45789	0	1	935	44850	cluster_1
NW_004168825.1	2589	3217	NA_r7399	.	+	2589	3217	0	1	628	2587	cluster_1
NW_004167336.1	115	1279	NA_r5643	.	+	115	1279	0	1	1164	114	cluster_1
NW_004168610.1	104563	105573	NA_r1755	.	+	104563	105573	0	1	1010	104562	cluster_1
NW_004172935.1	9458	10584	NA_r7731	.	+	9458	10584	0	1	1126	9449	cluster_1
NW_004172388.1	37096	37902	NA_r6697	.	+	37096	37902	0	1	806	37093	cluster_1
NW_004175789.1	20301	21980	NA_r1325	.	+	20301	21980	0	1	1679	20299	cluster_1
NW_004168048.1	62526	63541	NA_r2349	.	+	62526	63541	0	1	1015	62520	cluster_1
NW_004169374.1	11798	12423	NA_r6244	.	+	11798	12423	0	1	625	11797	cluster_1
NW_004167011.1	171573	172630	NA_r4771	.	+	171573	172630	0	1	1057	171572	cluster_1
NW_004168901.1	23891	24774	NA_r3678	.	+	23891	24774	0	1	883	23889	cluster_1
NW_004170284.1	67715	68653	NA_r4160	.	+	67715	68653	0	1	938	67709	cluster_1
NW_004166968.1	331	956	NA_r3340	.	+	331	956	0	1	625	328	cluster_1
NW_004168135.1	53920	55969	NA_r872	.	+	53920	55969	0	1	2049	53915	cluster_1
NW_004168425.1	29683	30453	NA_r5958	.	+	29683	30453	0	1	770	29681	cluster_1
NW_004169834.1	53291	54318	NA_r1105	.	+	53291	54318	0	1	1027	53286	cluster_1
NW_004168377.1	40361	41322	NA_r1725	.	+	40361	41322	0	1	961	40357	cluster_1
NW_004172365.1	46808	47697	NA_r7365	.	+	46808	47697	0	1	889	46804	cluster_1
NW_004168675.1	73992	74492	NA_r14885	.	+	73992	74492	0	1	500	73985	cluster_1
NW_004168428.1	127253	128918	NA_r821	.	+	127253	128918	0	1	1665	127252	cluster_1
NW_004172373.1	41931	42648	NA_r4362	.	+	41931	42648	0	1	717	41927	cluster_1
NW_004167143.1	228751	229712	NA_r8368	.	+	228751	229712	0	1	961	228749	cluster_1
NW_004167432.1	153260	154941	NA_r2666	.	+	153260	154941	0	1	1681	153259	cluster_1
NW_004167405.1	7206	8265	NA_r2553	.	+	7206	8265	0	1	1059	7199	cluster_1
NW_004168800.1	1	1165	NA_r7188	.	+	1	1165	0	1	1164	0	cluster_1
NW_004170522.1	24010	25022	NA_r663	.	+	24010	25022	0	1	1012	24008	cluster_1
NW_004168967.1	25378	26945	NA_r5715	.	+	25378	26945	0	1	1567	25376	cluster_1
NW_004177371.1	224	1839	NA_r5026	.	+	224	1839	0	1	1615	222	cluster_1
NW_004174559.1	14360	15487	NA_r3638	.	+	14360	15487	0	1	1127	14359	cluster_1
NW_004174984.1	27938	28797	NA_r515	.	+	27938	28797	0	1	859	27936	cluster_1
NW_004170677.1	68616	69679	NA_r1908	.	+	68616	69679	0	1	1063	68610	cluster_1
NW_004169560.1	65634	67045	NA_r1240	.	+	65634	67045	0	1	1411	65628	cluster_1
NW_004168430.1	9215	10231	NA_r5206	.	+	9215	10231	0	1	1016	9206	cluster_1
NW_004167685.1	963	1844	NA_r16	.	+	963	1844	0	1	881	954	cluster_1
NW_004173662.1	16359	17652	NA_r4942	.	+	16359	17652	0	1	1293	16358	cluster_1
NW_004167362.1	45385	46153	NA_r7419	.	+	45385	46153	0	1	768	45381	cluster_1
NW_004172418.1	2214	3368	NA_r3597	.	+	2214	3368	0	1	1154	2212	cluster_1
NW_004167779.1	120223	121726	NA_r2578	.	+	120223	121726	0	1	1503	120222	cluster_1
NW_004170546.1	44826	45584	NA_r5260	.	+	44826	45584	0	1	758	44822	cluster_1
NW_004167351.1	201018	202084	NA_r1483	.	+	201018	202084	0	1	1066	201016	cluster_1
NW_004168010.1	82208	82865	NA_r8914	.	+	82208	82865	0	1	657	82200	cluster_1
NW_004168427.1	89489	90116	NA_r8089	.	+	89489	90116	0	1	627	89481	cluster_1
NW_004167129.1	35692	36833	NA_r4613	.	+	35692	36833	0	1	1141	35689	cluster_1
NW_004167725.1	154548	155948	NA_r3075	.	+	154548	155948	0	1	1400	154547	cluster_1
NW_004171205.1	3230	3858	NA_r5123	.	+	3230	3858	0	1	628	3227	cluster_1
NW_004167379.1	103214	103714	NA_r10827	.	+	103214	103714	0	1	500	103213	cluster_1
NW_004171441.1	41168	42975	NA_r2588	.	+	41168	42975	0	1	1807	41164	cluster_1
NW_004169803.1	39291	40194	NA_r3715	.	+	39291	40194	0	1	903	39288	cluster_1
NW_004167102.1	270335	271601	NA_r2866	.	+	270335	271601	0	1	1266	270333	cluster_1
NW_004167290.1	94851	96558	NA_r4154	.	+	94851	96558	0	1	1707	94842	cluster_1
NW_004168525.1	19414	20490	NA_r1889	.	+	19414	20490	0	1	1076	19413	cluster_1
NW_004171238.1	3023	3905	NA_r2902	.	+	3023	3905	0	1	882	3020	cluster_1
NW_004169959.1	56953	58056	NA_r4438	.	+	56953	58056	0	1	1103	56948	cluster_1
NW_004166868.1	435143	436219	NA_r1167	.	+	435143	436219	0	1	1076	435139	cluster_1
NW_004174429.1	30824	31738	NA_r865	.	+	30824	31738	0	1	914	30821	cluster_1
NW_004173051.1	10638	11614	NA_r4800	.	+	10638	11614	0	1	976	10637	cluster_1
NW_004169685.1	87557	88569	NA_r3211	.	+	87557	88569	0	1	1012	87549	cluster_1
NW_004172126.1	47886	48716	NA_r8439	.	+	47886	48716	0	1	830	47882	cluster_1
NW_004174192.1	320	947	NA_r6364	.	+	320	947	0	1	627	317	cluster_1
NW_004167452.1	66027	66692	NA_r5918	.	+	66027	66692	0	1	665	66021	cluster_1
NW_004169349.1	37447	38705	NA_r1067	.	+	37447	38705	0	1	1258	37444	cluster_1
NW_004167425.1	47320	49072	NA_r1191	.	+	47320	49072	0	1	1752	47316	cluster_1
NW_004169104.1	8345	9881	NA_r113	.	+	8345	9881	0	1	1536	8337	cluster_1
NW_004168199.1	47237	49000	NA_r1035	.	+	47237	49000	0	1	1763	47233	cluster_1
NW_004167816.1	142486	143658	NA_r1046	.	+	142486	143658	0	1	1172	142485	cluster_1
NW_004171138.1	23581	24758	NA_r8607	.	+	23581	24758	0	1	1177	23579	cluster_1
NW_004166922.1	372204	373961	NA_r2366	.	+	372204	373961	0	1	1757	372201	cluster_1
NW_004175085.1	58	933	NA_r2413	.	+	58	933	0	1	875	53	cluster_1
NW_004167082.1	92240	93462	NA_r4029	.	+	92240	93462	0	1	1222	92231	cluster_1
NW_004168089.1	139972	140728	NA_r3539	.	+	139972	140728	0	1	756	139971	cluster_1
NW_004166977.1	237014	238970	NA_r761	.	+	237014	238970	0	1	1956	237012	cluster_1
NW_004170175.1	66762	67874	NA_r5423	.	+	66762	67874	0	1	1112	66756	cluster_1
NW_004168542.1	21351	21979	NA_r8917	.	+	21351	21979	0	1	628	21349	cluster_1
NW_004171128.1	2351	4395	NA_r2786	.	+	2351	4395	0	1	2044	2349	cluster_1
NW_004170062.1	41542	42042	NA_r14394	.	+	41542	42042	0	1	500	41538	cluster_1
NW_004168809.1	91784	93052	NA_r4001	.	+	91784	93052	0	1	1268	91775	cluster_1
NW_004167586.1	182772	183272	NA_r4674	.	+	182772	183272	0	1	500	182771	cluster_1
NW_004171383.1	1373	2644	NA_r4758	.	+	1373	2644	0	1	1271	1372	cluster_1
[truncated: 13,915 more rows]
