# Supplementary material for: Epigenomic landscape of enhancer elements during Hydra head organizer formation
Source: Epigenetics Chromatin. 2020 Oct 12;13:43. doi: 10.1186/s13072-020-00364-6 (PMC7552563; doi:10.1186/s13072-020-00364-6)
Supplement: Supplementary file 5 — Additional file 5: Table S4. BED file for H3K27ac ChIP-Seq peaks on intergenic regions enriched after ALP treatment. [file 13072_2020_364_MOESM5_ESM.xlsx]

## Sheet: Table_S4
Table_S4: BED file for H3K27ac ChIP-Seq peaks on intergenic regions enriched after ALP treatment
#chrom	start	end	name	score	strand	thickStart	thickEnd	itemRGB	blockCount	blockSizes	blockStart	deepTools_group
NW_004167247.1	226855	229253	NW_004167247.1:226855-229253	.	.	226855	229253	0	1	2398	226853	cluster_1
NW_004170044.1	78518	79018	NW_004170044.1:78518-79018	.	.	78518	79018	0	1	500	78511	cluster_1
NW_004167850.1	31846	32471	NW_004167850.1:31846-32471	.	.	31846	32471	0	1	625	31843	cluster_1
NW_004171765.1	21458	22479	NW_004171765.1:21458-22479	.	.	21458	22479	0	1	1021	21456	cluster_1
NW_004170250.1	22771	23271	NW_004170250.1:22771-23271	.	.	22771	23271	0	1	500	22769	cluster_1
NW_004172397.1	15119	15619	NW_004172397.1:15119-15619	.	.	15119	15619	0	1	500	15118	cluster_1
NW_004167946.1	97877	98377	NW_004167946.1:97877-98377	.	.	97877	98377	0	1	500	97868	cluster_1
NW_004176553.1	13612	14112	NW_004176553.1:13612-14112	.	.	13612	14112	0	1	500	13611	cluster_1
NW_004166870.1	4815	5315	NW_004166870.1:4815-5315	.	.	4815	5315	0	1	500	4811	cluster_1
NW_004170848.1	38225	39737	NW_004170848.1:38225-39737	.	.	38225	39737	0	1	1512	38222	cluster_1
NW_004167604.1	47894	48394	NW_004167604.1:47894-48394	.	.	47894	48394	0	1	500	47890	cluster_1
NW_004166936.1	238818	239505	NW_004166936.1:238818-239505	.	.	238818	239505	0	1	687	238816	cluster_1
NW_004168099.1	24795	25691	NW_004168099.1:24795-25691	.	.	24795	25691	0	1	896	24793	cluster_1
NW_004167358.1	34636	35467	NW_004167358.1:34636-35467	.	.	34636	35467	0	1	831	34633	cluster_1
NW_004167604.1	48613	49950	NW_004167604.1:48613-49950	.	.	48613	49950	0	1	1337	48609	cluster_1
NW_004170512.1	50182	50682	NW_004170512.1:50182-50682	.	.	50182	50682	0	1	500	50177	cluster_1
NW_004179470.1	7068	7568	NW_004179470.1:7068-7568	.	.	7068	7568	0	1	500	7061	cluster_1
NW_004170537.1	34463	34963	NW_004170537.1:34463-34963	.	.	34463	34963	0	1	500	34460	cluster_1
NW_004168962.1	20233	20733	NW_004168962.1:20233-20733	.	.	20233	20733	0	1	500	20231	cluster_1
NW_004167531.1	137718	138357	NW_004167531.1:137718-138357	.	.	137718	138357	0	1	639	137717	cluster_1
NW_004168679.1	108885	109513	NW_004168679.1:108885-109513	.	.	108885	109513	0	1	628	108884	cluster_1
NW_004169030.1	83392	83892	NW_004169030.1:83392-83892	.	.	83392	83892	0	1	500	83384	cluster_1
NW_004167542.1	145750	146436	NW_004167542.1:145750-146436	.	.	145750	146436	0	1	686	145749	cluster_1
NW_004167593.1	174871	175371	NW_004167593.1:174871-175371	.	.	174871	175371	0	1	500	174870	cluster_1
NW_004167445.1	60052	61358	NW_004167445.1:60052-61358	.	.	60052	61358	0	1	1306	60046	cluster_1
NW_004172668.1	8831	9331	NW_004172668.1:8831-9331	.	.	8831	9331	0	1	500	8823	cluster_1
NW_004174918.1	21185	23000	NW_004174918.1:21185-23000	.	.	21185	23000	0	1	1815	21183	cluster_1
NW_004168817.1	3941	4441	NW_004168817.1:3941-4441	.	.	3941	4441	0	1	500	3938	cluster_1
NW_004169908.1	51779	52279	NW_004169908.1:51779-52279	.	.	51779	52279	0	1	500	51774	cluster_1
NW_004174409.1	25206	25706	NW_004174409.1:25206-25706	.	.	25206	25706	0	1	500	25204	cluster_1
NW_004174418.1	29885	31163	NW_004174418.1:29885-31163	.	.	29885	31163	0	1	1278	29883	cluster_1
NW_004171627.1	48989	49617	NW_004171627.1:48989-49617	.	.	48989	49617	0	1	628	48985	cluster_1
NW_004168989.1	30614	31298	NW_004168989.1:30614-31298	.	.	30614	31298	0	1	684	30611	cluster_1
NW_004169694.1	54617	55117	NW_004169694.1:54617-55117	.	.	54617	55117	0	1	500	54612	cluster_1
NW_004167874.1	4270	5784	NW_004167874.1:4270-5784	.	.	4270	5784	0	1	1514	4266	cluster_1
NW_004172818.1	31272	32452	NW_004172818.1:31272-32452	.	.	31272	32452	0	1	1180	31269	cluster_1
NW_004168219.1	16784	17988	NW_004168219.1:16784-17988	.	.	16784	17988	0	1	1204	16783	cluster_1
NW_004170220.1	51235	52412	NW_004170220.1:51235-52412	.	.	51235	52412	0	1	1177	51230	cluster_1
NW_004169399.1	46748	47248	NW_004169399.1:46748-47248	.	.	46748	47248	0	1	500	46744	cluster_1
NW_004167619.1	112470	112970	NW_004167619.1:112470-112970	.	.	112470	112970	0	1	500	112469	cluster_1
NW_004167867.1	46207	46975	NW_004167867.1:46207-46975	.	.	46207	46975	0	1	768	46203	cluster_1
NW_004169792.1	22903	23540	NW_004169792.1:22903-23540	.	.	22903	23540	0	1	637	22901	cluster_1
NW_004176187.1	6769	7269	NW_004176187.1:6769-7269	.	.	6769	7269	0	1	500	6763	cluster_1
NW_004167009.1	56676	57176	NW_004167009.1:56676-57176	.	.	56676	57176	0	1	500	56671	cluster_1
NW_004167177.1	60128	61245	NW_004167177.1:60128-61245	.	.	60128	61245	0	1	1117	60122	cluster_1
NW_004167539.1	70623	71123	NW_004167539.1:70623-71123	.	.	70623	71123	0	1	500	70616	cluster_1
NW_004181904.1	1555	2055	NW_004181904.1:1555-2055	.	.	1555	2055	0	1	500	1554	cluster_1
NW_004168628.1	19746	20246	NW_004168628.1:19746-20246	.	.	19746	20246	0	1	500	19745	cluster_1
NW_004167132.1	162071	162571	NW_004167132.1:162071-162571	.	.	162071	162571	0	1	500	162070	cluster_1
NW_004171096.1	7188	7879	NW_004171096.1:7188-7879	.	.	7188	7879	0	1	691	7181	cluster_1
NW_004169008.1	99331	100149	NW_004169008.1:99331-100149	.	.	99331	100149	0	1	818	99322	cluster_1
NW_004175083.1	1903	2827	NW_004175083.1:1903-2827	.	.	1903	2827	0	1	924	1902	cluster_1
NW_004168240.1	72059	73196	NW_004168240.1:72059-73196	.	.	72059	73196	0	1	1137	72052	cluster_1
NW_004167725.1	166254	166754	NW_004167725.1:166254-166754	.	.	166254	166754	0	1	500	166253	cluster_1
NW_004167853.1	74626	75126	NW_004167853.1:74626-75126	.	.	74626	75126	0	1	500	74619	cluster_1
NW_004174492.1	28380	28880	NW_004174492.1:28380-28880	.	.	28380	28880	0	1	500	28378	cluster_1
NW_004168295.1	25031	25531	NW_004168295.1:25031-25531	.	.	25031	25531	0	1	500	25029	cluster_1
NW_004167940.1	13783	14423	NW_004167940.1:13783-14423	.	.	13783	14423	0	1	640	13782	cluster_1
NW_004167601.1	38532	39032	NW_004167601.1:38532-39032	.	.	38532	39032	0	1	500	38529	cluster_1
NW_004170072.1	4849	5349	NW_004170072.1:4849-5349	.	.	4849	5349	0	1	500	4845	cluster_1
NW_004167045.1	260260	260760	NW_004167045.1:260260-260760	.	.	260260	260760	0	1	500	260258	cluster_1
NW_004173024.1	12727	14829	NW_004173024.1:12727-14829	.	.	12727	14829	0	1	2102	12726	cluster_1
NW_004169115.1	78565	79293	NW_004169115.1:78565-79293	.	.	78565	79293	0	1	728	78558	cluster_1
NW_004169775.1	82784	83284	NW_004169775.1:82784-83284	.	.	82784	83284	0	1	500	82776	cluster_1
NW_004175303.1	14701	15201	NW_004175303.1:14701-15201	.	.	14701	15201	0	1	500	14700	cluster_1
NW_004175115.1	17709	18336	NW_004175115.1:17709-18336	.	.	17709	18336	0	1	627	17708	cluster_1
NW_004167297.1	23531	24667	NW_004167297.1:23531-24667	.	.	23531	24667	0	1	1136	23529	cluster_1
NW_004167904.1	876	1658	NW_004167904.1:876-1658	.	.	876	1658	0	1	782	868	cluster_1
NW_004168745.1	12093	12593	NW_004168745.1:12093-12593	.	.	12093	12593	0	1	500	12092	cluster_1
NW_004170718.1	8973	9473	NW_004170718.1:8973-9473	.	.	8973	9473	0	1	500	8965	cluster_1
NW_004166943.1	251805	252305	NW_004166943.1:251805-252305	.	.	251805	252305	0	1	500	251803	cluster_1
NW_004172757.1	2888	3538	NW_004172757.1:2888-3538	.	.	2888	3538	0	1	650	2886	cluster_1
NW_004170499.1	10450	10950	NW_004170499.1:10450-10950	.	.	10450	10950	0	1	500	10449	cluster_1
NW_004173778.1	5943	6443	NW_004173778.1:5943-6443	.	.	5943	6443	0	1	500	5938	cluster_1
NW_004167916.1	87495	88308	NW_004167916.1:87495-88308	.	.	87495	88308	0	1	813	87487	cluster_1
NW_004171778.1	52287	52787	NW_004171778.1:52287-52787	.	.	52287	52787	0	1	500	52282	cluster_1
NW_004168527.1	29774	30274	NW_004168527.1:29774-30274	.	.	29774	30274	0	1	500	29772	cluster_1
NW_004168449.1	51556	52056	NW_004168449.1:51556-52056	.	.	51556	52056	0	1	500	51551	cluster_1
NW_004169205.1	5751	7091	NW_004169205.1:5751-7091	.	.	5751	7091	0	1	1340	5746	cluster_1
NW_004173987.1	20655	21430	NW_004173987.1:20655-21430	.	.	20655	21430	0	1	775	20653	cluster_1
NW_004169434.1	17856	19009	NW_004169434.1:17856-19009	.	.	17856	19009	0	1	1153	17855	cluster_1
NW_004173499.1	36714	37214	NW_004173499.1:36714-37214	.	.	36714	37214	0	1	500	36711	cluster_1
NW_004167329.1	180885	181510	NW_004167329.1:180885-181510	.	.	180885	181510	0	1	625	180884	cluster_1
NW_004170839.1	53683	54183	NW_004170839.1:53683-54183	.	.	53683	54183	0	1	500	53678	cluster_1
NW_004175751.1	16494	17281	NW_004175751.1:16494-17281	.	.	16494	17281	0	1	787	16493	cluster_1
NW_004167299.1	214311	214811	NW_004167299.1:214311-214811	.	.	214311	214811	0	1	500	214309	cluster_1
NW_004172315.1	20896	21396	NW_004172315.1:20896-21396	.	.	20896	21396	0	1	500	20894	cluster_1
NW_004167564.1	152544	153174	NW_004167564.1:152544-153174	.	.	152544	153174	0	1	630	152543	cluster_1
NW_004167880.1	63275	63775	NW_004167880.1:63275-63775	.	.	63275	63775	0	1	500	63269	cluster_1
NW_004167252.1	113874	114374	NW_004167252.1:113874-114374	.	.	113874	114374	0	1	500	113873	cluster_1
NW_004167783.1	8578	9078	NW_004167783.1:8578-9078	.	.	8578	9078	0	1	500	8570	cluster_1
NW_004168171.1	122525	123671	NW_004168171.1:122525-123671	.	.	122525	123671	0	1	1146	122524	cluster_1
NW_004167893.1	109214	109714	NW_004167893.1:109214-109714	.	.	109214	109714	0	1	500	109213	cluster_1
NW_004168088.1	129606	130106	NW_004168088.1:129606-130106	.	.	129606	130106	0	1	500	129605	cluster_1
NW_004173197.1	2479	2979	NW_004173197.1:2479-2979	.	.	2479	2979	0	1	500	2477	cluster_1
NW_004170753.1	13744	14244	NW_004170753.1:13744-14244	.	.	13744	14244	0	1	500	13743	cluster_1
NW_004169299.1	45915	46561	NW_004169299.1:45915-46561	.	.	45915	46561	0	1	646	45911	cluster_1
NW_004168786.1	8950	9702	NW_004168786.1:8950-9702	.	.	8950	9702	0	1	752	8942	cluster_1
NW_004167181.1	4958	5712	NW_004167181.1:4958-5712	.	.	4958	5712	0	1	754	4954	cluster_1
NW_004168405.1	32393	33160	NW_004168405.1:32393-33160	.	.	32393	33160	0	1	767	32390	cluster_1
NW_004168240.1	125400	125900	NW_004168240.1:125400-125900	.	.	125400	125900	0	1	500	125399	cluster_1
NW_004172255.1	42608	43679	NW_004172255.1:42608-43679	.	.	42608	43679	0	1	1071	42604	cluster_1
NW_004167442.1	15416	15916	NW_004167442.1:15416-15916	.	.	15416	15916	0	1	500	15415	cluster_1
NW_004169922.1	58534	59438	NW_004169922.1:58534-59438	.	.	58534	59438	0	1	904	58529	cluster_1
NW_004167025.1	203666	204559	NW_004167025.1:203666-204559	.	.	203666	204559	0	1	893	203664	cluster_1
NW_004170479.1	54042	54675	NW_004170479.1:54042-54675	.	.	54042	54675	0	1	633	54037	cluster_1
NW_004171302.1	38741	39241	NW_004171302.1:38741-39241	.	.	38741	39241	0	1	500	38738	cluster_1
NW_004167456.1	130982	131764	NW_004167456.1:130982-131764	.	.	130982	131764	0	1	782	130981	cluster_1
NW_004172445.1	18718	19671	NW_004172445.1:18718-19671	.	.	18718	19671	0	1	953	18717	cluster_1
NW_004168968.1	10682	11182	NW_004168968.1:10682-11182	.	.	10682	11182	0	1	500	10681	cluster_1
NW_004171123.1	62110	63240	NW_004171123.1:62110-63240	.	.	62110	63240	0	1	1130	62104	cluster_1
NW_004168398.1	50543	51808	NW_004168398.1:50543-51808	.	.	50543	51808	0	1	1265	50538	cluster_1
NW_004167990.1	68723	69659	NW_004167990.1:68723-69659	.	.	68723	69659	0	1	936	68717	cluster_1
NW_004166936.1	55226	55726	NW_004166936.1:55226-55726	.	.	55226	55726	0	1	500	55221	cluster_1
NW_004168227.1	71765	72265	NW_004168227.1:71765-72265	.	.	71765	72265	0	1	500	71758	cluster_1
NW_004167680.1	109844	110344	NW_004167680.1:109844-110344	.	.	109844	110344	0	1	500	109843	cluster_1
NW_004168190.1	13535	14035	NW_004168190.1:13535-14035	.	.	13535	14035	0	1	500	13534	cluster_1
NW_004167681.1	13693	14490	NW_004167681.1:13693-14490	.	.	13693	14490	0	1	797	13692	cluster_1
NW_004167995.1	111706	112722	NW_004167995.1:111706-112722	.	.	111706	112722	0	1	1016	111705	cluster_1
NW_004166921.1	292212	293153	NW_004166921.1:292212-293153	.	.	292212	293153	0	1	941	292210	cluster_1
NW_004169781.1	47623	48537	NW_004169781.1:47623-48537	.	.	47623	48537	0	1	914	47619	cluster_1
NW_004167009.1	106549	107183	NW_004167009.1:106549-107183	.	.	106549	107183	0	1	634	106548	cluster_1
NW_004167771.1	98660	99160	NW_004167771.1:98660-99160	.	.	98660	99160	0	1	500	98651	cluster_1
NW_004167290.1	95602	96102	NW_004167290.1:95602-96102	.	.	95602	96102	0	1	500	95593	cluster_1
NW_004170286.1	70182	71210	NW_004170286.1:70182-71210	.	.	70182	71210	0	1	1028	70175	cluster_1
NW_004169387.1	85362	86115	NW_004169387.1:85362-86115	.	.	85362	86115	0	1	753	85354	cluster_1
NW_004168219.1	12817	13317	NW_004168219.1:12817-13317	.	.	12817	13317	0	1	500	12816	cluster_1
NW_004170092.1	56161	56661	NW_004170092.1:56161-56661	.	.	56161	56661	0	1	500	56156	cluster_1
NW_004167224.1	119378	120999	NW_004167224.1:119378-120999	.	.	119378	120999	0	1	1621	119377	cluster_1
NW_004169296.1	15240	15740	NW_004169296.1:15240-15740	.	.	15240	15740	0	1	500	15239	cluster_1
NW_004168535.1	29146	29646	NW_004168535.1:29146-29646	.	.	29146	29646	0	1	500	29144	cluster_1
NW_004173457.1	19673	20173	NW_004173457.1:19673-20173	.	.	19673	20173	0	1	500	19672	cluster_1
NW_004175303.1	13589	14089	NW_004175303.1:13589-14089	.	.	13589	14089	0	1	500	13588	cluster_1
NW_004169306.1	43182	43682	NW_004169306.1:43182-43682	.	.	43182	43682	0	1	500	43178	cluster_1
NW_004170062.1	42477	42977	NW_004170062.1:42477-42977	.	.	42477	42977	0	1	500	42473	cluster_1
NW_004170067.1	22399	22899	NW_004170067.1:22399-22899	.	.	22399	22899	0	1	500	22397	cluster_1
NW_004171096.1	6094	6594	NW_004171096.1:6094-6594	.	.	6094	6594	0	1	500	6088	cluster_1
NW_004172893.1	9312	10211	NW_004172893.1:9312-10211	.	.	9312	10211	0	1	899	9303	cluster_1
NW_004176499.1	244	744	NW_004176499.1:244-744	.	.	244	744	0	1	500	242	cluster_1
NW_004175183.1	29	679	NW_004175183.1:29-679	.	.	29	679	0	1	650	27	cluster_1
NW_004173190.1	19155	20070	NW_004173190.1:19155-20070	.	.	19155	20070	0	1	915	19154	cluster_1
NW_004167358.1	36299	36799	NW_004167358.1:36299-36799	.	.	36299	36799	0	1	500	36296	cluster_1
NW_004171336.1	33886	34386	NW_004171336.1:33886-34386	.	.	33886	34386	0	1	500	33883	cluster_1
NW_004169443.1	45951	46451	NW_004169443.1:45951-46451	.	.	45951	46451	0	1	500	45947	cluster_1
NW_004171624.1	42636	43136	NW_004171624.1:42636-43136	.	.	42636	43136	0	1	500	42632	cluster_1
NW_004170072.1	70638	72010	NW_004170072.1:70638-72010	.	.	70638	72010	0	1	1372	70631	cluster_1
NW_004168268.1	104633	105279	NW_004168268.1:104633-105279	.	.	104633	105279	0	1	646	104632	cluster_1
NW_004170948.1	40223	40859	NW_004170948.1:40223-40859	.	.	40223	40859	0	1	636	40219	cluster_1
NW_004168227.1	85075	85575	NW_004168227.1:85075-85575	.	.	85075	85575	0	1	500	85067	cluster_1
NW_004167589.1	173769	174547	NW_004167589.1:173769-174547	.	.	173769	174547	0	1	778	173768	cluster_1
NW_004169909.1	21562	22891	NW_004169909.1:21562-22891	.	.	21562	22891	0	1	1329	21560	cluster_1
NW_004168334.1	95154	95654	NW_004168334.1:95154-95654	.	.	95154	95654	0	1	500	95145	cluster_1
NW_004168160.1	96504	97004	NW_004168160.1:96504-97004	.	.	96504	97004	0	1	500	96495	cluster_1
NW_004169568.1	83676	84176	NW_004169568.1:83676-84176	.	.	83676	84176	0	1	500	83668	cluster_1
NW_004166925.1	165715	166215	NW_004166925.1:165715-166215	.	.	165715	166215	0	1	500	165714	cluster_1
NW_004166910.1	237759	238259	NW_004166910.1:237759-238259	.	.	237759	238259	0	1	500	237757	cluster_1
NW_004167646.1	31410	31910	NW_004167646.1:31410-31910	.	.	31410	31910	0	1	500	31407	cluster_1
NW_004173055.1	15346	15846	NW_004173055.1:15346-15846	.	.	15346	15846	0	1	500	15345	cluster_1
NW_004170023.1	78998	79498	NW_004170023.1:78998-79498	.	.	78998	79498	0	1	500	78991	cluster_1
NW_004168745.1	10682	11182	NW_004168745.1:10682-11182	.	.	10682	11182	0	1	500	10681	cluster_1
NW_004167247.1	101635	102623	NW_004167247.1:101635-102623	.	.	101635	102623	0	1	988	101634	cluster_1
NW_004168988.1	19696	20196	NW_004168988.1:19696-20196	.	.	19696	20196	0	1	500	19695	cluster_1
NW_004167341.1	10250	10889	NW_004167341.1:10250-10889	.	.	10250	10889	0	1	639	10249	cluster_1
NW_004166867.1	315916	316416	NW_004166867.1:315916-316416	.	.	315916	316416	0	1	500	315913	cluster_1
NW_004168694.1	46008	46762	NW_004168694.1:46008-46762	.	.	46008	46762	0	1	754	46004	cluster_1
NW_004178655.1	7943	9152	NW_004178655.1:7943-9152	.	.	7943	9152	0	1	1209	7936	cluster_1
NW_004170250.1	26396	27024	NW_004170250.1:26396-27024	.	.	26396	27024	0	1	628	26394	cluster_1
NW_004168561.1	77409	78200	NW_004168561.1:77409-78200	.	.	77409	78200	0	1	791	77402	cluster_1
NW_004167814.1	802	1884	NW_004167814.1:802-1884	.	.	802	1884	0	1	1082	794	cluster_1
NW_004167696.1	132684	133184	NW_004167696.1:132684-133184	.	.	132684	133184	0	1	500	132683	cluster_1
NW_004167824.1	35069	35569	NW_004167824.1:35069-35569	.	.	35069	35569	0	1	500	35066	cluster_1
NW_004167839.1	124567	125206	NW_004167839.1:124567-125206	.	.	124567	125206	0	1	639	124566	cluster_1
NW_004180555.1	5893	6393	NW_004180555.1:5893-6393	.	.	5893	6393	0	1	500	5888	cluster_1
NW_004173330.1	3906	4406	NW_004173330.1:3906-4406	.	.	3906	4406	0	1	500	3903	cluster_1
NW_004171329.1	58582	59209	NW_004171329.1:58582-59209	.	.	58582	59209	0	1	627	58577	cluster_1
NW_004170939.1	11460	11960	NW_004170939.1:11460-11960	.	.	11460	11960	0	1	500	11459	cluster_1
NW_004170803.1	11290	11790	NW_004170803.1:11290-11790	.	.	11290	11790	0	1	500	11289	cluster_1
NW_004172699.1	44016	44769	NW_004172699.1:44016-44769	.	.	44016	44769	0	1	753	44012	cluster_1
NW_004172431.1	28507	29007	NW_004172431.1:28507-29007	.	.	28507	29007	0	1	500	28505	cluster_1
NW_004167156.1	250919	251766	NW_004167156.1:250919-251766	.	.	250919	251766	0	1	847	250917	cluster_1
NW_004167708.1	124336	124836	NW_004167708.1:124336-124836	.	.	124336	124836	0	1	500	124335	cluster_1
NW_004170103.1	6672	7515	NW_004170103.1:6672-7515	.	.	6672	7515	0	1	843	6666	cluster_1
NW_004175055.1	104	729	NW_004175055.1:104-729	.	.	104	729	0	1	625	103	cluster_1
NW_004167005.1	151675	152633	NW_004167005.1:151675-152633	.	.	151675	152633	0	1	958	151674	cluster_1
NW_004168795.1	54440	54940	NW_004168795.1:54440-54940	.	.	54440	54940	0	1	500	54435	cluster_1
NW_004168992.1	43066	43566	NW_004168992.1:43066-43566	.	.	43066	43566	0	1	500	43062	cluster_1
NW_004172556.1	45118	45618	NW_004172556.1:45118-45618	.	.	45118	45618	0	1	500	45114	cluster_1
NW_004168268.1	103477	104102	NW_004168268.1:103477-104102	.	.	103477	104102	0	1	625	103476	cluster_1
NW_004167644.1	15768	16268	NW_004167644.1:15768-16268	.	.	15768	16268	0	1	500	15767	cluster_1
NW_004167254.1	452	1077	NW_004167254.1:452-1077	.	.	452	1077	0	1	625	448	cluster_1
NW_004172935.1	9114	9614	NW_004172935.1:9114-9614	.	.	9114	9614	0	1	500	9105	cluster_1
NW_004169589.1	73363	73863	NW_004169589.1:73363-73863	.	.	73363	73863	0	1	500	73356	cluster_1
NW_004170930.1	579	1366	NW_004170930.1:579-1366	.	.	579	1366	0	1	787	574	cluster_1
NW_004167964.1	64887	65531	NW_004167964.1:64887-65531	.	.	64887	65531	0	1	644	64881	cluster_1
NW_004170674.1	63735	64235	NW_004170674.1:63735-64235	.	.	63735	64235	0	1	500	63729	cluster_1
NW_004166967.1	153884	154654	NW_004166967.1:153884-154654	.	.	153884	154654	0	1	770	153883	cluster_1
NW_004167487.1	27482	27982	NW_004167487.1:27482-27982	.	.	27482	27982	0	1	500	27480	cluster_1
NW_004168141.1	111412	112060	NW_004168141.1:111412-112060	.	.	111412	112060	0	1	648	111411	cluster_1
NW_004168151.1	129529	130630	NW_004168151.1:129529-130630	.	.	129529	130630	0	1	1101	129528	cluster_1
NW_004173190.1	22612	23112	NW_004173190.1:22612-23112	.	.	22612	23112	0	1	500	22610	cluster_1
NW_004167290.1	94352	94852	NW_004167290.1:94352-94852	.	.	94352	94852	0	1	500	94343	cluster_1
NW_004175856.1	10357	10857	NW_004175856.1:10357-10857	.	.	10357	10857	0	1	500	10356	cluster_1
NW_004176911.1	14003	15056	NW_004176911.1:14003-15056	.	.	14003	15056	0	1	1053	14002	cluster_1
NW_004170008.1	4648	5148	NW_004170008.1:4648-5148	.	.	4648	5148	0	1	500	4644	cluster_1
NW_004170001.1	34898	35729	NW_004170001.1:34898-35729	.	.	34898	35729	0	1	831	34895	cluster_1
NW_004172226.1	26357	26857	NW_004172226.1:26357-26857	.	.	26357	26857	0	1	500	26355	cluster_1
NW_004168542.1	91546	92046	NW_004168542.1:91546-92046	.	.	91546	92046	0	1	500	91537	cluster_1
NW_004168921.1	79023	81770	NW_004168921.1:79023-81770	.	.	79023	81770	0	1	2747	79016	cluster_1
NW_004166917.1	341170	341670	NW_004166917.1:341170-341670	.	.	341170	341670	0	1	500	341167	cluster_1
NW_004169138.1	42127	43091	NW_004169138.1:42127-43091	.	.	42127	43091	0	1	964	42123	cluster_1
NW_004167495.1	43495	43995	NW_004167495.1:43495-43995	.	.	43495	43995	0	1	500	43491	cluster_1
NW_004167747.1	16596	17222	NW_004167747.1:16596-17222	.	.	16596	17222	0	1	626	16595	cluster_1
NW_004173620.1	27471	27971	NW_004173620.1:27471-27971	.	.	27471	27971	0	1	500	27469	cluster_1
NW_004167512.1	2760	3260	NW_004167512.1:2760-3260	.	.	2760	3260	0	1	500	2758	cluster_1
NW_004167028.1	216430	216930	NW_004167028.1:216430-216930	.	.	216430	216930	0	1	500	216428	cluster_1
NW_004167813.1	81021	81521	NW_004167813.1:81021-81521	.	.	81021	81521	0	1	500	81013	cluster_1
NW_004175500.1	19811	20443	NW_004175500.1:19811-20443	.	.	19811	20443	0	1	632	19810	cluster_1
NW_004171878.1	40182	40808	NW_004171878.1:40182-40808	.	.	40182	40808	0	1	626	40178	cluster_1
NW_004167425.1	46820	47559	NW_004167425.1:46820-47559	.	.	46820	47559	0	1	739	46816	cluster_1
NW_004171216.1	6419	6919	NW_004171216.1:6419-6919	.	.	6419	6919	0	1	500	6413	cluster_1
NW_004168988.1	57464	57964	NW_004168988.1:57464-57964	.	.	57464	57964	0	1	500	57459	cluster_1
NW_004171592.1	26177	26677	NW_004171592.1:26177-26677	.	.	26177	26677	0	1	500	26175	cluster_1
NW_004168439.1	91792	92418	NW_004168439.1:91792-92418	.	.	91792	92418	0	1	626	91783	cluster_1
NW_004167284.1	151108	151608	NW_004167284.1:151108-151608	.	.	151108	151608	0	1	500	151107	cluster_1
NW_004169582.1	46653	47481	NW_004169582.1:46653-47481	.	.	46653	47481	0	1	828	46649	cluster_1
NW_004170448.1	35681	36437	NW_004170448.1:35681-36437	.	.	35681	36437	0	1	756	35678	cluster_1
NW_004168862.1	109283	109783	NW_004168862.1:109283-109783	.	.	109283	109783	0	1	500	109282	cluster_1
NW_004169680.1	87750	88250	NW_004169680.1:87750-88250	.	.	87750	88250	0	1	500	87742	cluster_1
NW_004168704.1	19981	20748	NW_004168704.1:19981-20748	.	.	19981	20748	0	1	767	19980	cluster_1
NW_004171872.1	24048	25522	NW_004171872.1:24048-25522	.	.	24048	25522	0	1	1474	24046	cluster_1
NW_004167179.1	9874	10516	NW_004167179.1:9874-10516	.	.	9874	10516	0	1	642	9865	cluster_1
NW_004168504.1	1060	1714	NW_004168504.1:1060-1714	.	.	1060	1714	0	1	654	1059	cluster_1
NW_004169748.1	25249	25749	NW_004169748.1:25249-25749	.	.	25249	25749	0	1	500	25247	cluster_1
NW_004166942.1	312958	313583	NW_004166942.1:312958-313583	.	.	312958	313583	0	1	625	312955	cluster_1
NW_004174097.1	31053	32117	NW_004174097.1:31053-32117	.	.	31053	32117	0	1	1064	31050	cluster_1
NW_004170218.1	103	894	NW_004170218.1:103-894	.	.	103	894	0	1	791	102	cluster_1
NW_004167436.1	4090	4590	NW_004167436.1:4090-4590	.	.	4090	4590	0	1	500	4086	cluster_1
NW_004168220.1	81801	82301	NW_004168220.1:81801-82301	.	.	81801	82301	0	1	500	81793	cluster_1
NW_004167610.1	180164	180664	NW_004167610.1:180164-180664	.	.	180164	180664	0	1	500	180163	cluster_1
NW_004169501.1	75193	75693	NW_004169501.1:75193-75693	.	.	75193	75693	0	1	500	75186	cluster_1
NW_004172381.1	8412	8912	NW_004172381.1:8412-8912	.	.	8412	8912	0	1	500	8404	cluster_1
NW_004177431.1	1053	1553	NW_004177431.1:1053-1553	.	.	1053	1553	0	1	500	1052	cluster_1
NW_004171030.1	34795	35295	NW_004171030.1:34795-35295	.	.	34795	35295	0	1	500	34792	cluster_1
NW_004169423.1	71431	72209	NW_004169423.1:71431-72209	.	.	71431	72209	0	1	778	71424	cluster_1
NW_004168080.1	66300	66800	NW_004168080.1:66300-66800	.	.	66300	66800	0	1	500	66294	cluster_1
NW_004169280.1	7942	8442	NW_004169280.1:7942-8442	.	.	7942	8442	0	1	500	7935	cluster_1
NW_004171019.1	1	575	NW_004171019.1:1-575	.	.	1	575	0	1	574	0	cluster_1
NW_004168100.1	93082	94232	NW_004168100.1:93082-94232	.	.	93082	94232	0	1	1150	93073	cluster_1
NW_004167011.1	215641	216268	NW_004167011.1:215641-216268	.	.	215641	216268	0	1	627	215639	cluster_1
NW_004167324.1	86628	87128	NW_004167324.1:86628-87128	.	.	86628	87128	0	1	500	86620	cluster_1
NW_004174376.1	27597	28097	NW_004174376.1:27597-28097	.	.	27597	28097	0	1	500	27595	cluster_1
NW_004167906.1	154696	155497	NW_004167906.1:154696-155497	.	.	154696	155497	0	1	801	154695	cluster_1
NW_004166867.1	881748	882381	NW_004166867.1:881748-882381	.	.	881748	882381	0	1	633	881740	cluster_1
NW_004170888.1	53257	54007	NW_004170888.1:53257-54007	.	.	53257	54007	0	1	750	53252	cluster_1
NW_004167757.1	13239	13913	NW_004167757.1:13239-13913	.	.	13239	13913	0	1	674	13238	cluster_1
NW_004167961.1	29390	29890	NW_004167961.1:29390-29890	.	.	29390	29890	0	1	500	29388	cluster_1
NW_004167137.1	218853	219510	NW_004167137.1:218853-219510	.	.	218853	219510	0	1	657	218851	cluster_1
NW_004172301.1	9705	10663	NW_004172301.1:9705-10663	.	.	9705	10663	0	1	958	9696	cluster_1
NW_004174226.1	16614	17114	NW_004174226.1:16614-17114	.	.	16614	17114	0	1	500	16613	cluster_1
NW_004167796.1	84554	85054	NW_004167796.1:84554-85054	.	.	84554	85054	0	1	500	84546	cluster_1
NW_004174022.1	10526	11720	NW_004174022.1:10526-11720	.	.	10526	11720	0	1	1194	10525	cluster_1
NW_004169051.1	82944	83715	NW_004169051.1:82944-83715	.	.	82944	83715	0	1	771	82936	cluster_1
NW_004169207.1	7208	8154	NW_004169207.1:7208-8154	.	.	7208	8154	0	1	946	7201	cluster_1
NW_004167309.1	19967	20648	NW_004167309.1:19967-20648	.	.	19967	20648	0	1	681	19966	cluster_1
NW_004169450.1	22597	23097	NW_004169450.1:22597-23097	.	.	22597	23097	0	1	500	22595	cluster_1
NW_004168696.1	46875	47375	NW_004168696.1:46875-47375	.	.	46875	47375	0	1	500	46871	cluster_1
NW_004171750.1	23986	24486	NW_004171750.1:23986-24486	.	.	23986	24486	0	1	500	23984	cluster_1
NW_004168483.1	118257	118757	NW_004168483.1:118257-118757	.	.	118257	118757	0	1	500	118256	cluster_1
NW_004171485.1	13915	14625	NW_004171485.1:13915-14625	.	.	13915	14625	0	1	710	13914	cluster_1
NW_004168264.1	26511	27011	NW_004168264.1:26511-27011	.	.	26511	27011	0	1	500	26509	cluster_1
NW_004169723.1	30880	31380	NW_004169723.1:30880-31380	.	.	30880	31380	0	1	500	30877	cluster_1
NW_004172779.1	1090	1590	NW_004172779.1:1090-1590	.	.	1090	1590	0	1	500	1089	cluster_1
NW_004171163.1	32327	32827	NW_004171163.1:32327-32827	.	.	32327	32827	0	1	500	32324	cluster_1
NW_004179148.1	5548	6048	NW_004179148.1:5548-6048	.	.	5548	6048	0	1	500	5543	cluster_1
NW_004167613.1	4276	4776	NW_004167613.1:4276-4776	.	.	4276	4776	0	1	500	4272	cluster_1
NW_004167749.1	46175	46815	NW_004167749.1:46175-46815	.	.	46175	46815	0	1	640	46171	cluster_1
NW_004169169.1	98359	98859	NW_004169169.1:98359-98859	.	.	98359	98859	0	1	500	98350	cluster_1
NW_004173914.1	16147	16647	NW_004173914.1:16147-16647	.	.	16147	16647	0	1	500	16146	cluster_1
NW_004170325.1	43408	43908	NW_004170325.1:43408-43908	.	.	43408	43908	0	1	500	43404	cluster_1
NW_004167728.1	133821	134446	NW_004167728.1:133821-134446	.	.	133821	134446	0	1	625	133820	cluster_1
NW_004174570.1	7165	7665	NW_004174570.1:7165-7665	.	.	7165	7665	0	1	500	7158	cluster_1
NW_004172320.1	26095	26595	NW_004172320.1:26095-26595	.	.	26095	26595	0	1	500	26093	cluster_1
NW_004169634.1	355	1056	NW_004169634.1:355-1056	.	.	355	1056	0	1	701	352	cluster_1
NW_004168990.1	53	553	NW_004168990.1:53-553	.	.	53	553	0	1	500	48	cluster_1
NW_004175802.1	15941	16818	NW_004175802.1:15941-16818	.	.	15941	16818	0	1	877	15940	cluster_1
NW_004169131.1	64376	64876	NW_004169131.1:64376-64876	.	.	64376	64876	0	1	500	64370	cluster_1
NW_004171095.1	56711	57211	NW_004171095.1:56711-57211	.	.	56711	57211	0	1	500	56706	cluster_1
NW_004169503.1	3146	3646	NW_004169503.1:3146-3646	.	.	3146	3646	0	1	500	3143	cluster_1
NW_004171069.1	59815	60515	NW_004171069.1:59815-60515	.	.	59815	60515	0	1	700	59810	cluster_1
NW_004167872.1	157124	157765	NW_004167872.1:157124-157765	.	.	157124	157765	0	1	641	157123	cluster_1
NW_004166894.1	95030	95530	NW_004166894.1:95030-95530	.	.	95030	95530	0	1	500	95021	cluster_1
NW_004169881.1	26544	27472	NW_004169881.1:26544-27472	.	.	26544	27472	0	1	928	26542	cluster_1
NW_004168602.1	40333	40958	NW_004168602.1:40333-40958	.	.	40333	40958	0	1	625	40329	cluster_1
NW_004167165.1	244997	245794	NW_004167165.1:244997-245794	.	.	244997	245794	0	1	797	244995	cluster_1
NW_004169997.1	71502	72458	NW_004169997.1:71502-72458	.	.	71502	72458	0	1	956	71495	cluster_1
NW_004168470.1	30949	31606	NW_004168470.1:30949-31606	.	.	30949	31606	0	1	657	30946	cluster_1
NW_004172985.1	27420	27920	NW_004172985.1:27420-27920	.	.	27420	27920	0	1	500	27418	cluster_1
NW_004168469.1	60305	60805	NW_004168469.1:60305-60805	.	.	60305	60805	0	1	500	60299	cluster_1
NW_004167176.1	57437	58065	NW_004167176.1:57437-58065	.	.	57437	58065	0	1	628	57432	cluster_1
NW_004168095.1	65171	65671	NW_004168095.1:65171-65671	.	.	65171	65671	0	1	500	65165	cluster_1
NW_004172876.1	42668	43168	NW_004172876.1:42668-43168	.	.	42668	43168	0	1	500	42664	cluster_1
NW_004168435.1	122399	123167	NW_004168435.1:122399-123167	.	.	122399	123167	0	1	768	122398	cluster_1
NW_004168867.1	99178	99678	NW_004168867.1:99178-99678	.	.	99178	99678	0	1	500	99169	cluster_1
NW_004167600.1	161426	161926	NW_004167600.1:161426-161926	.	.	161426	161926	0	1	500	161425	cluster_1
NW_004169985.1	69498	69998	NW_004169985.1:69498-69998	.	.	69498	69998	0	1	500	69492	cluster_1
NW_004171897.1	52714	53214	NW_004171897.1:52714-53214	.	.	52714	53214	0	1	500	52709	cluster_1
NW_004174354.1	3032	3532	NW_004174354.1:3032-3532	.	.	3032	3532	0	1	500	3029	cluster_1
NW_004172985.1	26675	27175	NW_004172985.1:26675-27175	.	.	26675	27175	0	1	500	26673	cluster_1
NW_004169807.1	83984	84747	NW_004169807.1:83984-84747	.	.	83984	84747	0	1	763	83976	cluster_1
NW_004169884.1	64932	65563	NW_004169884.1:64932-65563	.	.	64932	65563	0	1	631	64926	cluster_1
NW_004167169.1	228955	229630	NW_004167169.1:228955-229630	.	.	228955	229630	0	1	675	228953	cluster_1
NW_004170221.1	51488	51988	NW_004170221.1:51488-51988	.	.	51488	51988	0	1	500	51483	cluster_1
NW_004171488.1	12528	13028	NW_004171488.1:12528-13028	.	.	12528	13028	0	1	500	12527	cluster_1
NW_004168907.1	102609	103109	NW_004168907.1:102609-103109	.	.	102609	103109	0	1	500	102608	cluster_1
NW_004169215.1	65732	66232	NW_004169215.1:65732-66232	.	.	65732	66232	0	1	500	65726	cluster_1
NW_004167187.1	3703	4203	NW_004167187.1:3703-4203	.	.	3703	4203	0	1	500	3700	cluster_1
NW_004168084.1	65636	66136	NW_004168084.1:65636-66136	.	.	65636	66136	0	1	500	65630	cluster_1
NW_004167979.1	70401	70901	NW_004167979.1:70401-70901	.	.	70401	70901	0	1	500	70394	cluster_1
NW_004172118.1	10459	10959	NW_004172118.1:10459-10959	.	.	10459	10959	0	1	500	10458	cluster_1
NW_004166906.1	233427	233927	NW_004166906.1:233427-233927	.	.	233427	233927	0	1	500	233425	cluster_1
NW_004167286.1	101799	102299	NW_004167286.1:101799-102299	.	.	101799	102299	0	1	500	101798	cluster_1
NW_004167529.1	77019	77519	NW_004167529.1:77019-77519	.	.	77019	77519	0	1	500	77012	cluster_1
NW_004167345.1	155661	156161	NW_004167345.1:155661-156161	.	.	155661	156161	0	1	500	155660	cluster_1
NW_004170805.1	57095	57722	NW_004170805.1:57095-57722	.	.	57095	57722	0	1	627	57090	cluster_1
NW_004175038.1	750	1250	NW_004175038.1:750-1250	.	.	750	1250	0	1	500	743	cluster_1
NW_004167992.1	146145	146645	NW_004167992.1:146145-146645	.	.	146145	146645	0	1	500	146144	cluster_1
NW_004170283.1	75885	76413	NW_004170283.1:75885-76413	.	.	75885	76413	0	1	528	75878	cluster_1
NW_004172818.1	11402	11902	NW_004172818.1:11402-11902	.	.	11402	11902	0	1	500	11401	cluster_1
NW_004171827.1	12793	13293	NW_004171827.1:12793-13293	.	.	12793	13293	0	1	500	12792	cluster_1
NW_004170149.1	49191	49817	NW_004170149.1:49191-49817	.	.	49191	49817	0	1	626	49187	cluster_1
NW_004170563.1	29988	30488	NW_004170563.1:29988-30488	.	.	29988	30488	0	1	500	29986	cluster_1
NW_004174772.1	8038	8538	NW_004174772.1:8038-8538	.	.	8038	8538	0	1	500	8030	cluster_1
NW_004170886.1	14744	15244	NW_004170886.1:14744-15244	.	.	14744	15244	0	1	500	14743	cluster_1
NW_004169304.1	16386	16886	NW_004169304.1:16386-16886	.	.	16386	16886	0	1	500	16385	cluster_1
NW_004169517.1	50267	50767	NW_004169517.1:50267-50767	.	.	50267	50767	0	1	500	50262	cluster_1
NW_004167208.1	38519	39542	NW_004167208.1:38519-39542	.	.	38519	39542	0	1	1023	38516	cluster_1
NW_004167903.1	52394	52894	NW_004167903.1:52394-52894	.	.	52394	52894	0	1	500	52389	cluster_1
NW_004167660.1	146304	146804	NW_004167660.1:146304-146804	.	.	146304	146804	0	1	500	146303	cluster_1
NW_004169404.1	24205	25197	NW_004169404.1:24205-25197	.	.	24205	25197	0	1	992	24203	cluster_1
NW_004167552.1	8449	8949	NW_004167552.1:8449-8949	.	.	8449	8949	0	1	500	8441	cluster_1
NW_004168629.1	2696	3680	NW_004168629.1:2696-3680	.	.	2696	3680	0	1	984	2694	cluster_1
NW_004167283.1	32872	33625	NW_004167283.1:32872-33625	.	.	32872	33625	0	1	753	32869	cluster_1
NW_004177636.1	7787	8287	NW_004177636.1:7787-8287	.	.	7787	8287	0	1	500	7780	cluster_1
NW_004169170.1	857	1357	NW_004169170.1:857-1357	.	.	857	1357	0	1	500	849	cluster_1
NW_004167174.1	104929	105429	NW_004167174.1:104929-105429	.	.	104929	105429	0	1	500	104928	cluster_1
NW_004171956.1	44637	45137	NW_004171956.1:44637-45137	.	.	44637	45137	0	1	500	44633	cluster_1
NW_004175262.1	11013	11513	NW_004175262.1:11013-11513	.	.	11013	11513	0	1	500	11012	cluster_1
NW_004166921.1	187128	187628	NW_004166921.1:187128-187628	.	.	187128	187628	0	1	500	187127	cluster_1
NW_004169465.1	77560	78427	NW_004169465.1:77560-78427	.	.	77560	78427	0	1	867	77553	cluster_1
NW_004169255.1	151	912	NW_004169255.1:151-912	.	.	151	912	0	1	761	150	cluster_1
NW_004167775.1	110229	111409	NW_004167775.1:110229-111409	.	.	110229	111409	0	1	1180	110228	cluster_1
NW_004174935.1	26801	27845	NW_004174935.1:26801-27845	.	.	26801	27845	0	1	1044	26799	cluster_1
NW_004167356.1	138183	138850	NW_004167356.1:138183-138850	.	.	138183	138850	0	1	667	138182	cluster_1
NW_004169074.1	19311	19811	NW_004169074.1:19311-19811	.	.	19311	19811	0	1	500	19310	cluster_1
NW_004168827.1	69404	69904	NW_004168827.1:69404-69904	.	.	69404	69904	0	1	500	69398	cluster_1
NW_004168352.1	37458	37958	NW_004168352.1:37458-37958	.	.	37458	37958	0	1	500	37455	cluster_1
NW_004166901.1	195097	195597	NW_004166901.1:195097-195597	.	.	195097	195597	0	1	500	195096	cluster_1
NW_004167671.1	687	1386	NW_004167671.1:687-1386	.	.	687	1386	0	1	699	681	cluster_1
NW_004168197.1	51337	51837	NW_004168197.1:51337-51837	.	.	51337	51837	0	1	500	51332	cluster_1
NW_004166935.1	98654	99154	NW_004166935.1:98654-99154	.	.	98654	99154	0	1	500	98645	cluster_1
NW_004170196.1	55440	55940	NW_004170196.1:55440-55940	.	.	55440	55940	0	1	500	55435	cluster_1
NW_004172356.1	6230	7007	NW_004172356.1:6230-7007	.	.	6230	7007	0	1	777	6224	cluster_1
NW_004167370.1	123330	123830	NW_004167370.1:123330-123830	.	.	123330	123830	0	1	500	123329	cluster_1
NW_004174393.1	19226	20150	NW_004174393.1:19226-20150	.	.	19226	20150	0	1	924	19225	cluster_1
NW_004172582.1	5528	6028	NW_004172582.1:5528-6028	.	.	5528	6028	0	1	500	5523	cluster_1
NW_004170275.1	37885	38735	NW_004170275.1:37885-38735	.	.	37885	38735	0	1	850	37882	cluster_1
NW_004169735.1	6314	6948	NW_004169735.1:6314-6948	.	.	6314	6948	0	1	634	6308	cluster_1
NW_004168236.1	133917	134417	NW_004168236.1:133917-134417	.	.	133917	134417	0	1	500	133916	cluster_1
NW_004168968.1	2646	3526	NW_004168968.1:2646-3526	.	.	2646	3526	0	1	880	2644	cluster_1
NW_004170116.1	14329	14829	NW_004170116.1:14329-14829	.	.	14329	14829	0	1	500	14328	cluster_1
NW_004172935.1	33060	34811	NW_004172935.1:33060-34811	.	.	33060	34811	0	1	1751	33057	cluster_1
NW_004167061.1	142092	142592	NW_004167061.1:142092-142592	.	.	142092	142592	0	1	500	142091	cluster_1
NW_004167781.1	181	888	NW_004167781.1:181-888	.	.	181	888	0	1	707	180	cluster_1
NW_004168892.1	85860	86885	NW_004168892.1:85860-86885	.	.	85860	86885	0	1	1025	85852	cluster_1
NW_004168785.1	70257	70916	NW_004168785.1:70257-70916	.	.	70257	70916	0	1	659	70250	cluster_1
NW_004169296.1	21173	21801	NW_004169296.1:21173-21801	.	.	21173	21801	0	1	628	21171	cluster_1
NW_004167467.1	58439	58939	NW_004167467.1:58439-58939	.	.	58439	58939	0	1	500	58434	cluster_1
NW_004171315.1	8871	9633	NW_004171315.1:8871-9633	.	.	8871	9633	0	1	762	8863	cluster_1
NW_004167265.1	7413	7913	NW_004167265.1:7413-7913	.	.	7413	7913	0	1	500	7406	cluster_1
NW_004166921.1	269813	270313	NW_004166921.1:269813-270313	.	.	269813	270313	0	1	500	269811	cluster_1
NW_004170738.1	17848	18985	NW_004170738.1:17848-18985	.	.	17848	18985	0	1	1137	17847	cluster_1
NW_004167816.1	18924	19596	NW_004167816.1:18924-19596	.	.	18924	19596	0	1	672	18923	cluster_1
NW_004166900.1	222324	222824	NW_004166900.1:222324-222824	.	.	222324	222824	0	1	500	222322	cluster_1
NW_004173011.1	16142	16642	NW_004173011.1:16142-16642	.	.	16142	16642	0	1	500	16141	cluster_1
NW_004171651.1	26482	26982	NW_004171651.1:26482-26982	.	.	26482	26982	0	1	500	26480	cluster_1
NW_004167602.1	150030	150530	NW_004167602.1:150030-150530	.	.	150030	150530	0	1	500	150029	cluster_1
NW_004167860.1	59602	60102	NW_004167860.1:59602-60102	.	.	59602	60102	0	1	500	59597	cluster_1
NW_004167026.1	106761	107261	NW_004167026.1:106761-107261	.	.	106761	107261	0	1	500	106760	cluster_1
NW_004182700.1	203	703	NW_004182700.1:203-703	.	.	203	703	0	1	500	201	cluster_1
NW_004179500.1	9956	10667	NW_004179500.1:9956-10667	.	.	9956	10667	0	1	711	9947	cluster_1
NW_004168369.1	130008	131369	NW_004168369.1:130008-131369	.	.	130008	131369	0	1	1361	130007	cluster_1
NW_004171093.1	10669	11169	NW_004171093.1:10669-11169	.	.	10669	11169	0	1	500	10668	cluster_1
NW_004167222.1	47785	48631	NW_004167222.1:47785-48631	.	.	47785	48631	0	1	846	47781	cluster_1
NW_004171018.1	1724	3191	NW_004171018.1:1724-3191	.	.	1724	3191	0	1	1467	1723	cluster_1
NW_004171254.1	807	1307	NW_004171254.1:807-1307	.	.	807	1307	0	1	500	799	cluster_1
NW_004169320.1	17179	17679	NW_004169320.1:17179-17679	.	.	17179	17679	0	1	500	17178	cluster_1
NW_004167542.1	54077	54704	NW_004167542.1:54077-54704	.	.	54077	54704	0	1	627	54072	cluster_1
NW_004167011.1	202301	202801	NW_004167011.1:202301-202801	.	.	202301	202801	0	1	500	202299	cluster_1
NW_004169141.1	67237	68080	NW_004169141.1:67237-68080	.	.	67237	68080	0	1	843	67231	cluster_1
NW_004168638.1	83551	84051	NW_004168638.1:83551-84051	.	.	83551	84051	0	1	500	83543	cluster_1
NW_004167889.1	66166	67217	NW_004167889.1:66166-67217	.	.	66166	67217	0	1	1051	66160	cluster_1
NW_004173626.1	18580	19322	NW_004173626.1:18580-19322	.	.	18580	19322	0	1	742	18579	cluster_1
NW_004169640.1	89341	89764	NW_004169640.1:89341-89764	.	.	89341	89764	0	1	423	89333	cluster_1
NW_004167189.1	47237	47737	NW_004167189.1:47237-47737	.	.	47237	47737	0	1	500	47233	cluster_1
NW_004170620.1	2783	3579	NW_004170620.1:2783-3579	.	.	2783	3579	0	1	796	2781	cluster_1
NW_004167350.1	185370	185870	NW_004167350.1:185370-185870	.	.	185370	185870	0	1	500	185369	cluster_1
NW_004167341.1	211676	212454	NW_004167341.1:211676-212454	.	.	211676	212454	0	1	778	211674	cluster_1
NW_004167094.1	8967	9467	NW_004167094.1:8967-9467	.	.	8967	9467	0	1	500	8959	cluster_1
NW_004174145.1	33012	33646	NW_004174145.1:33012-33646	.	.	33012	33646	0	1	634	33009	cluster_1
NW_004169634.1	56554	57054	NW_004169634.1:56554-57054	.	.	56554	57054	0	1	500	56549	cluster_1
NW_004170633.1	815	1315	NW_004170633.1:815-1315	.	.	815	1315	0	1	500	807	cluster_1
NW_004166954.1	185301	186019	NW_004166954.1:185301-186019	.	.	185301	186019	0	1	718	185300	cluster_1
NW_004167401.1	24106	24884	NW_004167401.1:24106-24884	.	.	24106	24884	0	1	778	24104	cluster_1
NW_004167137.1	86801	87301	NW_004167137.1:86801-87301	.	.	86801	87301	0	1	500	86793	cluster_1
NW_004173714.1	36140	36802	NW_004173714.1:36140-36802	.	.	36140	36802	0	1	662	36137	cluster_1
NW_004168622.1	67627	68358	NW_004168622.1:67627-68358	.	.	67627	68358	0	1	731	67621	cluster_1
NW_004176057.1	894	1524	NW_004176057.1:894-1524	.	.	894	1524	0	1	630	886	cluster_1
NW_004173128.1	10972	11472	NW_004173128.1:10972-11472	.	.	10972	11472	0	1	500	10971	cluster_1
NW_004171954.1	395	895	NW_004171954.1:395-895	.	.	395	895	0	1	500	392	cluster_1
NW_004170399.1	28179	29390	NW_004170399.1:28179-29390	.	.	28179	29390	0	1	1211	28177	cluster_1
NW_004169454.1	65053	65686	NW_004169454.1:65053-65686	.	.	65053	65686	0	1	633	65047	cluster_1
NW_004168794.1	2302	2802	NW_004168794.1:2302-2802	.	.	2302	2802	0	1	500	2300	cluster_1
NW_004167972.1	15407	15907	NW_004167972.1:15407-15907	.	.	15407	15907	0	1	500	15406	cluster_1
NW_004167788.1	22429	23488	NW_004167788.1:22429-23488	.	.	22429	23488	0	1	1059	22427	cluster_1
NW_004167841.1	3314	3814	NW_004167841.1:3314-3814	.	.	3314	3814	0	1	500	3311	cluster_1
NW_004174112.1	33574	34074	NW_004174112.1:33574-34074	.	.	33574	34074	0	1	500	33571	cluster_1
NW_004171827.1	22855	23355	NW_004171827.1:22855-23355	.	.	22855	23355	0	1	500	22853	cluster_1
NW_004172709.1	35421	35921	NW_004172709.1:35421-35921	.	.	35421	35921	0	1	500	35418	cluster_1
NW_004167538.1	22864	23364	NW_004167538.1:22864-23364	.	.	22864	23364	0	1	500	22862	cluster_1
NW_004170445.1	55161	56792	NW_004170445.1:55161-56792	.	.	55161	56792	0	1	1631	55156	cluster_1
NW_004173446.1	4693	5193	NW_004173446.1:4693-5193	.	.	4693	5193	0	1	500	4689	cluster_1
NW_004171483.1	31388	31888	NW_004171483.1:31388-31888	.	.	31388	31888	0	1	500	31385	cluster_1
NW_004167498.1	16778	17567	NW_004167498.1:16778-17567	.	.	16778	17567	0	1	789	16777	cluster_1
NW_004173580.1	15548	16048	NW_004173580.1:15548-16048	.	.	15548	16048	0	1	500	15547	cluster_1
NW_004169599.1	89325	89825	NW_004169599.1:89325-89825	.	.	89325	89825	0	1	500	89317	cluster_1
NW_004167220.1	155759	156695	NW_004167220.1:155759-156695	.	.	155759	156695	0	1	936	155758	cluster_1
NW_004168823.1	89912	90412	NW_004168823.1:89912-90412	.	.	89912	90412	0	1	500	89904	cluster_1
NW_004172157.1	33696	34196	NW_004172157.1:33696-34196	.	.	33696	34196	0	1	500	33693	cluster_1
NW_004169116.1	16414	16914	NW_004169116.1:16414-16914	.	.	16414	16914	0	1	500	16413	cluster_1
NW_004173360.1	21043	22071	NW_004173360.1:21043-22071	.	.	21043	22071	0	1	1028	21041	cluster_1
NW_004170958.1	53858	54512	NW_004170958.1:53858-54512	.	.	53858	54512	0	1	654	53853	cluster_1
NW_004170941.1	28510	30206	NW_004170941.1:28510-30206	.	.	28510	30206	0	1	1696	28508	cluster_1
NW_004171904.1	22523	23023	NW_004171904.1:22523-23023	.	.	22523	23023	0	1	500	22521	cluster_1
NW_004178161.1	5968	6737	NW_004178161.1:5968-6737	.	.	5968	6737	0	1	769	5963	cluster_1
NW_004171102.1	5607	6695	NW_004171102.1:5607-6695	.	.	5607	6695	0	1	1088	5602	cluster_1
NW_004166954.1	240508	241150	NW_004166954.1:240508-241150	.	.	240508	241150	0	1	642	240506	cluster_1
NW_004168270.1	72552	73052	NW_004168270.1:72552-73052	.	.	72552	73052	0	1	500	72545	cluster_1
NW_004167258.1	231029	231529	NW_004167258.1:231029-231529	.	.	231029	231529	0	1	500	231027	cluster_1
NW_004175554.1	25033	25552	NW_004175554.1:25033-25552	.	.	25033	25552	0	1	519	25031	cluster_1
NW_004168380.1	25022	25989	NW_004168380.1:25022-25989	.	.	25022	25989	0	1	967	25020	cluster_1
NW_004170857.1	17103	17603	NW_004170857.1:17103-17603	.	.	17103	17603	0	1	500	17102	cluster_1
NW_004170792.1	198	698	NW_004170792.1:198-698	.	.	198	698	0	1	500	197	cluster_1
NW_004167079.1	74981	75612	NW_004167079.1:74981-75612	.	.	74981	75612	0	1	631	74974	cluster_1
NW_004177451.1	12423	12923	NW_004177451.1:12423-12923	.	.	12423	12923	0	1	500	12422	cluster_1
NW_004167228.1	80609	81109	NW_004167228.1:80609-81109	.	.	80609	81109	0	1	500	80601	cluster_1
NW_004167366.1	90439	91065	NW_004167366.1:90439-91065	.	.	90439	91065	0	1	626	90430	cluster_1
NW_004169983.1	61727	62227	NW_004169983.1:61727-62227	.	.	61727	62227	0	1	500	61721	cluster_1
NW_004169573.1	7540	8040	NW_004169573.1:7540-8040	.	.	7540	8040	0	1	500	7533	cluster_1
NW_004167447.1	100281	100781	NW_004167447.1:100281-100781	.	.	100281	100781	0	1	500	100280	cluster_1
NW_004168681.1	85710	86210	NW_004168681.1:85710-86210	.	.	85710	86210	0	1	500	85702	cluster_1
NW_004170910.1	57222	57722	NW_004170910.1:57222-57722	.	.	57222	57722	0	1	500	57217	cluster_1
NW_004176996.1	10277	10777	NW_004176996.1:10277-10777	.	.	10277	10777	0	1	500	10276	cluster_1
NW_004169142.1	70152	70652	NW_004169142.1:70152-70652	.	.	70152	70652	0	1	500	70145	cluster_1
NW_004169035.1	73	1312	NW_004169035.1:73-1312	.	.	73	1312	0	1	1239	66	cluster_1
NW_004168897.1	12479	12979	NW_004168897.1:12479-12979	.	.	12479	12979	0	1	500	12478	cluster_1
NW_004169722.1	74399	74899	NW_004169722.1:74399-74899	.	.	74399	74899	0	1	500	74392	cluster_1
NW_004170014.1	77324	77959	NW_004170014.1:77324-77959	.	.	77324	77959	0	1	635	77317	cluster_1
NW_004168173.1	8763	9518	NW_004168173.1:8763-9518	.	.	8763	9518	0	1	755	8755	cluster_1
NW_004169136.1	100357	100982	NW_004169136.1:100357-100982	.	.	100357	100982	0	1	625	100356	cluster_1
NW_004168228.1	11042	11542	NW_004168228.1:11042-11542	.	.	11042	11542	0	1	500	11041	cluster_1
NW_004172378.1	39938	40438	NW_004172378.1:39938-40438	.	.	39938	40438	0	1	500	39935	cluster_1
NW_004167354.1	91127	91767	NW_004167354.1:91127-91767	.	.	91127	91767	0	1	640	91118	cluster_1
NW_004172665.1	40609	41109	NW_004172665.1:40609-41109	.	.	40609	41109	0	1	500	40605	cluster_1
NW_004171856.1	6536	7036	NW_004171856.1:6536-7036	.	.	6536	7036	0	1	500	6530	cluster_1
NW_004175552.1	5792	6602	NW_004175552.1:5792-6602	.	.	5792	6602	0	1	810	5787	cluster_1
NW_004167579.1	100730	101962	NW_004167579.1:100730-101962	.	.	100730	101962	0	1	1232	100729	cluster_1
NW_004167164.1	173289	173789	NW_004167164.1:173289-173789	.	.	173289	173789	0	1	500	173288	cluster_1
NW_004170849.1	15090	16025	NW_004170849.1:15090-16025	.	.	15090	16025	0	1	935	15089	cluster_1
NW_004167198.1	204505	205005	NW_004167198.1:204505-205005	.	.	204505	205005	0	1	500	204503	cluster_1
NW_004174455.1	18349	18849	NW_004174455.1:18349-18849	.	.	18349	18849	0	1	500	18348	cluster_1
NW_004171795.1	51511	52011	NW_004171795.1:51511-52011	.	.	51511	52011	0	1	500	51506	cluster_1
NW_004167086.1	154495	154995	NW_004167086.1:154495-154995	.	.	154495	154995	0	1	500	154494	cluster_1
NW_004176440.1	6982	7482	NW_004176440.1:6982-7482	.	.	6982	7482	0	1	500	6976	cluster_1
NW_004171427.1	3869	4369	NW_004171427.1:3869-4369	.	.	3869	4369	0	1	500	3866	cluster_1
NW_004169305.1	40952	41869	NW_004169305.1:40952-41869	.	.	40952	41869	0	1	917	40948	cluster_1
NW_004168134.1	1940	2440	NW_004168134.1:1940-2440	.	.	1940	2440	0	1	500	1939	cluster_1
NW_004171046.1	45411	46228	NW_004171046.1:45411-46228	.	.	45411	46228	0	1	817	45407	cluster_1
NW_004167277.1	140381	141031	NW_004167277.1:140381-141031	.	.	140381	141031	0	1	650	140380	cluster_1
NW_004172132.1	49802	50428	NW_004172132.1:49802-50428	.	.	49802	50428	0	1	626	49798	cluster_1
NW_004170682.1	18277	18777	NW_004170682.1:18277-18777	.	.	18277	18777	0	1	500	18276	cluster_1
NW_004178495.1	4525	5457	NW_004178495.1:4525-5457	.	.	4525	5457	0	1	932	4521	cluster_1
NW_004171328.1	18690	19190	NW_004171328.1:18690-19190	.	.	18690	19190	0	1	500	18689	cluster_1
NW_004169558.1	18286	18786	NW_004169558.1:18286-18786	.	.	18286	18786	0	1	500	18285	cluster_1
NW_004166942.1	247433	247933	NW_004166942.1:247433-247933	.	.	247433	247933	0	1	500	247431	cluster_1
NW_004175172.1	766	1419	NW_004175172.1:766-1419	.	.	766	1419	0	1	653	759	cluster_1
NW_004167794.1	11455	11955	NW_004167794.1:11455-11955	.	.	11455	11955	0	1	500	11454	cluster_1
NW_004167466.1	60281	60781	NW_004167466.1:60281-60781	.	.	60281	60781	0	1	500	60275	cluster_1
NW_004167595.1	60057	60865	NW_004167595.1:60057-60865	.	.	60057	60865	0	1	808	60051	cluster_1
NW_004169149.1	18837	19337	NW_004169149.1:18837-19337	.	.	18837	19337	0	1	500	18836	cluster_1
NW_004169719.1	68273	69027	NW_004169719.1:68273-69027	.	.	68273	69027	0	1	754	68267	cluster_1
NW_004170423.1	50902	51402	NW_004170423.1:50902-51402	.	.	50902	51402	0	1	500	50897	cluster_1
NW_004167858.1	86350	86850	NW_004167858.1:86350-86850	.	.	86350	86850	0	1	500	86342	cluster_1
NW_004169397.1	86655	87282	NW_004169397.1:86655-87282	.	.	86655	87282	0	1	627	86647	cluster_1
NW_004167533.1	141397	141897	NW_004167533.1:141397-141897	.	.	141397	141897	0	1	500	141396	cluster_1
NW_004171335.1	4580	5080	NW_004171335.1:4580-5080	.	.	4580	5080	0	1	500	4576	cluster_1
NW_004177839.1	7875	8375	NW_004177839.1:7875-8375	.	.	7875	8375	0	1	500	7868	cluster_1
NW_004170455.1	7911	8845	NW_004170455.1:7911-8845	.	.	7911	8845	0	1	934	7904	cluster_1
NW_004169765.1	61943	62443	NW_004169765.1:61943-62443	.	.	61943	62443	0	1	500	61937	cluster_1
NW_004167104.1	192943	193443	NW_004167104.1:192943-193443	.	.	192943	193443	0	1	500	192942	cluster_1
NW_004169493.1	33729	34229	NW_004169493.1:33729-34229	.	.	33729	34229	0	1	500	33726	cluster_1
NW_004167401.1	7406	8044	NW_004167401.1:7406-8044	.	.	7406	8044	0	1	638	7399	cluster_1
NW_004168239.1	59719	60219	NW_004168239.1:59719-60219	.	.	59719	60219	0	1	500	59714	cluster_1
NW_004169109.1	31563	32063	NW_004169109.1:31563-32063	.	.	31563	32063	0	1	500	31560	cluster_1
NW_004170883.1	13960	14460	NW_004170883.1:13960-14460	.	.	13960	14460	0	1	500	13959	cluster_1
NW_004168233.1	11956	12456	NW_004168233.1:11956-12456	.	.	11956	12456	0	1	500	11955	cluster_1
NW_004173481.1	38523	39070	NW_004173481.1:38523-39070	.	.	38523	39070	0	1	547	38520	cluster_1
NW_004169217.1	70845	71612	NW_004169217.1:70845-71612	.	.	70845	71612	0	1	767	70838	cluster_1
NW_004171677.1	48831	49457	NW_004171677.1:48831-49457	.	.	48831	49457	0	1	626	48827	cluster_1
NW_004171720.1	23942	24824	NW_004171720.1:23942-24824	.	.	23942	24824	0	1	882	23940	cluster_1
NW_004167325.1	89493	90664	NW_004167325.1:89493-90664	.	.	89493	90664	0	1	1171	89485	cluster_1
NW_004169454.1	90056	90556	NW_004169454.1:90056-90556	.	.	90056	90556	0	1	500	90047	cluster_1
NW_004168495.1	56700	57200	NW_004168495.1:56700-57200	.	.	56700	57200	0	1	500	56695	cluster_1
NW_004167124.1	131199	131699	NW_004167124.1:131199-131699	.	.	131199	131699	0	1	500	131198	cluster_1
NW_004173944.1	29858	30358	NW_004173944.1:29858-30358	.	.	29858	30358	0	1	500	29856	cluster_1
NW_004174797.1	28479	28979	NW_004174797.1:28479-28979	.	.	28479	28979	0	1	500	28477	cluster_1
NW_004173075.1	36286	37059	NW_004173075.1:36286-37059	.	.	36286	37059	0	1	773	36283	cluster_1
NW_004167889.1	133902	134402	NW_004167889.1:133902-134402	.	.	133902	134402	0	1	500	133901	cluster_1
NW_004167271.1	27926	29182	NW_004167271.1:27926-29182	.	.	27926	29182	0	1	1256	27924	cluster_1
NW_004171256.1	56446	56946	NW_004171256.1:56446-56946	.	.	56446	56946	0	1	500	56441	cluster_1
NW_004169612.1	77820	78320	NW_004169612.1:77820-78320	.	.	77820	78320	0	1	500	77813	cluster_1
NW_004171753.1	52637	53137	NW_004171753.1:52637-53137	.	.	52637	53137	0	1	500	52632	cluster_1
NW_004171271.1	14343	14843	NW_004171271.1:14343-14843	.	.	14343	14843	0	1	500	14342	cluster_1
NW_004167330.1	180384	180884	NW_004167330.1:180384-180884	.	.	180384	180884	0	1	500	180383	cluster_1
NW_004168999.1	31312	32156	NW_004168999.1:31312-32156	.	.	31312	32156	0	1	844	31309	cluster_1
NW_004170750.1	483	1131	NW_004170750.1:483-1131	.	.	483	1131	0	1	648	479	cluster_1
NW_004169520.1	56587	57087	NW_004169520.1:56587-57087	.	.	56587	57087	0	1	500	56582	cluster_1
NW_004167529.1	32925	33596	NW_004167529.1:32925-33596	.	.	32925	33596	0	1	671	32922	cluster_1
NW_004167747.1	165663	166163	NW_004167747.1:165663-166163	.	.	165663	166163	0	1	500	165662	cluster_1
NW_004173359.1	9859	10751	NW_004173359.1:9859-10751	.	.	9859	10751	0	1	892	9850	cluster_1
NW_004174618.1	6726	7226	NW_004174618.1:6726-7226	.	.	6726	7226	0	1	500	6720	cluster_1
NW_004169882.1	30793	31423	NW_004169882.1:30793-31423	.	.	30793	31423	0	1	630	30790	cluster_1
NW_004176403.1	8521	9168	NW_004176403.1:8521-9168	.	.	8521	9168	0	1	647	8513	cluster_1
NW_004169970.1	74593	75423	NW_004169970.1:74593-75423	.	.	74593	75423	0	1	830	74586	cluster_1
NW_004167104.1	196069	196569	NW_004167104.1:196069-196569	.	.	196069	196569	0	1	500	196068	cluster_1
NW_004170724.1	55839	56339	NW_004170724.1:55839-56339	.	.	55839	56339	0	1	500	55834	cluster_1
NW_004174537.1	7727	8227	NW_004174537.1:7727-8227	.	.	7727	8227	0	1	500	7720	cluster_1
NW_004169738.1	84620	85120	NW_004169738.1:84620-85120	.	.	84620	85120	0	1	500	84612	cluster_1
NW_004168490.1	110624	111825	NW_004168490.1:110624-111825	.	.	110624	111825	0	1	1201	110623	cluster_1
NW_004170484.1	71541	72167	NW_004170484.1:71541-72167	.	.	71541	72167	0	1	626	71534	cluster_1
NW_004169268.1	66720	67220	NW_004169268.1:66720-67220	.	.	66720	67220	0	1	500	66714	cluster_1
NW_004169173.1	80768	81999	NW_004169173.1:80768-81999	.	.	80768	81999	0	1	1231	80760	cluster_1
NW_004167182.1	27686	28316	NW_004167182.1:27686-28316	.	.	27686	28316	0	1	630	27684	cluster_1
NW_004170441.1	10168	10668	NW_004170441.1:10168-10668	.	.	10168	10668	0	1	500	10167	cluster_1
NW_004168576.1	33549	34049	NW_004168576.1:33549-34049	.	.	33549	34049	0	1	500	33546	cluster_1
NW_004171324.1	23748	24248	NW_004171324.1:23748-24248	.	.	23748	24248	0	1	500	23746	cluster_1
NW_004167040.1	128322	129407	NW_004167040.1:128322-129407	.	.	128322	129407	0	1	1085	128321	cluster_1
NW_004168613.1	2372	3087	NW_004168613.1:2372-3087	.	.	2372	3087	0	1	715	2370	cluster_1
NW_004168502.1	67631	68256	NW_004168502.1:67631-68256	.	.	67631	68256	0	1	625	67625	cluster_1
NW_004167472.1	149705	150334	NW_004167472.1:149705-150334	.	.	149705	150334	0	1	629	149704	cluster_1
NW_004167653.1	106497	106997	NW_004167653.1:106497-106997	.	.	106497	106997	0	1	500	106496	cluster_1
NW_004168295.1	94321	95092	NW_004168295.1:94321-95092	.	.	94321	95092	0	1	771	94312	cluster_1
NW_004172726.1	891	1391	NW_004172726.1:891-1391	.	.	891	1391	0	1	500	883	cluster_1
NW_004168448.1	66426	66926	NW_004168448.1:66426-66926	.	.	66426	66926	0	1	500	66420	cluster_1
NW_004172602.1	8379	8879	NW_004172602.1:8379-8879	.	.	8379	8879	0	1	500	8371	cluster_1
NW_004174916.1	146	646	NW_004174916.1:146-646	.	.	146	646	0	1	500	145	cluster_1
NW_004169182.1	22025	22525	NW_004169182.1:22025-22525	.	.	22025	22525	0	1	500	22023	cluster_1
NW_004167017.1	231620	232120	NW_004167017.1:231620-232120	.	.	231620	232120	0	1	500	231618	cluster_1
NW_004168827.1	72909	73534	NW_004168827.1:72909-73534	.	.	72909	73534	0	1	625	72902	cluster_1
NW_004167451.1	490	990	NW_004167451.1:490-990	.	.	490	990	0	1	500	486	cluster_1
NW_004169382.1	27399	28295	NW_004169382.1:27399-28295	.	.	27399	28295	0	1	896	27397	cluster_1
NW_004167004.1	296322	296822	NW_004167004.1:296322-296822	.	.	296322	296822	0	1	500	296320	cluster_1
NW_004175666.1	24083	24583	NW_004175666.1:24083-24583	.	.	24083	24583	0	1	500	24081	cluster_1
NW_004167700.1	104270	105002	NW_004167700.1:104270-105002	.	.	104270	105002	0	1	732	104269	cluster_1
NW_004172416.1	47910	48410	NW_004172416.1:47910-48410	.	.	47910	48410	0	1	500	47906	cluster_1
NW_004172719.1	42290	42790	NW_004172719.1:42290-42790	.	.	42290	42790	0	1	500	42286	cluster_1
NW_004168867.1	93	593	NW_004168867.1:93-593	.	.	93	593	0	1	500	84	cluster_1
NW_004170855.1	26176	26676	NW_004170855.1:26176-26676	.	.	26176	26676	0	1	500	26174	cluster_1
NW_004167288.1	77132	77775	NW_004167288.1:77132-77775	.	.	77132	77775	0	1	643	77125	cluster_1
NW_004170765.1	15596	16285	NW_004170765.1:15596-16285	.	.	15596	16285	0	1	689	15595	cluster_1
NW_004166880.1	81269	81769	NW_004166880.1:81269-81769	.	.	81269	81769	0	1	500	81261	cluster_1
NW_004168351.1	15174	15674	NW_004168351.1:15174-15674	.	.	15174	15674	0	1	500	15173	cluster_1
NW_004169992.1	70343	70843	NW_004169992.1:70343-70843	.	.	70343	70843	0	1	500	70336	cluster_1
NW_004170813.1	9897	10397	NW_004170813.1:9897-10397	.	.	9897	10397	0	1	500	9888	cluster_1
NW_004169199.1	75060	75686	NW_004169199.1:75060-75686	.	.	75060	75686	0	1	626	75053	cluster_1
NW_004175282.1	1681	2181	NW_004175282.1:1681-2181	.	.	1681	2181	0	1	500	1680	cluster_1
NW_004171036.1	46677	47177	NW_004171036.1:46677-47177	.	.	46677	47177	0	1	500	46673	cluster_1
NW_004167017.1	235768	236268	NW_004167017.1:235768-236268	.	.	235768	236268	0	1	500	235766	cluster_1
NW_004171434.1	23472	23972	NW_004171434.1:23472-23972	.	.	23472	23972	0	1	500	23470	cluster_1
NW_004171822.1	34556	35181	NW_004171822.1:34556-35181	.	.	34556	35181	0	1	625	34553	cluster_1
NW_004173770.1	35392	36068	NW_004173770.1:35392-36068	.	.	35392	36068	0	1	676	35389	cluster_1
NW_004167029.1	16231	16731	NW_004167029.1:16231-16731	.	.	16231	16731	0	1	500	16230	cluster_1
NW_004167070.1	19205	19705	NW_004167070.1:19205-19705	.	.	19205	19705	0	1	500	19204	cluster_1
NW_004167759.1	14408	15498	NW_004167759.1:14408-15498	.	.	14408	15498	0	1	1090	14407	cluster_1
NW_004167530.1	83975	84475	NW_004167530.1:83975-84475	.	.	83975	84475	0	1	500	83967	cluster_1
NW_004169468.1	76424	76924	NW_004169468.1:76424-76924	.	.	76424	76924	0	1	500	76417	cluster_1
NW_004169045.1	102533	103033	NW_004169045.1:102533-103033	.	.	102533	103033	0	1	500	102532	cluster_1
NW_004174482.1	16238	16738	NW_004174482.1:16238-16738	.	.	16238	16738	0	1	500	16237	cluster_1
NW_004177485.1	7700	8200	NW_004177485.1:7700-8200	.	.	7700	8200	0	1	500	7693	cluster_1
NW_004169124.1	3805	4655	NW_004169124.1:3805-4655	.	.	3805	4655	0	1	850	3802	cluster_1
NW_004173450.1	181	810	NW_004173450.1:181-810	.	.	181	810	0	1	629	180	cluster_1
NW_004167272.1	123429	123929	NW_004167272.1:123429-123929	.	.	123429	123929	0	1	500	123428	cluster_1
NW_004172463.1	13560	14060	NW_004172463.1:13560-14060	.	.	13560	14060	0	1	500	13559	cluster_1
NW_004170062.1	34985	35485	NW_004170062.1:34985-35485	.	.	34985	35485	0	1	500	34982	cluster_1
NW_004168137.1	72797	73297	NW_004168137.1:72797-73297	.	.	72797	73297	0	1	500	72790	cluster_1
NW_004170720.1	235	735	NW_004170720.1:235-735	.	.	235	735	0	1	500	233	cluster_1
NW_004167564.1	46922	47551	NW_004167564.1:46922-47551	.	.	46922	47551	0	1	629	46918	cluster_1
NW_004167948.1	115398	115898	NW_004167948.1:115398-115898	.	.	115398	115898	0	1	500	115397	cluster_1
NW_004168279.1	80079	80579	NW_004168279.1:80079-80579	.	.	80079	80579	0	1	500	80071	cluster_1
NW_004168539.1	33466	33966	NW_004168539.1:33466-33966	.	.	33466	33966	0	1	500	33463	cluster_1
NW_004169075.1	39642	40142	NW_004169075.1:39642-40142	.	.	39642	40142	0	1	500	39639	cluster_1
NW_004169159.1	42392	43022	NW_004169159.1:42392-43022	.	.	42392	43022	0	1	630	42388	cluster_1
NW_004169624.1	84263	84763	NW_004169624.1:84263-84763	.	.	84263	84763	0	1	500	84255	cluster_1
NW_004169360.1	54293	54793	NW_004169360.1:54293-54793	.	.	54293	54793	0	1	500	54288	cluster_1
NW_004171936.1	23835	24335	NW_004171936.1:23835-24335	.	.	23835	24335	0	1	500	23833	cluster_1
NW_004181270.1	3406	3906	NW_004181270.1:3406-3906	.	.	3406	3906	0	1	500	3403	cluster_1
NW_004167026.1	57344	57983	NW_004167026.1:57344-57983	.	.	57344	57983	0	1	639	57339	cluster_1
NW_004168668.1	208	708	NW_004168668.1:208-708	.	.	208	708	0	1	500	206	cluster_1
NW_004170647.1	498	998	NW_004170647.1:498-998	.	.	498	998	0	1	500	494	cluster_1
NW_004168007.1	144476	145102	NW_004168007.1:144476-145102	.	.	144476	145102	0	1	626	144475	cluster_1
NW_004167713.1	129161	129661	NW_004167713.1:129161-129661	.	.	129161	129661	0	1	500	129160	cluster_1
NW_004167814.1	130935	131435	NW_004167814.1:130935-131435	.	.	130935	131435	0	1	500	130934	cluster_1
NW_004170133.1	10073	10573	NW_004170133.1:10073-10573	.	.	10073	10573	0	1	500	10072	cluster_1
NW_004170813.1	43681	44181	NW_004170813.1:43681-44181	.	.	43681	44181	0	1	500	43677	cluster_1
NW_004167250.1	21988	22488	NW_004167250.1:21988-22488	.	.	21988	22488	0	1	500	21986	cluster_1
NW_004167234.1	9183	9683	NW_004167234.1:9183-9683	.	.	9183	9683	0	1	500	9174	cluster_1
NW_004176374.1	7072	7876	NW_004176374.1:7072-7876	.	.	7072	7876	0	1	804	7065	cluster_1
NW_004167294.1	207157	207815	NW_004167294.1:207157-207815	.	.	207157	207815	0	1	658	207155	cluster_1
NW_004168238.1	78579	79079	NW_004168238.1:78579-79079	.	.	78579	79079	0	1	500	78572	cluster_1
NW_004174509.1	1	472	NW_004174509.1:1-472	.	.	1	472	0	1	471	0	cluster_1
NW_004171877.1	35044	35544	NW_004171877.1:35044-35544	.	.	35044	35544	0	1	500	35041	cluster_1
NW_004167584.1	77797	78297	NW_004167584.1:77797-78297	.	.	77797	78297	0	1	500	77790	cluster_1
NW_004168822.1	109239	109890	NW_004168822.1:109239-109890	.	.	109239	109890	0	1	651	109238	cluster_1
NW_004169586.1	51912	52412	NW_004169586.1:51912-52412	.	.	51912	52412	0	1	500	51907	cluster_1
NW_004177920.1	529	1029	NW_004177920.1:529-1029	.	.	529	1029	0	1	500	524	cluster_1
NW_004166989.1	41577	42077	NW_004166989.1:41577-42077	.	.	41577	42077	0	1	500	41573	cluster_1
NW_004168472.1	121374	121874	NW_004168472.1:121374-121874	.	.	121374	121874	0	1	500	121373	cluster_1
NW_004167503.1	138539	139039	NW_004167503.1:138539-139039	.	.	138539	139039	0	1	500	138538	cluster_1
NW_004167859.1	116998	117891	NW_004167859.1:116998-117891	.	.	116998	117891	0	1	893	116997	cluster_1
NW_004170924.1	58958	59458	NW_004170924.1:58958-59458	.	.	58958	59458	0	1	500	58953	cluster_1
NW_004170481.1	1	662	NW_004170481.1:1-662	.	.	1	662	0	1	661	0	cluster_1
NW_004177344.1	1000	1629	NW_004177344.1:1000-1629	.	.	1000	1629	0	1	629	999	cluster_1
NW_004167028.1	47331	47831	NW_004167028.1:47331-47831	.	.	47331	47831	0	1	500	47327	cluster_1
NW_004168392.1	112927	113427	NW_004168392.1:112927-113427	.	.	112927	113427	0	1	500	112926	cluster_1
NW_004167946.1	997	1497	NW_004167946.1:997-1497	.	.	997	1497	0	1	500	988	cluster_1
NW_004167705.1	18738	19390	NW_004167705.1:18738-19390	.	.	18738	19390	0	1	652	18737	cluster_1
NW_004167066.1	200381	200881	NW_004167066.1:200381-200881	.	.	200381	200881	0	1	500	200379	cluster_1
NW_004172621.1	24189	24689	NW_004172621.1:24189-24689	.	.	24189	24689	0	1	500	24187	cluster_1
NW_004173716.1	6737	7237	NW_004173716.1:6737-7237	.	.	6737	7237	0	1	500	6731	cluster_1
NW_004168859.1	50704	51552	NW_004168859.1:50704-51552	.	.	50704	51552	0	1	848	50699	cluster_1
NW_004169561.1	36593	37093	NW_004169561.1:36593-37093	.	.	36593	37093	0	1	500	36590	cluster_1
NW_004168054.1	18931	19431	NW_004168054.1:18931-19431	.	.	18931	19431	0	1	500	18930	cluster_1
NW_004166879.1	60882	61510	NW_004166879.1:60882-61510	.	.	60882	61510	0	1	628	60876	cluster_1
NW_004178394.1	1142	1642	NW_004178394.1:1142-1642	.	.	1142	1642	0	1	500	1141	cluster_1
NW_004171708.1	2867	3618	NW_004171708.1:2867-3618	.	.	2867	3618	0	1	751	2865	cluster_1
NW_004174662.1	7124	7772	NW_004174662.1:7124-7772	.	.	7124	7772	0	1	648	7117	cluster_1
NW_004167707.1	82054	82554	NW_004167707.1:82054-82554	.	.	82054	82554	0	1	500	82046	cluster_1
NW_004167524.1	37784	39346	NW_004167524.1:37784-39346	.	.	37784	39346	0	1	1562	37781	cluster_1
NW_004177494.1	14258	14758	NW_004177494.1:14258-14758	.	.	14258	14758	0	1	500	14257	cluster_1
NW_004170399.1	32928	33428	NW_004170399.1:32928-33428	.	.	32928	33428	0	1	500	32925	cluster_1
NW_004174347.1	9061	9688	NW_004174347.1:9061-9688	.	.	9061	9688	0	1	627	9052	cluster_1
NW_004170218.1	9869	10369	NW_004170218.1:9869-10369	.	.	9869	10369	0	1	500	9860	cluster_1
NW_004167701.1	148442	149086	NW_004167701.1:148442-149086	.	.	148442	149086	0	1	644	148441	cluster_1
NW_004168239.1	14462	14962	NW_004168239.1:14462-14962	.	.	14462	14962	0	1	500	14461	cluster_1
NW_004168435.1	69276	69902	NW_004168435.1:69276-69902	.	.	69276	69902	0	1	626	69270	cluster_1
NW_004167623.1	27916	28553	NW_004167623.1:27916-28553	.	.	27916	28553	0	1	637	27914	cluster_1
NW_004171302.1	13802	14530	NW_004171302.1:13802-14530	.	.	13802	14530	0	1	728	13801	cluster_1
NW_004171266.1	57418	57918	NW_004171266.1:57418-57918	.	.	57418	57918	0	1	500	57413	cluster_1
NW_004168249.1	74264	74889	NW_004168249.1:74264-74889	.	.	74264	74889	0	1	625	74257	cluster_1
NW_004172847.1	42847	43510	NW_004172847.1:42847-43510	.	.	42847	43510	0	1	663	42843	cluster_1
NW_004167259.1	16115	16615	NW_004167259.1:16115-16615	.	.	16115	16615	0	1	500	16114	cluster_1
NW_004166963.1	168678	169683	NW_004166963.1:168678-169683	.	.	168678	169683	0	1	1005	168677	cluster_1
NW_004167119.1	115017	115517	NW_004167119.1:115017-115517	.	.	115017	115517	0	1	500	115016	cluster_1
NW_004176628.1	1	519	NW_004176628.1:1-519	.	.	1	519	0	1	518	0	cluster_1
NW_004167940.1	17637	18137	NW_004167940.1:17637-18137	.	.	17637	18137	0	1	500	17636	cluster_1
NW_004167643.1	158653	159153	NW_004167643.1:158653-159153	.	.	158653	159153	0	1	500	158652	cluster_1
NW_004170373.1	53524	54024	NW_004170373.1:53524-54024	.	.	53524	54024	0	1	500	53519	cluster_1
NW_004169913.1	3639	4139	NW_004169913.1:3639-4139	.	.	3639	4139	0	1	500	3636	cluster_1
NW_004168595.1	9100	9600	NW_004168595.1:9100-9600	.	.	9100	9600	0	1	500	9091	cluster_1
NW_004169175.1	64326	64826	NW_004169175.1:64326-64826	.	.	64326	64826	0	1	500	64320	cluster_1
NW_004168553.1	65547	66315	NW_004168553.1:65547-66315	.	.	65547	66315	0	1	768	65541	cluster_1
NW_004167408.1	152974	153610	NW_004167408.1:152974-153610	.	.	152974	153610	0	1	636	152973	cluster_1
NW_004167360.1	69715	70346	NW_004167360.1:69715-70346	.	.	69715	70346	0	1	631	69709	cluster_1
NW_004167665.1	87	1049	NW_004167665.1:87-1049	.	.	87	1049	0	1	962	79	cluster_1
NW_004174618.1	22741	23241	NW_004174618.1:22741-23241	.	.	22741	23241	0	1	500	22739	cluster_1
NW_004174207.1	2107	2890	NW_004174207.1:2107-2890	.	.	2107	2890	0	1	783	2105	cluster_1
NW_004177485.1	143	778	NW_004177485.1:143-778	.	.	143	778	0	1	635	142	cluster_1
NW_004178278.1	3746	4246	NW_004178278.1:3746-4246	.	.	3746	4246	0	1	500	3743	cluster_1
NW_004171545.1	56241	56741	NW_004171545.1:56241-56741	.	.	56241	56741	0	1	500	56236	cluster_1
NW_004170441.1	13031	13658	NW_004170441.1:13031-13658	.	.	13031	13658	0	1	627	13030	cluster_1
NW_004169367.1	86342	86842	NW_004169367.1:86342-86842	.	.	86342	86842	0	1	500	86334	cluster_1
NW_004167836.1	5674	6174	NW_004167836.1:5674-6174	.	.	5674	6174	0	1	500	5669	cluster_1
NW_004169418.1	15683	16499	NW_004169418.1:15683-16499	.	.	15683	16499	0	1	816	15682	cluster_1
NW_004170083.1	71396	71896	NW_004170083.1:71396-71896	.	.	71396	71896	0	1	500	71389	cluster_1
NW_004166934.1	169726	170226	NW_004166934.1:169726-170226	.	.	169726	170226	0	1	500	169725	cluster_1
NW_004171218.1	18435	19259	NW_004171218.1:18435-19259	.	.	18435	19259	0	1	824	18434	cluster_1
NW_004167847.1	96486	96986	NW_004167847.1:96486-96986	.	.	96486	96986	0	1	500	96477	cluster_1
NW_004174568.1	436	1374	NW_004174568.1:436-1374	.	.	436	1374	0	1	938	432	cluster_1
NW_004168631.1	111650	112150	NW_004168631.1:111650-112150	.	.	111650	112150	0	1	500	111649	cluster_1
NW_004170656.1	4218	4718	NW_004170656.1:4218-4718	.	.	4218	4718	0	1	500	4214	cluster_1
NW_004169014.1	105016	105516	NW_004169014.1:105016-105516	.	.	105016	105516	0	1	500	105015	cluster_1
NW_004169393.1	62600	63300	NW_004169393.1:62600-63300	.	.	62600	63300	0	1	700	62594	cluster_1
NW_004169467.1	37892	38392	NW_004169467.1:37892-38392	.	.	37892	38392	0	1	500	37889	cluster_1
NW_004167115.1	64367	64867	NW_004167115.1:64367-64867	.	.	64367	64867	0	1	500	64361	cluster_1
NW_004170553.1	43242	43742	NW_004170553.1:43242-43742	.	.	43242	43742	0	1	500	43238	cluster_1
NW_004167712.1	75557	76392	NW_004167712.1:75557-76392	.	.	75557	76392	0	1	835	75550	cluster_1
NW_004167228.1	89619	90119	NW_004167228.1:89619-90119	.	.	89619	90119	0	1	500	89611	cluster_1
NW_004172495.1	41473	41973	NW_004172495.1:41473-41973	.	.	41473	41973	0	1	500	41469	cluster_1
NW_004176730.1	19398	19932	NW_004176730.1:19398-19932	.	.	19398	19932	0	1	534	19397	cluster_1
NW_004177313.1	11323	11823	NW_004177313.1:11323-11823	.	.	11323	11823	0	1	500	11322	cluster_1
NW_004169734.1	77347	77847	NW_004169734.1:77347-77847	.	.	77347	77847	0	1	500	77340	cluster_1
NW_004167839.1	99398	99898	NW_004167839.1:99398-99898	.	.	99398	99898	0	1	500	99389	cluster_1
NW_004167026.1	17430	17930	NW_004167026.1:17430-17930	.	.	17430	17930	0	1	500	17429	cluster_1
NW_004171079.1	63413	63794	NW_004171079.1:63413-63794	.	.	63413	63794	0	1	381	63407	cluster_1
NW_004166900.1	382224	382977	NW_004166900.1:382224-382977	.	.	382224	382977	0	1	753	382221	cluster_1
NW_004168925.1	66949	67449	NW_004168925.1:66949-67449	.	.	66949	67449	0	1	500	66943	cluster_1
NW_004167223.1	193857	194357	NW_004167223.1:193857-194357	.	.	193857	194357	0	1	500	193856	cluster_1
NW_004168770.1	106168	106834	NW_004168770.1:106168-106834	.	.	106168	106834	0	1	666	106167	cluster_1
NW_004172054.1	18604	19246	NW_004172054.1:18604-19246	.	.	18604	19246	0	1	642	18603	cluster_1
NW_004170113.1	10996	11496	NW_004170113.1:10996-11496	.	.	10996	11496	0	1	500	10995	cluster_1
NW_004168593.1	114778	115278	NW_004168593.1:114778-115278	.	.	114778	115278	0	1	500	114777	cluster_1
NW_004171716.1	51708	52208	NW_004171716.1:51708-52208	.	.	51708	52208	0	1	500	51703	cluster_1
NW_004173632.1	2956	3456	NW_004173632.1:2956-3456	.	.	2956	3456	0	1	500	2954	cluster_1
NW_004173055.1	38347	38847	NW_004173055.1:38347-38847	.	.	38347	38847	0	1	500	38344	cluster_1
NW_004169467.1	71361	71861	NW_004169467.1:71361-71861	.	.	71361	71861	0	1	500	71354	cluster_1
NW_004169075.1	6721	7221	NW_004169075.1:6721-7221	.	.	6721	7221	0	1	500	6715	cluster_1
NW_004167562.1	80327	81212	NW_004167562.1:80327-81212	.	.	80327	81212	0	1	885	80319	cluster_1
NW_004168031.1	59874	60374	NW_004168031.1:59874-60374	.	.	59874	60374	0	1	500	59869	cluster_1
NW_004169279.1	80998	81649	NW_004169279.1:80998-81649	.	.	80998	81649	0	1	651	80990	cluster_1
NW_004168189.1	20260	20760	NW_004168189.1:20260-20760	.	.	20260	20760	0	1	500	20258	cluster_1
NW_004167691.1	156291	156791	NW_004167691.1:156291-156791	.	.	156291	156791	0	1	500	156290	cluster_1
NW_004169250.1	26290	26790	NW_004169250.1:26290-26790	.	.	26290	26790	0	1	500	26288	cluster_1
NW_004169356.1	31175	31972	NW_004169356.1:31175-31972	.	.	31175	31972	0	1	797	31172	cluster_1
NW_004167437.1	41490	41990	NW_004167437.1:41490-41990	.	.	41490	41990	0	1	500	41486	cluster_1
NW_004168871.1	106798	107451	NW_004168871.1:106798-107451	.	.	106798	107451	0	1	653	106797	cluster_1
NW_004173011.1	14132	14632	NW_004173011.1:14132-14632	.	.	14132	14632	0	1	500	14131	cluster_1
NW_004169550.1	15568	16196	NW_004169550.1:15568-16196	.	.	15568	16196	0	1	628	15567	cluster_1
NW_004169182.1	60584	61084	NW_004169182.1:60584-61084	.	.	60584	61084	0	1	500	60578	cluster_1
NW_004175382.1	11254	12126	NW_004175382.1:11254-12126	.	.	11254	12126	0	1	872	11253	cluster_1
NW_004167001.1	219176	219676	NW_004167001.1:219176-219676	.	.	219176	219676	0	1	500	219174	cluster_1
NW_004172090.1	33813	34313	NW_004172090.1:33813-34313	.	.	33813	34313	0	1	500	33810	cluster_1
NW_004168925.1	70546	71046	NW_004168925.1:70546-71046	.	.	70546	71046	0	1	500	70539	cluster_1
NW_004168048.1	551	1177	NW_004168048.1:551-1177	.	.	551	1177	0	1	626	546	cluster_1
NW_004167431.1	40171	40802	NW_004167431.1:40171-40802	.	.	40171	40802	0	1	631	40167	cluster_1
NW_004170417.1	71689	72189	NW_004170417.1:71689-72189	.	.	71689	72189	0	1	500	71682	cluster_1
NW_004172015.1	24235	24735	NW_004172015.1:24235-24735	.	.	24235	24735	0	1	500	24233	cluster_1
NW_004167134.1	113762	114399	NW_004167134.1:113762-114399	.	.	113762	114399	0	1	637	113761	cluster_1
NW_004169896.1	82461	83228	NW_004169896.1:82461-83228	.	.	82461	83228	0	1	767	82453	cluster_1
NW_004170014.1	21949	22449	NW_004170014.1:21949-22449	.	.	21949	22449	0	1	500	21947	cluster_1
NW_004167037.1	291925	292425	NW_004167037.1:291925-292425	.	.	291925	292425	0	1	500	291923	cluster_1
NW_004167072.1	272192	272987	NW_004167072.1:272192-272987	.	.	272192	272987	0	1	795	272190	cluster_1
NW_004167167.1	237503	238003	NW_004167167.1:237503-238003	.	.	237503	238003	0	1	500	237501	cluster_1
NW_004169339.1	65555	66055	NW_004169339.1:65555-66055	.	.	65555	66055	0	1	500	65549	cluster_1
NW_004168325.1	7639	8404	NW_004168325.1:7639-8404	.	.	7639	8404	0	1	765	7632	cluster_1
NW_004170597.1	44309	44809	NW_004170597.1:44309-44809	.	.	44309	44809	0	1	500	44305	cluster_1
NW_004168797.1	2543	3043	NW_004168797.1:2543-3043	.	.	2543	3043	0	1	500	2541	cluster_1
NW_004176334.1	6329	6829	NW_004176334.1:6329-6829	.	.	6329	6829	0	1	500	6323	cluster_1
NW_004168169.1	15258	15905	NW_004168169.1:15258-15905	.	.	15258	15905	0	1	647	15257	cluster_1
NW_004171109.1	31356	31856	NW_004171109.1:31356-31856	.	.	31356	31856	0	1	500	31353	cluster_1
NW_004171462.1	6952	7733	NW_004171462.1:6952-7733	.	.	6952	7733	0	1	781	6946	cluster_1
NW_004171012.1	4183	4683	NW_004171012.1:4183-4683	.	.	4183	4683	0	1	500	4179	cluster_1
NW_004174794.1	22713	23213	NW_004174794.1:22713-23213	.	.	22713	23213	0	1	500	22711	cluster_1
NW_004172092.1	285	1063	NW_004172092.1:285-1063	.	.	285	1063	0	1	778	283	cluster_1
NW_004173030.1	9905	10531	NW_004173030.1:9905-10531	.	.	9905	10531	0	1	626	9896	cluster_1
NW_004175651.1	465	965	NW_004175651.1:465-965	.	.	465	965	0	1	500	461	cluster_1
NW_004171341.1	19869	20369	NW_004171341.1:19869-20369	.	.	19869	20369	0	1	500	19868	cluster_1
NW_004171976.1	27656	28367	NW_004171976.1:27656-28367	.	.	27656	28367	0	1	711	27654	cluster_1
NW_004167286.1	141746	142246	NW_004167286.1:141746-142246	.	.	141746	142246	0	1	500	141745	cluster_1
NW_004173146.1	23614	24242	NW_004173146.1:23614-24242	.	.	23614	24242	0	1	628	23612	cluster_1
NW_004177645.1	14875	15375	NW_004177645.1:14875-15375	.	.	14875	15375	0	1	500	14874	cluster_1
NW_004170624.1	5913	6551	NW_004170624.1:5913-6551	.	.	5913	6551	0	1	638	5908	cluster_1
NW_004169714.1	47442	48839	NW_004169714.1:47442-48839	.	.	47442	48839	0	1	1397	47438	cluster_1
NW_004171289.1	16721	17221	NW_004171289.1:16721-17221	.	.	16721	17221	0	1	500	16720	cluster_1
NW_004167023.1	231720	232508	NW_004167023.1:231720-232508	.	.	231720	232508	0	1	788	231718	cluster_1
NW_004168597.1	30237	30737	NW_004168597.1:30237-30737	.	.	30237	30737	0	1	500	30234	cluster_1
NW_004170010.1	20747	21746	NW_004170010.1:20747-21746	.	.	20747	21746	0	1	999	20745	cluster_1
NW_004167666.1	174992	175626	NW_004167666.1:174992-175626	.	.	174992	175626	0	1	634	174991	cluster_1
NW_004167885.1	6547	7482	NW_004167885.1:6547-7482	.	.	6547	7482	0	1	935	6541	cluster_1
NW_004168483.1	126567	127067	NW_004168483.1:126567-127067	.	.	126567	127067	0	1	500	126566	cluster_1
NW_004168158.1	71209	71709	NW_004168158.1:71209-71709	.	.	71209	71709	0	1	500	71202	cluster_1
NW_004167173.1	12513	13013	NW_004167173.1:12513-13013	.	.	12513	13013	0	1	500	12512	cluster_1
NW_004173751.1	35955	36455	NW_004173751.1:35955-36455	.	.	35955	36455	0	1	500	35952	cluster_1
NW_004169449.1	1552	2052	NW_004169449.1:1552-2052	.	.	1552	2052	0	1	500	1551	cluster_1
NW_004170497.1	23856	24481	NW_004170497.1:23856-24481	.	.	23856	24481	0	1	625	23854	cluster_1
NW_004167126.1	100065	100691	NW_004167126.1:100065-100691	.	.	100065	100691	0	1	626	100064	cluster_1
NW_004167780.1	15233	15733	NW_004167780.1:15233-15733	.	.	15233	15733	0	1	500	15232	cluster_1
NW_004171717.1	36313	36984	NW_004171717.1:36313-36984	.	.	36313	36984	0	1	671	36310	cluster_1
NW_004173740.1	7431	7931	NW_004173740.1:7431-7931	.	.	7431	7931	0	1	500	7424	cluster_1
NW_004168353.1	60266	60891	NW_004168353.1:60266-60891	.	.	60266	60891	0	1	625	60260	cluster_1
NW_004168819.1	428	928	NW_004168819.1:428-928	.	.	428	928	0	1	500	424	cluster_1
NW_004170384.1	65068	65568	NW_004170384.1:65068-65568	.	.	65068	65568	0	1	500	65062	cluster_1
NW_004169423.1	24785	25480	NW_004169423.1:24785-25480	.	.	24785	25480	0	1	695	24783	cluster_1
NW_004170432.1	7808	8726	NW_004170432.1:7808-8726	.	.	7808	8726	0	1	918	7801	cluster_1
NW_004170324.1	10461	10961	NW_004170324.1:10461-10961	.	.	10461	10961	0	1	500	10460	cluster_1
NW_004167500.1	123415	123915	NW_004167500.1:123415-123915	.	.	123415	123915	0	1	500	123414	cluster_1
NW_004171496.1	9639	10139	NW_004171496.1:9639-10139	.	.	9639	10139	0	1	500	9630	cluster_1
NW_004171702.1	12036	12536	NW_004171702.1:12036-12536	.	.	12036	12536	0	1	500	12035	cluster_1
NW_004172900.1	21664	22164	NW_004172900.1:21664-22164	.	.	21664	22164	0	1	500	21662	cluster_1
NW_004168523.1	86984	87809	NW_004168523.1:86984-87809	.	.	86984	87809	0	1	825	86976	cluster_1
NW_004173257.1	6542	7042	NW_004173257.1:6542-7042	.	.	6542	7042	0	1	500	6536	cluster_1
NW_004172746.1	2660	3160	NW_004172746.1:2660-3160	.	.	2660	3160	0	1	500	2658	cluster_1
NW_004167943.1	37879	38511	NW_004167943.1:37879-38511	.	.	37879	38511	0	1	632	37876	cluster_1
NW_004169979.1	29612	30112	NW_004169979.1:29612-30112	.	.	29612	30112	0	1	500	29610	cluster_1
NW_004175903.1	13796	14296	NW_004175903.1:13796-14296	.	.	13796	14296	0	1	500	13795	cluster_1
NW_004169331.1	88116	88616	NW_004169331.1:88116-88616	.	.	88116	88616	0	1	500	88108	cluster_1
NW_004175528.1	183	683	NW_004175528.1:183-683	.	.	183	683	0	1	500	182	cluster_1
NW_004175270.1	26467	26875	NW_004175270.1:26467-26875	.	.	26467	26875	0	1	408	26465	cluster_1
NW_004169121.1	93946	94446	NW_004169121.1:93946-94446	.	.	93946	94446	0	1	500	93937	cluster_1
NW_004168632.1	107278	107778	NW_004168632.1:107278-107778	.	.	107278	107778	0	1	500	107277	cluster_1
NW_004167114.1	17253	18059	NW_004167114.1:17253-18059	.	.	17253	18059	0	1	806	17252	cluster_1
NW_004169700.1	4777	5277	NW_004169700.1:4777-5277	.	.	4777	5277	0	1	500	4773	cluster_1
NW_004170978.1	1143	1643	NW_004170978.1:1143-1643	.	.	1143	1643	0	1	500	1142	cluster_1
NW_004168975.1	90205	90705	NW_004168975.1:90205-90705	.	.	90205	90705	0	1	500	90196	cluster_1
NW_004169102.1	53610	54376	NW_004169102.1:53610-54376	.	.	53610	54376	0	1	766	53605	cluster_1
NW_004168221.1	48832	49332	NW_004168221.1:48832-49332	.	.	48832	49332	0	1	500	48828	cluster_1
NW_004169043.1	105494	106251	NW_004169043.1:105494-106251	.	.	105494	106251	0	1	757	105493	cluster_1
NW_004168620.1	70287	70914	NW_004168620.1:70287-70914	.	.	70287	70914	0	1	627	70280	cluster_1
NW_004180669.1	1	398	NW_004180669.1:1-398	.	.	1	398	0	1	397	0	cluster_1
NW_004176999.1	317	817	NW_004176999.1:317-817	.	.	317	817	0	1	500	314	cluster_1
NW_004170446.1	1913	2413	NW_004170446.1:1913-2413	.	.	1913	2413	0	1	500	1912	cluster_1
NW_004169520.1	66189	66689	NW_004169520.1:66189-66689	.	.	66189	66689	0	1	500	66183	cluster_1
NW_004168494.1	72057	72703	NW_004168494.1:72057-72703	.	.	72057	72703	0	1	646	72050	cluster_1
NW_004171403.1	57952	58902	NW_004171403.1:57952-58902	.	.	57952	58902	0	1	950	57947	cluster_1
NW_004168609.1	48465	49409	NW_004168609.1:48465-49409	.	.	48465	49409	0	1	944	48461	cluster_1
NW_004166880.1	428945	429445	NW_004166880.1:428945-429445	.	.	428945	429445	0	1	500	428941	cluster_1
NW_004170645.1	30587	31087	NW_004170645.1:30587-31087	.	.	30587	31087	0	1	500	30584	cluster_1
NW_004171028.1	38405	39189	NW_004171028.1:38405-39189	.	.	38405	39189	0	1	784	38402	cluster_1
NW_004179439.1	558	1058	NW_004179439.1:558-1058	.	.	558	1058	0	1	500	553	cluster_1
NW_004168975.1	25025	25660	NW_004168975.1:25025-25660	.	.	25025	25660	0	1	635	25023	cluster_1
NW_004170300.1	59631	60131	NW_004170300.1:59631-60131	.	.	59631	60131	0	1	500	59626	cluster_1
NW_004171637.1	25469	25969	NW_004171637.1:25469-25969	.	.	25469	25969	0	1	500	25467	cluster_1
NW_004167463.1	51005	51786	NW_004167463.1:51005-51786	.	.	51005	51786	0	1	781	51000	cluster_1
NW_004167379.1	122821	123321	NW_004167379.1:122821-123321	.	.	122821	123321	0	1	500	122820	cluster_1
NW_004167108.1	31184	31818	NW_004167108.1:31184-31818	.	.	31184	31818	0	1	634	31181	cluster_1
NW_004167676.1	105753	106510	NW_004167676.1:105753-106510	.	.	105753	106510	0	1	757	105752	cluster_1
NW_004167298.1	131888	132388	NW_004167298.1:131888-132388	.	.	131888	132388	0	1	500	131887	cluster_1
NW_004167786.1	139477	140272	NW_004167786.1:139477-140272	.	.	139477	140272	0	1	795	139476	cluster_1
NW_004167873.1	149248	149748	NW_004167873.1:149248-149748	.	.	149248	149748	0	1	500	149247	cluster_1
NW_004171160.1	9601	10243	NW_004171160.1:9601-10243	.	.	9601	10243	0	1	642	9592	cluster_1
NW_004169867.1	17374	18030	NW_004169867.1:17374-18030	.	.	17374	18030	0	1	656	17373	cluster_1
NW_004168081.1	72802	73302	NW_004168081.1:72802-73302	.	.	72802	73302	0	1	500	72795	cluster_1
NW_004176941.1	14590	15090	NW_004176941.1:14590-15090	.	.	14590	15090	0	1	500	14589	cluster_1
NW_004170967.1	47318	47945	NW_004170967.1:47318-47945	.	.	47318	47945	0	1	627	47314	cluster_1
NW_004167899.1	142581	143366	NW_004167899.1:142581-143366	.	.	142581	143366	0	1	785	142580	cluster_1
NW_004167173.1	204736	205390	NW_004167173.1:204736-205390	.	.	204736	205390	0	1	654	204734	cluster_1
NW_004169182.1	59059	59559	NW_004169182.1:59059-59559	.	.	59059	59559	0	1	500	59054	cluster_1
NW_004167899.1	131804	132500	NW_004167899.1:131804-132500	.	.	131804	132500	0	1	696	131803	cluster_1
NW_004167852.1	111	750	NW_004167852.1:111-750	.	.	111	750	0	1	639	110	cluster_1
NW_004170613.1	42612	43112	NW_004170613.1:42612-43112	.	.	42612	43112	0	1	500	42608	cluster_1
NW_004174275.1	19080	19832	NW_004174275.1:19080-19832	.	.	19080	19832	0	1	752	19079	cluster_1
NW_004168510.1	19873	20373	NW_004168510.1:19873-20373	.	.	19873	20373	0	1	500	19872	cluster_1
NW_004168411.1	65330	65830	NW_004168411.1:65330-65830	.	.	65330	65830	0	1	500	65324	cluster_1
NW_004169682.1	69980	70480	NW_004169682.1:69980-70480	.	.	69980	70480	0	1	500	69974	cluster_1
NW_004170260.1	20969	21611	NW_004170260.1:20969-21611	.	.	20969	21611	0	1	642	20967	cluster_1
NW_004170584.1	38151	38801	NW_004170584.1:38151-38801	.	.	38151	38801	0	1	650	38148	cluster_1
NW_004172967.1	19037	19537	NW_004172967.1:19037-19537	.	.	19037	19537	0	1	500	19036	cluster_1
NW_004173203.1	39903	40403	NW_004173203.1:39903-40403	.	.	39903	40403	0	1	500	39900	cluster_1
NW_004166886.1	301129	301629	NW_004166886.1:301129-301629	.	.	301129	301629	0	1	500	301126	cluster_1
NW_004172206.1	45371	46123	NW_004172206.1:45371-46123	.	.	45371	46123	0	1	752	45367	cluster_1
NW_004167027.1	240337	240837	NW_004167027.1:240337-240837	.	.	240337	240837	0	1	500	240335	cluster_1
NW_004173146.1	37113	37613	NW_004173146.1:37113-37613	.	.	37113	37613	0	1	500	37110	cluster_1
NW_004168970.1	22487	23241	NW_004168970.1:22487-23241	.	.	22487	23241	0	1	754	22485	cluster_1
NW_004168381.1	127926	129229	NW_004168381.1:127926-129229	.	.	127926	129229	0	1	1303	127925	cluster_1
NW_004170450.1	22935	23435	NW_004170450.1:22935-23435	.	.	22935	23435	0	1	500	22933	cluster_1
NW_004173110.1	28975	29602	NW_004173110.1:28975-29602	.	.	28975	29602	0	1	627	28973	cluster_1
NW_004167988.1	29400	30196	NW_004167988.1:29400-30196	.	.	29400	30196	0	1	796	29398	cluster_1
NW_004167234.1	185792	186292	NW_004167234.1:185792-186292	.	.	185792	186292	0	1	500	185791	cluster_1
NW_004168541.1	3155	3655	NW_004168541.1:3155-3655	.	.	3155	3655	0	1	500	3152	cluster_1
NW_004168495.1	55330	55830	NW_004168495.1:55330-55830	.	.	55330	55830	0	1	500	55325	cluster_1
NW_004167771.1	138696	139196	NW_004167771.1:138696-139196	.	.	138696	139196	0	1	500	138695	cluster_1
NW_004171029.1	63746	64385	NW_004171029.1:63746-64385	.	.	63746	64385	0	1	639	63740	cluster_1
NW_004168474.1	5581	6207	NW_004168474.1:5581-6207	.	.	5581	6207	0	1	626	5576	cluster_1
NW_004168602.1	67368	68033	NW_004168602.1:67368-68033	.	.	67368	68033	0	1	665	67362	cluster_1
NW_004168040.1	46315	46815	NW_004168040.1:46315-46815	.	.	46315	46815	0	1	500	46311	cluster_1
NW_004173051.1	27585	28315	NW_004173051.1:27585-28315	.	.	27585	28315	0	1	730	27583	cluster_1
NW_004171165.1	36104	36992	NW_004171165.1:36104-36992	.	.	36104	36992	0	1	888	36101	cluster_1
NW_004169863.1	45381	45881	NW_004169863.1:45381-45881	.	.	45381	45881	0	1	500	45377	cluster_1
NW_004171128.1	7564	8064	NW_004171128.1:7564-8064	.	.	7564	8064	0	1	500	7557	cluster_1
NW_004171221.1	135	635	NW_004171221.1:135-635	.	.	135	635	0	1	500	134	cluster_1
NW_004172942.1	1	358	NW_004172942.1:1-358	.	.	1	358	0	1	357	0	cluster_1
NW_004167322.1	30608	31108	NW_004167322.1:30608-31108	.	.	30608	31108	0	1	500	30605	cluster_1
NW_004167935.1	12444	12944	NW_004167935.1:12444-12944	.	.	12444	12944	0	1	500	12443	cluster_1
NW_004171151.1	15405	15905	NW_004171151.1:15405-15905	.	.	15405	15905	0	1	500	15404	cluster_1
NW_004173646.1	21311	21939	NW_004173646.1:21311-21939	.	.	21311	21939	0	1	628	21309	cluster_1
NW_004168397.1	63252	63752	NW_004168397.1:63252-63752	.	.	63252	63752	0	1	500	63246	cluster_1
NW_004170851.1	65786	66286	NW_004170851.1:65786-66286	.	.	65786	66286	0	1	500	65780	cluster_1
NW_004174560.1	15115	15615	NW_004174560.1:15115-15615	.	.	15115	15615	0	1	500	15114	cluster_1
NW_004168187.1	79523	80023	NW_004168187.1:79523-80023	.	.	79523	80023	0	1	500	79516	cluster_1
NW_004167009.1	295640	296140	NW_004167009.1:295640-296140	.	.	295640	296140	0	1	500	295638	cluster_1
NW_004170048.1	46723	47363	NW_004170048.1:46723-47363	.	.	46723	47363	0	1	640	46719	cluster_1
NW_004168955.1	100158	101828	NW_004168955.1:100158-101828	.	.	100158	101828	0	1	1670	100157	cluster_1
NW_004170205.1	41914	42414	NW_004170205.1:41914-42414	.	.	41914	42414	0	1	500	41910	cluster_1
NW_004175768.1	13747	14425	NW_004175768.1:13747-14425	.	.	13747	14425	0	1	678	13746	cluster_1
NW_004166870.1	345528	346028	NW_004166870.1:345528-346028	.	.	345528	346028	0	1	500	345525	cluster_1
NW_004168916.1	1	413	NW_004168916.1:1-413	.	.	1	413	0	1	412	0	cluster_1
NW_004166941.1	294551	295051	NW_004166941.1:294551-295051	.	.	294551	295051	0	1	500	294549	cluster_1
NW_004169999.1	74796	75296	NW_004169999.1:74796-75296	.	.	74796	75296	0	1	500	74789	cluster_1
NW_004170828.1	177	805	NW_004170828.1:177-805	.	.	177	805	0	1	628	176	cluster_1
NW_004169192.1	15931	16557	NW_004169192.1:15931-16557	.	.	15931	16557	0	1	626	15930	cluster_1
NW_004167509.1	44478	44978	NW_004167509.1:44478-44978	.	.	44478	44978	0	1	500	44474	cluster_1
NW_004180573.1	7378	7878	NW_004180573.1:7378-7878	.	.	7378	7878	0	1	500	7371	cluster_1
NW_004171200.1	45958	46458	NW_004171200.1:45958-46458	.	.	45958	46458	0	1	500	45954	cluster_1
NW_004171778.1	46517	47017	NW_004171778.1:46517-47017	.	.	46517	47017	0	1	500	46513	cluster_1
NW_004177882.1	11186	11686	NW_004177882.1:11186-11686	.	.	11186	11686	0	1	500	11185	cluster_1
NW_004168152.1	91451	92296	NW_004168152.1:91451-92296	.	.	91451	92296	0	1	845	91442	cluster_1
NW_004170910.1	50243	50875	NW_004170910.1:50243-50875	.	.	50243	50875	0	1	632	50238	cluster_1
NW_004176951.1	11222	11722	NW_004176951.1:11222-11722	.	.	11222	11722	0	1	500	11221	cluster_1
NW_004170196.1	37725	38352	NW_004170196.1:37725-38352	.	.	37725	38352	0	1	627	37722	cluster_1
NW_004168934.1	103015	103515	NW_004168934.1:103015-103515	.	.	103015	103515	0	1	500	103014	cluster_1
NW_004167219.1	142391	143036	NW_004167219.1:142391-143036	.	.	142391	143036	0	1	645	142390	cluster_1
NW_004173559.1	2928	3428	NW_004173559.1:2928-3428	.	.	2928	3428	0	1	500	2926	cluster_1
NW_004176963.1	9996	10496	NW_004176963.1:9996-10496	.	.	9996	10496	0	1	500	9987	cluster_1
NW_004175138.1	1076	1576	NW_004175138.1:1076-1576	.	.	1076	1576	0	1	500	1075	cluster_1
NW_004167183.1	197934	198434	NW_004167183.1:197934-198434	.	.	197934	198434	0	1	500	197933	cluster_1
NW_004173203.1	18611	19111	NW_004173203.1:18611-19111	.	.	18611	19111	0	1	500	18610	cluster_1
NW_004167002.1	32934	33731	NW_004167002.1:32934-33731	.	.	32934	33731	0	1	797	32931	cluster_1
NW_004170015.1	67856	68356	NW_004170015.1:67856-68356	.	.	67856	68356	0	1	500	67850	cluster_1
NW_004171961.1	30267	30897	NW_004171961.1:30267-30897	.	.	30267	30897	0	1	630	30264	cluster_1
NW_004167331.1	93289	94301	NW_004167331.1:93289-94301	.	.	93289	94301	0	1	1012	93280	cluster_1
NW_004169741.1	1194	1951	NW_004169741.1:1194-1951	.	.	1194	1951	0	1	757	1193	cluster_1
NW_004168296.1	4099	4872	NW_004168296.1:4099-4872	.	.	4099	4872	0	1	773	4095	cluster_1
NW_004176192.1	21557	22057	NW_004176192.1:21557-22057	.	.	21557	22057	0	1	500	21555	cluster_1
NW_004167592.1	182534	183034	NW_004167592.1:182534-183034	.	.	182534	183034	0	1	500	182533	cluster_1
NW_004169630.1	34917	35576	NW_004169630.1:34917-35576	.	.	34917	35576	0	1	659	34914	cluster_1
NW_004167366.1	157358	159130	NW_004167366.1:157358-159130	.	.	157358	159130	0	1	1772	157357	cluster_1
NW_004168259.1	47632	48132	NW_004168259.1:47632-48132	.	.	47632	48132	0	1	500	47628	cluster_1
NW_004168005.1	136877	137558	NW_004168005.1:136877-137558	.	.	136877	137558	0	1	681	136876	cluster_1
NW_004167537.1	167434	168075	NW_004167537.1:167434-168075	.	.	167434	168075	0	1	641	167433	cluster_1
NW_004172927.1	28760	29260	NW_004172927.1:28760-29260	.	.	28760	29260	0	1	500	28758	cluster_1
NW_004167256.1	81087	81715	NW_004167256.1:81087-81715	.	.	81087	81715	0	1	628	81079	cluster_1
NW_004177600.1	9239	9739	NW_004177600.1:9239-9739	.	.	9239	9739	0	1	500	9230	cluster_1
NW_004169741.1	61094	61594	NW_004169741.1:61094-61594	.	.	61094	61594	0	1	500	61088	cluster_1
NW_004170094.1	49256	49756	NW_004170094.1:49256-49756	.	.	49256	49756	0	1	500	49252	cluster_1
NW_004168193.1	52927	53562	NW_004168193.1:52927-53562	.	.	52927	53562	0	1	635	52922	cluster_1
NW_004167757.1	142736	143236	NW_004167757.1:142736-143236	.	.	142736	143236	0	1	500	142735	cluster_1
NW_004170285.1	5411	5911	NW_004170285.1:5411-5911	.	.	5411	5911	0	1	500	5406	cluster_1
NW_004171214.1	24318	25115	NW_004171214.1:24318-25115	.	.	24318	25115	0	1	797	24316	cluster_1
NW_004172726.1	16824	17324	NW_004172726.1:16824-17324	.	.	16824	17324	0	1	500	16823	cluster_1
NW_004178880.1	6309	6809	NW_004178880.1:6309-6809	.	.	6309	6809	0	1	500	6303	cluster_1
NW_004171656.1	49029	49529	NW_004171656.1:49029-49529	.	.	49029	49529	0	1	500	49025	cluster_1
NW_004171026.1	50768	51268	NW_004171026.1:50768-51268	.	.	50768	51268	0	1	500	50763	cluster_1
NW_004169084.1	41994	42494	NW_004169084.1:41994-42494	.	.	41994	42494	0	1	500	41990	cluster_1
NW_004172248.1	47359	48160	NW_004172248.1:47359-48160	.	.	47359	48160	0	1	801	47355	cluster_1
NW_004167699.1	16999	17499	NW_004167699.1:16999-17499	.	.	16999	17499	0	1	500	16998	cluster_1
NW_004169397.1	84614	85114	NW_004169397.1:84614-85114	.	.	84614	85114	0	1	500	84606	cluster_1
NW_004171621.1	49156	49656	NW_004171621.1:49156-49656	.	.	49156	49656	0	1	500	49152	cluster_1
NW_004171838.1	51391	51891	NW_004171838.1:51391-51891	.	.	51391	51891	0	1	500	51386	cluster_1
NW_004172832.1	43687	44528	NW_004172832.1:43687-44528	.	.	43687	44528	0	1	841	43683	cluster_1
NW_004173420.1	31488	32357	NW_004173420.1:31488-32357	.	.	31488	32357	0	1	869	31485	cluster_1
NW_004167724.1	170221	170721	NW_004167724.1:170221-170721	.	.	170221	170721	0	1	500	170220	cluster_1
NW_004169639.1	60146	60781	NW_004169639.1:60146-60781	.	.	60146	60781	0	1	635	60140	cluster_1
NW_004171174.1	12872	13655	NW_004171174.1:12872-13655	.	.	12872	13655	0	1	783	12871	cluster_1
NW_004171644.1	158	658	NW_004171644.1:158-658	.	.	158	658	0	1	500	157	cluster_1
NW_004173464.1	37696	38196	NW_004173464.1:37696-38196	.	.	37696	38196	0	1	500	37693	cluster_1
NW_004169643.1	76382	76882	NW_004169643.1:76382-76882	.	.	76382	76882	0	1	500	76375	cluster_1
NW_004167294.1	205066	205566	NW_004167294.1:205066-205566	.	.	205066	205566	0	1	500	205064	cluster_1
NW_004168910.1	102222	102722	NW_004168910.1:102222-102722	.	.	102222	102722	0	1	500	102221	cluster_1
NW_004172438.1	15502	16002	NW_004172438.1:15502-16002	.	.	15502	16002	0	1	500	15501	cluster_1
NW_004169702.1	1441	2128	NW_004169702.1:1441-2128	.	.	1441	2128	0	1	687	1440	cluster_1
NW_004169679.1	68376	68876	NW_004169679.1:68376-68876	.	.	68376	68876	0	1	500	68370	cluster_1
NW_004167666.1	79789	80289	NW_004167666.1:79789-80289	.	.	79789	80289	0	1	500	79782	cluster_1
NW_004174584.1	19745	20245	NW_004174584.1:19745-20245	.	.	19745	20245	0	1	500	19744	cluster_1
NW_004170906.1	22880	23380	NW_004170906.1:22880-23380	.	.	22880	23380	0	1	500	22878	cluster_1
NW_004167120.1	22433	22933	NW_004167120.1:22433-22933	.	.	22433	22933	0	1	500	22431	cluster_1
NW_004174304.1	11073	11573	NW_004174304.1:11073-11573	.	.	11073	11573	0	1	500	11072	cluster_1
NW_004169215.1	77321	77821	NW_004169215.1:77321-77821	.	.	77321	77821	0	1	500	77314	cluster_1
NW_004168889.1	10086	10586	NW_004168889.1:10086-10586	.	.	10086	10586	0	1	500	10085	cluster_1
NW_004166901.1	211642	212142	NW_004166901.1:211642-212142	.	.	211642	212142	0	1	500	211640	cluster_1
NW_004172660.1	38241	39237	NW_004172660.1:38241-39237	.	.	38241	39237	0	1	996	38238	cluster_1
NW_004167621.1	175110	175610	NW_004167621.1:175110-175610	.	.	175110	175610	0	1	500	175109	cluster_1
NW_004169451.1	43532	44195	NW_004169451.1:43532-44195	.	.	43532	44195	0	1	663	43528	cluster_1
NW_004176909.1	5659	6286	NW_004176909.1:5659-6286	.	.	5659	6286	0	1	627	5654	cluster_1
NW_004171494.1	28000	28626	NW_004171494.1:28000-28626	.	.	28000	28626	0	1	626	27998	cluster_1
NW_004167839.1	26378	26878	NW_004167839.1:26378-26878	.	.	26378	26878	0	1	500	26376	cluster_1
NW_004174804.1	12756	13417	NW_004174804.1:12756-13417	.	.	12756	13417	0	1	661	12755	cluster_1
NW_004171993.1	41177	41677	NW_004171993.1:41177-41677	.	.	41177	41677	0	1	500	41173	cluster_1
NW_004168250.1	9621	10121	NW_004168250.1:9621-10121	.	.	9621	10121	0	1	500	9612	cluster_1
NW_004178202.1	3903	4403	NW_004178202.1:3903-4403	.	.	3903	4403	0	1	500	3900	cluster_1
NW_004174245.1	689	1189	NW_004174245.1:689-1189	.	.	689	1189	0	1	500	683	cluster_1
NW_004167723.1	30408	31038	NW_004167723.1:30408-31038	.	.	30408	31038	0	1	630	30405	cluster_1
NW_004168662.1	9417	9917	NW_004168662.1:9417-9917	.	.	9417	9917	0	1	500	9408	cluster_1
NW_004171698.1	5219	6257	NW_004171698.1:5219-6257	.	.	5219	6257	0	1	1038	5214	cluster_1
NW_004167383.1	165893	166393	NW_004167383.1:165893-166393	.	.	165893	166393	0	1	500	165892	cluster_1
NW_004175758.1	21116	21616	NW_004175758.1:21116-21616	.	.	21116	21616	0	1	500	21114	cluster_1
NW_004171644.1	7100	7874	NW_004171644.1:7100-7874	.	.	7100	7874	0	1	774	7093	cluster_1
NW_004169804.1	38532	39032	NW_004169804.1:38532-39032	.	.	38532	39032	0	1	500	38529	cluster_1
NW_004166901.1	186420	186920	NW_004166901.1:186420-186920	.	.	186420	186920	0	1	500	186419	cluster_1
NW_004168397.1	68839	69339	NW_004168397.1:68839-69339	.	.	68839	69339	0	1	500	68833	cluster_1
NW_004171600.1	53207	53707	NW_004171600.1:53207-53707	.	.	53207	53707	0	1	500	53202	cluster_1
NW_004174661.1	15118	15618	NW_004174661.1:15118-15618	.	.	15118	15618	0	1	500	15117	cluster_1
NW_004167882.1	111873	112521	NW_004167882.1:111873-112521	.	.	111873	112521	0	1	648	111872	cluster_1
NW_004169570.1	4078	4578	NW_004169570.1:4078-4578	.	.	4078	4578	0	1	500	4074	cluster_1
NW_004167221.1	37085	37585	NW_004167221.1:37085-37585	.	.	37085	37585	0	1	500	37082	cluster_1
NW_004170137.1	3680	4828	NW_004170137.1:3680-4828	.	.	3680	4828	0	1	1148	3677	cluster_1
NW_004167138.1	82524	83024	NW_004167138.1:82524-83024	.	.	82524	83024	0	1	500	82516	cluster_1
NW_004168392.1	38268	38914	NW_004168392.1:38268-38914	.	.	38268	38914	0	1	646	38265	cluster_1
NW_004174305.1	25726	26360	NW_004174305.1:25726-26360	.	.	25726	26360	0	1	634	25724	cluster_1
NW_004167097.1	121354	121854	NW_004167097.1:121354-121854	.	.	121354	121854	0	1	500	121353	cluster_1
NW_004172609.1	9129	9629	NW_004172609.1:9129-9629	.	.	9129	9629	0	1	500	9120	cluster_1
NW_004167348.1	88012	88512	NW_004167348.1:88012-88512	.	.	88012	88512	0	1	500	88004	cluster_1
NW_004171411.1	9163	9663	NW_004171411.1:9163-9663	.	.	9163	9663	0	1	500	9154	cluster_1
NW_004168309.1	86569	87069	NW_004168309.1:86569-87069	.	.	86569	87069	0	1	500	86561	cluster_1
NW_004174557.1	20218	20718	NW_004174557.1:20218-20718	.	.	20218	20718	0	1	500	20216	cluster_1
NW_004170430.1	49	700	NW_004170430.1:49-700	.	.	49	700	0	1	651	45	cluster_1
NW_004167750.1	44498	45133	NW_004167750.1:44498-45133	.	.	44498	45133	0	1	635	44494	cluster_1
NW_004167759.1	21539	22039	NW_004167759.1:21539-22039	.	.	21539	22039	0	1	500	21537	cluster_1
NW_004170015.1	28306	28806	NW_004170015.1:28306-28806	.	.	28306	28806	0	1	500	28304	cluster_1
NW_004178283.1	5422	5922	NW_004178283.1:5422-5922	.	.	5422	5922	0	1	500	5417	cluster_1
NW_004167143.1	213644	214144	NW_004167143.1:213644-214144	.	.	213644	214144	0	1	500	213642	cluster_1
NW_004177882.1	14605	15105	NW_004177882.1:14605-15105	.	.	14605	15105	0	1	500	14604	cluster_1
NW_004180517.1	3175	3675	NW_004180517.1:3175-3675	.	.	3175	3675	0	1	500	3172	cluster_1
NW_004168676.1	87181	87681	NW_004168676.1:87181-87681	.	.	87181	87681	0	1	500	87173	cluster_1
NW_004169992.1	61713	62213	NW_004169992.1:61713-62213	.	.	61713	62213	0	1	500	61707	cluster_1
NW_004167439.1	41470	41970	NW_004167439.1:41470-41970	.	.	41470	41970	0	1	500	41466	cluster_1
NW_004172283.1	15908	16408	NW_004172283.1:15908-16408	.	.	15908	16408	0	1	500	15907	cluster_1
NW_004173452.1	37390	37890	NW_004173452.1:37390-37890	.	.	37390	37890	0	1	500	37387	cluster_1
NW_004169258.1	11747	12247	NW_004169258.1:11747-12247	.	.	11747	12247	0	1	500	11746	cluster_1
NW_004167443.1	2578	3205	NW_004167443.1:2578-3205	.	.	2578	3205	0	1	627	2576	cluster_1
NW_004167226.1	171649	172283	NW_004167226.1:171649-172283	.	.	171649	172283	0	1	634	171648	cluster_1
NW_004171562.1	37510	38010	NW_004171562.1:37510-38010	.	.	37510	38010	0	1	500	37507	cluster_1
NW_004170020.1	45643	46143	NW_004170020.1:45643-46143	.	.	45643	46143	0	1	500	45639	cluster_1
NW_004173821.1	35116	35616	NW_004173821.1:35116-35616	.	.	35116	35616	0	1	500	35113	cluster_1
NW_004168505.1	26154	26793	NW_004168505.1:26154-26793	.	.	26154	26793	0	1	639	26152	cluster_1
NW_004170417.1	61222	61722	NW_004170417.1:61222-61722	.	.	61222	61722	0	1	500	61216	cluster_1
NW_004168968.1	42129	42629	NW_004168968.1:42129-42629	.	.	42129	42629	0	1	500	42125	cluster_1
NW_004170748.1	1	425	NW_004170748.1:1-425	.	.	1	425	0	1	424	0	cluster_1
NW_004167627.1	175058	175558	NW_004167627.1:175058-175558	.	.	175058	175558	0	1	500	175057	cluster_1
NW_004168704.1	100012	100512	NW_004168704.1:100012-100512	.	.	100012	100512	0	1	500	100011	cluster_1
NW_004167390.1	52998	53789	NW_004167390.1:52998-53789	.	.	52998	53789	0	1	791	52993	cluster_1
NW_004167847.1	130457	131103	NW_004167847.1:130457-131103	.	.	130457	131103	0	1	646	130456	cluster_1
NW_004174274.1	14779	15502	NW_004174274.1:14779-15502	.	.	14779	15502	0	1	723	14778	cluster_1
NW_004168605.1	7466	7966	NW_004168605.1:7466-7966	.	.	7466	7966	0	1	500	7459	cluster_1
NW_004168227.1	54457	54957	NW_004168227.1:54457-54957	.	.	54457	54957	0	1	500	54452	cluster_1
NW_004168043.1	2699	3199	NW_004168043.1:2699-3199	.	.	2699	3199	0	1	500	2697	cluster_1
NW_004170115.1	78908	79408	NW_004170115.1:78908-79408	.	.	78908	79408	0	1	500	78901	cluster_1
NW_004169810.1	12552	13052	NW_004169810.1:12552-13052	.	.	12552	13052	0	1	500	12551	cluster_1
NW_004166898.1	314666	315166	NW_004166898.1:314666-315166	.	.	314666	315166	0	1	500	314663	cluster_1
NW_004168701.1	14900	15400	NW_004168701.1:14900-15400	.	.	14900	15400	0	1	500	14899	cluster_1
NW_004171848.1	6619	7244	NW_004171848.1:6619-7244	.	.	6619	7244	0	1	625	6613	cluster_1
NW_004169038.1	3751	4251	NW_004169038.1:3751-4251	.	.	3751	4251	0	1	500	3748	cluster_1
NW_004166955.1	314099	314599	NW_004166955.1:314099-314599	.	.	314099	314599	0	1	500	314096	cluster_1
NW_004167131.1	52524	53794	NW_004167131.1:52524-53794	.	.	52524	53794	0	1	1270	52519	cluster_1
NW_004171195.1	33360	33860	NW_004171195.1:33360-33860	.	.	33360	33860	0	1	500	33357	cluster_1
NW_004171703.1	40825	41511	NW_004171703.1:40825-41511	.	.	40825	41511	0	1	686	40821	cluster_1
NW_004167435.1	152494	152994	NW_004167435.1:152494-152994	.	.	152494	152994	0	1	500	152493	cluster_1
NW_004168367.1	80575	81075	NW_004168367.1:80575-81075	.	.	80575	81075	0	1	500	80567	cluster_1
NW_004168607.1	55167	55802	NW_004168607.1:55167-55802	.	.	55167	55802	0	1	635	55162	cluster_1
NW_004174571.1	27189	27689	NW_004174571.1:27189-27689	.	.	27189	27689	0	1	500	27187	cluster_1
NW_004166958.1	329739	330239	NW_004166958.1:329739-330239	.	.	329739	330239	0	1	500	329736	cluster_1
NW_004169631.1	75037	75663	NW_004169631.1:75037-75663	.	.	75037	75663	0	1	626	75030	cluster_1
NW_004166948.1	359744	360496	NW_004166948.1:359744-360496	.	.	359744	360496	0	1	752	359741	cluster_1
NW_004167595.1	133155	133655	NW_004167595.1:133155-133655	.	.	133155	133655	0	1	500	133154	cluster_1
NW_004171683.1	13521	14160	NW_004171683.1:13521-14160	.	.	13521	14160	0	1	639	13520	cluster_1
NW_004167493.1	101760	102260	NW_004167493.1:101760-102260	.	.	101760	102260	0	1	500	101759	cluster_1
NW_004169126.1	172	1012	NW_004169126.1:172-1012	.	.	172	1012	0	1	840	171	cluster_1
NW_004172308.1	23881	24381	NW_004172308.1:23881-24381	.	.	23881	24381	0	1	500	23879	cluster_1
NW_004168540.1	108831	109513	NW_004168540.1:108831-109513	.	.	108831	109513	0	1	682	108830	cluster_1
NW_004167920.1	31495	32127	NW_004167920.1:31495-32127	.	.	31495	32127	0	1	632	31492	cluster_1
NW_004168321.1	121549	122049	NW_004168321.1:121549-122049	.	.	121549	122049	0	1	500	121548	cluster_1
NW_004172023.1	1	416	NW_004172023.1:1-416	.	.	1	416	0	1	415	0	cluster_1
NW_004168513.1	8526	9026	NW_004168513.1:8526-9026	.	.	8526	9026	0	1	500	8518	cluster_1
NW_004167011.1	196536	197312	NW_004167011.1:196536-197312	.	.	196536	197312	0	1	776	196535	cluster_1
NW_004171531.1	44068	44568	NW_004171531.1:44068-44568	.	.	44068	44568	0	1	500	44064	cluster_1
NW_004168223.1	84885	85385	NW_004168223.1:84885-85385	.	.	84885	85385	0	1	500	84877	cluster_1
NW_004171425.1	7747	8510	NW_004171425.1:7747-8510	.	.	7747	8510	0	1	763	7740	cluster_1
NW_004176662.1	1	322	NW_004176662.1:1-322	.	.	1	322	0	1	321	0	cluster_1
NW_004169146.1	52258	52758	NW_004169146.1:52258-52758	.	.	52258	52758	0	1	500	52253	cluster_1
NW_004167290.1	99914	100414	NW_004167290.1:99914-100414	.	.	99914	100414	0	1	500	99905	cluster_1
NW_004169914.1	3643	4143	NW_004169914.1:3643-4143	.	.	3643	4143	0	1	500	3640	cluster_1
NW_004170246.1	65856	66557	NW_004170246.1:65856-66557	.	.	65856	66557	0	1	701	65850	cluster_1
NW_004169965.1	23060	23560	NW_004169965.1:23060-23560	.	.	23060	23560	0	1	500	23058	cluster_1
NW_004170814.1	30147	30774	NW_004170814.1:30147-30774	.	.	30147	30774	0	1	627	30144	cluster_1
NW_004175099.1	24495	24995	NW_004175099.1:24495-24995	.	.	24495	24995	0	1	500	24493	cluster_1
NW_004168202.1	133291	133791	NW_004168202.1:133291-133791	.	.	133291	133791	0	1	500	133290	cluster_1
NW_004171577.1	13186	13686	NW_004171577.1:13186-13686	.	.	13186	13686	0	1	500	13185	cluster_1
NW_004169645.1	48810	49310	NW_004169645.1:48810-49310	.	.	48810	49310	0	1	500	48806	cluster_1
NW_004166915.1	129268	129768	NW_004166915.1:129268-129768	.	.	129268	129768	0	1	500	129267	cluster_1
NW_004171716.1	39124	39750	NW_004171716.1:39124-39750	.	.	39124	39750	0	1	626	39121	cluster_1
NW_004168162.1	91297	91940	NW_004168162.1:91297-91940	.	.	91297	91940	0	1	643	91288	cluster_1
NW_004169361.1	46604	47104	NW_004169361.1:46604-47104	.	.	46604	47104	0	1	500	46600	cluster_1
NW_004171397.1	16977	17477	NW_004171397.1:16977-17477	.	.	16977	17477	0	1	500	16976	cluster_1
NW_004171555.1	22343	22843	NW_004171555.1:22343-22843	.	.	22343	22843	0	1	500	22341	cluster_1
NW_004171165.1	59725	60225	NW_004171165.1:59725-60225	.	.	59725	60225	0	1	500	59720	cluster_1
NW_004170757.1	4180	4680	NW_004170757.1:4180-4680	.	.	4180	4680	0	1	500	4176	cluster_1
NW_004173167.1	4886	5386	NW_004173167.1:4886-5386	.	.	4886	5386	0	1	500	4882	cluster_1
NW_004167716.1	104566	105631	NW_004167716.1:104566-105631	.	.	104566	105631	0	1	1065	104565	cluster_1
NW_004174586.1	28764	29420	NW_004174586.1:28764-29420	.	.	28764	29420	0	1	656	28762	cluster_1
NW_004170495.1	43326	43951	NW_004170495.1:43326-43951	.	.	43326	43951	0	1	625	43322	cluster_1
NW_004167243.1	118462	119118	NW_004167243.1:118462-119118	.	.	118462	119118	0	1	656	118461	cluster_1
NW_004172116.1	49941	50441	NW_004172116.1:49941-50441	.	.	49941	50441	0	1	500	49937	cluster_1
NW_004170148.1	31299	31799	NW_004170148.1:31299-31799	.	.	31299	31799	0	1	500	31296	cluster_1
NW_004170083.1	32889	33526	NW_004170083.1:32889-33526	.	.	32889	33526	0	1	637	32886	cluster_1
NW_004166999.1	50311	50811	NW_004166999.1:50311-50811	.	.	50311	50811	0	1	500	50306	cluster_1
NW_004169917.1	41294	42526	NW_004169917.1:41294-42526	.	.	41294	42526	0	1	1232	41290	cluster_1
NW_004167025.1	170168	170668	NW_004167025.1:170168-170668	.	.	170168	170668	0	1	500	170167	cluster_1
NW_004173361.1	11	511	NW_004173361.1:11-511	.	.	11	511	0	1	500	10	cluster_1
NW_004167063.1	27237	27737	NW_004167063.1:27237-27737	.	.	27237	27737	0	1	500	27235	cluster_1
NW_004179974.1	741	1395	NW_004179974.1:741-1395	.	.	741	1395	0	1	654	734	cluster_1
NW_004168561.1	67978	68478	NW_004168561.1:67978-68478	.	.	67978	68478	0	1	500	67972	cluster_1
NW_004170951.1	47499	48475	NW_004170951.1:47499-48475	.	.	47499	48475	0	1	976	47495	cluster_1
NW_004174441.1	4050	4675	NW_004174441.1:4050-4675	.	.	4050	4675	0	1	625	4046	cluster_1
NW_004168032.1	23872	24372	NW_004168032.1:23872-24372	.	.	23872	24372	0	1	500	23870	cluster_1
NW_004169861.1	5507	6007	NW_004169861.1:5507-6007	.	.	5507	6007	0	1	500	5502	cluster_1
NW_004177486.1	12639	13139	NW_004177486.1:12639-13139	.	.	12639	13139	0	1	500	12638	cluster_1
NW_004168411.1	10349	11292	NW_004168411.1:10349-11292	.	.	10349	11292	0	1	943	10348	cluster_1
NW_004170873.1	60619	61300	NW_004170873.1:60619-61300	.	.	60619	61300	0	1	681	60613	cluster_1
NW_004171186.1	12000	12500	NW_004171186.1:12000-12500	.	.	12000	12500	0	1	500	11999	cluster_1
NW_004167729.1	102968	103468	NW_004167729.1:102968-103468	.	.	102968	103468	0	1	500	102967	cluster_1
NW_004167641.1	92642	93142	NW_004167641.1:92642-93142	.	.	92642	93142	0	1	500	92633	cluster_1
NW_004169030.1	31347	31847	NW_004169030.1:31347-31847	.	.	31347	31847	0	1	500	31344	cluster_1
NW_004169083.1	60024	60524	NW_004169083.1:60024-60524	.	.	60024	60524	0	1	500	60018	cluster_1
NW_004167946.1	90290	90790	NW_004167946.1:90290-90790	.	.	90290	90790	0	1	500	90281	cluster_1
NW_004167420.1	192017	192671	NW_004167420.1:192017-192671	.	.	192017	192671	0	1	654	192016	cluster_1
NW_004167146.1	39024	39524	NW_004167146.1:39024-39524	.	.	39024	39524	0	1	500	39021	cluster_1
NW_004169012.1	98283	98783	NW_004169012.1:98283-98783	.	.	98283	98783	0	1	500	98274	cluster_1
NW_004170088.1	34083	34716	NW_004170088.1:34083-34716	.	.	34083	34716	0	1	633	34080	cluster_1
NW_004170071.1	14506	15006	NW_004170071.1:14506-15006	.	.	14506	15006	0	1	500	14505	cluster_1
NW_004170298.1	58825	59325	NW_004170298.1:58825-59325	.	.	58825	59325	0	1	500	58820	cluster_1
NW_004166966.1	55646	56146	NW_004166966.1:55646-56146	.	.	55646	56146	0	1	500	55641	cluster_1
NW_004170742.1	50742	51242	NW_004170742.1:50742-51242	.	.	50742	51242	0	1	500	50737	cluster_1
NW_004167277.1	203377	203877	NW_004167277.1:203377-203877	.	.	203377	203877	0	1	500	203375	cluster_1
NW_004172433.1	214	840	NW_004172433.1:214-840	.	.	214	840	0	1	626	212	cluster_1
NW_004167010.1	152548	153175	NW_004167010.1:152548-153175	.	.	152548	153175	0	1	627	152547	cluster_1
NW_004174062.1	1121	1621	NW_004174062.1:1121-1621	.	.	1121	1621	0	1	500	1120	cluster_1
NW_004173127.1	2422	2922	NW_004173127.1:2422-2922	.	.	2422	2922	0	1	500	2420	cluster_1
NW_004175368.1	25947	26317	NW_004175368.1:25947-26317	.	.	25947	26317	0	1	370	25945	cluster_1
NW_004167098.1	68171	68671	NW_004167098.1:68171-68671	.	.	68171	68671	0	1	500	68165	cluster_1
NW_004167331.1	74206	75016	NW_004167331.1:74206-75016	.	.	74206	75016	0	1	810	74199	cluster_1
NW_004171638.1	50733	51233	NW_004171638.1:50733-51233	.	.	50733	51233	0	1	500	50728	cluster_1
NW_004167984.1	35335	35835	NW_004167984.1:35335-35835	.	.	35335	35835	0	1	500	35332	cluster_1
NW_004168502.1	4836	5336	NW_004168502.1:4836-5336	.	.	4836	5336	0	1	500	4832	cluster_1
NW_004167564.1	91710	92210	NW_004167564.1:91710-92210	.	.	91710	92210	0	1	500	91701	cluster_1
NW_004174111.1	17743	18243	NW_004174111.1:17743-18243	.	.	17743	18243	0	1	500	17742	cluster_1
NW_004168157.1	99050	99550	NW_004168157.1:99050-99550	.	.	99050	99550	0	1	500	99041	cluster_1
NW_004167257.1	123810	124442	NW_004167257.1:123810-124442	.	.	123810	124442	0	1	632	123809	cluster_1
NW_004167202.1	79687	80187	NW_004167202.1:79687-80187	.	.	79687	80187	0	1	500	79680	cluster_1
NW_004167211.1	91911	92411	NW_004167211.1:91911-92411	.	.	91911	92411	0	1	500	91902	cluster_1
NW_004168993.1	105031	105531	NW_004168993.1:105031-105531	.	.	105031	105531	0	1	500	105030	cluster_1
NW_004170476.1	72270	72770	NW_004170476.1:72270-72770	.	.	72270	72770	0	1	500	72263	cluster_1
NW_004175528.1	6904	7404	NW_004175528.1:6904-7404	.	.	6904	7404	0	1	500	6898	cluster_1
NW_004169815.1	36118	36618	NW_004169815.1:36118-36618	.	.	36118	36618	0	1	500	36115	cluster_1
NW_004167573.1	179702	180202	NW_004167573.1:179702-180202	.	.	179702	180202	0	1	500	179701	cluster_1
NW_004171778.1	36837	37473	NW_004171778.1:36837-37473	.	.	36837	37473	0	1	636	36834	cluster_1
NW_004175667.1	3454	4080	NW_004175667.1:3454-4080	.	.	3454	4080	0	1	626	3451	cluster_1
NW_004167614.1	171411	172080	NW_004167614.1:171411-172080	.	.	171411	172080	0	1	669	171410	cluster_1
NW_004169454.1	83743	84243	NW_004169454.1:83743-84243	.	.	83743	84243	0	1	500	83735	cluster_1
NW_004167282.1	9987	10619	NW_004167282.1:9987-10619	.	.	9987	10619	0	1	632	9978	cluster_1
NW_004172121.1	28467	29096	NW_004172121.1:28467-29096	.	.	28467	29096	0	1	629	28465	cluster_1
NW_004169204.1	35027	35687	NW_004169204.1:35027-35687	.	.	35027	35687	0	1	660	35024	cluster_1
NW_004166922.1	345666	346409	NW_004166922.1:345666-346409	.	.	345666	346409	0	1	743	345663	cluster_1
NW_004168208.1	4123	4623	NW_004168208.1:4123-4623	.	.	4123	4623	0	1	500	4119	cluster_1
NW_004167693.1	141787	142287	NW_004167693.1:141787-142287	.	.	141787	142287	0	1	500	141786	cluster_1
NW_004167319.1	123649	124149	NW_004167319.1:123649-124149	.	.	123649	124149	0	1	500	123648	cluster_1
NW_004169364.1	46796	47296	NW_004169364.1:46796-47296	.	.	46796	47296	0	1	500	46792	cluster_1
NW_004169320.1	2752	3252	NW_004169320.1:2752-3252	.	.	2752	3252	0	1	500	2750	cluster_1
NW_004167786.1	146327	147212	NW_004167786.1:146327-147212	.	.	146327	147212	0	1	885	146326	cluster_1
NW_004167901.1	99434	100310	NW_004167901.1:99434-100310	.	.	99434	100310	0	1	876	99425	cluster_1
NW_004167202.1	63258	64001	NW_004167202.1:63258-64001	.	.	63258	64001	0	1	743	63252	cluster_1
NW_004167184.1	111421	111921	NW_004167184.1:111421-111921	.	.	111421	111921	0	1	500	111420	cluster_1
NW_004167532.1	141592	142092	NW_004167532.1:141592-142092	.	.	141592	142092	0	1	500	141591	cluster_1
NW_004167125.1	164985	165790	NW_004167125.1:164985-165790	.	.	164985	165790	0	1	805	164984	cluster_1
NW_004166875.1	367981	368481	NW_004166875.1:367981-368481	.	.	367981	368481	0	1	500	367978	cluster_1
NW_004167978.1	44380	45039	NW_004167978.1:44380-45039	.	.	44380	45039	0	1	659	44376	cluster_1
NW_004171462.1	38338	38984	NW_004171462.1:38338-38984	.	.	38338	38984	0	1	646	38335	cluster_1
NW_004167607.1	122211	122711	NW_004167607.1:122211-122711	.	.	122211	122711	0	1	500	122210	cluster_1
NW_004166968.1	103499	104128	NW_004166968.1:103499-104128	.	.	103499	104128	0	1	629	103498	cluster_1
NW_004172400.1	42665	43165	NW_004172400.1:42665-43165	.	.	42665	43165	0	1	500	42661	cluster_1
NW_004174115.1	12424	12924	NW_004174115.1:12424-12924	.	.	12424	12924	0	1	500	12423	cluster_1
NW_004171769.1	26104	26604	NW_004171769.1:26104-26604	.	.	26104	26604	0	1	500	26102	cluster_1
NW_004167337.1	60200	60700	NW_004167337.1:60200-60700	.	.	60200	60700	0	1	500	60194	cluster_1
NW_004168151.1	12874	13500	NW_004168151.1:12874-13500	.	.	12874	13500	0	1	626	12873	cluster_1
NW_004167268.1	158673	159173	NW_004167268.1:158673-159173	.	.	158673	159173	0	1	500	158672	cluster_1
NW_004168821.1	95139	95639	NW_004168821.1:95139-95639	.	.	95139	95639	0	1	500	95130	cluster_1
NW_004167516.1	114386	114886	NW_004167516.1:114386-114886	.	.	114386	114886	0	1	500	114385	cluster_1
NW_004167879.1	151761	152261	NW_004167879.1:151761-152261	.	.	151761	152261	0	1	500	151760	cluster_1
NW_004168627.1	85741	86241	NW_004168627.1:85741-86241	.	.	85741	86241	0	1	500	85733	cluster_1
NW_004172226.1	1975	2475	NW_004172226.1:1975-2475	.	.	1975	2475	0	1	500	1974	cluster_1
NW_004172405.1	22278	22778	NW_004172405.1:22278-22778	.	.	22278	22778	0	1	500	22276	cluster_1
NW_004167148.1	195843	196343	NW_004167148.1:195843-196343	.	.	195843	196343	0	1	500	195842	cluster_1
NW_004169029.1	75846	76346	NW_004169029.1:75846-76346	.	.	75846	76346	0	1	500	75839	cluster_1
NW_004166901.1	222274	222774	NW_004166901.1:222274-222774	.	.	222274	222774	0	1	500	222272	cluster_1
NW_004170766.1	65938	66438	NW_004170766.1:65938-66438	.	.	65938	66438	0	1	500	65932	cluster_1
NW_004167497.1	99742	100242	NW_004167497.1:99742-100242	.	.	99742	100242	0	1	500	99733	cluster_1
NW_004171806.1	48860	49701	NW_004171806.1:48860-49701	.	.	48860	49701	0	1	841	48856	cluster_1
NW_004169390.1	2528	3157	NW_004169390.1:2528-3157	.	.	2528	3157	0	1	629	2526	cluster_1
NW_004168947.1	70743	71370	NW_004168947.1:70743-71370	.	.	70743	71370	0	1	627	70736	cluster_1
NW_004167412.1	24684	25184	NW_004167412.1:24684-25184	.	.	24684	25184	0	1	500	24682	cluster_1
NW_004168112.1	117652	118152	NW_004168112.1:117652-118152	.	.	117652	118152	0	1	500	117651	cluster_1
NW_004170821.1	12669	13169	NW_004170821.1:12669-13169	.	.	12669	13169	0	1	500	12668	cluster_1
NW_004171827.1	37154	37654	NW_004171827.1:37154-37654	.	.	37154	37654	0	1	500	37151	cluster_1
NW_004170533.1	30382	30882	NW_004170533.1:30382-30882	.	.	30382	30882	0	1	500	30379	cluster_1
NW_004170484.1	40208	40856	NW_004170484.1:40208-40856	.	.	40208	40856	0	1	648	40204	cluster_1
NW_004172715.1	3951	4582	NW_004172715.1:3951-4582	.	.	3951	4582	0	1	631	3948	cluster_1
NW_004171017.1	35872	36628	NW_004171017.1:35872-36628	.	.	35872	36628	0	1	756	35869	cluster_1
NW_004168913.1	103403	103903	NW_004168913.1:103403-103903	.	.	103403	103903	0	1	500	103402	cluster_1
NW_004172256.1	33569	34069	NW_004172256.1:33569-34069	.	.	33569	34069	0	1	500	33566	cluster_1
NW_004167106.1	145603	146103	NW_004167106.1:145603-146103	.	.	145603	146103	0	1	500	145602	cluster_1
NW_004169099.1	90888	91388	NW_004169099.1:90888-91388	.	.	90888	91388	0	1	500	90879	cluster_1
NW_004166883.1	181723	182397	NW_004166883.1:181723-182397	.	.	181723	182397	0	1	674	181722	cluster_1
NW_004173183.1	6735	7235	NW_004173183.1:6735-7235	.	.	6735	7235	0	1	500	6729	cluster_1
NW_004170742.1	41683	42183	NW_004170742.1:41683-42183	.	.	41683	42183	0	1	500	41679	cluster_1
NW_004167274.1	2232	2732	NW_004167274.1:2232-2732	.	.	2232	2732	0	1	500	2230	cluster_1
NW_004167170.1	3890	4390	NW_004167170.1:3890-4390	.	.	3890	4390	0	1	500	3887	cluster_1
NW_004174686.1	14517	15017	NW_004174686.1:14517-15017	.	.	14517	15017	0	1	500	14516	cluster_1
NW_004170249.1	1636	2388	NW_004170249.1:1636-2388	.	.	1636	2388	0	1	752	1635	cluster_1
NW_004168099.1	93672	94172	NW_004168099.1:93672-94172	.	.	93672	94172	0	1	500	93663	cluster_1
NW_004168224.1	110231	110731	NW_004168224.1:110231-110731	.	.	110231	110731	0	1	500	110230	cluster_1
NW_004167026.1	273845	274345	NW_004167026.1:273845-274345	.	.	273845	274345	0	1	500	273843	cluster_1
NW_004169522.1	83208	83708	NW_004169522.1:83208-83708	.	.	83208	83708	0	1	500	83200	cluster_1
NW_004171243.1	1705	2205	NW_004171243.1:1705-2205	.	.	1705	2205	0	1	500	1704	cluster_1
NW_004178388.1	12563	13063	NW_004178388.1:12563-13063	.	.	12563	13063	0	1	500	12562	cluster_1
NW_004167903.1	104197	104697	NW_004167903.1:104197-104697	.	.	104197	104697	0	1	500	104196	cluster_1
NW_004166904.1	357023	357523	NW_004166904.1:357023-357523	.	.	357023	357523	0	1	500	357020	cluster_1
NW_004167017.1	217123	217623	NW_004167017.1:217123-217623	.	.	217123	217623	0	1	500	217121	cluster_1
NW_004171965.1	9371	10001	NW_004171965.1:9371-10001	.	.	9371	10001	0	1	630	9362	cluster_1
NW_004167788.1	151385	152011	NW_004167788.1:151385-152011	.	.	151385	152011	0	1	626	151384	cluster_1
NW_004168268.1	97504	98004	NW_004168268.1:97504-98004	.	.	97504	98004	0	1	500	97495	cluster_1
NW_004169618.1	15412	15912	NW_004169618.1:15412-15912	.	.	15412	15912	0	1	500	15411	cluster_1
NW_004171406.1	9561	10061	NW_004171406.1:9561-10061	.	.	9561	10061	0	1	500	9552	cluster_1
NW_004168644.1	30849	31349	NW_004168644.1:30849-31349	.	.	30849	31349	0	1	500	30846	cluster_1
NW_004167483.1	92413	93042	NW_004167483.1:92413-93042	.	.	92413	93042	0	1	629	92404	cluster_1
NW_004174363.1	13519	14019	NW_004174363.1:13519-14019	.	.	13519	14019	0	1	500	13518	cluster_2
NW_004171765.1	22997	23497	NW_004171765.1:22997-23497	.	.	22997	23497	0	1	500	22995	cluster_2
NW_004166922.1	141942	142442	NW_004166922.1:141942-142442	.	.	141942	142442	0	1	500	141941	cluster_2
NW_004168154.1	37624	38124	NW_004168154.1:37624-38124	.	.	37624	38124	0	1	500	37621	cluster_2
NW_004169616.1	45978	46478	NW_004169616.1:45978-46478	.	.	45978	46478	0	1	500	45974	cluster_2
NW_004167208.1	239775	240869	NW_004167208.1:239775-240869	.	.	239775	240869	0	1	1094	239773	cluster_2
NW_004167122.1	29237	29737	NW_004167122.1:29237-29737	.	.	29237	29737	0	1	500	29235	cluster_2
NW_004168427.1	34913	35413	NW_004168427.1:34913-35413	.	.	34913	35413	0	1	500	34910	cluster_2
NW_004169165.1	102362	102701	NW_004169165.1:102362-102701	.	.	102362	102701	0	1	339	102361	cluster_2
NW_004168822.1	74222	75641	NW_004168822.1:74222-75641	.	.	74222	75641	0	1	1419	74215	cluster_2
NW_004166876.1	323882	324382	NW_004166876.1:323882-324382	.	.	323882	324382	0	1	500	323879	cluster_2
NW_004168720.1	24430	24930	NW_004168720.1:24430-24930	.	.	24430	24930	0	1	500	24428	cluster_2
NW_004173681.1	3930	6006	NW_004173681.1:3930-6006	.	.	3930	6006	0	1	2076	3927	cluster_2
NW_004170183.1	26194	26694	NW_004170183.1:26194-26694	.	.	26194	26694	0	1	500	26192	cluster_2
NW_004168370.1	128052	128984	NW_004168370.1:128052-128984	.	.	128052	128984	0	1	932	128051	cluster_2
NW_004169913.1	14665	15165	NW_004169913.1:14665-15165	.	.	14665	15165	0	1	500	14664	cluster_2
NW_004171295.1	5049	5549	NW_004171295.1:5049-5549	.	.	5049	5549	0	1	500	5044	cluster_2
NW_004167064.1	168605	169942	NW_004167064.1:168605-169942	.	.	168605	169942	0	1	1337	168604	cluster_2
NW_004169436.1	60606	61106	NW_004169436.1:60606-61106	.	.	60606	61106	0	1	500	60600	cluster_2
NW_004175083.1	4007	4507	NW_004175083.1:4007-4507	.	.	4007	4507	0	1	500	4003	cluster_2
NW_004168102.1	41847	42347	NW_004168102.1:41847-42347	.	.	41847	42347	0	1	500	41843	cluster_2
NW_004167605.1	168633	169133	NW_004167605.1:168633-169133	.	.	168633	169133	0	1	500	168632	cluster_2
NW_004172582.1	8385	8885	NW_004172582.1:8385-8885	.	.	8385	8885	0	1	500	8377	cluster_2
NW_004174418.1	31917	32292	NW_004174418.1:31917-32292	.	.	31917	32292	0	1	375	31914	cluster_2
NW_004167401.1	175346	175846	NW_004167401.1:175346-175846	.	.	175346	175846	0	1	500	175345	cluster_2
NW_004174884.1	27509	28009	NW_004174884.1:27509-28009	.	.	27509	28009	0	1	500	27507	cluster_2
NW_004167542.1	147529	148279	NW_004167542.1:147529-148279	.	.	147529	148279	0	1	750	147528	cluster_2
NW_004168640.1	80102	80602	NW_004168640.1:80102-80602	.	.	80102	80602	0	1	500	80094	cluster_2
NW_004169001.1	61341	61841	NW_004169001.1:61341-61841	.	.	61341	61841	0	1	500	61335	cluster_2
NW_004176805.1	3199	3865	NW_004176805.1:3199-3865	.	.	3199	3865	0	1	666	3196	cluster_2
NW_004168137.1	11314	12012	NW_004168137.1:11314-12012	.	.	11314	12012	0	1	698	11313	cluster_2
NW_004166941.1	8575	9075	NW_004166941.1:8575-9075	.	.	8575	9075	0	1	500	8567	cluster_2
NW_004174085.1	7794	8294	NW_004174085.1:7794-8294	.	.	7794	8294	0	1	500	7787	cluster_2
NW_004167735.1	143758	144258	NW_004167735.1:143758-144258	.	.	143758	144258	0	1	500	143757	cluster_2
NW_004171296.1	56301	56801	NW_004171296.1:56301-56801	.	.	56301	56801	0	1	500	56296	cluster_2
NW_004169000.1	67967	68467	NW_004169000.1:67967-68467	.	.	67967	68467	0	1	500	67961	cluster_2
NW_004168679.1	111239	111739	NW_004168679.1:111239-111739	.	.	111239	111739	0	1	500	111238	cluster_2
NW_004167006.1	76570	77070	NW_004167006.1:76570-77070	.	.	76570	77070	0	1	500	76563	cluster_2
NW_004171096.1	8988	9488	NW_004171096.1:8988-9488	.	.	8988	9488	0	1	500	8980	cluster_2
NW_004172253.1	41277	41777	NW_004172253.1:41277-41777	.	.	41277	41777	0	1	500	41273	cluster_2
NW_004167534.1	68761	69261	NW_004167534.1:68761-69261	.	.	68761	69261	0	1	500	68755	cluster_2
NW_004167250.1	175564	176064	NW_004167250.1:175564-176064	.	.	175564	176064	0	1	500	175563	cluster_2
NW_004167622.1	150793	151454	NW_004167622.1:150793-151454	.	.	150793	151454	0	1	661	150792	cluster_2
NW_004172290.1	13152	13652	NW_004172290.1:13152-13652	.	.	13152	13652	0	1	500	13151	cluster_2
NW_004167341.1	12256	13008	NW_004167341.1:12256-13008	.	.	12256	13008	0	1	752	12255	cluster_2
NW_004169985.1	61147	61647	NW_004169985.1:61147-61647	.	.	61147	61647	0	1	500	61141	cluster_2
NW_004168709.1	64665	65165	NW_004168709.1:64665-65165	.	.	64665	65165	0	1	500	64659	cluster_2
NW_004167184.1	104833	105333	NW_004167184.1:104833-105333	.	.	104833	105333	0	1	500	104832	cluster_2
NW_004172818.1	3586	4226	NW_004172818.1:3586-4226	.	.	3586	4226	0	1	640	3583	cluster_2
NW_004169414.1	39683	40183	NW_004169414.1:39683-40183	.	.	39683	40183	0	1	500	39680	cluster_2
NW_004170795.1	40407	40907	NW_004170795.1:40407-40907	.	.	40407	40907	0	1	500	40403	cluster_2
NW_004170261.1	64125	64757	NW_004170261.1:64125-64757	.	.	64125	64757	0	1	632	64119	cluster_2
NW_004168382.1	86678	87178	NW_004168382.1:86678-87178	.	.	86678	87178	0	1	500	86670	cluster_2
NW_004167069.1	265668	269029	NW_004167069.1:265668-269029	.	.	265668	269029	0	1	3361	265666	cluster_2
NW_004167049.1	211725	212225	NW_004167049.1:211725-212225	.	.	211725	212225	0	1	500	211723	cluster_2
NW_004167511.1	33860	34360	NW_004167511.1:33860-34360	.	.	33860	34360	0	1	500	33857	cluster_2
NW_004170421.1	57942	58442	NW_004170421.1:57942-58442	.	.	57942	58442	0	1	500	57937	cluster_2
NW_004170478.1	66056	66833	NW_004170478.1:66056-66833	.	.	66056	66833	0	1	777	66050	cluster_2
NW_004167974.1	73329	73829	NW_004167974.1:73329-73829	.	.	73329	73829	0	1	500	73322	cluster_2
NW_004167888.1	26985	27485	NW_004167888.1:26985-27485	.	.	26985	27485	0	1	500	26983	cluster_2
NW_004171924.1	52961	53399	NW_004171924.1:52961-53399	.	.	52961	53399	0	1	438	52956	cluster_2
NW_004172322.1	47924	48424	NW_004172322.1:47924-48424	.	.	47924	48424	0	1	500	47920	cluster_2
NW_004169910.1	70139	70639	NW_004169910.1:70139-70639	.	.	70139	70639	0	1	500	70132	cluster_2
NW_004168712.1	116298	116798	NW_004168712.1:116298-116798	.	.	116298	116798	0	1	500	116297	cluster_2
NW_004173036.1	38914	39414	NW_004173036.1:38914-39414	.	.	38914	39414	0	1	500	38911	cluster_2
NW_004171087.1	5234	5734	NW_004171087.1:5234-5734	.	.	5234	5734	0	1	500	5229	cluster_2
NW_004173029.1	3242	3890	NW_004173029.1:3242-3890	.	.	3242	3890	0	1	648	3239	cluster_2
NW_004169809.1	29972	30601	NW_004169809.1:29972-30601	.	.	29972	30601	0	1	629	29970	cluster_2
NW_004169838.1	11374	11874	NW_004169838.1:11374-11874	.	.	11374	11874	0	1	500	11373	cluster_2
NW_004171796.1	54644	55012	NW_004171796.1:54644-55012	.	.	54644	55012	0	1	368	54639	cluster_2
NW_004173591.1	29532	30032	NW_004173591.1:29532-30032	.	.	29532	30032	0	1	500	29530	cluster_2
NW_004167628.1	65807	66487	NW_004167628.1:65807-66487	.	.	65807	66487	0	1	680	65801	cluster_2
NW_004174582.1	18314	18814	NW_004174582.1:18314-18814	.	.	18314	18814	0	1	500	18313	cluster_2
NW_004171092.1	38300	39118	NW_004171092.1:38300-39118	.	.	38300	39118	0	1	818	38297	cluster_2
NW_004170995.1	19106	19606	NW_004170995.1:19106-19606	.	.	19106	19606	0	1	500	19105	cluster_2
NW_004170256.1	69896	70396	NW_004170256.1:69896-70396	.	.	69896	70396	0	1	500	69890	cluster_2
NW_004167460.1	97697	98322	NW_004167460.1:97697-98322	.	.	97697	98322	0	1	625	97688	cluster_2
NW_004167383.1	187786	188286	NW_004167383.1:187786-188286	.	.	187786	188286	0	1	500	187785	cluster_2
NW_004169568.1	57160	57660	NW_004169568.1:57160-57660	.	.	57160	57660	0	1	500	57155	cluster_2
NW_004169152.1	46314	47220	NW_004169152.1:46314-47220	.	.	46314	47220	0	1	906	46310	cluster_2
NW_004166960.1	139946	140446	NW_004166960.1:139946-140446	.	.	139946	140446	0	1	500	139945	cluster_2
NW_004167809.1	38883	39665	NW_004167809.1:38883-39665	.	.	38883	39665	0	1	782	38880	cluster_2
NW_004170087.1	67906	68406	NW_004170087.1:67906-68406	.	.	67906	68406	0	1	500	67900	cluster_2
NW_004167391.1	40037	41126	NW_004167391.1:40037-41126	.	.	40037	41126	0	1	1089	40033	cluster_2
NW_004174677.1	29143	29643	NW_004174677.1:29143-29643	.	.	29143	29643	0	1	500	29141	cluster_2
NW_004168936.1	23843	24343	NW_004168936.1:23843-24343	.	.	23843	24343	0	1	500	23841	cluster_2
NW_004170392.1	42051	42551	NW_004170392.1:42051-42551	.	.	42051	42551	0	1	500	42047	cluster_2
NW_004168235.1	129605	130589	NW_004168235.1:129605-130589	.	.	129605	130589	0	1	984	129604	cluster_2
NW_004168289.1	98750	99250	NW_004168289.1:98750-99250	.	.	98750	99250	0	1	500	98741	cluster_2
NW_004169684.1	10859	11359	NW_004169684.1:10859-11359	.	.	10859	11359	0	1	500	10858	cluster_2
NW_004170336.1	51380	52311	NW_004170336.1:51380-52311	.	.	51380	52311	0	1	931	51375	cluster_2
NW_004170262.1	51346	51846	NW_004170262.1:51346-51846	.	.	51346	51846	0	1	500	51341	cluster_2
NW_004168458.1	118959	119636	NW_004168458.1:118959-119636	.	.	118959	119636	0	1	677	118958	cluster_2
NW_004173369.1	7735	8235	NW_004173369.1:7735-8235	.	.	7735	8235	0	1	500	7728	cluster_2
NW_004169813.1	83412	83912	NW_004169813.1:83412-83912	.	.	83412	83912	0	1	500	83404	cluster_2
NW_004173010.1	11473	12101	NW_004173010.1:11473-12101	.	.	11473	12101	0	1	628	11472	cluster_2
NW_004170210.1	66747	67247	NW_004170210.1:66747-67247	.	.	66747	67247	0	1	500	66741	cluster_2
NW_004168236.1	8551	9051	NW_004168236.1:8551-9051	.	.	8551	9051	0	1	500	8543	cluster_2
NW_004168563.1	9174	9938	NW_004168563.1:9174-9938	.	.	9174	9938	0	1	764	9165	cluster_2
NW_004169363.1	70972	71729	NW_004169363.1:70972-71729	.	.	70972	71729	0	1	757	70965	cluster_2
NW_004168604.1	4947	5447	NW_004168604.1:4947-5447	.	.	4947	5447	0	1	500	4943	cluster_2
NW_004172322.1	36519	37286	NW_004172322.1:36519-37286	.	.	36519	37286	0	1	767	36516	cluster_2
NW_004169988.1	60236	60878	NW_004169988.1:60236-60878	.	.	60236	60878	0	1	642	60230	cluster_2
NW_004169733.1	67133	67851	NW_004169733.1:67133-67851	.	.	67133	67851	0	1	718	67127	cluster_2
NW_004167367.1	194391	194891	NW_004167367.1:194391-194891	.	.	194391	194891	0	1	500	194390	cluster_2
NW_004167143.1	230237	230737	NW_004167143.1:230237-230737	.	.	230237	230737	0	1	500	230235	cluster_2
NW_004179659.1	9017	9517	NW_004179659.1:9017-9517	.	.	9017	9517	0	1	500	9008	cluster_2
NW_004167503.1	60932	61432	NW_004167503.1:60932-61432	.	.	60932	61432	0	1	500	60926	cluster_2
NW_004171746.1	41954	42454	NW_004171746.1:41954-42454	.	.	41954	42454	0	1	500	41950	cluster_2
NW_004167005.1	153493	154138	NW_004167005.1:153493-154138	.	.	153493	154138	0	1	645	153492	cluster_2
NW_004168502.1	88695	89195	NW_004168502.1:88695-89195	.	.	88695	89195	0	1	500	88687	cluster_2
NW_004168337.1	37623	38250	NW_004168337.1:37623-38250	.	.	37623	38250	0	1	627	37620	cluster_2
NW_004172445.1	20351	21002	NW_004172445.1:20351-21002	.	.	20351	21002	0	1	651	20349	cluster_2
NW_004168321.1	79770	80270	NW_004168321.1:79770-80270	.	.	79770	80270	0	1	500	79763	cluster_2
NW_004169641.1	76640	77473	NW_004169641.1:76640-77473	.	.	76640	77473	0	1	833	76633	cluster_2
NW_004168036.1	11534	12034	NW_004168036.1:11534-12034	.	.	11534	12034	0	1	500	11533	cluster_2
NW_004170470.1	33641	34141	NW_004170470.1:33641-34141	.	.	33641	34141	0	1	500	33638	cluster_2
NW_004169405.1	86610	87110	NW_004169405.1:86610-87110	.	.	86610	87110	0	1	500	86602	cluster_2
NW_004167700.1	113385	113885	NW_004167700.1:113385-113885	.	.	113385	113885	0	1	500	113384	cluster_2
NW_004168612.1	64137	64768	NW_004168612.1:64137-64768	.	.	64137	64768	0	1	631	64131	cluster_2
NW_004167233.1	13793	14293	NW_004167233.1:13793-14293	.	.	13793	14293	0	1	500	13792	cluster_2
NW_004166984.1	287172	287908	NW_004166984.1:287172-287908	.	.	287172	287908	0	1	736	287170	cluster_2
NW_004167571.1	87102	87602	NW_004167571.1:87102-87602	.	.	87102	87602	0	1	500	87094	cluster_2
NW_004169125.1	15747	16247	NW_004169125.1:15747-16247	.	.	15747	16247	0	1	500	15746	cluster_2
NW_004168265.1	91910	92410	NW_004168265.1:91910-92410	.	.	91910	92410	0	1	500	91901	cluster_2
NW_004171449.1	20212	20712	NW_004171449.1:20212-20712	.	.	20212	20712	0	1	500	20210	cluster_2
NW_004167509.1	34946	35662	NW_004167509.1:34946-35662	.	.	34946	35662	0	1	716	34943	cluster_2
NW_004169185.1	4376	4876	NW_004169185.1:4376-4876	.	.	4376	4876	0	1	500	4372	cluster_2
NW_004168255.1	47722	48222	NW_004168255.1:47722-48222	.	.	47722	48222	0	1	500	47718	cluster_2
NW_004166995.1	7620	8249	NW_004166995.1:7620-8249	.	.	7620	8249	0	1	629	7613	cluster_2
NW_004166997.1	48955	49455	NW_004166997.1:48955-49455	.	.	48955	49455	0	1	500	48951	cluster_2
NW_004170682.1	18963	21254	NW_004170682.1:18963-21254	.	.	18963	21254	0	1	2291	18962	cluster_2
NW_004166905.1	388440	388940	NW_004166905.1:388440-388940	.	.	388440	388940	0	1	500	388437	cluster_2
NW_004171030.1	37291	37791	NW_004171030.1:37291-37791	.	.	37291	37791	0	1	500	37288	cluster_2
NW_004168314.1	93944	94596	NW_004168314.1:93944-94596	.	.	93944	94596	0	1	652	93935	cluster_2
NW_004169598.1	63483	64115	NW_004169598.1:63483-64115	.	.	63483	64115	0	1	632	63477	cluster_2
NW_004166978.1	238715	239215	NW_004166978.1:238715-239215	.	.	238715	239215	0	1	500	238713	cluster_2
NW_004168258.1	60055	60555	NW_004168258.1:60055-60555	.	.	60055	60555	0	1	500	60049	cluster_2
NW_004166977.1	239569	240069	NW_004166977.1:239569-240069	.	.	239569	240069	0	1	500	239567	cluster_2
NW_004171483.1	33275	34456	NW_004171483.1:33275-34456	.	.	33275	34456	0	1	1181	33272	cluster_2
NW_004167148.1	27267	27767	NW_004167148.1:27267-27767	.	.	27267	27767	0	1	500	27265	cluster_2
NW_004168661.1	1307	1807	NW_004168661.1:1307-1807	.	.	1307	1807	0	1	500	1306	cluster_2
NW_004171437.1	4393	4893	NW_004171437.1:4393-4893	.	.	4393	4893	0	1	500	4389	cluster_2
NW_004167665.1	141945	142579	NW_004167665.1:141945-142579	.	.	141945	142579	0	1	634	141944	cluster_2
NW_004170548.1	59685	60185	NW_004170548.1:59685-60185	.	.	59685	60185	0	1	500	59680	cluster_2
NW_004167581.1	150936	151436	NW_004167581.1:150936-151436	.	.	150936	151436	0	1	500	150935	cluster_2
NW_004168222.1	66896	67396	NW_004168222.1:66896-67396	.	.	66896	67396	0	1	500	66890	cluster_2
NW_004174802.1	1698	2327	NW_004174802.1:1698-2327	.	.	1698	2327	0	1	629	1697	cluster_2
NW_004171078.1	53306	53963	NW_004171078.1:53306-53963	.	.	53306	53963	0	1	657	53301	cluster_2
NW_004166917.1	342519	343019	NW_004166917.1:342519-343019	.	.	342519	343019	0	1	500	342516	cluster_2
NW_004167348.1	74918	75418	NW_004167348.1:74918-75418	.	.	74918	75418	0	1	500	74911	cluster_2
NW_004168259.1	6259	6759	NW_004168259.1:6259-6759	.	.	6259	6759	0	1	500	6253	cluster_2
NW_004171174.1	17684	18184	NW_004171174.1:17684-18184	.	.	17684	18184	0	1	500	17683	cluster_2
NW_004167621.1	1137	1637	NW_004167621.1:1137-1637	.	.	1137	1637	0	1	500	1136	cluster_2
NW_004173082.1	31327	31984	NW_004173082.1:31327-31984	.	.	31327	31984	0	1	657	31324	cluster_2
NW_004169707.1	31079	32608	NW_004169707.1:31079-32608	.	.	31079	32608	0	1	1529	31076	cluster_2
NW_004170948.1	64751	65251	NW_004170948.1:64751-65251	.	.	64751	65251	0	1	500	64745	cluster_2
NW_004166998.1	233172	233980	NW_004166998.1:233172-233980	.	.	233172	233980	0	1	808	233170	cluster_2
NW_004172298.1	43708	44208	NW_004172298.1:43708-44208	.	.	43708	44208	0	1	500	43704	cluster_2
NW_004168719.1	77368	79185	NW_004168719.1:77368-79185	.	.	77368	79185	0	1	1817	77361	cluster_2
NW_004171647.1	54573	55073	NW_004171647.1:54573-55073	.	.	54573	55073	0	1	500	54568	cluster_2
NW_004170903.1	3805	4305	NW_004170903.1:3805-4305	.	.	3805	4305	0	1	500	3802	cluster_2
NW_004167026.1	3065	3565	NW_004167026.1:3065-3565	.	.	3065	3565	0	1	500	3062	cluster_2
NW_004167758.1	79204	79704	NW_004167758.1:79204-79704	.	.	79204	79704	0	1	500	79197	cluster_2
NW_004171033.1	27697	28197	NW_004171033.1:27697-28197	.	.	27697	28197	0	1	500	27695	cluster_2
NW_004167729.1	1958	2757	NW_004167729.1:1958-2757	.	.	1958	2757	0	1	799	1957	cluster_2
NW_004178364.1	1064	1802	NW_004178364.1:1064-1802	.	.	1064	1802	0	1	738	1063	cluster_2
NW_004170285.1	46012	46685	NW_004170285.1:46012-46685	.	.	46012	46685	0	1	673	46008	cluster_2
NW_004167189.1	24460	24960	NW_004167189.1:24460-24960	.	.	24460	24960	0	1	500	24458	cluster_2
NW_004166957.1	72050	72550	NW_004166957.1:72050-72550	.	.	72050	72550	0	1	500	72043	cluster_2
NW_004167701.1	120650	121150	NW_004167701.1:120650-121150	.	.	120650	121150	0	1	500	120649	cluster_2
NW_004166883.1	280069	280569	NW_004166883.1:280069-280569	.	.	280069	280569	0	1	500	280067	cluster_2
NW_004173050.1	34442	34942	NW_004173050.1:34442-34942	.	.	34442	34942	0	1	500	34439	cluster_2
NW_004167866.1	53433	53933	NW_004167866.1:53433-53933	.	.	53433	53933	0	1	500	53428	cluster_2
NW_004167124.1	171416	172254	NW_004167124.1:171416-172254	.	.	171416	172254	0	1	838	171415	cluster_2
NW_004171300.1	56879	59254	NW_004171300.1:56879-59254	.	.	56879	59254	0	1	2375	56874	cluster_2
NW_004167597.1	95582	96082	NW_004167597.1:95582-96082	.	.	95582	96082	0	1	500	95573	cluster_2
NW_004168897.1	34625	35125	NW_004168897.1:34625-35125	.	.	34625	35125	0	1	500	34622	cluster_2
NW_004170924.1	60502	61002	NW_004170924.1:60502-61002	.	.	60502	61002	0	1	500	60496	cluster_2
NW_004169494.1	69245	69745	NW_004169494.1:69245-69745	.	.	69245	69745	0	1	500	69239	cluster_2
NW_004167447.1	57811	58311	NW_004167447.1:57811-58311	.	.	57811	58311	0	1	500	57806	cluster_2
NW_004167853.1	77968	78610	NW_004167853.1:77968-78610	.	.	77968	78610	0	1	642	77961	cluster_2
NW_004167472.1	33688	34319	NW_004167472.1:33688-34319	.	.	33688	34319	0	1	631	33685	cluster_2
NW_004167142.1	48897	49397	NW_004167142.1:48897-49397	.	.	48897	49397	0	1	500	48893	cluster_2
NW_004172540.1	35136	35761	NW_004172540.1:35136-35761	.	.	35136	35761	0	1	625	35133	cluster_2
NW_004172770.1	20185	20887	NW_004172770.1:20185-20887	.	.	20185	20887	0	1	702	20183	cluster_2
NW_004167987.1	94789	95289	NW_004167987.1:94789-95289	.	.	94789	95289	0	1	500	94780	cluster_2
NW_004169421.1	4715	5215	NW_004169421.1:4715-5215	.	.	4715	5215	0	1	500	4711	cluster_2
NW_004168215.1	93449	94106	NW_004168215.1:93449-94106	.	.	93449	94106	0	1	657	93440	cluster_2
NW_004167453.1	163386	164013	NW_004167453.1:163386-164013	.	.	163386	164013	0	1	627	163385	cluster_2
NW_004168537.1	14903	15403	NW_004168537.1:14903-15403	.	.	14903	15403	0	1	500	14902	cluster_2
NW_004166947.1	123242	123919	NW_004166947.1:123242-123919	.	.	123242	123919	0	1	677	123241	cluster_2
NW_004171477.1	55222	55722	NW_004171477.1:55222-55722	.	.	55222	55722	0	1	500	55217	cluster_2
NW_004167167.1	205431	205931	NW_004167167.1:205431-205931	.	.	205431	205931	0	1	500	205429	cluster_2
NW_004169570.1	69493	69993	NW_004169570.1:69493-69993	.	.	69493	69993	0	1	500	69487	cluster_2
NW_004174005.1	21414	22823	NW_004174005.1:21414-22823	.	.	21414	22823	0	1	1409	21412	cluster_2
NW_004167671.1	159725	160225	NW_004167671.1:159725-160225	.	.	159725	160225	0	1	500	159724	cluster_2
NW_004174324.1	3677	4177	NW_004174324.1:3677-4177	.	.	3677	4177	0	1	500	3674	cluster_2
NW_004168411.1	125763	126534	NW_004168411.1:125763-126534	.	.	125763	126534	0	1	771	125762	cluster_2
NW_004167592.1	68962	69589	NW_004167592.1:68962-69589	.	.	68962	69589	0	1	627	68956	cluster_2
NW_004166924.1	130107	130607	NW_004166924.1:130107-130607	.	.	130107	130607	0	1	500	130106	cluster_2
NW_004172206.1	37048	37548	NW_004172206.1:37048-37548	.	.	37048	37548	0	1	500	37045	cluster_2
NW_004170681.1	34646	35279	NW_004170681.1:34646-35279	.	.	34646	35279	0	1	633	34643	cluster_2
NW_004173951.1	18969	19469	NW_004173951.1:18969-19469	.	.	18969	19469	0	1	500	18968	cluster_2
NW_004168667.1	112414	113109	NW_004168667.1:112414-113109	.	.	112414	113109	0	1	695	112413	cluster_2
NW_004167721.1	154831	155331	NW_004167721.1:154831-155331	.	.	154831	155331	0	1	500	154830	cluster_2
NW_004168973.1	92130	92630	NW_004168973.1:92130-92630	.	.	92130	92630	0	1	500	92121	cluster_2
NW_004167209.1	58827	59327	NW_004167209.1:58827-59327	.	.	58827	59327	0	1	500	58822	cluster_2
NW_004174134.1	32650	33418	NW_004174134.1:32650-33418	.	.	32650	33418	0	1	768	32647	cluster_2
NW_004167603.1	4304	4937	NW_004167603.1:4304-4937	.	.	4304	4937	0	1	633	4300	cluster_2
NW_004167712.1	127265	127765	NW_004167712.1:127265-127765	.	.	127265	127765	0	1	500	127264	cluster_2
NW_004171184.1	34022	34667	NW_004171184.1:34022-34667	.	.	34022	34667	0	1	645	34019	cluster_2
NW_004171229.1	18353	18853	NW_004171229.1:18353-18853	.	.	18353	18853	0	1	500	18352	cluster_2
NW_004170537.1	56198	56923	NW_004170537.1:56198-56923	.	.	56198	56923	0	1	725	56193	cluster_2
NW_004173055.1	17907	20794	NW_004173055.1:17907-20794	.	.	17907	20794	0	1	2887	17906	cluster_2
NW_004167086.1	123568	124068	NW_004167086.1:123568-124068	.	.	123568	124068	0	1	500	123567	cluster_2
NW_004168055.1	106304	106939	NW_004168055.1:106304-106939	.	.	106304	106939	0	1	635	106303	cluster_2
NW_004166886.1	322185	322685	NW_004166886.1:322185-322685	.	.	322185	322685	0	1	500	322182	cluster_2
NW_004168845.1	50256	50756	NW_004168845.1:50256-50756	.	.	50256	50756	0	1	500	50251	cluster_2
NW_004169413.1	51283	51783	NW_004169413.1:51283-51783	.	.	51283	51783	0	1	500	51278	cluster_2
NW_004166918.1	252508	253008	NW_004166918.1:252508-253008	.	.	252508	253008	0	1	500	252506	cluster_2
NW_004168821.1	6361	6861	NW_004168821.1:6361-6861	.	.	6361	6861	0	1	500	6355	cluster_2
NW_004167151.1	132923	133423	NW_004167151.1:132923-133423	.	.	132923	133423	0	1	500	132922	cluster_2
NW_004167106.1	206107	206607	NW_004167106.1:206107-206607	.	.	206107	206607	0	1	500	206105	cluster_2
NW_004174223.1	2405	2905	NW_004174223.1:2405-2905	.	.	2405	2905	0	1	500	2403	cluster_2
NW_004168640.1	4657	5157	NW_004168640.1:4657-5157	.	.	4657	5157	0	1	500	4653	cluster_2
NW_004174883.1	28188	28814	NW_004174883.1:28188-28814	.	.	28188	28814	0	1	626	28186	cluster_2
NW_004171637.1	7684	8184	NW_004171637.1:7684-8184	.	.	7684	8184	0	1	500	7677	cluster_2
NW_004177124.1	16454	16954	NW_004177124.1:16454-16954	.	.	16454	16954	0	1	500	16453	cluster_2
NW_004168205.1	25364	25864	NW_004168205.1:25364-25864	.	.	25364	25864	0	1	500	25362	cluster_2
NW_004169760.1	72596	73370	NW_004169760.1:72596-73370	.	.	72596	73370	0	1	774	72589	cluster_2
NW_004168805.1	43783	44283	NW_004168805.1:43783-44283	.	.	43783	44283	0	1	500	43779	cluster_2
NW_004169357.1	4443	5200	NW_004169357.1:4443-5200	.	.	4443	5200	0	1	757	4439	cluster_2
NW_004167213.1	3688	4188	NW_004167213.1:3688-4188	.	.	3688	4188	0	1	500	3685	cluster_2
NW_004169697.1	73260	73760	NW_004169697.1:73260-73760	.	.	73260	73760	0	1	500	73253	cluster_2
NW_004168680.1	15162	15817	NW_004168680.1:15162-15817	.	.	15162	15817	0	1	655	15161	cluster_2
NW_004167694.1	75882	76660	NW_004167694.1:75882-76660	.	.	75882	76660	0	1	778	75875	cluster_2
NW_004169733.1	78476	79926	NW_004169733.1:78476-79926	.	.	78476	79926	0	1	1450	78469	cluster_2
NW_004169517.1	52767	53697	NW_004169517.1:52767-53697	.	.	52767	53697	0	1	930	52762	cluster_2
NW_004176403.1	10111	10788	NW_004176403.1:10111-10788	.	.	10111	10788	0	1	677	10110	cluster_2
NW_004170711.1	19578	20078	NW_004170711.1:19578-20078	.	.	19578	20078	0	1	500	19577	cluster_2
NW_004171921.1	35165	35665	NW_004171921.1:35165-35665	.	.	35165	35665	0	1	500	35162	cluster_2
NW_004168869.1	32033	32533	NW_004168869.1:32033-32533	.	.	32033	32533	0	1	500	32030	cluster_2
NW_004168685.1	56443	56943	NW_004168685.1:56443-56943	.	.	56443	56943	0	1	500	56438	cluster_2
NW_004168504.1	99417	99917	NW_004168504.1:99417-99917	.	.	99417	99917	0	1	500	99408	cluster_2
NW_004169344.1	20194	20694	NW_004169344.1:20194-20694	.	.	20194	20694	0	1	500	20192	cluster_2
NW_004168349.1	6808	7308	NW_004168349.1:6808-7308	.	.	6808	7308	0	1	500	6802	cluster_2
NW_004175506.1	13520	14020	NW_004175506.1:13520-14020	.	.	13520	14020	0	1	500	13519	cluster_2
NW_004169848.1	30194	30694	NW_004169848.1:30194-30694	.	.	30194	30694	0	1	500	30191	cluster_2
NW_004167728.1	122759	123259	NW_004167728.1:122759-123259	.	.	122759	123259	0	1	500	122758	cluster_2
NW_004170228.1	48349	48849	NW_004170228.1:48349-48849	.	.	48349	48849	0	1	500	48345	cluster_2
NW_004167073.1	232416	233178	NW_004167073.1:232416-233178	.	.	232416	233178	0	1	762	232414	cluster_2
NW_004169513.1	33009	33635	NW_004169513.1:33009-33635	.	.	33009	33635	0	1	626	33006	cluster_2
NW_004167816.1	20354	20854	NW_004167816.1:20354-20854	.	.	20354	20854	0	1	500	20352	cluster_2
NW_004167084.1	139137	139762	NW_004167084.1:139137-139762	.	.	139137	139762	0	1	625	139136	cluster_2
NW_004166936.1	50842	51467	NW_004166936.1:50842-51467	.	.	50842	51467	0	1	625	50837	cluster_2
NW_004168528.1	94201	94701	NW_004168528.1:94201-94701	.	.	94201	94701	0	1	500	94192	cluster_2
NW_004173012.1	30351	30851	NW_004173012.1:30351-30851	.	.	30351	30851	0	1	500	30348	cluster_2
NW_004167254.1	27103	27603	NW_004167254.1:27103-27603	.	.	27103	27603	0	1	500	27101	cluster_2
NW_004170607.1	55717	56343	NW_004170607.1:55717-56343	.	.	55717	56343	0	1	626	55712	cluster_2
NW_004167786.1	155360	155860	NW_004167786.1:155360-155860	.	.	155360	155860	0	1	500	155359	cluster_2
NW_004169448.1	968	1468	NW_004169448.1:968-1468	.	.	968	1468	0	1	500	959	cluster_2
NW_004168279.1	120171	120938	NW_004168279.1:120171-120938	.	.	120171	120938	0	1	767	120170	cluster_2
NW_004167118.1	22188	22688	NW_004167118.1:22188-22688	.	.	22188	22688	0	1	500	22186	cluster_2
NW_004167083.1	36293	36793	NW_004167083.1:36293-36793	.	.	36293	36793	0	1	500	36290	cluster_2
NW_004168173.1	10455	11122	NW_004168173.1:10455-11122	.	.	10455	11122	0	1	667	10454	cluster_2
NW_004172487.1	4977	5477	NW_004172487.1:4977-5477	.	.	4977	5477	0	1	500	4973	cluster_2
NW_004168330.1	46095	46595	NW_004168330.1:46095-46595	.	.	46095	46595	0	1	500	46091	cluster_2
NW_004169824.1	33752	34252	NW_004169824.1:33752-34252	.	.	33752	34252	0	1	500	33749	cluster_2
NW_004166957.1	118478	119710	NW_004166957.1:118478-119710	.	.	118478	119710	0	1	1232	118477	cluster_2
NW_004169305.1	43250	43750	NW_004169305.1:43250-43750	.	.	43250	43750	0	1	500	43246	cluster_2
NW_004169185.1	12162	12793	NW_004169185.1:12162-12793	.	.	12162	12793	0	1	631	12161	cluster_2
NW_004169584.1	43903	44654	NW_004169584.1:43903-44654	.	.	43903	44654	0	1	751	43899	cluster_2
NW_004167314.1	221273	221773	NW_004167314.1:221273-221773	.	.	221273	221773	0	1	500	221271	cluster_2
NW_004168902.1	90459	90959	NW_004168902.1:90459-90959	.	.	90459	90959	0	1	500	90450	cluster_2
NW_004167361.1	165259	166452	NW_004167361.1:165259-166452	.	.	165259	166452	0	1	1193	165258	cluster_2
NW_004167290.1	96993	97620	NW_004167290.1:96993-97620	.	.	96993	97620	0	1	627	96984	cluster_2
NW_004171268.1	20439	20939	NW_004171268.1:20439-20939	.	.	20439	20939	0	1	500	20437	cluster_2
NW_004167183.1	199385	199885	NW_004167183.1:199385-199885	.	.	199385	199885	0	1	500	199384	cluster_2
NW_004167394.1	64926	65426	NW_004167394.1:64926-65426	.	.	64926	65426	0	1	500	64920	cluster_2
NW_004171296.1	31531	32031	NW_004171296.1:31531-32031	.	.	31531	32031	0	1	500	31528	cluster_2
NW_004169680.1	26987	27487	NW_004169680.1:26987-27487	.	.	26987	27487	0	1	500	26985	cluster_2
NW_004167950.1	131336	131836	NW_004167950.1:131336-131836	.	.	131336	131836	0	1	500	131335	cluster_2
NW_004175940.1	12595	13095	NW_004175940.1:12595-13095	.	.	12595	13095	0	1	500	12594	cluster_2
NW_004173427.1	2374	3001	NW_004173427.1:2374-3001	.	.	2374	3001	0	1	627	2372	cluster_2
NW_004167289.1	30620	31120	NW_004167289.1:30620-31120	.	.	30620	31120	0	1	500	30617	cluster_2
NW_004167994.1	82130	82630	NW_004167994.1:82130-82630	.	.	82130	82630	0	1	500	82122	cluster_2
NW_004167052.1	10692	11319	NW_004167052.1:10692-11319	.	.	10692	11319	0	1	627	10691	cluster_2
NW_004166882.1	395237	395737	NW_004166882.1:395237-395737	.	.	395237	395737	0	1	500	395234	cluster_2
NW_004169337.1	69804	70304	NW_004169337.1:69804-70304	.	.	69804	70304	0	1	500	69798	cluster_2
NW_004169933.1	35104	35604	NW_004169933.1:35104-35604	.	.	35104	35604	0	1	500	35101	cluster_2
NW_004166975.1	93780	94280	NW_004166975.1:93780-94280	.	.	93780	94280	0	1	500	93771	cluster_2
NW_004170631.1	28971	29600	NW_004170631.1:28971-29600	.	.	28971	29600	0	1	629	28969	cluster_2
NW_004167622.1	152075	152731	NW_004167622.1:152075-152731	.	.	152075	152731	0	1	656	152074	cluster_2
NW_004167971.1	137890	138390	NW_004167971.1:137890-138390	.	.	137890	138390	0	1	500	137889	cluster_2
NW_004167653.1	108311	108811	NW_004167653.1:108311-108811	.	.	108311	108811	0	1	500	108310	cluster_2
NW_004169146.1	99807	100307	NW_004169146.1:99807-100307	.	.	99807	100307	0	1	500	99798	cluster_2
NW_004176154.1	19938	20604	NW_004176154.1:19938-20604	.	.	19938	20604	0	1	666	19937	cluster_2
NW_004168179.1	63801	64426	NW_004168179.1:63801-64426	.	.	63801	64426	0	1	625	63795	cluster_2
NW_004171119.1	17543	18344	NW_004171119.1:17543-18344	.	.	17543	18344	0	1	801	17542	cluster_2
NW_004172381.1	30402	30902	NW_004172381.1:30402-30902	.	.	30402	30902	0	1	500	30399	cluster_2
NW_004171259.1	4848	5348	NW_004171259.1:4848-5348	.	.	4848	5348	0	1	500	4844	cluster_2
NW_004167799.1	40867	41367	NW_004167799.1:40867-41367	.	.	40867	41367	0	1	500	40863	cluster_2
NW_004170102.1	46798	47298	NW_004170102.1:46798-47298	.	.	46798	47298	0	1	500	46794	cluster_2
NW_004170544.1	16055	16745	NW_004170544.1:16055-16745	.	.	16055	16745	0	1	690	16054	cluster_2
NW_004168275.1	119641	120141	NW_004168275.1:119641-120141	.	.	119641	120141	0	1	500	119640	cluster_2
NW_004166908.1	165035	165535	NW_004166908.1:165035-165535	.	.	165035	165535	0	1	500	165034	cluster_2
NW_004173361.1	7051	7551	NW_004173361.1:7051-7551	.	.	7051	7551	0	1	500	7044	cluster_2
NW_004166960.1	153453	154585	NW_004166960.1:153453-154585	.	.	153453	154585	0	1	1132	153452	cluster_2
NW_004171069.1	18166	18927	NW_004171069.1:18166-18927	.	.	18166	18927	0	1	761	18165	cluster_2
NW_004168528.1	16941	17571	NW_004168528.1:16941-17571	.	.	16941	17571	0	1	630	16940	cluster_2
NW_004166944.1	36726	37226	NW_004166944.1:36726-37226	.	.	36726	37226	0	1	500	36723	cluster_2
NW_004168392.1	62475	62975	NW_004168392.1:62475-62975	.	.	62475	62975	0	1	500	62469	cluster_2
NW_004170450.1	24031	24531	NW_004170450.1:24031-24531	.	.	24031	24531	0	1	500	24029	cluster_2
NW_004167077.1	256462	256962	NW_004167077.1:256462-256962	.	.	256462	256962	0	1	500	256460	cluster_2
NW_004167888.1	146487	146987	NW_004167888.1:146487-146987	.	.	146487	146987	0	1	500	146486	cluster_2
NW_004167994.1	86473	86973	NW_004167994.1:86473-86973	.	.	86473	86973	0	1	500	86465	cluster_2
NW_004173342.1	18899	19399	NW_004173342.1:18899-19399	.	.	18899	19399	0	1	500	18898	cluster_2
NW_004167228.1	201417	202051	NW_004167228.1:201417-202051	.	.	201417	202051	0	1	634	201415	cluster_2
NW_004170924.1	7384	7884	NW_004170924.1:7384-7884	.	.	7384	7884	0	1	500	7377	cluster_2
NW_004167467.1	181179	181679	NW_004167467.1:181179-181679	.	.	181179	181679	0	1	500	181178	cluster_2
NW_004168741.1	88364	88864	NW_004168741.1:88364-88864	.	.	88364	88864	0	1	500	88356	cluster_2
NW_004168373.1	24377	24877	NW_004168373.1:24377-24877	.	.	24377	24877	0	1	500	24375	cluster_2
NW_004166956.1	42137	42765	NW_004166956.1:42137-42765	.	.	42137	42765	0	1	628	42133	cluster_2
NW_004170032.1	33897	34571	NW_004170032.1:33897-34571	.	.	33897	34571	0	1	674	33894	cluster_2
NW_004167083.1	19431	19931	NW_004167083.1:19431-19931	.	.	19431	19931	0	1	500	19430	cluster_2
NW_004169338.1	97059	98126	NW_004169338.1:97059-98126	.	.	97059	98126	0	1	1067	97050	cluster_2
NW_004173900.1	28847	29474	NW_004173900.1:28847-29474	.	.	28847	29474	0	1	627	28845	cluster_2
NW_004167114.1	135952	136452	NW_004167114.1:135952-136452	.	.	135952	136452	0	1	500	135951	cluster_2
NW_004170499.1	13722	14222	NW_004170499.1:13722-14222	.	.	13722	14222	0	1	500	13721	cluster_2
NW_004173682.1	26973	27853	NW_004173682.1:26973-27853	.	.	26973	27853	0	1	880	26971	cluster_2
NW_004168627.1	102890	103390	NW_004168627.1:102890-103390	.	.	102890	103390	0	1	500	102889	cluster_2
NW_004169304.1	23984	24965	NW_004169304.1:23984-24965	.	.	23984	24965	0	1	981	23982	cluster_2
NW_004167164.1	50304	50804	NW_004167164.1:50304-50804	.	.	50304	50804	0	1	500	50299	cluster_2
NW_004167060.1	193141	193641	NW_004167060.1:193141-193641	.	.	193141	193641	0	1	500	193140	cluster_2
NW_004171653.1	1663	2163	NW_004171653.1:1663-2163	.	.	1663	2163	0	1	500	1662	cluster_2
NW_004170946.1	51356	51856	NW_004170946.1:51356-51856	.	.	51356	51856	0	1	500	51351	cluster_2
NW_004168807.1	55509	56009	NW_004168807.1:55509-56009	.	.	55509	56009	0	1	500	55504	cluster_2
NW_004173446.1	6124	6624	NW_004173446.1:6124-6624	.	.	6124	6624	0	1	500	6118	cluster_2
NW_004170813.1	11530	12030	NW_004170813.1:11530-12030	.	.	11530	12030	0	1	500	11529	cluster_2
NW_004169263.1	10489	10989	NW_004169263.1:10489-10989	.	.	10489	10989	0	1	500	10488	cluster_2
NW_004167124.1	132040	132540	NW_004167124.1:132040-132540	.	.	132040	132540	0	1	500	132039	cluster_2
NW_004168476.1	96456	96956	NW_004168476.1:96456-96956	.	.	96456	96956	0	1	500	96447	cluster_2
NW_004172029.1	5425	5925	NW_004172029.1:5425-5925	.	.	5425	5925	0	1	500	5420	cluster_2
NW_004172702.1	44861	45361	NW_004172702.1:44861-45361	.	.	44861	45361	0	1	500	44857	cluster_2
NW_004167909.1	28369	28869	NW_004167909.1:28369-28869	.	.	28369	28869	0	1	500	28367	cluster_2
NW_004168820.1	28803	29445	NW_004168820.1:28803-29445	.	.	28803	29445	0	1	642	28801	cluster_2
NW_004167539.1	145805	146472	NW_004167539.1:145805-146472	.	.	145805	146472	0	1	667	145804	cluster_2
NW_004168988.1	94826	95326	NW_004168988.1:94826-95326	.	.	94826	95326	0	1	500	94817	cluster_2
NW_004168351.1	111080	111722	NW_004168351.1:111080-111722	.	.	111080	111722	0	1	642	111079	cluster_2
NW_004173797.1	17117	17617	NW_004173797.1:17117-17617	.	.	17117	17617	0	1	500	17116	cluster_2
NW_004168109.1	144496	144996	NW_004168109.1:144496-144996	.	.	144496	144996	0	1	500	144495	cluster_2
NW_004167093.1	186669	187169	NW_004167093.1:186669-187169	.	.	186669	187169	0	1	500	186668	cluster_2
NW_004167182.1	92863	93363	NW_004167182.1:92863-93363	.	.	92863	93363	0	1	500	92854	cluster_2
NW_004166950.1	175996	176689	NW_004166950.1:175996-176689	.	.	175996	176689	0	1	693	175995	cluster_2
NW_004167338.1	135376	135876	NW_004167338.1:135376-135876	.	.	135376	135876	0	1	500	135375	cluster_2
NW_004184214.1	2427	2878	NW_004184214.1:2427-2878	.	.	2427	2878	0	1	451	2425	cluster_2
NW_004170810.1	61272	62054	NW_004170810.1:61272-62054	.	.	61272	62054	0	1	782	61266	cluster_2
NW_004169757.1	75133	75953	NW_004169757.1:75133-75953	.	.	75133	75953	0	1	820	75126	cluster_2
NW_004171705.1	13199	13699	NW_004171705.1:13199-13699	.	.	13199	13699	0	1	500	13198	cluster_2
NW_004172325.1	10274	10774	NW_004172325.1:10274-10774	.	.	10274	10774	0	1	500	10273	cluster_2
NW_004169275.1	89938	90438	NW_004169275.1:89938-90438	.	.	89938	90438	0	1	500	89930	cluster_2
NW_004167755.1	168110	168610	NW_004167755.1:168110-168610	.	.	168110	168610	0	1	500	168109	cluster_2
NW_004166896.1	262299	262799	NW_004166896.1:262299-262799	.	.	262299	262799	0	1	500	262297	cluster_2
NW_004168903.1	74092	74592	NW_004168903.1:74092-74592	.	.	74092	74592	0	1	500	74085	cluster_2
NW_004170256.1	70972	71472	NW_004170256.1:70972-71472	.	.	70972	71472	0	1	500	70965	cluster_2
NW_004167122.1	33973	35012	NW_004167122.1:33973-35012	.	.	33973	35012	0	1	1039	33970	cluster_2
NW_004167179.1	137036	137536	NW_004167179.1:137036-137536	.	.	137036	137536	0	1	500	137035	cluster_2
NW_004170906.1	48645	49145	NW_004170906.1:48645-49145	.	.	48645	49145	0	1	500	48641	cluster_2
NW_004169881.1	28621	29306	NW_004169881.1:28621-29306	.	.	28621	29306	0	1	685	28619	cluster_2
NW_004167190.1	61780	62280	NW_004167190.1:61780-62280	.	.	61780	62280	0	1	500	61774	cluster_2
NW_004167695.1	8053	8553	NW_004167695.1:8053-8553	.	.	8053	8553	0	1	500	8045	cluster_2
NW_004168405.1	7871	8371	NW_004168405.1:7871-8371	.	.	7871	8371	0	1	500	7864	cluster_2
NW_004166939.1	139287	139787	NW_004166939.1:139287-139787	.	.	139287	139787	0	1	500	139286	cluster_2
NW_004167031.1	133119	133619	NW_004167031.1:133119-133619	.	.	133119	133619	0	1	500	133118	cluster_2
NW_004174916.1	13090	13590	NW_004174916.1:13090-13590	.	.	13090	13590	0	1	500	13089	cluster_2
NW_004167143.1	2002	2502	NW_004167143.1:2002-2502	.	.	2002	2502	0	1	500	2000	cluster_2
NW_004166912.1	147255	149058	NW_004166912.1:147255-149058	.	.	147255	149058	0	1	1803	147254	cluster_2
NW_004169563.1	29223	29723	NW_004169563.1:29223-29723	.	.	29223	29723	0	1	500	29221	cluster_2
NW_004167975.1	100689	101189	NW_004167975.1:100689-101189	.	.	100689	101189	0	1	500	100688	cluster_2
NW_004167383.1	167569	168069	NW_004167383.1:167569-168069	.	.	167569	168069	0	1	500	167568	cluster_2
NW_004167143.1	18138	18638	NW_004167143.1:18138-18638	.	.	18138	18638	0	1	500	18137	cluster_2
NW_004168160.1	98165	98665	NW_004168160.1:98165-98665	.	.	98165	98665	0	1	500	98156	cluster_2
NW_004170781.1	3969	4766	NW_004170781.1:3969-4766	.	.	3969	4766	0	1	797	3966	cluster_2
NW_004170251.1	3282	4152	NW_004170251.1:3282-4152	.	.	3282	4152	0	1	870	3279	cluster_2
NW_004168579.1	34021	34521	NW_004168579.1:34021-34521	.	.	34021	34521	0	1	500	34018	cluster_2
NW_004167988.1	30903	31530	NW_004167988.1:30903-31530	.	.	30903	31530	0	1	627	30900	cluster_2
NW_004167051.1	173935	174435	NW_004167051.1:173935-174435	.	.	173935	174435	0	1	500	173934	cluster_2
NW_004175245.1	22790	23290	NW_004175245.1:22790-23290	.	.	22790	23290	0	1	500	22788	cluster_2
NW_004174628.1	19452	19952	NW_004174628.1:19452-19952	.	.	19452	19952	0	1	500	19451	cluster_2
NW_004168312.1	44034	44534	NW_004168312.1:44034-44534	.	.	44034	44534	0	1	500	44030	cluster_2
NW_004167970.1	52191	52983	NW_004167970.1:52191-52983	.	.	52191	52983	0	1	792	52186	cluster_2
NW_004168217.1	109728	110228	NW_004168217.1:109728-110228	.	.	109728	110228	0	1	500	109727	cluster_2
NW_004170370.1	40413	40913	NW_004170370.1:40413-40913	.	.	40413	40913	0	1	500	40409	cluster_2
NW_004167598.1	173232	173732	NW_004167598.1:173232-173732	.	.	173232	173732	0	1	500	173231	cluster_2
NW_004167545.1	7766	8569	NW_004167545.1:7766-8569	.	.	7766	8569	0	1	803	7759	cluster_2
NW_004170996.1	17307	17807	NW_004170996.1:17307-17807	.	.	17307	17807	0	1	500	17306	cluster_2
NW_004168214.1	9444	9944	NW_004168214.1:9444-9944	.	.	9444	9944	0	1	500	9435	cluster_2
NW_004173407.1	38938	39353	NW_004173407.1:38938-39353	.	.	38938	39353	0	1	415	38935	cluster_2
NW_004167309.1	21745	22382	NW_004167309.1:21745-22382	.	.	21745	22382	0	1	637	21743	cluster_2
NW_004167135.1	29440	30355	NW_004167135.1:29440-30355	.	.	29440	30355	0	1	915	29438	cluster_2
NW_004166928.1	156780	157280	NW_004166928.1:156780-157280	.	.	156780	157280	0	1	500	156779	cluster_2
NW_004175768.1	15283	15783	NW_004175768.1:15283-15783	.	.	15283	15783	0	1	500	15282	cluster_2
NW_004173554.1	33011	33511	NW_004173554.1:33011-33511	.	.	33011	33511	0	1	500	33008	cluster_2
NW_004169547.1	82085	82585	NW_004169547.1:82085-82585	.	.	82085	82585	0	1	500	82077	cluster_2
NW_004167650.1	28595	29220	NW_004167650.1:28595-29220	.	.	28595	29220	0	1	625	28593	cluster_2
NW_004170970.1	38096	38858	NW_004170970.1:38096-38858	.	.	38096	38858	0	1	762	38093	cluster_2
NW_004170606.1	65612	66112	NW_004170606.1:65612-66112	.	.	65612	66112	0	1	500	65606	cluster_2
NW_004168207.1	43301	44068	NW_004168207.1:43301-44068	.	.	43301	44068	0	1	767	43297	cluster_2
NW_004170884.1	2278	2778	NW_004170884.1:2278-2778	.	.	2278	2778	0	1	500	2276	cluster_2
NW_004169716.1	9150	9650	NW_004169716.1:9150-9650	.	.	9150	9650	0	1	500	9141	cluster_2
NW_004168007.1	141032	141658	NW_004168007.1:141032-141658	.	.	141032	141658	0	1	626	141031	cluster_2
NW_004167636.1	8711	9211	NW_004167636.1:8711-9211	.	.	8711	9211	0	1	500	8703	cluster_2
NW_004168835.1	111665	112165	NW_004168835.1:111665-112165	.	.	111665	112165	0	1	500	111664	cluster_2
NW_004174672.1	10130	10630	NW_004174672.1:10130-10630	.	.	10130	10630	0	1	500	10129	cluster_2
NW_004167658.1	60519	61019	NW_004167658.1:60519-61019	.	.	60519	61019	0	1	500	60513	cluster_2
NW_004168208.1	78352	79155	NW_004168208.1:78352-79155	.	.	78352	79155	0	1	803	78345	cluster_2
NW_004172337.1	40152	40652	NW_004172337.1:40152-40652	.	.	40152	40652	0	1	500	40148	cluster_2
NW_004167036.1	61031	61726	NW_004167036.1:61031-61726	.	.	61031	61726	0	1	695	61025	cluster_2
NW_004167198.1	206186	206686	NW_004167198.1:206186-206686	.	.	206186	206686	0	1	500	206184	cluster_2
NW_004167294.1	127850	128350	NW_004167294.1:127850-128350	.	.	127850	128350	0	1	500	127849	cluster_2
NW_004167270.1	16004	16504	NW_004167270.1:16004-16504	.	.	16004	16504	0	1	500	16003	cluster_2
NW_004172623.1	37658	38615	NW_004172623.1:37658-38615	.	.	37658	38615	0	1	957	37655	cluster_2
NW_004170426.1	57281	57781	NW_004170426.1:57281-57781	.	.	57281	57781	0	1	500	57276	cluster_2
NW_004170814.1	26750	27250	NW_004170814.1:26750-27250	.	.	26750	27250	0	1	500	26748	cluster_2
NW_004171876.1	45152	45652	NW_004171876.1:45152-45652	.	.	45152	45652	0	1	500	45148	cluster_2
NW_004167011.1	203924	204424	NW_004167011.1:203924-204424	.	.	203924	204424	0	1	500	203922	cluster_2
NW_004167146.1	53617	54117	NW_004167146.1:53617-54117	.	.	53617	54117	0	1	500	53612	cluster_2
NW_004167071.1	191813	192633	NW_004167071.1:191813-192633	.	.	191813	192633	0	1	820	191812	cluster_2
NW_004170047.1	73568	74217	NW_004170047.1:73568-74217	.	.	73568	74217	0	1	649	73561	cluster_2
NW_004172320.1	28339	28839	NW_004172320.1:28339-28839	.	.	28339	28839	0	1	500	28337	cluster_2
NW_004168004.1	127864	128664	NW_004168004.1:127864-128664	.	.	127864	128664	0	1	800	127863	cluster_2
NW_004167486.1	64990	65490	NW_004167486.1:64990-65490	.	.	64990	65490	0	1	500	64984	cluster_2
NW_004170602.1	18815	19315	NW_004170602.1:18815-19315	.	.	18815	19315	0	1	500	18814	cluster_2
NW_004167236.1	8990	9616	NW_004167236.1:8990-9616	.	.	8990	9616	0	1	626	8982	cluster_2
NW_004168392.1	126678	127839	NW_004168392.1:126678-127839	.	.	126678	127839	0	1	1161	126677	cluster_2
NW_004167303.1	144132	144632	NW_004167303.1:144132-144632	.	.	144132	144632	0	1	500	144131	cluster_2
NW_004171976.1	8961	9461	NW_004171976.1:8961-9461	.	.	8961	9461	0	1	500	8953	cluster_2
NW_004169010.1	26656	27156	NW_004169010.1:26656-27156	.	.	26656	27156	0	1	500	26654	cluster_2
NW_004169115.1	68578	69078	NW_004169115.1:68578-69078	.	.	68578	69078	0	1	500	68572	cluster_2
NW_004171963.1	17906	18406	NW_004171963.1:17906-18406	.	.	17906	18406	0	1	500	17905	cluster_2
NW_004166936.1	42671	43456	NW_004166936.1:42671-43456	.	.	42671	43456	0	1	785	42667	cluster_2
NW_004166958.1	305465	306102	NW_004166958.1:305465-306102	.	.	305465	306102	0	1	637	305462	cluster_2
NW_004177160.1	1016	1516	NW_004177160.1:1016-1516	.	.	1016	1516	0	1	500	1015	cluster_2
NW_004170986.1	62358	62858	NW_004170986.1:62358-62858	.	.	62358	62858	0	1	500	62352	cluster_2
NW_004169654.1	16090	16590	NW_004169654.1:16090-16590	.	.	16090	16590	0	1	500	16089	cluster_2
NW_004166911.1	305329	305829	NW_004166911.1:305329-305829	.	.	305329	305829	0	1	500	305326	cluster_2
NW_004169935.1	46122	46622	NW_004169935.1:46122-46622	.	.	46122	46622	0	1	500	46118	cluster_2
NW_004166958.1	20995	21495	NW_004166958.1:20995-21495	.	.	20995	21495	0	1	500	20993	cluster_2
NW_004171221.1	1621	2121	NW_004171221.1:1621-2121	.	.	1621	2121	0	1	500	1620	cluster_2
NW_004167008.1	45444	45944	NW_004167008.1:45444-45944	.	.	45444	45944	0	1	500	45440	cluster_2
NW_004172445.1	8201	8701	NW_004172445.1:8201-8701	.	.	8201	8701	0	1	500	8193	cluster_2
NW_004171867.1	47498	48305	NW_004171867.1:47498-48305	.	.	47498	48305	0	1	807	47494	cluster_2
NW_004167551.1	144784	145900	NW_004167551.1:144784-145900	.	.	144784	145900	0	1	1116	144783	cluster_2
NW_004167083.1	109852	110352	NW_004167083.1:109852-110352	.	.	109852	110352	0	1	500	109851	cluster_2
NW_004167638.1	25526	26188	NW_004167638.1:25526-26188	.	.	25526	26188	0	1	662	25524	cluster_2
NW_004172682.1	43109	43609	NW_004172682.1:43109-43609	.	.	43109	43609	0	1	500	43105	cluster_2
NW_004172157.1	35134	35634	NW_004172157.1:35134-35634	.	.	35134	35634	0	1	500	35131	cluster_2
NW_004169676.1	14109	14609	NW_004169676.1:14109-14609	.	.	14109	14609	0	1	500	14108	cluster_2
NW_004171524.1	10677	11304	NW_004171524.1:10677-11304	.	.	10677	11304	0	1	627	10676	cluster_2
NW_004172028.1	8285	8919	NW_004172028.1:8285-8919	.	.	8285	8919	0	1	634	8277	cluster_2
NW_004168682.1	104705	105205	NW_004168682.1:104705-105205	.	.	104705	105205	0	1	500	104704	cluster_2
NW_004170256.1	20399	20899	NW_004170256.1:20399-20899	.	.	20399	20899	0	1	500	20397	cluster_2
NW_004167784.1	70379	71074	NW_004167784.1:70379-71074	.	.	70379	71074	0	1	695	70372	cluster_2
NW_004167229.1	173778	174278	NW_004167229.1:173778-174278	.	.	173778	174278	0	1	500	173777	cluster_2
NW_004167242.1	33125	33625	NW_004167242.1:33125-33625	.	.	33125	33625	0	1	500	33122	cluster_2
NW_004167201.1	79173	79673	NW_004167201.1:79173-79673	.	.	79173	79673	0	1	500	79166	cluster_2
NW_004171302.1	15153	15653	NW_004171302.1:15153-15653	.	.	15153	15653	0	1	500	15152	cluster_2
NW_004168126.1	42315	42945	NW_004168126.1:42315-42945	.	.	42315	42945	0	1	630	42311	cluster_2
NW_004173160.1	30475	30975	NW_004173160.1:30475-30975	.	.	30475	30975	0	1	500	30472	cluster_2
NW_004169965.1	76523	77023	NW_004169965.1:76523-77023	.	.	76523	77023	0	1	500	76516	cluster_2
NW_004173020.1	36395	37047	NW_004173020.1:36395-37047	.	.	36395	37047	0	1	652	36392	cluster_2
NW_004170816.1	50430	50930	NW_004170816.1:50430-50930	.	.	50430	50930	0	1	500	50425	cluster_2
NW_004166941.1	295602	296102	NW_004166941.1:295602-296102	.	.	295602	296102	0	1	500	295600	cluster_2
NW_004173586.1	23368	24748	NW_004173586.1:23368-24748	.	.	23368	24748	0	1	1380	23366	cluster_2
NW_004167104.1	264588	265088	NW_004167104.1:264588-265088	.	.	264588	265088	0	1	500	264586	cluster_2
NW_004170519.1	30454	31370	NW_004170519.1:30454-31370	.	.	30454	31370	0	1	916	30451	cluster_2
NW_004168245.1	94327	94827	NW_004168245.1:94327-94827	.	.	94327	94827	0	1	500	94318	cluster_2
NW_004172726.1	18164	18664	NW_004172726.1:18164-18664	.	.	18164	18664	0	1	500	18163	cluster_2
NW_004167854.1	109276	109776	NW_004167854.1:109276-109776	.	.	109276	109776	0	1	500	109275	cluster_2
NW_004169430.1	43358	43858	NW_004169430.1:43358-43858	.	.	43358	43858	0	1	500	43354	cluster_2
NW_004167168.1	45699	46606	NW_004167168.1:45699-46606	.	.	45699	46606	0	1	907	45695	cluster_2
NW_004167624.1	101043	101543	NW_004167624.1:101043-101543	.	.	101043	101543	0	1	500	101042	cluster_2
NW_004169913.1	18958	19458	NW_004169913.1:18958-19458	.	.	18958	19458	0	1	500	18957	cluster_2
NW_004169630.1	31614	32114	NW_004169630.1:31614-32114	.	.	31614	32114	0	1	500	31611	cluster_2
NW_004167485.1	47810	48310	NW_004167485.1:47810-48310	.	.	47810	48310	0	1	500	47806	cluster_2
NW_004169505.1	30607	31107	NW_004169505.1:30607-31107	.	.	30607	31107	0	1	500	30604	cluster_2
NW_004166883.1	106066	106566	NW_004166883.1:106066-106566	.	.	106066	106566	0	1	500	106065	cluster_2
NW_004168569.1	112479	112979	NW_004168569.1:112479-112979	.	.	112479	112979	0	1	500	112478	cluster_2
NW_004168650.1	99160	99660	NW_004168650.1:99160-99660	.	.	99160	99660	0	1	500	99151	cluster_2
NW_004167747.1	20430	20930	NW_004167747.1:20430-20930	.	.	20430	20930	0	1	500	20428	cluster_2
NW_004167967.1	152553	153053	NW_004167967.1:152553-153053	.	.	152553	153053	0	1	500	152552	cluster_2
NW_004172662.1	44690	45190	NW_004172662.1:44690-45190	.	.	44690	45190	0	1	500	44686	cluster_2
NW_004166990.1	231671	232171	NW_004166990.1:231671-232171	.	.	231671	232171	0	1	500	231669	cluster_2
NW_004170850.1	51430	52078	NW_004170850.1:51430-52078	.	.	51430	52078	0	1	648	51425	cluster_2
NW_004167696.1	113381	114009	NW_004167696.1:113381-114009	.	.	113381	114009	0	1	628	113380	cluster_2
NW_004175437.1	2997	3497	NW_004175437.1:2997-3497	.	.	2997	3497	0	1	500	2995	cluster_2
NW_004167227.1	187650	188150	NW_004167227.1:187650-188150	.	.	187650	188150	0	1	500	187649	cluster_2
NW_004168462.1	31541	32282	NW_004168462.1:31541-32282	.	.	31541	32282	0	1	741	31538	cluster_2
NW_004170742.1	36857	37357	NW_004170742.1:36857-37357	.	.	36857	37357	0	1	500	36854	cluster_2
NW_004171974.1	19623	20270	NW_004171974.1:19623-20270	.	.	19623	20270	0	1	647	19622	cluster_2
NW_004167534.1	69918	70418	NW_004167534.1:69918-70418	.	.	69918	70418	0	1	500	69912	cluster_2
NW_004167757.1	102415	102915	NW_004167757.1:102415-102915	.	.	102415	102915	0	1	500	102414	cluster_2
NW_004169854.1	18097	18597	NW_004169854.1:18097-18597	.	.	18097	18597	0	1	500	18096	cluster_2
NW_004169436.1	63247	63747	NW_004169436.1:63247-63747	.	.	63247	63747	0	1	500	63241	cluster_2
NW_004166968.1	314015	314515	NW_004166968.1:314015-314515	.	.	314015	314515	0	1	500	314012	cluster_2
NW_004172678.1	35772	36272	NW_004172678.1:35772-36272	.	.	35772	36272	0	1	500	35769	cluster_2
NW_004167040.1	51792	52292	NW_004167040.1:51792-52292	.	.	51792	52292	0	1	500	51787	cluster_2
NW_004171329.1	43511	44011	NW_004171329.1:43511-44011	.	.	43511	44011	0	1	500	43507	cluster_2
NW_004169961.1	60482	60982	NW_004169961.1:60482-60982	.	.	60482	60982	0	1	500	60476	cluster_2
NW_004166962.1	73790	75497	NW_004166962.1:73790-75497	.	.	73790	75497	0	1	1707	73783	cluster_2
NW_004171296.1	57682	58182	NW_004171296.1:57682-58182	.	.	57682	58182	0	1	500	57677	cluster_2
NW_004169812.1	79359	80749	NW_004169812.1:79359-80749	.	.	79359	80749	0	1	1390	79352	cluster_2
NW_004170906.1	44572	45072	NW_004170906.1:44572-45072	.	.	44572	45072	0	1	500	44568	cluster_2
NW_004168342.1	33830	34330	NW_004168342.1:33830-34330	.	.	33830	34330	0	1	500	33827	cluster_2
NW_004170839.1	41637	42137	NW_004170839.1:41637-42137	.	.	41637	42137	0	1	500	41633	cluster_2
NW_004169595.1	87504	88004	NW_004169595.1:87504-88004	.	.	87504	88004	0	1	500	87496	cluster_2
NW_004171305.1	903	1403	NW_004171305.1:903-1403	.	.	903	1403	0	1	500	894	cluster_2
NW_004167737.1	1956	2604	NW_004167737.1:1956-2604	.	.	1956	2604	0	1	648	1955	cluster_2
NW_004178887.1	4006	4506	NW_004178887.1:4006-4506	.	.	4006	4506	0	1	500	4002	cluster_2
NW_004168642.1	110927	111427	NW_004168642.1:110927-111427	.	.	110927	111427	0	1	500	110926	cluster_2
NW_004173569.1	18439	19116	NW_004173569.1:18439-19116	.	.	18439	19116	0	1	677	18438	cluster_2
NW_004167937.1	65549	66049	NW_004167937.1:65549-66049	.	.	65549	66049	0	1	500	65543	cluster_2
NW_004167238.1	124583	125083	NW_004167238.1:124583-125083	.	.	124583	125083	0	1	500	124582	cluster_2
NW_004168572.1	36985	37485	NW_004168572.1:36985-37485	.	.	36985	37485	0	1	500	36982	cluster_2
NW_004168999.1	36210	36710	NW_004168999.1:36210-36710	.	.	36210	36710	0	1	500	36207	cluster_2
NW_004167076.1	120360	120860	NW_004167076.1:120360-120860	.	.	120360	120860	0	1	500	120359	cluster_2
NW_004168855.1	82432	82932	NW_004168855.1:82432-82932	.	.	82432	82932	0	1	500	82424	cluster_2
NW_004168049.1	124626	125251	NW_004168049.1:124626-125251	.	.	124626	125251	0	1	625	124625	cluster_2
NW_004167123.1	167381	167881	NW_004167123.1:167381-167881	.	.	167381	167881	0	1	500	167380	cluster_2
NW_004168590.1	42954	43454	NW_004168590.1:42954-43454	.	.	42954	43454	0	1	500	42950	cluster_2
NW_004167871.1	47335	47835	NW_004167871.1:47335-47835	.	.	47335	47835	0	1	500	47331	cluster_2
NW_004168296.1	112753	113253	NW_004168296.1:112753-113253	.	.	112753	113253	0	1	500	112752	cluster_2
NW_004168235.1	131589	132089	NW_004168235.1:131589-132089	.	.	131589	132089	0	1	500	131588	cluster_2
NW_004173159.1	18593	19231	NW_004173159.1:18593-19231	.	.	18593	19231	0	1	638	18592	cluster_2
NW_004170185.1	61521	62021	NW_004170185.1:61521-62021	.	.	61521	62021	0	1	500	61515	cluster_2
NW_004174760.1	5778	6278	NW_004174760.1:5778-6278	.	.	5778	6278	0	1	500	5773	cluster_2
NW_004167877.1	102164	102664	NW_004167877.1:102164-102664	.	.	102164	102664	0	1	500	102163	cluster_2
NW_004166927.1	14170	14930	NW_004166927.1:14170-14930	.	.	14170	14930	0	1	760	14169	cluster_2
NW_004168510.1	21996	22496	NW_004168510.1:21996-22496	.	.	21996	22496	0	1	500	21994	cluster_2
NW_004167791.1	3461	3961	NW_004167791.1:3461-3961	.	.	3461	3961	0	1	500	3458	cluster_2
NW_004167209.1	60073	60573	NW_004167209.1:60073-60573	.	.	60073	60573	0	1	500	60067	cluster_2
NW_004172921.1	42712	43212	NW_004172921.1:42712-43212	.	.	42712	43212	0	1	500	42708	cluster_2
NW_004168301.1	14512	15012	NW_004168301.1:14512-15012	.	.	14512	15012	0	1	500	14511	cluster_2
NW_004168314.1	1427	2052	NW_004168314.1:1427-2052	.	.	1427	2052	0	1	625	1426	cluster_2
NW_004169679.1	69672	70172	NW_004169679.1:69672-70172	.	.	69672	70172	0	1	500	69666	cluster_2
NW_004168309.1	87396	87896	NW_004168309.1:87396-87896	.	.	87396	87896	0	1	500	87388	cluster_2
NW_004169281.1	87805	88305	NW_004169281.1:87805-88305	.	.	87805	88305	0	1	500	87797	cluster_2
NW_004167723.1	31784	32284	NW_004167723.1:31784-32284	.	.	31784	32284	0	1	500	31781	cluster_2
NW_004170057.1	1657	2157	NW_004170057.1:1657-2157	.	.	1657	2157	0	1	500	1656	cluster_2
NW_004167202.1	98166	98666	NW_004167202.1:98166-98666	.	.	98166	98666	0	1	500	98157	cluster_2
NW_004167864.1	146925	148478	NW_004167864.1:146925-148478	.	.	146925	148478	0	1	1553	146924	cluster_2
NW_004170741.1	36223	36723	NW_004170741.1:36223-36723	.	.	36223	36723	0	1	500	36220	cluster_2
NW_004169236.1	25259	25759	NW_004169236.1:25259-25759	.	.	25259	25759	0	1	500	25257	cluster_2
NW_004167498.1	56661	57161	NW_004167498.1:56661-57161	.	.	56661	57161	0	1	500	56656	cluster_2
NW_004171176.1	4898	5591	NW_004171176.1:4898-5591	.	.	4898	5591	0	1	693	4894	cluster_2
NW_004168474.1	6899	7399	NW_004168474.1:6899-7399	.	.	6899	7399	0	1	500	6893	cluster_2
NW_004168325.1	25342	25842	NW_004168325.1:25342-25842	.	.	25342	25842	0	1	500	25340	cluster_2
NW_004167011.1	164155	165042	NW_004167011.1:164155-165042	.	.	164155	165042	0	1	887	164154	cluster_2
NW_004177810.1	13167	13667	NW_004177810.1:13167-13667	.	.	13167	13667	0	1	500	13166	cluster_2
NW_004176350.1	19208	19708	NW_004176350.1:19208-19708	.	.	19208	19708	0	1	500	19207	cluster_2
NW_004171012.1	23164	23664	NW_004171012.1:23164-23664	.	.	23164	23664	0	1	500	23162	cluster_2
NW_004175664.1	20671	21171	NW_004175664.1:20671-21171	.	.	20671	21171	0	1	500	20669	cluster_2
NW_004167000.1	315336	315836	NW_004167000.1:315336-315836	.	.	315336	315836	0	1	500	315333	cluster_2
NW_004167597.1	45239	45873	NW_004167597.1:45239-45873	.	.	45239	45873	0	1	634	45235	cluster_2
NW_004174983.1	5481	5981	NW_004174983.1:5481-5981	.	.	5481	5981	0	1	500	5476	cluster_2
NW_004168052.1	111212	111712	NW_004168052.1:111212-111712	.	.	111212	111712	0	1	500	111211	cluster_2
NW_004173512.1	16029	16904	NW_004173512.1:16029-16904	.	.	16029	16904	0	1	875	16028	cluster_2
NW_004173836.1	10991	11491	NW_004173836.1:10991-11491	.	.	10991	11491	0	1	500	10990	cluster_2
NW_004169012.1	99922	100422	NW_004169012.1:99922-100422	.	.	99922	100422	0	1	500	99913	cluster_2
NW_004167303.1	148418	148918	NW_004167303.1:148418-148918	.	.	148418	148918	0	1	500	148417	cluster_2
NW_004174226.1	18952	19602	NW_004174226.1:18952-19602	.	.	18952	19602	0	1	650	18951	cluster_2
NW_004168458.1	59501	60001	NW_004168458.1:59501-60001	.	.	59501	60001	0	1	500	59496	cluster_2
NW_004172166.1	16597	17097	NW_004172166.1:16597-17097	.	.	16597	17097	0	1	500	16596	cluster_2
NW_004167668.1	140524	141024	NW_004167668.1:140524-141024	.	.	140524	141024	0	1	500	140523	cluster_2
NW_004167529.1	1244	1898	NW_004167529.1:1244-1898	.	.	1244	1898	0	1	654	1243	cluster_2
NW_004174557.1	21429	21929	NW_004174557.1:21429-21929	.	.	21429	21929	0	1	500	21427	cluster_2
NW_004171873.1	51774	52845	NW_004171873.1:51774-52845	.	.	51774	52845	0	1	1071	51769	cluster_2
NW_004170334.1	72391	73027	NW_004170334.1:72391-73027	.	.	72391	73027	0	1	636	72384	cluster_2
NW_004170865.1	34902	35543	NW_004170865.1:34902-35543	.	.	34902	35543	0	1	641	34899	cluster_2
NW_004170006.1	2518	3184	NW_004170006.1:2518-3184	.	.	2518	3184	0	1	666	2516	cluster_2
NW_004170105.1	70321	70821	NW_004170105.1:70321-70821	.	.	70321	70821	0	1	500	70314	cluster_2
NW_004169197.1	76022	76522	NW_004169197.1:76022-76522	.	.	76022	76522	0	1	500	76015	cluster_2
NW_004177425.1	5955	6455	NW_004177425.1:5955-6455	.	.	5955	6455	0	1	500	5950	cluster_2
NW_004174933.1	22532	23186	NW_004174933.1:22532-23186	.	.	22532	23186	0	1	654	22530	cluster_2
NW_004168152.1	93485	93985	NW_004168152.1:93485-93985	.	.	93485	93985	0	1	500	93476	cluster_2
NW_004168390.1	124227	124727	NW_004168390.1:124227-124727	.	.	124227	124727	0	1	500	124226	cluster_2
NW_004171096.1	1338	2125	NW_004171096.1:1338-2125	.	.	1338	2125	0	1	787	1337	cluster_2
NW_004168282.1	47939	48439	NW_004168282.1:47939-48439	.	.	47939	48439	0	1	500	47935	cluster_2
NW_004167873.1	151438	151938	NW_004167873.1:151438-151938	.	.	151438	151938	0	1	500	151437	cluster_2
NW_004168321.1	7371	7871	NW_004168321.1:7371-7871	.	.	7371	7871	0	1	500	7364	cluster_2
NW_004167880.1	82747	83247	NW_004167880.1:82747-83247	.	.	82747	83247	0	1	500	82739	cluster_2
NW_004167870.1	74533	75033	NW_004167870.1:74533-75033	.	.	74533	75033	0	1	500	74526	cluster_2
NW_004169778.1	17341	17978	NW_004169778.1:17341-17978	.	.	17341	17978	0	1	637	17340	cluster_2
NW_004168119.1	108666	109166	NW_004168119.1:108666-109166	.	.	108666	109166	0	1	500	108665	cluster_2
NW_004167373.1	146164	146664	NW_004167373.1:146164-146664	.	.	146164	146664	0	1	500	146163	cluster_2
NW_004168417.1	44662	45348	NW_004168417.1:44662-45348	.	.	44662	45348	0	1	686	44658	cluster_2
NW_004168080.1	55767	56267	NW_004168080.1:55767-56267	.	.	55767	56267	0	1	500	55762	cluster_2
NW_004173995.1	1108	2330	NW_004173995.1:1108-2330	.	.	1108	2330	0	1	1222	1107	cluster_2
NW_004167282.1	85473	85973	NW_004167282.1:85473-85973	.	.	85473	85973	0	1	500	85465	cluster_2
NW_004173895.1	22490	22990	NW_004173895.1:22490-22990	.	.	22490	22990	0	1	500	22488	cluster_2
NW_004168215.1	100482	100982	NW_004168215.1:100482-100982	.	.	100482	100982	0	1	500	100481	cluster_3
NW_004168021.1	21489	21989	NW_004168021.1:21489-21989	.	.	21489	21989	0	1	500	21487	cluster_3
NW_004168770.1	6577	7077	NW_004168770.1:6577-7077	.	.	6577	7077	0	1	500	6571	cluster_3
NW_004169550.1	58212	58712	NW_004169550.1:58212-58712	.	.	58212	58712	0	1	500	58207	cluster_3
NW_004170084.1	6915	7415	NW_004170084.1:6915-7415	.	.	6915	7415	0	1	500	6909	cluster_3
NW_004167353.1	46194	47103	NW_004167353.1:46194-47103	.	.	46194	47103	0	1	909	46190	cluster_3
NW_004167503.1	117429	117929	NW_004167503.1:117429-117929	.	.	117429	117929	0	1	500	117428	cluster_3
NW_004171382.1	15785	16285	NW_004171382.1:15785-16285	.	.	15785	16285	0	1	500	15784	cluster_3
NW_004167306.1	63672	64172	NW_004167306.1:63672-64172	.	.	63672	64172	0	1	500	63666	cluster_3
NW_004167105.1	9026	10187	NW_004167105.1:9026-10187	.	.	9026	10187	0	1	1161	9017	cluster_3
NW_004174961.1	23695	25903	NW_004174961.1:23695-25903	.	.	23695	25903	0	1	2208	23693	cluster_3
NW_004167687.1	28765	29265	NW_004167687.1:28765-29265	.	.	28765	29265	0	1	500	28763	cluster_3
NW_004173132.1	4731	5231	NW_004173132.1:4731-5231	.	.	4731	5231	0	1	500	4727	cluster_3
NW_004168853.1	57627	58127	NW_004168853.1:57627-58127	.	.	57627	58127	0	1	500	57622	cluster_3
NW_004169061.1	99331	100263	NW_004169061.1:99331-100263	.	.	99331	100263	0	1	932	99322	cluster_3
NW_004167506.1	130155	130975	NW_004167506.1:130155-130975	.	.	130155	130975	0	1	820	130154	cluster_3
NW_004166984.1	172871	173371	NW_004166984.1:172871-173371	.	.	172871	173371	0	1	500	172870	cluster_3
NW_004167142.1	45437	47106	NW_004167142.1:45437-47106	.	.	45437	47106	0	1	1669	45433	cluster_3
NW_004171910.1	27601	28766	NW_004171910.1:27601-28766	.	.	27601	28766	0	1	1165	27599	cluster_3
NW_004167506.1	132010	133249	NW_004167506.1:132010-133249	.	.	132010	133249	0	1	1239	132009	cluster_3
NW_004167055.1	35900	36400	NW_004167055.1:35900-36400	.	.	35900	36400	0	1	500	35897	cluster_3
NW_004167803.1	16843	17343	NW_004167803.1:16843-17343	.	.	16843	17343	0	1	500	16842	cluster_3
NW_004172358.1	34875	35375	NW_004172358.1:34875-35375	.	.	34875	35375	0	1	500	34872	cluster_3
NW_004167438.1	134885	135385	NW_004167438.1:134885-135385	.	.	134885	135385	0	1	500	134884	cluster_3
NW_004167687.1	27085	27735	NW_004167687.1:27085-27735	.	.	27085	27735	0	1	650	27083	cluster_3
NW_004169268.1	50793	51293	NW_004169268.1:50793-51293	.	.	50793	51293	0	1	500	50788	cluster_3
NW_004178331.1	1	467	NW_004178331.1:1-467	.	.	1	467	0	1	466	0	cluster_3
NW_004170194.1	57193	57994	NW_004170194.1:57193-57994	.	.	57193	57994	0	1	801	57188	cluster_3
NW_004170242.1	69540	71293	NW_004170242.1:69540-71293	.	.	69540	71293	0	1	1753	69534	cluster_3
NW_004166946.1	185417	186173	NW_004166946.1:185417-186173	.	.	185417	186173	0	1	756	185416	cluster_3
NW_004171971.1	5157	5657	NW_004171971.1:5157-5657	.	.	5157	5657	0	1	500	5152	cluster_3
NW_004169351.1	94201	94701	NW_004169351.1:94201-94701	.	.	94201	94701	0	1	500	94192	cluster_3
NW_004171757.1	41374	41874	NW_004171757.1:41374-41874	.	.	41374	41874	0	1	500	41370	cluster_3
NW_004175000.1	1700	2200	NW_004175000.1:1700-2200	.	.	1700	2200	0	1	500	1699	cluster_3
NW_004168064.1	13582	16585	NW_004168064.1:13582-16585	.	.	13582	16585	0	1	3003	13581	cluster_3
NW_004173196.1	13962	14587	NW_004173196.1:13962-14587	.	.	13962	14587	0	1	625	13961	cluster_3
NW_004167490.1	143610	144110	NW_004167490.1:143610-144110	.	.	143610	144110	0	1	500	143609	cluster_3
NW_004167621.1	49839	50614	NW_004167621.1:49839-50614	.	.	49839	50614	0	1	775	49835	cluster_3
NW_004167442.1	141850	142350	NW_004167442.1:141850-142350	.	.	141850	142350	0	1	500	141849	cluster_3
NW_004170154.1	50578	51078	NW_004170154.1:50578-51078	.	.	50578	51078	0	1	500	50573	cluster_3
NW_004170694.1	50726	51226	NW_004170694.1:50726-51226	.	.	50726	51226	0	1	500	50721	cluster_3
NW_004175404.1	13533	14033	NW_004175404.1:13533-14033	.	.	13533	14033	0	1	500	13532	cluster_3
NW_004169899.1	48984	50095	NW_004169899.1:48984-50095	.	.	48984	50095	0	1	1111	48980	cluster_3
NW_004167228.1	207962	208462	NW_004167228.1:207962-208462	.	.	207962	208462	0	1	500	207960	cluster_3
NW_004169069.1	268	1026	NW_004169069.1:268-1026	.	.	268	1026	0	1	758	266	cluster_3
NW_004166934.1	232080	232580	NW_004166934.1:232080-232580	.	.	232080	232580	0	1	500	232078	cluster_3
NW_004167416.1	194970	195470	NW_004167416.1:194970-195470	.	.	194970	195470	0	1	500	194969	cluster_3
NW_004170801.1	18921	19421	NW_004170801.1:18921-19421	.	.	18921	19421	0	1	500	18920	cluster_3
NW_004168489.1	116642	117142	NW_004168489.1:116642-117142	.	.	116642	117142	0	1	500	116641	cluster_3
NW_004167111.1	189650	191111	NW_004167111.1:189650-191111	.	.	189650	191111	0	1	1461	189649	cluster_3
NW_004167043.1	64409	66658	NW_004167043.1:64409-66658	.	.	64409	66658	0	1	2249	64403	cluster_3
NW_004167546.1	142513	144520	NW_004167546.1:142513-144520	.	.	142513	144520	0	1	2007	142512	cluster_3
NW_004167459.1	70339	70839	NW_004167459.1:70339-70839	.	.	70339	70839	0	1	500	70332	cluster_3
NW_004166993.1	216319	216819	NW_004166993.1:216319-216819	.	.	216319	216819	0	1	500	216317	cluster_3
NW_004169720.1	82751	83385	NW_004169720.1:82751-83385	.	.	82751	83385	0	1	634	82743	cluster_3
NW_004171174.1	48923	49423	NW_004171174.1:48923-49423	.	.	48923	49423	0	1	500	48919	cluster_3
NW_004167060.1	116627	117408	NW_004167060.1:116627-117408	.	.	116627	117408	0	1	781	116626	cluster_3
NW_004168435.1	39580	40209	NW_004168435.1:39580-40209	.	.	39580	40209	0	1	629	39577	cluster_3
NW_004168757.1	95152	95950	NW_004168757.1:95152-95950	.	.	95152	95950	0	1	798	95143	cluster_3
NW_004167008.1	250778	251731	NW_004167008.1:250778-251731	.	.	250778	251731	0	1	953	250776	cluster_3
NW_004167449.1	160712	161212	NW_004167449.1:160712-161212	.	.	160712	161212	0	1	500	160711	cluster_3
NW_004168219.1	28509	29009	NW_004168219.1:28509-29009	.	.	28509	29009	0	1	500	28507	cluster_3
NW_004173617.1	8074	10446	NW_004173617.1:8074-10446	.	.	8074	10446	0	1	2372	8066	cluster_3
NW_004168981.1	6093	6593	NW_004168981.1:6093-6593	.	.	6093	6593	0	1	500	6087	cluster_3
NW_004167154.1	32224	33487	NW_004167154.1:32224-33487	.	.	32224	33487	0	1	1263	32221	cluster_3
NW_004167144.1	34448	34948	NW_004167144.1:34448-34948	.	.	34448	34948	0	1	500	34445	cluster_3
NW_004167072.1	235000	236469	NW_004167072.1:235000-236469	.	.	235000	236469	0	1	1469	234998	cluster_3
NW_004171279.1	34950	35450	NW_004171279.1:34950-35450	.	.	34950	35450	0	1	500	34947	cluster_3
NW_004168524.1	84810	85310	NW_004168524.1:84810-85310	.	.	84810	85310	0	1	500	84802	cluster_3
NW_004172322.1	33277	33777	NW_004172322.1:33277-33777	.	.	33277	33777	0	1	500	33274	cluster_3
NW_004167640.1	117898	118563	NW_004167640.1:117898-118563	.	.	117898	118563	0	1	665	117897	cluster_3
NW_004177724.1	10508	11424	NW_004177724.1:10508-11424	.	.	10508	11424	0	1	916	10507	cluster_3
NW_004167779.1	119317	119983	NW_004167779.1:119317-119983	.	.	119317	119983	0	1	666	119316	cluster_3
NW_004168529.1	110182	111533	NW_004168529.1:110182-111533	.	.	110182	111533	0	1	1351	110181	cluster_3
NW_004168285.1	81562	82062	NW_004168285.1:81562-82062	.	.	81562	82062	0	1	500	81554	cluster_3
NW_004167600.1	173920	174731	NW_004167600.1:173920-174731	.	.	173920	174731	0	1	811	173919	cluster_3
NW_004168762.1	112265	112765	NW_004168762.1:112265-112765	.	.	112265	112765	0	1	500	112264	cluster_3
NW_004166904.1	297013	297655	NW_004166904.1:297013-297655	.	.	297013	297655	0	1	642	297011	cluster_3
NW_004168399.1	101682	102586	NW_004168399.1:101682-102586	.	.	101682	102586	0	1	904	101681	cluster_3
NW_004168112.1	121247	121747	NW_004168112.1:121247-121747	.	.	121247	121747	0	1	500	121246	cluster_3
NW_004172072.1	45349	45975	NW_004172072.1:45349-45975	.	.	45349	45975	0	1	626	45345	cluster_3
NW_004168552.1	16843	19988	NW_004168552.1:16843-19988	.	.	16843	19988	0	1	3145	16842	cluster_3
NW_004172221.1	9411	9911	NW_004172221.1:9411-9911	.	.	9411	9911	0	1	500	9402	cluster_3
NW_004171649.1	11499	11999	NW_004171649.1:11499-11999	.	.	11499	11999	0	1	500	11498	cluster_3
NW_004167517.1	151476	151976	NW_004167517.1:151476-151976	.	.	151476	151976	0	1	500	151475	cluster_3
NW_004170815.1	24150	24776	NW_004170815.1:24150-24776	.	.	24150	24776	0	1	626	24148	cluster_3
NW_004168762.1	114016	114861	NW_004168762.1:114016-114861	.	.	114016	114861	0	1	845	114015	cluster_3
NW_004167487.1	33713	34213	NW_004167487.1:33713-34213	.	.	33713	34213	0	1	500	33710	cluster_3
NW_004167517.1	180733	181233	NW_004167517.1:180733-181233	.	.	180733	181233	0	1	500	180732	cluster_3
NW_004167755.1	126610	127110	NW_004167755.1:126610-127110	.	.	126610	127110	0	1	500	126609	cluster_3
NW_004168347.1	55430	55930	NW_004168347.1:55430-55930	.	.	55430	55930	0	1	500	55425	cluster_3
NW_004167152.1	203691	204191	NW_004167152.1:203691-204191	.	.	203691	204191	0	1	500	203689	cluster_3
NW_004170553.1	40801	41634	NW_004170553.1:40801-41634	.	.	40801	41634	0	1	833	40797	cluster_3
NW_004167535.1	84247	84747	NW_004167535.1:84247-84747	.	.	84247	84747	0	1	500	84239	cluster_3
NW_004170389.1	6182	6682	NW_004170389.1:6182-6682	.	.	6182	6682	0	1	500	6176	cluster_3
NW_004167923.1	109305	109805	NW_004167923.1:109305-109805	.	.	109305	109805	0	1	500	109304	cluster_3
NW_004167585.1	5910	6688	NW_004167585.1:5910-6688	.	.	5910	6688	0	1	778	5905	cluster_3
NW_004176396.1	19915	20415	NW_004176396.1:19915-20415	.	.	19915	20415	0	1	500	19914	cluster_3
NW_004170001.1	72675	73175	NW_004170001.1:72675-73175	.	.	72675	73175	0	1	500	72668	cluster_3
NW_004170213.1	43424	44503	NW_004170213.1:43424-44503	.	.	43424	44503	0	1	1079	43420	cluster_3
NW_004170235.1	44042	44542	NW_004170235.1:44042-44542	.	.	44042	44542	0	1	500	44038	cluster_3
NW_004168969.1	29970	31123	NW_004168969.1:29970-31123	.	.	29970	31123	0	1	1153	29968	cluster_3
NW_004169720.1	6957	7457	NW_004169720.1:6957-7457	.	.	6957	7457	0	1	500	6951	cluster_3
NW_004170035.1	45357	45857	NW_004170035.1:45357-45857	.	.	45357	45857	0	1	500	45353	cluster_3
NW_004167818.1	111338	111838	NW_004167818.1:111338-111838	.	.	111338	111838	0	1	500	111337	cluster_3
NW_004168480.1	63092	63592	NW_004168480.1:63092-63592	.	.	63092	63592	0	1	500	63086	cluster_3
NW_004169348.1	12475	12975	NW_004169348.1:12475-12975	.	.	12475	12975	0	1	500	12474	cluster_3
NW_004168167.1	129091	129591	NW_004168167.1:129091-129591	.	.	129091	129591	0	1	500	129090	cluster_3
NW_004170635.1	13869	14512	NW_004170635.1:13869-14512	.	.	13869	14512	0	1	643	13868	cluster_3
NW_004176107.1	18388	19016	NW_004176107.1:18388-19016	.	.	18388	19016	0	1	628	18387	cluster_3
NW_004168766.1	112616	113272	NW_004168766.1:112616-113272	.	.	112616	113272	0	1	656	112615	cluster_3
NW_004167322.1	167635	168573	NW_004167322.1:167635-168573	.	.	167635	168573	0	1	938	167634	cluster_3
NW_004169812.1	82026	82659	NW_004169812.1:82026-82659	.	.	82026	82659	0	1	633	82018	cluster_3
NW_004172255.1	41627	42127	NW_004172255.1:41627-42127	.	.	41627	42127	0	1	500	41623	cluster_3
NW_004173046.1	683	1183	NW_004173046.1:683-1183	.	.	683	1183	0	1	500	677	cluster_3
NW_004169707.1	28783	29470	NW_004169707.1:28783-29470	.	.	28783	29470	0	1	687	28781	cluster_3
NW_004166932.1	365818	366318	NW_004166932.1:365818-366318	.	.	365818	366318	0	1	500	365815	cluster_3
NW_004167015.1	505	1005	NW_004167015.1:505-1005	.	.	505	1005	0	1	500	500	cluster_3
NW_004169440.1	65814	66663	NW_004169440.1:65814-66663	.	.	65814	66663	0	1	849	65808	cluster_3
NW_004172255.1	36336	36836	NW_004172255.1:36336-36836	.	.	36336	36836	0	1	500	36333	cluster_3
NW_004168704.1	22778	24917	NW_004168704.1:22778-24917	.	.	22778	24917	0	1	2139	22776	cluster_3
NW_004167273.1	21585	22085	NW_004167273.1:21585-22085	.	.	21585	22085	0	1	500	21583	cluster_3
NW_004168651.1	94685	95185	NW_004168651.1:94685-95185	.	.	94685	95185	0	1	500	94676	cluster_3
NW_004167033.1	174659	176666	NW_004167033.1:174659-176666	.	.	174659	176666	0	1	2007	174658	cluster_3
NW_004167813.1	52793	53293	NW_004167813.1:52793-53293	.	.	52793	53293	0	1	500	52788	cluster_3
NW_004172943.1	15999	16499	NW_004172943.1:15999-16499	.	.	15999	16499	0	1	500	15998	cluster_3
NW_004167149.1	147883	148383	NW_004167149.1:147883-148383	.	.	147883	148383	0	1	500	147882	cluster_3
NW_004167112.1	219297	219797	NW_004167112.1:219297-219797	.	.	219297	219797	0	1	500	219295	cluster_3
NW_004177295.1	9282	9782	NW_004177295.1:9282-9782	.	.	9282	9782	0	1	500	9273	cluster_3
NW_004169348.1	59298	59798	NW_004169348.1:59298-59798	.	.	59298	59798	0	1	500	59293	cluster_3
NW_004170479.1	19742	20385	NW_004170479.1:19742-20385	.	.	19742	20385	0	1	643	19741	cluster_3
NW_004171994.1	33590	34090	NW_004171994.1:33590-34090	.	.	33590	34090	0	1	500	33587	cluster_3
NW_004166870.1	322325	322825	NW_004166870.1:322325-322825	.	.	322325	322825	0	1	500	322322	cluster_3
NW_004167235.1	127062	127855	NW_004167235.1:127062-127855	.	.	127062	127855	0	1	793	127061	cluster_3
NW_004167100.1	125320	125820	NW_004167100.1:125320-125820	.	.	125320	125820	0	1	500	125319	cluster_3
NW_004171251.1	24173	24904	NW_004171251.1:24173-24904	.	.	24173	24904	0	1	731	24171	cluster_3
NW_004174284.1	24493	24993	NW_004174284.1:24493-24993	.	.	24493	24993	0	1	500	24491	cluster_3
NW_004174243.1	23345	23845	NW_004174243.1:23345-23845	.	.	23345	23845	0	1	500	23343	cluster_3
NW_004167477.1	91170	91670	NW_004167477.1:91170-91670	.	.	91170	91670	0	1	500	91161	cluster_3
NW_004167704.1	125520	126159	NW_004167704.1:125520-126159	.	.	125520	126159	0	1	639	125519	cluster_3
NW_004167934.1	112099	112599	NW_004167934.1:112099-112599	.	.	112099	112599	0	1	500	112098	cluster_3
NW_004166986.1	268699	269612	NW_004166986.1:268699-269612	.	.	268699	269612	0	1	913	268697	cluster_3
NW_004173224.1	39515	40015	NW_004173224.1:39515-40015	.	.	39515	40015	0	1	500	39512	cluster_3
NW_004167907.1	63368	63868	NW_004167907.1:63368-63868	.	.	63368	63868	0	1	500	63362	cluster_3
NW_004175014.1	25569	26069	NW_004175014.1:25569-26069	.	.	25569	26069	0	1	500	25567	cluster_3
NW_004167037.1	130882	131382	NW_004167037.1:130882-131382	.	.	130882	131382	0	1	500	130881	cluster_3
NW_004171702.1	41698	42198	NW_004171702.1:41698-42198	.	.	41698	42198	0	1	500	41694	cluster_3
NW_004172677.1	33592	34092	NW_004172677.1:33592-34092	.	.	33592	34092	0	1	500	33589	cluster_3
NW_004168222.1	69386	69886	NW_004168222.1:69386-69886	.	.	69386	69886	0	1	500	69380	cluster_3
NW_004172618.1	24054	24685	NW_004172618.1:24054-24685	.	.	24054	24685	0	1	631	24052	cluster_3
NW_004169869.1	24130	25125	NW_004169869.1:24130-25125	.	.	24130	25125	0	1	995	24128	cluster_3
NW_004173586.1	25709	26209	NW_004173586.1:25709-26209	.	.	25709	26209	0	1	500	25707	cluster_3
NW_004167770.1	24125	24625	NW_004167770.1:24125-24625	.	.	24125	24625	0	1	500	24123	cluster_3
NW_004167538.1	12631	13131	NW_004167538.1:12631-13131	.	.	12631	13131	0	1	500	12630	cluster_3
NW_004167823.1	34262	34893	NW_004167823.1:34262-34893	.	.	34262	34893	0	1	631	34259	cluster_3
NW_004167432.1	176996	177869	NW_004167432.1:176996-177869	.	.	176996	177869	0	1	873	176995	cluster_3
NW_004169412.1	60853	61353	NW_004169412.1:60853-61353	.	.	60853	61353	0	1	500	60847	cluster_3
NW_004173491.1	18973	21439	NW_004173491.1:18973-21439	.	.	18973	21439	0	1	2466	18972	cluster_3
NW_004167246.1	133618	134118	NW_004167246.1:133618-134118	.	.	133618	134118	0	1	500	133617	cluster_3
NW_004167904.1	144586	145298	NW_004167904.1:144586-145298	.	.	144586	145298	0	1	712	144585	cluster_3
NW_004167605.1	165728	166650	NW_004167605.1:165728-166650	.	.	165728	166650	0	1	922	165727	cluster_3
NW_004172660.1	26676	27176	NW_004172660.1:26676-27176	.	.	26676	27176	0	1	500	26674	cluster_3
NW_004166875.1	494592	495839	NW_004166875.1:494592-495839	.	.	494592	495839	0	1	1247	494588	cluster_3
NW_004168921.1	85680	87090	NW_004168921.1:85680-87090	.	.	85680	87090	0	1	1410	85672	cluster_3
NW_004169509.1	2886	3386	NW_004169509.1:2886-3386	.	.	2886	3386	0	1	500	2884	cluster_3
NW_004168169.1	86455	88452	NW_004168169.1:86455-88452	.	.	86455	88452	0	1	1997	86447	cluster_3
NW_004167419.1	102215	102995	NW_004167419.1:102215-102995	.	.	102215	102995	0	1	780	102214	cluster_3
NW_004173172.1	24389	25022	NW_004173172.1:24389-25022	.	.	24389	25022	0	1	633	24387	cluster_3
NW_004168559.1	38759	39259	NW_004168559.1:38759-39259	.	.	38759	39259	0	1	500	38756	cluster_3
NW_004167978.1	130226	130876	NW_004167978.1:130226-130876	.	.	130226	130876	0	1	650	130225	cluster_3
NW_004167555.1	20711	21211	NW_004167555.1:20711-21211	.	.	20711	21211	0	1	500	20709	cluster_3
NW_004167114.1	119807	120307	NW_004167114.1:119807-120307	.	.	119807	120307	0	1	500	119806	cluster_3
NW_004167456.1	147522	148209	NW_004167456.1:147522-148209	.	.	147522	148209	0	1	687	147521	cluster_3
NW_004167781.1	120186	120686	NW_004167781.1:120186-120686	.	.	120186	120686	0	1	500	120185	cluster_3
NW_004168924.1	5585	6228	NW_004168924.1:5585-6228	.	.	5585	6228	0	1	643	5580	cluster_3
NW_004167133.1	1331	1831	NW_004167133.1:1331-1831	.	.	1331	1831	0	1	500	1330	cluster_3
NW_004171466.1	35890	36538	NW_004171466.1:35890-36538	.	.	35890	36538	0	1	648	35887	cluster_3
[truncated: 11,011 more rows]
