# Supplementary material for: Epigenomic landscape of enhancer elements during Hydra head organizer formation
Source: Epigenetics Chromatin. 2020 Oct 12;13:43. doi: 10.1186/s13072-020-00364-6 (PMC7552563; doi:10.1186/s13072-020-00364-6)
Supplement: Supplementary file 6 — Additional file 6: Table S5. (a) Annotated protein list for genes nearest to intergenic regions with H3K27ac enriched after ALP treatment in cluster1. (b) Annotated protein list for genes nearest to intergenic regions with H3K27ac enriched after ALP treatment in cluster2. (c) Annotated protein list for genes nearest to intergenic regions with H3K27ac enriched after ALP treatment in cluster3. (d) Annotated protein list for genes nearest to intergenic regions with H3K27ac enriched after ALP treatment in cluster4. [file 13072_2020_364_MOESM6_ESM.xlsx]

## Sheet: Table_S5a
Table_S5a: Annotated protein list for genes nearest to intergenic regions with H3K27ac enriched after ALP treatment in cluster1
NP_001267795.1	GO:0003677	GO:0003700	GO:0005634	GO:0005737	GO:0006355
NP_001267803.1	GO:0007165	GO:0005515
NP_001267882.1	GO:0016021	GO:0030246
XP_002153837.2	GO:0008270
XP_002153955.3	GO:0005737	GO:0008180
XP_002154104.1	GO:0005524	GO:0046872
XP_002154139.1	GO:0004402	GO:0006355	GO:0072487	GO:0016573
XP_002154393.2	GO:0016020	GO:0016798
XP_002154470.1	GO:0000786	GO:0003677	GO:0005634	GO:0046982	GO:0031492
XP_002154535.2	GO:0008234	GO:0006508
XP_002155141.3	GO:0003676
XP_002155170.1	GO:0003723	GO:0003735	GO:0006412	GO:0015935	GO:0005840
XP_002155284.1	GO:0004170	GO:0046080
XP_002155493.2	GO:0005515
XP_002155558.3	GO:0005623	GO:0017056	GO:0046872
XP_002155679.3	GO:0008053
XP_002155743.1	GO:0000922	GO:0005524	GO:0005737	GO:0005813	GO:0005874	GO:0007049	GO:0008017	GO:0008568	GO:0016853	GO:0051301
XP_002155943.3	GO:0016055
XP_002155992.2	GO:0005515
XP_002156010.3	GO:0000398	GO:0003723	GO:0046872	GO:0089701	GO:0003676
XP_002156154.2	GO:0005856	GO:0008092
XP_002156195.1	GO:0016021
XP_002156320.1	GO:0000028	GO:0003735	GO:0006412	GO:0022627	GO:0005622	GO:0005840	GO:0015935
XP_002156389.2	GO:0005515
XP_002156537.3	GO:0016020
XP_002156611.1	GO:0006614	GO:0008312	GO:0048500
XP_002156793.1	GO:0005634	GO:0006334
XP_002156798.3	GO:0003677	GO:0003899	GO:0005634	GO:0006351
XP_002156854.1	GO:0001558	GO:0005520	GO:0005576	GO:0004867
XP_002156903.3	GO:0004674	GO:0005524	GO:0035556	GO:0046872	GO:0004672	GO:0006468	GO:0007165
XP_002157161.1	GO:0035091
XP_002157169.1	GO:0005506	GO:0016226	GO:0051536
XP_002157298.1	GO:0003723	GO:0003735	GO:0006412	GO:0022625	GO:0005622	GO:0005840
XP_002157311.3	GO:0008143	GO:0043488	GO:0046872	GO:1900364
XP_002157451.2	GO:0016021	GO:0005515
XP_002157581.2	GO:0000723	GO:0003678	GO:0006281
XP_002157600.1	GO:0003735	GO:0005840	GO:0006412	GO:0005622
XP_002157625.3	GO:0004672	GO:0005524	GO:0006468
XP_002157679.2	GO:0046872	GO:0003779	GO:0007010
XP_002157885.2	GO:0004721	GO:0016787
XP_002158255.2	GO:0016021	GO:0055085
XP_002158382.2	GO:0003677	GO:0005634	GO:0003676
XP_002158437.1	GO:0019904
XP_002158472.2	GO:0016491	GO:0055114
XP_002158662.1	GO:0003995	GO:0050660	GO:0016627	GO:0055114
XP_002158694.1	GO:0006368	GO:0016570	GO:0016593
XP_002158720.1	GO:0003700	GO:0005634	GO:0043565	GO:0046872	GO:0006355
XP_002158750.1	GO:0005524	GO:0016740
XP_002158954.2	GO:0003896	GO:0046872	GO:0051539	GO:0006269
XP_002158959.3	GO:0016491	GO:0055114
XP_002159099.2	GO:0003924	GO:0005525
XP_002159374.2	GO:0004843	GO:0016579
XP_002159375.3	GO:0007155	GO:0007229	GO:0016021
XP_002159552.2	GO:0016491	GO:0055114
XP_002159999.1	GO:0046332
XP_002160041.1	GO:0005525	GO:0005622
XP_002160057.2	GO:0003746	GO:0005634	GO:0006351
XP_002160072.1	GO:0005216	GO:0006811	GO:0016020	GO:0055085	GO:0005249	GO:0006813	GO:0008076	GO:0051260
XP_002160190.1	GO:0005515
XP_002160257.1	GO:0004356	GO:0005524	GO:0006542	GO:0006807
XP_002160297.2	GO:0004128	GO:0016021	GO:0016491	GO:0055114
XP_002160449.2	GO:0003677
XP_002160548.1	GO:0003677	GO:0005634	GO:0006355
XP_002160691.1	GO:0006839	GO:0016021	GO:0022857	GO:0031966
XP_002160787.2	GO:0006659	GO:0016021
XP_002160823.3	GO:0016021	GO:0016746
XP_002160900.2	GO:0006511	GO:0031461	GO:0031625
XP_002160928.1	GO:0003723	GO:0004826	GO:0005515
XP_002160929.2	GO:0000723	GO:0003684	GO:0004003	GO:0006303	GO:0042162	GO:0043564	GO:0003677	GO:0005634
XP_002160955.1	GO:0005524	GO:0015991	GO:0033180	GO:0046034	GO:1902600
XP_002160977.2	GO:0005515
XP_002161023.1	GO:0016021	GO:0022857
XP_002161056.1	GO:0005515	GO:0007165
XP_002161072.1	GO:0005085
XP_002161160.1	GO:0004842	GO:0016874
XP_002161208.2	GO:0005623	GO:0006886	GO:0016020	GO:0017137	GO:0046872
XP_002161209.1	GO:0004332	GO:0006096
XP_002161314.2	GO:0016740
XP_002161447.2	GO:0004559	GO:0006013
XP_002161458.1	GO:0003723	GO:0003676
XP_002161470.1	GO:0003839	GO:0006751	GO:0061928
XP_002161504.3	GO:0000266	GO:0005741	GO:0016021	GO:0005515
XP_002161747.1	GO:0005840
XP_002161801.1	GO:0005840
XP_002161823.2	GO:0005515
XP_002161873.2	GO:0003676	GO:0004386	GO:0005524	GO:0008270
XP_002161888.3	GO:0003743	GO:0005737	GO:0003723	GO:0006413
XP_002161928.1	GO:0003677
XP_002161962.3	GO:0005201	GO:0005581
XP_002162038.3	GO:0003676
XP_002162056.1	GO:0051260
XP_002162083.3	GO:0003723
XP_002162206.1	GO:0005515
XP_002162295.1	GO:0005548	GO:0005622	GO:0015914
XP_002162369.1	GO:0003746	GO:0005853	GO:0006414
XP_002162405.1	GO:0000287	GO:0005524	GO:0005622	GO:0032957	GO:0047325	GO:0052725	GO:0052726
XP_002162582.3	GO:0005267	GO:0016021	GO:0016020	GO:0071805
XP_002162622.2	GO:0000978	GO:0001228	GO:0005634	GO:0000982	GO:0006355	GO:0003677	GO:0003700
XP_002162633.2	GO:0003676
XP_002162846.2	GO:0004013	GO:0006730
XP_002163015.2	GO:0005515
XP_002163201.1	GO:0000178	GO:0003723
XP_002163209.2	GO:0004930	GO:0007186	GO:0016021
XP_002163311.1	GO:0003995	GO:0050660	GO:0016627	GO:0055114
XP_002163572.3	GO:0016021
XP_002163744.2	GO:0003676	GO:0003677	GO:0006355
XP_002163890.1	GO:0004521	GO:0005737	GO:0016442	GO:0031047
XP_002163970.1	GO:0005634	GO:0006355	GO:0043565	GO:0003677
XP_002164309.1	GO:0003779	GO:0031032	GO:0005515
XP_002164414.1	GO:0046983
XP_002164454.2	GO:0003676
XP_002164568.2	GO:0004587	GO:0030170	GO:0055129	GO:0008483
XP_002164584.2	GO:0003676
XP_002164628.1	GO:0003735	GO:0005840	GO:0006412	GO:0005622
XP_002164663.1	GO:0003735	GO:0005840	GO:0006412
XP_002164704.1	GO:0005515
XP_002164804.1	GO:0000104	GO:0006099	GO:0009055	GO:0016021	GO:0045281	GO:0046872	GO:0016627
XP_002164917.2	GO:0004222	GO:0006508
XP_002164955.2	GO:0005506	GO:0016705	GO:0020037	GO:0055114
XP_002165460.1	GO:0008168
XP_002165651.2	GO:0005634	GO:1901031
XP_002165697.1	GO:0005515
XP_002165815.2	GO:0003677	GO:0003700	GO:0005634	GO:0005667	GO:0046983	GO:0006355
XP_002166188.2	GO:0005634	GO:0006606	GO:0008536	GO:0006886
XP_002166279.1	GO:0006812	GO:0015267	GO:0046930	GO:0046931	GO:0052331
XP_002166449.2	GO:0003676
XP_002166452.3	GO:0003723	GO:0005515
XP_002166848.2	GO:0005515	GO:0007165	GO:0042981
XP_002167139.2	GO:0016021	GO:0005515
XP_002167147.2	GO:0005890	GO:0006813	GO:0006814
XP_002167150.2	GO:0003723	GO:0003735	GO:0006412	GO:0015935
XP_002167162.1	GO:0004930	GO:0007186	GO:0016021
XP_002167183.1	GO:0003746	GO:0006511
XP_002167249.2	GO:0000339	GO:0005846	GO:0045292	GO:0051028	GO:0003723	GO:0005515
XP_002167262.3	GO:0004888	GO:0007166	GO:0016021	GO:0004930	GO:0007186
XP_002167331.2	GO:0003677	GO:0005524	GO:0006281	GO:0008094
XP_002167335.2	GO:0000166	GO:0006520	GO:0016639	GO:0016491	GO:0055114
XP_002167506.3	GO:0030170	GO:0031071	GO:0044571
XP_002167983.1	GO:0003700	GO:0005634	GO:0043565	GO:0006355
XP_002168017.2	GO:0003676
XP_002168124.1	GO:0005515
XP_002168402.3	GO:0008237	GO:0008270
XP_002168648.2	GO:0005261	GO:0015672	GO:0016021	GO:0016020
XP_002168730.2	GO:0006486	GO:0008417	GO:0016021	GO:0032580	GO:0016020
XP_002169080.1	GO:0004222	GO:0006508
XP_002169141.3	GO:0005515	GO:0008270
XP_002169369.1	GO:0005509
XP_002169849.2	GO:0016020
XP_002169884.2	GO:0001733	GO:0005794	GO:0009247	GO:0016021
XP_002170157.2	GO:0005515
XP_002170498.2	GO:0030576	GO:0032183	GO:0070140
XP_002170598.3	GO:0008237	GO:0008270
XP_002170901.1	GO:0004170	GO:0046080
XP_002170979.2	GO:0046983
XP_004205793.1	GO:0046983
XP_004205891.1	GO:0046983
XP_004205956.1	GO:0005230	GO:0006811	GO:0016021
XP_004206349.1	GO:0015031	GO:0035091
XP_004206448.1	GO:0008236	GO:0006508
XP_004206466.2	GO:0046983
XP_004206492.1	GO:0005634
XP_004206550.2	GO:0003677	GO:0046983
XP_004206570.1	GO:0016021	GO:0016020
XP_004206645.1	GO:0003676
XP_004206740.2	GO:0016787
XP_004206827.1	GO:0015074
XP_004206853.1	GO:0003677
XP_004206862.1	GO:0003735	GO:0005840	GO:0006414
XP_004206890.1	GO:0003676
XP_004207076.1	GO:0046983
XP_004207120.1	GO:0046983
XP_004207139.2	GO:0000723	GO:0003678	GO:0006281
XP_004207227.1	GO:0030976
XP_004207359.1	GO:0005515
XP_004207675.1	GO:0015074
XP_004208042.2	GO:0000145	GO:0006887
XP_004208048.1	GO:0003677	GO:0003743	GO:0005673	GO:0006367
XP_004208168.1	GO:0003677
XP_004208265.2	GO:0016620	GO:0008152	GO:0016491	GO:0055114
XP_004208288.1	GO:0046983
XP_004208294.1	GO:0015074
XP_004208322.2	GO:0005525	GO:0005622
XP_004208474.2	GO:0046983
XP_004208501.1	GO:0000723	GO:0003678	GO:0006281
XP_004208625.1	GO:0003676
XP_004208659.1	GO:0004803	GO:0006313
XP_004208788.1	GO:0003924
XP_004208806.1	GO:0046983
XP_004208810.2	GO:0046983
XP_004208823.1	GO:0003676
XP_004209014.1	GO:0046983
XP_004209308.2	GO:0003676
XP_004209457.1	GO:0046983
XP_004209496.2	GO:0003677	GO:0006281	GO:0035312	GO:0004518
XP_004209514.1	GO:0016301	GO:0046983
XP_004210015.1	GO:0003677	GO:0006355
XP_004210019.1	GO:0003676
XP_004210028.2	GO:0016021
XP_004210040.1	GO:0016020	GO:0022857	GO:0055085
XP_004210224.2	GO:0003677
XP_004210329.1	GO:0005315	GO:0006817	GO:0016020
XP_004210337.1	GO:0015074
XP_004210394.1	GO:0005524	GO:0005737	GO:0008233	GO:0030163	GO:0036402	GO:0016787
XP_004210433.1	GO:0000723	GO:0003678	GO:0006281
XP_004210483.2	GO:0003924	GO:0005874	GO:0007017
XP_004210491.1	GO:0003676
XP_004210621.1	GO:0003676
XP_004210638.1	GO:0004668	GO:0009446
XP_004210665.2	GO:0016491
XP_004210705.1	GO:0004672	GO:0005524	GO:0006468
XP_004210879.1	GO:0007275	GO:0016021	GO:0042813	GO:0004888	GO:0007166	GO:0005515	GO:0016020
XP_004210915.1	GO:0003676
XP_004210979.1	GO:0015074
XP_004211126.2	GO:0046983
XP_004211322.1	GO:0046983
XP_004211382.1	GO:0003746	GO:0006511
XP_004211450.1	GO:0019904	GO:0005515
XP_004211504.1	GO:0003676	GO:0005524
XP_004211963.1	GO:0015074
XP_004211983.1	GO:0003676
XP_004212013.1	GO:0003676
XP_004212068.1	GO:0003676
XP_004212206.1	GO:0003677
XP_004212252.2	GO:0005515
XP_004212287.1	GO:0003676	GO:0003677
XP_004212459.1	GO:0046983
XP_004212526.2	GO:0001733	GO:0005794	GO:0009247	GO:0016021
XP_004212576.2	GO:0046983
XP_004212796.1	GO:0003676
XP_004212885.1	GO:0005509
XP_004213049.1	GO:0003676
XP_012553512.1	GO:0005515
XP_012553658.1	GO:0016021	GO:0055085
XP_012553667.1	GO:0016021	GO:0055085
XP_012553703.1	GO:0000030	GO:0006493	GO:0016020
XP_012553729.1	GO:0003700	GO:0006355
XP_012553753.1	GO:0008289
XP_012553777.1	GO:0003676
XP_012553796.1	GO:0016491	GO:0055114
XP_012553806.1	GO:0003676
XP_012553870.1	GO:0003676
XP_012553888.1	GO:0005515	GO:0007165
XP_012553905.1	GO:0016021
XP_012553926.1	GO:0016021	GO:0016020
XP_012553948.1	GO:0003676
XP_012554000.1	GO:0004930	GO:0007186	GO:0016021
XP_012554071.1	GO:0000978	GO:0001228	GO:0005634	GO:0000982	GO:0006355	GO:0003677	GO:0003700
XP_012554091.1	GO:0055085
XP_012554092.1	GO:0055085
XP_012554093.1	GO:0055085
XP_012554094.1	GO:0055085
XP_012554095.1	GO:0055085
XP_012554099.1	GO:0003677	GO:0004519	GO:0004518
XP_012554143.1	GO:0005216	GO:0006811	GO:0016020	GO:0055085	GO:0005220	GO:0005783	GO:0006816	GO:0070679	GO:0005262	GO:0070588
XP_012554218.1	GO:0005515
XP_012554219.1	GO:0005515
XP_012554315.1	GO:0035556
XP_012554550.1	GO:0016021	GO:0022857	GO:0055085
XP_012554557.1	GO:0003777	GO:0005524	GO:0007018	GO:0008017
XP_012554558.1	GO:0003777	GO:0005524	GO:0007018	GO:0008017
XP_012554570.1	GO:0016020
XP_012554615.1	GO:0003777	GO:0005524	GO:0007018	GO:0008017
XP_012554640.1	GO:0005515
XP_012554641.1	GO:0005515
XP_012554731.1	GO:0005515
XP_012554802.1	GO:0016020	GO:0022857	GO:0055085
XP_012554913.1	GO:0004930	GO:0007186	GO:0016021
XP_012554914.1	GO:0005506	GO:0016705	GO:0020037	GO:0055114
XP_012554923.1	GO:0005634	GO:0006325	GO:0006355
XP_012554933.1	GO:0004672	GO:0005524	GO:0006468
XP_012554948.1	GO:0003676	GO:0005634
XP_012555052.1	GO:0005509
XP_012555103.1	GO:0004197	GO:0006508	GO:0008234
XP_012555161.1	GO:0046983
XP_012555189.1	GO:0003934	GO:0005737	GO:0046654
XP_012555207.1	GO:0005634	GO:0051726
XP_012555227.1	GO:0003953
XP_012555239.1	GO:0005515	GO:0007165
XP_012555253.1	GO:0016021	GO:0030246
XP_012555254.1	GO:0016021	GO:0030246
XP_012555256.1	GO:0016021	GO:0030246
XP_012555320.1	GO:0005515
XP_012555398.1	GO:0004930	GO:0007186	GO:0016021
XP_012555399.1	GO:0004930	GO:0007186	GO:0016021
XP_012555400.1	GO:0004930	GO:0007186	GO:0016021
XP_012555417.1	GO:0004672	GO:0005524	GO:0006468
XP_012555445.1	GO:0005524
XP_012555521.1	GO:0004803	GO:0006313
XP_012555564.1	GO:0000166	GO:0004812	GO:0005524	GO:0006418	GO:0004824	GO:0005737	GO:0006430	GO:0003676
XP_012555688.1	GO:0008152	GO:0016491	GO:0055114
XP_012555698.1	GO:0005096	GO:0005515
XP_012555704.1	GO:0005096	GO:0046872	GO:0005515
XP_012555714.1	GO:0017150	GO:0046872	GO:0050660	GO:0008033	GO:0055114
XP_012555766.1	GO:0005089	GO:0035023	GO:0005509	GO:0005515
XP_012555785.1	GO:0004252	GO:0006508
XP_012555801.1	GO:0004252	GO:0006508
XP_012555888.1	GO:0006886	GO:0016192	GO:0030123	GO:0030117
XP_012555893.1	GO:0005515
XP_012555920.1	GO:0004930	GO:0007186	GO:0016021
XP_012555921.1	GO:0004930	GO:0007186	GO:0016021
XP_012555957.1	GO:0003824	GO:0009058
XP_012555970.1	GO:0005515
XP_012555988.1	GO:0005044	GO:0016020
XP_012556007.1	GO:0004930	GO:0007186	GO:0016021
XP_012556077.1	GO:0004672	GO:0005524	GO:0006468	GO:0005515
XP_012556078.1	GO:0003676
XP_012556093.1	GO:0003677	GO:0006355
XP_012556129.1	GO:0046983
XP_012556150.1	GO:0000723	GO:0003678	GO:0006281
XP_012556158.1	GO:0003677
XP_012556168.1	GO:0016021
XP_012556176.1	GO:0003700	GO:0006355
XP_012556269.1	GO:0003677
XP_012556284.1	GO:0004674	GO:0005524	GO:0004672	GO:0006468	GO:0005515
XP_012556334.1	GO:0004346	GO:0016021
XP_012556393.1	GO:0015074
XP_012556424.1	GO:0004725	GO:0006470	GO:0016311	GO:0016791
XP_012556461.1	GO:0016020
XP_012556469.1	GO:0005216	GO:0006811	GO:0016020	GO:0055085
XP_012556592.1	GO:0003777	GO:0007018	GO:0030286	GO:0005524	GO:0016887
XP_012556628.1	GO:0003746
XP_012556636.1	GO:0005245	GO:0005765	GO:0016021	GO:0072345	GO:0005216	GO:0006811	GO:0016020	GO:0055085
XP_012556670.1	GO:0004888	GO:0007166	GO:0016021	GO:0004930	GO:0007186
XP_012556716.1	GO:0008270
XP_012556826.1	GO:0004521	GO:0016021
XP_012556890.1	GO:0004496	GO:0005524	GO:0005737	GO:0008299
XP_012556927.1	GO:0016787	GO:0008152
XP_012556932.1	GO:0003677
XP_012556979.1	GO:0003677	GO:0005634	GO:0005515	GO:0008270	GO:0018024	GO:0034968
XP_012556980.1	GO:0003677	GO:0005634	GO:0005515	GO:0008270	GO:0018024	GO:0034968
XP_012557054.1	GO:0000723	GO:0003678	GO:0006281
XP_012557068.1	GO:0004497	GO:0005506	GO:0016021	GO:0016705	GO:0020037	GO:0055114
XP_012557096.1	GO:0005089	GO:0035023
XP_012557120.1	GO:0046983
XP_012557150.1	GO:0007064	GO:0031390
XP_012557235.1	GO:0003700	GO:0005634	GO:0043565	GO:0006355
XP_012557381.1	GO:0016021
XP_012557450.1	GO:0003677	GO:0005634	GO:0003676
XP_012557451.1	GO:0003677	GO:0005634	GO:0003676
XP_012557452.1	GO:0003677	GO:0005634	GO:0003676
XP_012557456.1	GO:0016620	GO:0008152	GO:0016491	GO:0055114
XP_012557479.1	GO:0004930	GO:0016021	GO:0007186
XP_012557629.1	GO:0035091
XP_012557678.1	GO:0003676
XP_012557692.1	GO:0005515	GO:0007165
XP_012557716.1	GO:0046983
XP_012557760.1	GO:0004930	GO:0007186	GO:0016021
XP_012557762.1	GO:0005515	GO:0007165
XP_012557780.1	GO:0004930	GO:0007186	GO:0016021
XP_012557842.1	GO:0005515
XP_012557932.1	GO:0046872	GO:0003779	GO:0007010
XP_012557991.1	GO:0004930	GO:0007186	GO:0016021
XP_012557999.1	GO:0005375	GO:0016021	GO:0035434
XP_012558000.1	GO:0005375	GO:0016021	GO:0035434
XP_012558046.1	GO:0005515
XP_012558054.1	GO:0004222	GO:0006508	GO:0004888	GO:0007166	GO:0016021	GO:0004930	GO:0007186
XP_012558057.1	GO:0005267	GO:0016020	GO:0071805
XP_012558183.1	GO:0004601	GO:0006979	GO:0020037	GO:0055114
XP_012558238.1	GO:0004842	GO:0016874
XP_012558284.1	GO:0072546
XP_012558376.1	GO:0005515
XP_012558432.1	GO:0005515	GO:0035091
XP_012558435.1	GO:0008270
XP_012558486.1	GO:0007165
XP_012558615.1	GO:0003676
XP_012558623.1	GO:0005509	GO:0016020	GO:0005515
XP_012558628.1	GO:0003824	GO:0006596
XP_012558755.1	GO:0000922	GO:0005524	GO:0005737	GO:0005813	GO:0005874	GO:0007049	GO:0008017	GO:0008568	GO:0016853	GO:0051301
XP_012558788.1	GO:0015074
XP_012558830.1	GO:0003677
XP_012558853.1	GO:0000723	GO:0003678	GO:0006281
XP_012558895.1	GO:0008272	GO:0015116	GO:0016021
XP_012558928.1	GO:0005515
XP_012558957.1	GO:0005515	GO:0007165	GO:0042981
XP_012558984.1	GO:0000266	GO:0005741	GO:0016021	GO:0005515
XP_012558985.1	GO:0000266	GO:0005741	GO:0016021	GO:0005515
XP_012559001.1	GO:0016021	GO:0055085
XP_012559012.1	GO:0003677
XP_012559039.1	GO:0004222	GO:0006508	GO:0008270	GO:0031012
XP_012559055.1	GO:0004373	GO:0005978
XP_012559060.1	GO:0016021	GO:0016746
XP_012559160.1	GO:0001510	GO:0008168	GO:0009452
XP_012559172.1	GO:0003676	GO:0005524
XP_012559192.1	GO:0004605	GO:0016021	GO:0016024
XP_012559224.1	GO:0003676
XP_012559296.1	GO:0006812	GO:0008324
XP_012559309.1	GO:0000139	GO:0015165	GO:0016021	GO:0090481
XP_012559313.1	GO:0005216	GO:0006811	GO:0016020	GO:0055085	GO:0005249	GO:0006813	GO:0008076	GO:0051260
XP_012559375.1	GO:0005506	GO:0016705	GO:0020037	GO:0055114
XP_012559379.1	GO:0016021
XP_012559401.1	GO:0005515
XP_012559457.1	GO:0003723	GO:0003735	GO:0006412	GO:0015935
XP_012559464.1	GO:0004672	GO:0005524	GO:0006468
XP_012559481.1	GO:0003735	GO:0005840	GO:0006412	GO:0005622
XP_012559640.1	GO:0003676
XP_012559654.1	GO:0003677	GO:0003910	GO:0005524	GO:0006260	GO:0006310	GO:0051103	GO:0071897	GO:0006281
XP_012559701.1	GO:0000723	GO:0003678	GO:0006281
XP_012559711.1	GO:0005515
XP_012559721.1	GO:0006486	GO:0008378	GO:0016020
XP_012559730.1	GO:0003676	GO:0008270
XP_012559859.1	GO:0005089	GO:0035023
XP_012559914.1	GO:0005267	GO:0016020	GO:0071805
XP_012559918.1	GO:0005515
XP_012559930.1	GO:0005524
XP_012559971.1	GO:0004930	GO:0007186	GO:0016021
XP_012559993.1	GO:0005515	GO:0030695
XP_012560015.1	GO:0000723	GO:0003678	GO:0006281
XP_012560030.1	GO:0005515
XP_012560114.1	GO:0046983
XP_012560115.1	GO:0046983
XP_012560116.1	GO:0046983
XP_012560147.1	GO:0004560	GO:0006004	GO:0005975
XP_012560148.1	GO:0004560	GO:0006004	GO:0005975
XP_012560151.1	GO:0046373	GO:0046556
XP_012560165.1	GO:0005509
XP_012560177.1	GO:0005506	GO:0016705	GO:0020037	GO:0055114
XP_012560179.1	GO:0003676
XP_012560196.1	GO:0006812	GO:0008324	GO:0016021	GO:0055085
XP_012560197.1	GO:0006812	GO:0008324	GO:0016021	GO:0055085
XP_012560198.1	GO:0006812	GO:0008324	GO:0016021	GO:0055085
XP_012560219.1	GO:0046983
XP_012560261.1	GO:0003824	GO:0008152
XP_012560317.1	GO:0005515
XP_012560330.1	GO:0004655	GO:0033014	GO:0046872
XP_012560447.1	GO:0004672	GO:0005524	GO:0006468	GO:0005515
XP_012560448.1	GO:0004672	GO:0005524	GO:0006468	GO:0005515
XP_012560481.1	GO:0003676
XP_012560487.1	GO:0003677	GO:0005634	GO:0060964
XP_012560615.1	GO:0004672	GO:0005524	GO:0006468
XP_012560627.1	GO:0016021
XP_012560634.1	GO:0006486	GO:0016021	GO:0016757
XP_012560639.1	GO:0015074
XP_012560666.1	GO:0015074
XP_012560667.1	GO:0000723	GO:0003678	GO:0006281
XP_012560672.1	GO:0000723	GO:0003678	GO:0006281
XP_012560711.1	GO:0003676
XP_012560731.1	GO:0000723	GO:0003678	GO:0006281
XP_012560732.1	GO:0015074
XP_012560752.1	GO:0004356	GO:0005524	GO:0006542	GO:0006807
XP_012560754.1	GO:0004356	GO:0005524	GO:0006542	GO:0006807
XP_012560768.1	GO:0005515	GO:0007165	GO:0042981
XP_012560786.1	GO:0000028	GO:0003735	GO:0006412	GO:0022627	GO:0005622	GO:0005840	GO:0015935
XP_012560788.1	GO:0000028	GO:0003735	GO:0006412	GO:0022627	GO:0005622	GO:0005840	GO:0015935
XP_012560789.1	GO:0000028	GO:0003735	GO:0006412	GO:0022627	GO:0005622	GO:0005840	GO:0015935
XP_012560795.1	GO:0005515
XP_012560820.1	GO:0000166	GO:0003676	GO:0003887	GO:0003677
XP_012560850.1	GO:0016021
XP_012560920.1	GO:0003723
XP_012560921.1	GO:0003723
XP_012560922.1	GO:0003723
XP_012560923.1	GO:0016021	GO:0055085
XP_012560934.1	GO:0016021	GO:0016787
XP_012560958.1	GO:0046373	GO:0046556
XP_012561057.1	GO:0016021
XP_012561174.1	GO:0003677
XP_012561211.1	GO:0004177	GO:0008237	GO:0008270	GO:0016021
XP_012561217.1	GO:0005515	GO:0005856
XP_012561218.1	GO:0005515	GO:0005856
XP_012561238.1	GO:0005524	GO:0016887
XP_012561239.1	GO:0005515	GO:0007165
XP_012561244.1	GO:0000398	GO:0003723	GO:0046872	GO:0089701	GO:0003676
XP_012561478.1	GO:0005509
XP_012561508.1	GO:0005737	GO:0016627	GO:0055114
XP_012561590.1	GO:0003677
XP_012561616.1	GO:0005515
XP_012561724.1	GO:0003677	GO:0003700	GO:0005634	GO:0005667	GO:0046983	GO:0006355
XP_012561763.1	GO:0005515	GO:0007165
XP_012561786.1	GO:0003924	GO:0005525
XP_012561869.1	GO:0046332
XP_012561914.1	GO:0006368	GO:0016570	GO:0016593
XP_012561957.1	GO:0003676	GO:0004386	GO:0005524	GO:0008270
XP_012561961.1	GO:0003676	GO:0004386	GO:0005524	GO:0008270
XP_012561996.1	GO:0003676	GO:0008270
XP_012562018.1	GO:0003677	GO:0006313	GO:0015074
XP_012562022.1	GO:0005890	GO:0006813	GO:0006814
XP_012562023.1	GO:0005890	GO:0006813	GO:0006814
XP_012562024.1	GO:0005890	GO:0006813	GO:0006814
XP_012562061.1	GO:0042981
XP_012562067.1	GO:0003677	GO:0006313	GO:0015074
XP_012562100.1	GO:0004674	GO:0005524	GO:0016021	GO:0004672	GO:0006468
XP_012562135.1	GO:0016021	GO:0022857	GO:0055085
XP_012562141.1	GO:0046983
XP_012562169.1	GO:0004668	GO:0009446
XP_012562198.1	GO:0003677	GO:0006313	GO:0015074
XP_012562270.1	GO:0004799	GO:0006231
XP_012562284.1	GO:0005515	GO:0007165
XP_012562301.1	GO:0003723	GO:0005634
XP_012562306.1	GO:2000574
XP_012562367.1	GO:0000723	GO:0003678	GO:0006281
XP_012562376.1	GO:0046983
XP_012562382.1	GO:0005515	GO:0042981
XP_012562408.1	GO:0005509
XP_012562441.1	GO:0004930	GO:0007186	GO:0016021
XP_012562442.1	GO:0004930	GO:0007186	GO:0016021
XP_012562443.1	GO:0004930	GO:0007186	GO:0016021
XP_012562460.1	GO:0043531
XP_012562523.1	GO:0016021
XP_012562543.1	GO:0003676
XP_012562547.1	GO:0007094
XP_012562554.1	GO:0005524	GO:0005694	GO:0051276	GO:0005515
XP_012562572.1	GO:0004611	GO:0006094
XP_012562579.1	GO:0003676
XP_012562677.1	GO:0016021	GO:0055085
XP_012562678.1	GO:0007154	GO:0016021
XP_012562762.1	GO:0004888	GO:0007166	GO:0016021	GO:0004930	GO:0007186
XP_012562835.1	GO:0005515
XP_012562853.1	GO:0046983
XP_012562888.1	GO:0003735	GO:0005622	GO:0005840	GO:0006412
XP_012562920.1	GO:0046983
XP_012562936.1	GO:0004930	GO:0007186	GO:0016021
XP_012562977.1	GO:0005634	GO:0031151	GO:0051726	GO:0018024
XP_012562981.1	GO:0005634	GO:0031151	GO:0051726	GO:0018024
XP_012562998.1	GO:0000049	GO:0002098	GO:0005737	GO:0034227
XP_012563081.1	GO:0005524	GO:0016021	GO:0042626	GO:0055085
XP_012563239.1	GO:0000166	GO:0004383	GO:0020037	GO:0035556	GO:0006182	GO:0009190	GO:0016849
XP_012563318.1	GO:0003676
XP_012563369.1	GO:0003676	GO:0008270
XP_012563428.1	GO:0005783	GO:0008201	GO:0050750
XP_012563469.1	GO:0003824	GO:0009058
XP_012563542.1	GO:0005515
XP_012563556.1	GO:0001732	GO:0003743	GO:0005852	GO:0016282	GO:0031369	GO:0033290	GO:0006413
XP_012563580.1	GO:0005576	GO:0006030	GO:0008061
XP_012563602.1	GO:0003712	GO:0006357	GO:0016592	GO:0001104
XP_012563662.1	GO:0019904	GO:0005515
XP_012563663.1	GO:0019904
XP_012563705.1	GO:0000723	GO:0003678	GO:0006281
XP_012563709.1	GO:0051260
XP_012563724.1	GO:0005216	GO:0006811	GO:0016020	GO:0055085	GO:0005249	GO:0006813
XP_012563744.1	GO:0008270
XP_012563767.1	GO:0004672	GO:0005524	GO:0006468
XP_012563885.1	GO:0004536	GO:0016788
XP_012563895.1	GO:0016021
XP_012563898.1	GO:0004672	GO:0006468
XP_012564019.1	GO:0005515
XP_012564241.1	GO:0003676
XP_012564278.1	GO:0003676	GO:0003677
XP_012564378.1	GO:0003746	GO:0006368	GO:0008023
XP_012564530.1	GO:0000139	GO:0006486	GO:0008378	GO:0016021	GO:0016020
XP_012564534.1	GO:0006486	GO:0008378	GO:0016020
XP_012564595.1	GO:0000723	GO:0003678	GO:0006281
XP_012564643.1	GO:0005515	GO:0042981
XP_012564676.1	GO:0005515
XP_012564687.1	GO:0015074
XP_012564728.1	GO:0003676
XP_012564834.1	GO:0008272	GO:0015116	GO:0016021
XP_012564840.1	GO:0046872
XP_012564891.1	GO:0004190	GO:0006508	GO:0015074
XP_012564950.1	GO:0016491	GO:0055114
XP_012564955.1	GO:0016021	GO:0055085
XP_012564979.1	GO:0000723	GO:0003678	GO:0006281
XP_012565058.1	GO:0004930	GO:0007186	GO:0016021
XP_012565066.1	GO:0016021
XP_012565067.1	GO:0016021
XP_012565157.1	GO:0005515	GO:0008270
XP_012565215.1	GO:0003676
XP_012565223.1	GO:0005515
XP_012565265.1	GO:0004888	GO:0007166	GO:0016021	GO:0005509
XP_012565364.1	GO:0003677
XP_012565576.1	GO:0016020
XP_012565622.1	GO:0005515
XP_012565876.1	GO:0015074
XP_012565896.1	GO:0008270
XP_012566130.1	GO:0005515
XP_012566170.1	GO:0015074
XP_012566219.1	GO:0015074
XP_012566283.1	GO:0003677
XP_012566478.1	GO:0008233	GO:0042981	GO:0043531	GO:0005515
XP_012566482.1	GO:0008233	GO:0042981	GO:0043531	GO:0005515
XP_012566487.1	GO:0008233	GO:0042981	GO:0043531	GO:0005515
XP_012566733.1	GO:0003677	GO:0006313	GO:0015074
XP_012566872.1	GO:0004129	GO:0005740
XP_012566879.1	GO:0003676
XP_012566933.1	GO:0005102	GO:0005576	GO:0007275	GO:0016055
XP_012567077.1	GO:0003700	GO:0005634	GO:0043565	GO:0006355
XP_012567079.1	GO:0003700	GO:0005634	GO:0043565	GO:0006355
XP_012567080.1	GO:0003700	GO:0005634	GO:0043565	GO:0006355
XP_012567088.1	GO:0046983
XP_012567113.1	GO:0000723	GO:0003678	GO:0006281
XP_012567114.1	GO:0000166	GO:0003677	GO:0003887	GO:0005634	GO:0006260	GO:0008270
XP_012567134.1	GO:0003676	GO:0003677
XP_012567161.1	GO:0004672	GO:0005524	GO:0006468	GO:0005515
XP_012567162.1	GO:0015074
XP_012567184.1	GO:0005515

## Sheet: Table_S5b
Table_S5b: Annotated protein list for genes nearest to intergenic regions with H3K27ac enriched after ALP treatment in cluster2
NP_001267751.1	GO:0016021	GO:0030246
NP_001267771.1	GO:0007165	GO:0016021	GO:0005515
NP_001267795.1	GO:0003677	GO:0003700	GO:0005634	GO:0005737	GO:0006355
NP_001267841.1	GO:0046983	GO:0071339	GO:0090575
XP_002154165.1	GO:0005509
XP_002154275.1	GO:0003870	GO:0005759	GO:0006782	GO:0030170	GO:0033014	GO:0009058
XP_002154341.1	GO:0005515
XP_002154410.2	GO:0004672	GO:0005524	GO:0006468
XP_002154618.2	GO:0005634	GO:0008270
XP_002154650.1	GO:0016021	GO:0043231	GO:0051537
XP_002154669.1	GO:0003735	GO:0005840	GO:0006412
XP_002155012.2	GO:0003676
XP_002155141.3	GO:0003676
XP_002155354.3	GO:0005515
XP_002155634.3	GO:0005272	GO:0006814	GO:0016020
XP_002155901.1	GO:0016021
XP_002156010.3	GO:0000398	GO:0003723	GO:0046872	GO:0089701	GO:0003676
XP_002156347.1	GO:0008168
XP_002156433.1	GO:0016021
XP_002156482.1	GO:0000814	GO:0071985
XP_002156613.3	GO:0000062	GO:0016853	GO:0003824	GO:0008152
XP_002157079.2	GO:0005096	GO:0008285	GO:0016525	GO:0030948	GO:0038026	GO:0043065	GO:0043087
XP_002157143.1	GO:0003676	GO:0003899	GO:0006351
XP_002157214.1	GO:0004146	GO:0006545	GO:0046654	GO:0050661	GO:0055114
XP_002157357.1	GO:0016874
XP_002157575.1	GO:0016829	GO:0030170
XP_002157580.2	GO:0017150	GO:0050660	GO:0008033	GO:0055114
XP_002157613.2	GO:0004149	GO:0006099	GO:0045252	GO:0008152	GO:0016746
XP_002157709.3	GO:0005623	GO:0009055	GO:0015035	GO:0045454
XP_002157818.2	GO:0001558	GO:0005520	GO:0005576	GO:0004867
XP_002157973.3	GO:0004674	GO:0005524	GO:0004672	GO:0006468
XP_002158091.1	GO:0006351	GO:0070176	GO:0007049
XP_002158344.2	GO:0000226	GO:0004674	GO:0005524	GO:0030010	GO:0004672	GO:0006468
XP_002158383.2	GO:0003676
XP_002158437.1	GO:0019904
XP_002158578.3	GO:0005730	GO:0042273	GO:0005515
XP_002158638.1	GO:0003676
XP_002158689.2	GO:0005737	GO:0006914	GO:0008234	GO:0015031
XP_002158714.3	GO:0005515
XP_002158873.2	GO:0016021	GO:0016020
XP_002158954.2	GO:0003896	GO:0046872	GO:0051539	GO:0006269
XP_002159066.2	GO:0016020	GO:0022857	GO:0055085	GO:0016021
XP_002159256.1	GO:0003735	GO:0005840	GO:0006412
XP_002159335.3	GO:0005524	GO:0005515
XP_002159374.2	GO:0004843	GO:0016579
XP_002159552.2	GO:0016491	GO:0055114
XP_002160072.1	GO:0005216	GO:0006811	GO:0016020	GO:0055085	GO:0005249	GO:0006813	GO:0008076	GO:0051260
XP_002160201.2	GO:0004252	GO:0016021
XP_002160204.3	GO:0005515
XP_002160265.3	GO:0016021
XP_002160691.1	GO:0006839	GO:0016021	GO:0022857	GO:0031966
XP_002161229.1	GO:0016021	GO:0019706
XP_002161458.1	GO:0003723	GO:0003676
XP_002161470.1	GO:0003839	GO:0006751	GO:0061928
XP_002161515.2	GO:0016021	GO:0016192
XP_002161630.1	GO:0016021
XP_002161828.1	GO:0008424	GO:0016021	GO:0032580	GO:0033578	GO:0005515
XP_002162040.1	GO:0000178	GO:0003723	GO:0006396
XP_002162124.1	GO:0006950
XP_002162229.2	GO:0003677	GO:0003700	GO:0006357	GO:0006355
XP_002162271.2	GO:0003676	GO:0005515
XP_002162611.1	GO:0016020	GO:0016757
XP_002162841.2	GO:0005515
XP_002163045.1	GO:0003824
XP_002163250.3	GO:0051213
XP_002163269.2	GO:0005856	GO:0016874
XP_002163374.1	GO:0005515
XP_002163379.2	GO:0008324	GO:0016021	GO:0006812	GO:0055085
XP_002163431.2	GO:0046983
XP_002163521.1	GO:0016757
XP_002163577.2	GO:0003950	GO:0006471
XP_002163615.2	GO:0005515
XP_002163738.2	GO:0016021	GO:0016787
XP_002163744.2	GO:0003676	GO:0003677	GO:0006355
XP_002163748.2	GO:0003723	GO:0003676
XP_002163779.3	GO:0015991	GO:0033180	GO:0046933	GO:0046961
XP_002164003.1	GO:0003735	GO:0006412	GO:0015934
XP_002164350.1	GO:0006879	GO:0008199
XP_002164422.2	GO:0043231	GO:0051537
XP_002164449.2	GO:0006879	GO:0008199
XP_002164838.1	GO:0003677	GO:0005634	GO:0006260	GO:0006275	GO:0030337
XP_002165025.1	GO:0005743	GO:0008137	GO:0042773
XP_002165159.1	GO:0005524	GO:0006457	GO:0009408	GO:0031072	GO:0046872	GO:0051082
XP_002165477.2	GO:0005515
XP_002165650.1	GO:0016021
XP_002165878.2	GO:0003824	GO:0008152
XP_002165955.1	GO:0004064
XP_002166129.1	GO:0007015	GO:0030674	GO:0051015
XP_002166213.3	GO:0046872
XP_002166438.2	GO:0004497	GO:0005506	GO:0016705	GO:0020037	GO:0055114
XP_002166590.1	GO:0003676
XP_002166786.1	GO:0003735	GO:0005840	GO:0006412	GO:0005622
XP_002166968.2	GO:0004568	GO:0006032	GO:0016998
XP_002166996.2	GO:0008236	GO:0006508
XP_002167216.1	GO:0004197	GO:0006508
XP_002167264.2	GO:0016702	GO:0046872	GO:0055114
XP_002167690.2	GO:0005515
XP_002167909.2	GO:0005576	GO:0006030	GO:0008061
XP_002168555.3	GO:0000502	GO:0043248
XP_002168781.3	GO:0005216	GO:0006811	GO:0016020	GO:0055085	GO:0005515
XP_002169065.3	GO:0046872
XP_002169779.3	GO:0000278	GO:0003677	GO:0003700	GO:0003712	GO:0005634	GO:0005667	GO:0008134	GO:0051726	GO:0006355
XP_002169805.2	GO:0000166	GO:0005737	GO:0009117	GO:0009143	GO:0035529	GO:0046872	GO:0047429
XP_002170483.2	GO:0003723	GO:0030371	GO:0043488	GO:0005515
XP_002170830.2	GO:0000166	GO:0004422	GO:0005737	GO:0006166	GO:0032264	GO:0046872	GO:0052657	GO:0009116
XP_002170979.2	GO:0046983
XP_004205906.1	GO:0004930	GO:0007186	GO:0016021
XP_004206199.1	GO:0003677	GO:0006357	GO:0046983
XP_004206260.1	GO:0004930	GO:0007186	GO:0016021
XP_004206336.1	GO:0003924	GO:0005525
XP_004206349.1	GO:0015031	GO:0035091
XP_004206740.2	GO:0016787
XP_004206926.1	GO:0046983
XP_004207235.1	GO:0005758	GO:0046872	GO:0072321
XP_004207306.1	GO:0046983
XP_004207540.1	GO:0003735	GO:0005840	GO:0006412
XP_004207735.1	GO:0005524	GO:0008353	GO:0070985	GO:0004672	GO:0006468
XP_004207851.2	GO:0003676
XP_004207961.1	GO:0004767	GO:0006685	GO:0046872	GO:0016787
XP_004208354.1	GO:0010038	GO:0016756	GO:0046872	GO:0046938
XP_004208406.1	GO:0046983
XP_004208490.1	GO:0004180	GO:0008237	GO:0008241	GO:0016020	GO:0046872	GO:0006508
XP_004208633.1	GO:0046983
XP_004209438.1	GO:0005524
XP_004209463.1	GO:0003998
XP_004209551.1	GO:0003676
XP_004209568.2	GO:0005515
XP_004209774.1	GO:0046983
XP_004209964.2	GO:0003746	GO:0005739	GO:0006414
XP_004210363.1	GO:0003824	GO:0050662	GO:0005975	GO:0008712	GO:0050661
XP_004210376.1	GO:0008168
XP_004210508.2	GO:0003824	GO:0008152
XP_004210529.1	GO:0003723	GO:0005739	GO:0005840
XP_004210989.1	GO:0000285	GO:0005524	GO:0010008	GO:0035556	GO:0046854	GO:0046872
XP_004211686.1	GO:0007049	GO:0016301	GO:0016538	GO:0051301
XP_004211759.2	GO:0016021	GO:0055085
XP_004211966.1	GO:0015074
XP_004212039.1	GO:0003676
XP_004212564.2	GO:0003676
XP_012553478.1	GO:0003676
XP_012553484.1	GO:0004970	GO:0005234	GO:0016020	GO:0005216	GO:0006811	GO:0038023
XP_012553525.1	GO:0016301	GO:0016772
XP_012553613.1	GO:0005548	GO:0046872	GO:0005622	GO:0015914
XP_012553619.1	GO:0004930	GO:0007186	GO:0016021
XP_012553675.1	GO:0005515
XP_012553679.1	GO:0005515
XP_012553680.1	GO:0005515
XP_012553681.1	GO:0005515
XP_012553683.1	GO:0005515
XP_012553684.1	GO:0005515
XP_012553905.1	GO:0016021
XP_012554583.1	GO:0005515	GO:0005634	GO:0005737
XP_012554802.1	GO:0016020	GO:0022857	GO:0055085
XP_012554825.1	GO:0005515
XP_012554911.1	GO:0005506	GO:0016705	GO:0020037	GO:0055114
XP_012555047.1	GO:0003952	GO:0005524	GO:0009435	GO:0006807
XP_012555090.1	GO:0003723	GO:0005515
XP_012555144.1	GO:0003677
XP_012555233.1	GO:0009055	GO:0051536
XP_012555236.1	GO:0007155	GO:0051015
XP_012555241.1	GO:0005515
XP_012555344.1	GO:0005758	GO:0046872	GO:0072321
XP_012555345.1	GO:0005758	GO:0046872	GO:0072321
XP_012555505.1	GO:0005515
XP_012555510.1	GO:0003735	GO:0005840	GO:0006412	GO:0005622
XP_012555564.1	GO:0000166	GO:0004812	GO:0005524	GO:0006418	GO:0004824	GO:0005737	GO:0006430	GO:0003676
XP_012555595.1	GO:0004930	GO:0007186	GO:0016021
XP_012555646.1	GO:0005524	GO:0005515
XP_012555791.1	GO:0005515
XP_012555801.1	GO:0004252	GO:0006508
XP_012555819.1	GO:0005506	GO:0016705	GO:0020037	GO:0055114
XP_012555820.1	GO:0005506	GO:0016705	GO:0020037	GO:0055114
XP_012555869.1	GO:0004672	GO:0005524	GO:0006468
XP_012555893.1	GO:0005515
XP_012556007.1	GO:0004930	GO:0007186	GO:0016021
XP_012556013.1	GO:0003735	GO:0005840	GO:0006412
XP_012556069.1	GO:0008270	GO:0009086	GO:0047150
XP_012556077.1	GO:0004672	GO:0005524	GO:0006468	GO:0005515
XP_012556093.1	GO:0003677	GO:0006355
XP_012556116.1	GO:0005272	GO:0006814	GO:0016020
XP_012556356.1	GO:0005515
XP_012556371.1	GO:0004553	GO:0005975	GO:0030246
XP_012556373.1	GO:0005096	GO:0051056	GO:0030695
XP_012556415.1	GO:0003676	GO:0005515
XP_012556416.1	GO:0003676	GO:0005515
XP_012556436.1	GO:0004565	GO:0005975	GO:0016021	GO:0004553
XP_012556437.1	GO:0004565	GO:0005975	GO:0016021	GO:0004553
XP_012556438.1	GO:0004565	GO:0005975	GO:0016021	GO:0004553
XP_012556469.1	GO:0005216	GO:0006811	GO:0016020	GO:0055085
XP_012556661.1	GO:0003677	GO:0003899	GO:0006351	GO:0046983
XP_012556670.1	GO:0004888	GO:0007166	GO:0016021	GO:0004930	GO:0007186
XP_012556726.1	GO:0003676
XP_012556742.1	GO:0019901	GO:0061098
XP_012556825.1	GO:0003785	GO:0007015
XP_012556866.1	GO:0007034
XP_012556890.1	GO:0004496	GO:0005524	GO:0005737	GO:0008299
XP_012556932.1	GO:0003677
XP_012557060.1	GO:0003777	GO:0007018	GO:0030286
XP_012557069.1	GO:0003924	GO:0005525
XP_012557088.1	GO:0016702	GO:0055114
XP_012557151.1	GO:0005524	GO:0016020	GO:0017038
XP_012557177.1	GO:0019901
XP_012557247.1	GO:0046983
XP_012557285.1	GO:0004222	GO:0006508
XP_012557333.1	GO:0003676
XP_012557346.1	GO:0006464
XP_012557347.1	GO:0006464
XP_012557479.1	GO:0004930	GO:0016021	GO:0007186
XP_012557651.1	GO:0006879	GO:0008199
XP_012557652.1	GO:0006879	GO:0008199
XP_012557653.1	GO:0006879	GO:0008199
XP_012557692.1	GO:0005515	GO:0007165
XP_012557699.1	GO:0005484	GO:0005794	GO:0006886	GO:0016021	GO:0016192	GO:0016020
XP_012557760.1	GO:0004930	GO:0007186	GO:0016021
XP_012557811.1	GO:0046983	GO:0071339	GO:0090575	GO:0003700	GO:0005634	GO:0006355
XP_012557812.1	GO:0003824	GO:0051536
XP_012557915.1	GO:0005247	GO:0016021	GO:0006821	GO:0016020	GO:0055085
XP_012557998.1	GO:0003676
XP_012558054.1	GO:0004222	GO:0006508	GO:0004888	GO:0007166	GO:0016021	GO:0004930	GO:0007186
XP_012558194.1	GO:0004888	GO:0007166	GO:0016021	GO:0004930	GO:0007186
XP_012558272.1	GO:0009058	GO:0030170
XP_012558315.1	GO:0016787
XP_012558319.1	GO:0004057	GO:0016598
XP_012558524.1	GO:0004803	GO:0006313
XP_012558618.1	GO:0005515
XP_012558696.1	GO:0003677	GO:0003700	GO:0006357	GO:0006355
XP_012558697.1	GO:0003677	GO:0003700	GO:0006357	GO:0006355
XP_012558698.1	GO:0004725	GO:0006470	GO:0016311	GO:0016791
XP_012558845.1	GO:0004930	GO:0007186	GO:0016021
XP_012558895.1	GO:0008272	GO:0015116	GO:0016021
XP_012558897.1	GO:0005634	GO:0005737	GO:0019284	GO:0019509	GO:0046523	GO:0044237	GO:0044249
XP_012558922.1	GO:0003924	GO:0005525	GO:0007165	GO:0016020
XP_012559199.1	GO:0016021	GO:0016787
XP_012559207.1	GO:0034722	GO:0008242	GO:0016787
XP_012559217.1	GO:0003676
XP_012559281.1	GO:0006486	GO:0008378	GO:0016020
XP_012559411.1	GO:0005515
XP_012559537.1	GO:0005262	GO:0016021	GO:0005216	GO:0006811	GO:0016020	GO:0055085	GO:0070588
XP_012559583.1	GO:0004222	GO:0007229	GO:0016021	GO:0006508
XP_012559694.1	GO:0006744	GO:0016709	GO:0031314	GO:0046872	GO:0055114
XP_012559842.1	GO:0004930	GO:0007186	GO:0016021
XP_012559930.1	GO:0005524
XP_012559958.1	GO:0004888	GO:0007166	GO:0016021	GO:0004930	GO:0007186
XP_012559991.1	GO:0004623	GO:0005509	GO:0016042	GO:0006644	GO:0050482
XP_012560004.1	GO:0005509	GO:0005515
XP_012560015.1	GO:0000723	GO:0003678	GO:0006281
XP_012560142.1	GO:0005515
XP_012560239.1	GO:0016021
XP_012560243.1	GO:0004672	GO:0005524	GO:0006468
XP_012560244.1	GO:0004672	GO:0005524	GO:0006468
XP_012560326.1	GO:0000723	GO:0003678	GO:0006281
XP_012560383.1	GO:0005576	GO:0006030	GO:0008061	GO:0030246
XP_012560395.1	GO:0004930	GO:0007186	GO:0016021
XP_012560449.1	GO:0005524	GO:0006464	GO:0008641	GO:0016021
XP_012560487.1	GO:0003677	GO:0005634	GO:0060964
XP_012560534.1	GO:0003723
XP_012560538.1	GO:0003746	GO:0006368	GO:0008023
XP_012560585.1	GO:0008270
XP_012560615.1	GO:0004672	GO:0005524	GO:0006468
XP_012560620.1	GO:0030246
XP_012560621.1	GO:0030246
XP_012560714.1	GO:0016301	GO:0046983
XP_012560810.1	GO:0005515
XP_012560903.1	GO:0046983
XP_012560931.1	GO:0004672	GO:0005524	GO:0006468	GO:0009190	GO:0016849	GO:0035556
XP_012561001.1	GO:0008324	GO:0016021	GO:0006812	GO:0055085
XP_012561012.1	GO:0004888	GO:0005216	GO:0016021	GO:0034220	GO:0005230	GO:0006811
XP_012561013.1	GO:0004888	GO:0005216	GO:0016021	GO:0034220	GO:0005230	GO:0006811
XP_012561105.1	GO:0005515	GO:0043087
XP_012561106.1	GO:0005515	GO:0043087
XP_012561244.1	GO:0000398	GO:0003723	GO:0046872	GO:0089701	GO:0003676
XP_012561285.1	GO:0005515
XP_012561355.1	GO:0016787
XP_012561432.1	GO:0016579	GO:0036459
XP_012561518.1	GO:0004930	GO:0007186	GO:0016021
XP_012561590.1	GO:0003677
XP_012561725.1	GO:0008324	GO:0016021	GO:0006812	GO:0055085
XP_012561741.1	GO:0005515	GO:0005856
XP_012561761.1	GO:0007155	GO:0007229	GO:0016021
XP_012561885.1	GO:0005216	GO:0006811	GO:0016020	GO:0055085	GO:0005245	GO:0005891	GO:0070588	GO:0005509
XP_012561886.1	GO:0005216	GO:0006811	GO:0016020	GO:0055085	GO:0005245	GO:0005891	GO:0070588	GO:0005509
XP_012561994.1	GO:0007094
XP_012562115.1	GO:0004568	GO:0006032	GO:0016998
XP_012562173.1	GO:0005741	GO:0006626
XP_012562261.1	GO:0016021
XP_012562270.1	GO:0004799	GO:0006231
XP_012562301.1	GO:0003723	GO:0005634
XP_012562543.1	GO:0003676
XP_012562631.1	GO:0016874	GO:0046872
XP_012562637.1	GO:0005515
XP_012562911.1	GO:0003676
XP_012562943.1	GO:0004983	GO:0008502	GO:0016021	GO:0004930	GO:0007186
XP_012563237.1	GO:0016429	GO:0031515	GO:0030488
XP_012563265.1	GO:0005216	GO:0006811	GO:0016020	GO:0055085	GO:0005249	GO:0006813	GO:0008076
XP_012563485.1	GO:0005515
XP_012563556.1	GO:0001732	GO:0003743	GO:0005852	GO:0016282	GO:0031369	GO:0033290	GO:0006413
XP_012563694.1	GO:0003676
XP_012563749.1	GO:0004930	GO:0007186	GO:0016021
XP_012563781.1	GO:0004930	GO:0007186	GO:0016021
XP_012563784.1	GO:0004672	GO:0005524	GO:0006468
XP_012563794.1	GO:0004930	GO:0007186	GO:0016021
XP_012563879.1	GO:0015074
XP_012564062.1	GO:0003676
XP_012564141.1	GO:0016021
XP_012564142.1	GO:0016021
XP_012564252.1	GO:0003989	GO:0005524	GO:0006633	GO:0046872
XP_012564451.1	GO:0008757
XP_012564643.1	GO:0005515	GO:0042981
XP_012564772.1	GO:0008270
XP_012564777.1	GO:0004672	GO:0005524	GO:0006468
XP_012564874.1	GO:0006486	GO:0008378	GO:0016020
XP_012564875.1	GO:0006486	GO:0008378	GO:0016020
XP_012565265.1	GO:0004888	GO:0007166	GO:0016021	GO:0005509
XP_012565460.1	GO:0005515
XP_012565703.1	GO:0004672	GO:0005524	GO:0006468
XP_012565710.1	GO:0006950
XP_012565924.1	GO:0005267
XP_012566021.1	GO:0004672	GO:0005524	GO:0006468
XP_012566026.1	GO:0004672	GO:0005524	GO:0006468
XP_012566029.1	GO:0004672	GO:0005524	GO:0006468
XP_012566094.1	GO:0005515
XP_012566404.1	GO:0005634	GO:0046982
XP_012566411.1	GO:0005634	GO:0046982
XP_012566864.1	GO:0005515	GO:0007165
XP_012566872.1	GO:0004129	GO:0005740
XP_012566873.1	GO:0016740
XP_012566923.1	GO:0007165
XP_012566952.1	GO:0004930	GO:0007186	GO:0016021
XP_012566953.1	GO:0004930	GO:0007186	GO:0016021
XP_012566954.1	GO:0004930	GO:0007186	GO:0016021
XP_012566955.1	GO:0004930	GO:0007186	GO:0016021
XP_012566967.1	GO:0004713	GO:0005524	GO:0004672	GO:0006468	GO:0005515
XP_012566990.1	GO:0003677	GO:0005634
XP_012566991.1	GO:0003677	GO:0005634
XP_012566992.1	GO:0003677	GO:0005634
XP_012567199.1	GO:0004672	GO:0005524	GO:0006468

## Sheet: Table_S5c
Table_S5c: Annotated protein list for genes nearest to intergenic regions with H3K27ac enriched after ALP treatment in cluster3
NP_001267732.1	GO:0004930	GO:0016021	GO:0016500	GO:0007186	GO:0005515
NP_001267756.1	GO:0004601	GO:0007015	GO:0051015
NP_001267759.1	GO:0004601	GO:0007015	GO:0051015
NP_001267768.1	GO:0003677	GO:0003700	GO:0005634	GO:0006357	GO:0006355
NP_001267810.1	GO:0007165	GO:0005515
NP_001267814.1	GO:0008233	GO:0005515
NP_001267826.1	GO:0003700	GO:0005634	GO:0046983	GO:0006355
NP_001267851.1	GO:0016021	GO:0005515
NP_001267856.1	GO:0016021	GO:0005515
NP_001267868.1	GO:0004070	GO:0004088	GO:0005524	GO:0006207	GO:0006541	GO:0016597	GO:0016812	GO:0046872	GO:0006520	GO:0016743	GO:0006807	GO:0016787
NP_001274280.1	GO:0019904
NP_001274289.1	GO:0003677	GO:0005634
NP_001274310.1	GO:0004322	GO:0005623	GO:0006826	GO:0006879	GO:0008199
NP_001274311.1	GO:0016021	GO:0042981
NP_001274313.1	GO:0005634	GO:0005737	GO:0006606	GO:0008565	GO:0061608	GO:0005515
NP_001274698.1	GO:0042981
NP_001274699.1	GO:0005886	GO:0005921	GO:0006811	GO:0016021
NP_001274702.1	GO:0004930	GO:0016021	GO:0007186
NP_001274705.1	GO:0003735	GO:0005840	GO:0006412
NP_001274706.1	GO:0004930	GO:0016021	GO:0007186
NP_001274723.1	GO:0016055	GO:0035556	GO:0005515
NP_001274726.1	GO:0000150	GO:0003677	GO:0005524	GO:0005634	GO:0006281	GO:0007131	GO:0008094	GO:0003690	GO:0003697	GO:0016887	GO:0006259
NP_001276831.1	GO:0008073
XP_002153782.2	GO:0003676
XP_002153789.1	GO:0043087	GO:0048193
XP_002153809.2	GO:0003735	GO:0005761	GO:0006412
XP_002153828.3	GO:0005085	GO:0007264	GO:0007165
XP_002153837.2	GO:0008270
XP_002153881.1	GO:0004129	GO:0005751	GO:0005743
XP_002153904.1	GO:0016021
XP_002153905.2	GO:0006812	GO:0015267	GO:0046930	GO:0046931	GO:0052331
XP_002153919.1	GO:0046983
XP_002153934.1	GO:0016020	GO:0022857	GO:0055085
XP_002153948.1	GO:0005102	GO:0005576	GO:0007275	GO:0016055
XP_002153955.3	GO:0005737	GO:0008180
XP_002153973.1	GO:0004674	GO:0005524	GO:0004672	GO:0006468	GO:0005515
XP_002154004.3	GO:0005515
XP_002154006.1	GO:0003676
XP_002154016.2	GO:0003677	GO:0003700	GO:0005634	GO:0006355
XP_002154017.2	GO:0005085	GO:0007264
XP_002154128.2	GO:0005515
XP_002154135.1	GO:0006464	GO:0015031
XP_002154143.1	GO:0042981
XP_002154165.1	GO:0005509
XP_002154174.2	GO:0003677	GO:0003700	GO:0005634	GO:0005667	GO:0046983	GO:0051726	GO:0006355
XP_002154183.2	GO:0035556
XP_002154194.3	GO:0004721	GO:0016787
XP_002154201.3	GO:0005216	GO:0006811	GO:0016020	GO:0055085	GO:0005249	GO:0006813	GO:0008076	GO:0051260
XP_002154208.1	GO:0000027	GO:0005730	GO:0005737	GO:0005622	GO:0042254
XP_002154257.2	GO:0016021	GO:0016020
XP_002154306.1	GO:0000387	GO:0003723	GO:0005681	GO:0005682	GO:0005685	GO:0005686	GO:0005687	GO:0019013	GO:0046540
XP_002154361.3	GO:0004672	GO:0005524	GO:0006468
XP_002154395.1	GO:0005381	GO:0016021	GO:0034755
XP_002154422.2	GO:0000786	GO:0003677	GO:0005634	GO:0046982
XP_002154428.1	GO:0000398	GO:0005681
XP_002154441.1	GO:0003700	GO:0003707	GO:0005634	GO:0008270	GO:0043565	GO:0003677	GO:0006355
XP_002154455.2	GO:0005840	GO:0042254	GO:0005622
XP_002154462.1	GO:0005524
XP_002154497.1	GO:0006368	GO:0016570	GO:0016593
XP_002154507.1	GO:0003712	GO:0006357	GO:0016592	GO:0001104
XP_002154515.2	GO:0005515
XP_002154529.2	GO:0005515
XP_002154535.2	GO:0008234	GO:0006508
XP_002154539.2	GO:0005576	GO:0006030	GO:0008061	GO:0005975	GO:0016810
XP_002154581.1	GO:0003676	GO:0008270
XP_002154590.2	GO:0005515
XP_002154610.2	GO:0001522	GO:0003723	GO:0006396	GO:0009982	GO:0019013
XP_002154615.2	GO:0006281	GO:0019104
XP_002154646.1	GO:0004342	GO:0005737	GO:0005975	GO:0006044
XP_002154650.1	GO:0016021	GO:0043231	GO:0051537
XP_002154656.3	GO:0016021	GO:0022857	GO:0055085
XP_002154696.1	GO:0005524
XP_002154727.3	GO:0003924	GO:0005525
XP_002154758.2	GO:0003924	GO:0005525
XP_002154762.1	GO:0003676
XP_002154773.2	GO:0005515
XP_002154776.3	GO:0046872
XP_002154794.2	GO:0000159	GO:0007165	GO:0019888
XP_002154795.2	GO:0004867
XP_002154797.1	GO:0005515
XP_002154803.2	GO:0046983
XP_002154805.1	GO:0003676	GO:0005515
XP_002154815.1	GO:0046983
XP_002154824.1	GO:0003824	GO:0008152
XP_002154825.1	GO:0016021
XP_002154886.1	GO:0003735	GO:0005840	GO:0006412	GO:0019843	GO:0003723
XP_002154940.2	GO:0004222	GO:0016021	GO:0071586	GO:0006508
XP_002154965.2	GO:0004345	GO:0006006	GO:0050661	GO:0055114
XP_002154971.2	GO:0004672	GO:0005524	GO:0006468
XP_002155012.2	GO:0003676
XP_002155033.1	GO:0005921
XP_002155074.2	GO:0004222	GO:0006508
XP_002155087.1	GO:0004721	GO:0005634	GO:0006397
XP_002155106.3	GO:0045454
XP_002155118.2	GO:0016021
XP_002155150.2	GO:0003676
XP_002155191.1	GO:0004298	GO:0005634	GO:0005737	GO:0005839	GO:0043161	GO:0004175	GO:0051603
XP_002155209.2	GO:0005509	GO:0005544
XP_002155237.2	GO:0006457	GO:0051082
XP_002155290.1	GO:0003676
XP_002155299.2	GO:0005525
XP_002155313.2	GO:0003951	GO:0004143	GO:0005524	GO:0007205	GO:0016021	GO:0035556	GO:0016301
XP_002155354.3	GO:0005515
XP_002155395.3	GO:0003723	GO:0003676
XP_002155439.3	GO:0003700	GO:0006355	GO:0044212
XP_002155450.1	GO:0005096	GO:0046872
XP_002155456.1	GO:0016021
XP_002155458.1	GO:0005506	GO:0016021	GO:0016705	GO:0031418	GO:0016491	GO:0055114
XP_002155469.1	GO:0051726
XP_002155485.3	GO:0016021	GO:0005515
XP_002155493.2	GO:0005515
XP_002155497.1	GO:0008138	GO:0006470	GO:0016311
XP_002155514.1	GO:0005198	GO:0051536	GO:0097428
XP_002155558.3	GO:0005623	GO:0017056	GO:0046872
XP_002155584.2	GO:0003743	GO:0005852	GO:0031369	GO:0003676
XP_002155592.2	GO:0003755
XP_002155609.1	GO:0004144	GO:0045017
XP_002155626.1	GO:0016021	GO:0055085
XP_002155627.2	GO:0003727	GO:0006417	GO:0003723
XP_002155651.2	GO:0003677	GO:0006281
XP_002155653.1	GO:0016021
XP_002155658.1	GO:0006744
XP_002155662.3	GO:0009058	GO:0030170
XP_002155688.1	GO:0005623	GO:0045454
XP_002155700.1	GO:0003924	GO:0005200	GO:0005525	GO:0005874	GO:0007017
XP_002155735.1	GO:0006784	GO:0016021	GO:0016627	GO:0055114
XP_002155748.1	GO:0003677	GO:0005634
XP_002155766.3	GO:0003676	GO:0004386	GO:0005524	GO:0005515
XP_002155786.3	GO:0005515
XP_002155792.1	GO:0005623	GO:0016021	GO:0016971	GO:0045454	GO:0016972	GO:0055114
XP_002155868.2	GO:0005623	GO:0006886	GO:0035091
XP_002155900.2	GO:0003755	GO:0006457	GO:0000413
XP_002155904.1	GO:0003677	GO:0005634	GO:0006355	GO:0007275
XP_002155934.1	GO:0009058	GO:0016779	GO:0003824
XP_002155943.3	GO:0016055
XP_002155960.2	GO:0004930	GO:0016021	GO:0016500	GO:0007186	GO:0005515
XP_002155989.2	GO:0008270	GO:0016874	GO:0005515	GO:0005622
XP_002155992.2	GO:0005515
XP_002156010.3	GO:0000398	GO:0003723	GO:0046872	GO:0089701	GO:0003676
XP_002156046.1	GO:0046872
XP_002156076.1	GO:0001682	GO:0003723	GO:0004526	GO:0030677	GO:0004540	GO:0006396
XP_002156095.1	GO:0008270
XP_002156125.2	GO:0005576	GO:0008191	GO:0005515
XP_002156200.2	GO:0000413	GO:0003755
XP_002156201.1	GO:0004170	GO:0046080
XP_002156219.1	GO:0000276	GO:0015078	GO:0015986
XP_002156225.1	GO:0016491
XP_002156242.1	GO:0004674	GO:0004713	GO:0005524	GO:0004672	GO:0006468
XP_002156246.2	GO:0006412	GO:0008168
XP_002156351.3	GO:0007165	GO:0008270	GO:0042981	GO:0005515
XP_002156360.3	GO:0003924	GO:0005525	GO:0007165	GO:0016020
XP_002156368.1	GO:0043486	GO:0046872
XP_002156371.2	GO:0000244	GO:0019013	GO:0046540
XP_002156372.1	GO:0004356	GO:0006542	GO:0006807
XP_002156389.2	GO:0005515
XP_002156456.2	GO:0005523	GO:0051694
XP_002156465.2	GO:0003743	GO:0003676	GO:0003723
XP_002156466.3	GO:0004713	GO:0005524	GO:0016021	GO:0004672	GO:0006468
XP_002156467.1	GO:0016021
XP_002156469.1	GO:0006486	GO:0008417	GO:0016020
XP_002156512.1	GO:0005634	GO:0006355	GO:0043565	GO:0003677
XP_002156578.1	GO:0046872
XP_002156581.2	GO:0003924	GO:0005525
XP_002156585.3	GO:0000079	GO:0019901
XP_002156593.1	GO:0016021	GO:0055085
XP_002156611.1	GO:0006614	GO:0008312	GO:0048500
XP_002156614.1	GO:0016021
XP_002156680.2	GO:0004867
XP_002156681.3	GO:0005789	GO:0016021
XP_002156698.1	GO:0005515
XP_002156725.3	GO:0006629
XP_002156747.1	GO:0003677	GO:0003700	GO:0005634	GO:0006355
XP_002156768.3	GO:0016021
XP_002156817.3	GO:0003924	GO:0005525
XP_002156843.2	GO:0004672	GO:0005524	GO:0006468
XP_002156849.1	GO:0046872	GO:0005515
XP_002156870.3	GO:0007165
XP_002156881.2	GO:0046983
XP_002156932.2	GO:0004930	GO:0007186	GO:0016021
XP_002156937.1	GO:0009055
XP_002156969.1	GO:0005634	GO:0006355	GO:0043565	GO:0003677
XP_002156989.1	GO:0016020
XP_002157044.2	GO:0005515	GO:0007165	GO:0035556
XP_002157059.1	GO:0005885	GO:0034314	GO:0005515
XP_002157079.2	GO:0005096	GO:0008285	GO:0016525	GO:0030948	GO:0038026	GO:0043065	GO:0043087
XP_002157088.1	GO:0005634	GO:0006355	GO:0043565	GO:0003677
XP_002157093.2	GO:0005216	GO:0006811	GO:0016020	GO:0055085	GO:0005515
XP_002157132.2	GO:0008093	GO:0070840
XP_002157134.2	GO:0004820	GO:0005524	GO:0005737	GO:0006426	GO:0000166	GO:0004812	GO:0006418
XP_002157139.1	GO:0005634
XP_002157142.2	GO:0004866
XP_002157143.1	GO:0003676	GO:0003899	GO:0006351
XP_002157145.1	GO:0004601	GO:0006979	GO:0020037	GO:0055114
XP_002157186.3	GO:0006364
XP_002157195.3	GO:0005515	GO:0005634	GO:0008270	GO:0018024	GO:0034968
XP_002157207.1	GO:0016491
XP_002157216.1	GO:0006729	GO:0008124
XP_002157228.2	GO:0046872	GO:0005515
XP_002157259.3	GO:0016020	GO:0016491	GO:0055114
XP_002157318.2	GO:0003867	GO:0009448	GO:0030170	GO:0008483
XP_002157326.3	GO:0016702	GO:0046872	GO:0055114
XP_002157327.2	GO:0003924	GO:0005525
XP_002157346.2	GO:0008641
XP_002157365.1	GO:0005747	GO:0006120
XP_002157393.1	GO:0004623	GO:0005576	GO:0006644	GO:0050482
XP_002157402.1	GO:0006511	GO:0046872
XP_002157405.1	GO:0004674	GO:0005524	GO:0004672	GO:0006468
XP_002157406.3	GO:0016021	GO:0055085
XP_002157413.1	GO:0005509
XP_002157451.2	GO:0016021	GO:0005515
XP_002157476.2	GO:0004674	GO:0005524	GO:0004672	GO:0006468
XP_002157540.1	GO:0005525	GO:0005622
XP_002157541.2	GO:0005524
XP_002157570.3	GO:0003924	GO:0005525
XP_002157581.2	GO:0000723	GO:0003678	GO:0006281
XP_002157600.1	GO:0003735	GO:0005840	GO:0006412	GO:0005622
XP_002157607.2	GO:0003677	GO:0003700	GO:0006355
XP_002157621.3	GO:0005975	GO:0016773
XP_002157625.3	GO:0004672	GO:0005524	GO:0006468
XP_002157644.3	GO:0008152	GO:0016787	GO:0016627	GO:0050660	GO:0055114
XP_002157647.3	GO:0003676
XP_002157650.2	GO:0006662	GO:0015035	GO:0045454
XP_002157661.1	GO:0000813	GO:0043328	GO:0032509
XP_002157675.1	GO:0006508	GO:0008234
XP_002157679.2	GO:0046872	GO:0003779	GO:0007010
XP_002157695.3	GO:0003676
XP_002157712.2	GO:0003676	GO:0008270	GO:0005515
XP_002157758.1	GO:0005515
XP_002157770.1	GO:0003824	GO:0006596
XP_002157808.2	GO:0005515
XP_002157871.1	GO:0005515
XP_002157885.2	GO:0004721	GO:0016787
XP_002157900.1	GO:0004797	GO:0005524	GO:0071897
XP_002157902.1	GO:0000398	GO:0005685	GO:0019013	GO:0030619	GO:0003676
XP_002157910.3	GO:0003697	GO:0003723	GO:0016070	GO:0043565
XP_002157911.3	GO:0004420	GO:0005789	GO:0008299	GO:0015936	GO:0016021	GO:0050661	GO:0055114	GO:0050662
XP_002157946.1	GO:0006950
XP_002157952.2	GO:0006470	GO:0008138	GO:0017017	GO:0016311	GO:0016791
XP_002157964.1	GO:0070273
XP_002157973.3	GO:0004674	GO:0005524	GO:0004672	GO:0006468
XP_002157974.2	GO:0005102	GO:0005576	GO:0007275	GO:0016055
XP_002158003.1	GO:0000139	GO:0006486	GO:0008378	GO:0016021	GO:0016020
XP_002158035.2	GO:0005515
XP_002158059.2	GO:0003993	GO:0046872	GO:0016787
XP_002158061.3	GO:0005515
XP_002158069.3	GO:0016021	GO:0043065	GO:0042981
XP_002158078.2	GO:0005634
XP_002158080.1	GO:0006807
XP_002158119.1	GO:0004725	GO:0017017	GO:0006470	GO:0008138	GO:0016311	GO:0016791
XP_002158127.1	GO:0003735	GO:0005840	GO:0006412
XP_002158132.1	GO:0000124	GO:0003713	GO:0005643	GO:0006406	GO:0045893
XP_002158136.1	GO:0005509
XP_002158175.2	GO:0016603
XP_002158192.2	GO:0007165
XP_002158209.2	GO:0005515
XP_002158231.1	GO:0000387	GO:0005685	GO:0019013
XP_002158299.2	GO:0004672	GO:0005524	GO:0006468
XP_002158308.2	GO:0004672	GO:0005524	GO:0006468
XP_002158344.2	GO:0000226	GO:0004674	GO:0005524	GO:0030010	GO:0004672	GO:0006468
XP_002158365.3	GO:0005515
XP_002158373.2	GO:0016226
XP_002158383.2	GO:0003676
XP_002158423.1	GO:0016740	GO:0005515
XP_002158445.1	GO:0005623	GO:0015035	GO:0045041
XP_002158449.3	GO:0008376	GO:0032580
XP_002158451.2	GO:0003676
XP_002158494.3	GO:0004672	GO:0005524	GO:0006468
XP_002158504.1	GO:0004601	GO:0006979	GO:0020037	GO:0055114
XP_002158543.2	GO:0016020	GO:0022857	GO:0055085
XP_002158547.1	GO:0006807
XP_002158573.2	GO:0004222	GO:0046872	GO:0006508
XP_002158574.3	GO:0016021
XP_002158578.3	GO:0005730	GO:0042273	GO:0005515
XP_002158586.3	GO:0016021	GO:0055114
XP_002158603.3	GO:0004672	GO:0005524	GO:0006468	GO:0004675	GO:0016020
XP_002158636.1	GO:0003700	GO:0005634	GO:0043565	GO:0003677	GO:0006355
XP_002158651.1	GO:0008270
XP_002158689.2	GO:0005737	GO:0006914	GO:0008234	GO:0015031
XP_002158700.2	GO:0005096	GO:0007165
XP_002158702.2	GO:0004672	GO:0005524	GO:0006468
XP_002158762.1	GO:0003735	GO:0005840	GO:0006412	GO:0005622
XP_002158802.2	GO:0005506	GO:0016226	GO:0051536
XP_002158815.1	GO:0000139	GO:0000242	GO:0001764	GO:0001891	GO:0001934	GO:0002093	GO:0002551	GO:0003382	GO:0003924	GO:0005525	GO:0005634	GO:0005737	GO:0005802	GO:0005829	GO:0005886	GO:0006897	GO:0006911	GO:0006935	GO:0006972	GO:0007010	GO:0007015	GO:0007155	GO:0007186	GO:0007264	GO:0007266	GO:0007411	GO:0008045	GO:0008283	GO:0008361	GO:0010591	GO:0010592	GO:0010762	GO:0010811	GO:0014041	GO:0016020	GO:0016358	GO:0016477	GO:0016601	GO:0017137	GO:0019897	GO:0019899	GO:0019901	GO:0021799	GO:0021831	GO:0021894	GO:0022604	GO:0030027	GO:0030031	GO:0030032
XP_002158849.2	GO:0016021	GO:0005515
XP_002158859.1	GO:0001558	GO:0005520	GO:0005576	GO:0004867
XP_002158869.1	GO:0004930	GO:0007186	GO:0016021
XP_002158871.1	GO:0005509
XP_002158884.2	GO:0005509
XP_002158891.1	GO:0005524	GO:0005737	GO:0006457	GO:0051082
XP_002158954.2	GO:0003896	GO:0046872	GO:0051539	GO:0006269
XP_002158955.3	GO:0005216	GO:0006811	GO:0016020	GO:0055085	GO:0005249	GO:0006813	GO:0008076	GO:0051260
XP_002158963.2	GO:0008270
XP_002158985.1	GO:0006950
XP_002158990.1	GO:0004707	GO:0005524	GO:0004672	GO:0006468
XP_002159039.2	GO:0004806	GO:0006629	GO:0052689
XP_002159058.1	GO:0005622	GO:0006888
XP_002159068.2	GO:0004252	GO:0006508
XP_002159086.2	GO:0016020
XP_002159100.2	GO:0016747
XP_002159153.2	GO:0004067	GO:0006520	GO:0005515
XP_002159164.1	GO:0045454
XP_002159174.3	GO:0005509
XP_002159184.2	GO:0004252	GO:0006508
XP_002159189.1	GO:0004672	GO:0005524	GO:0006468
XP_002159260.2	GO:0008270
XP_002159261.2	GO:0003730	GO:0045182	GO:0003676
XP_002159268.3	GO:0003676
XP_002159278.1	GO:0005515
XP_002159293.1	GO:0035556	GO:0005515
XP_002159317.1	GO:0016021
XP_002159342.1	GO:0003676	GO:0006364	GO:0008408
XP_002159349.2	GO:0016020	GO:0022857	GO:0071705
XP_002159393.2	GO:0004668	GO:0009446
XP_002159424.2	GO:0003684	GO:0003887	GO:0006281
XP_002159445.1	GO:0003735	GO:0005840	GO:0006412
XP_002159448.1	GO:0007017	GO:0030286
XP_002159451.3	GO:0004553
XP_002159473.1	GO:0004181	GO:0006508	GO:0008270
XP_002159523.2	GO:0004568	GO:0006032	GO:0016998
XP_002159552.2	GO:0016491	GO:0055114
XP_002159574.1	GO:0003997	GO:0005777	GO:0006635	GO:0016627	GO:0055114
XP_002159588.3	GO:0003712	GO:0006357	GO:0016592	GO:0001104
XP_002159593.1	GO:0003756	GO:0005783	GO:0016021	GO:0016671	GO:0055114
XP_002159633.3	GO:0006486	GO:0008378	GO:0016020
XP_002159652.3	GO:0004489	GO:0006555	GO:0035999	GO:0055114
XP_002159690.1	GO:0046373	GO:0046556
XP_002159764.2	GO:0003723	GO:0006417	GO:0008270
XP_002159773.1	GO:0016021
XP_002159810.3	GO:0000502
XP_002159905.2	GO:0015035
XP_002159954.2	GO:0005737	GO:0016812	GO:0019556	GO:0016787
XP_002159992.3	GO:0004888	GO:0005216	GO:0016021	GO:0034220	GO:0005230	GO:0006811
XP_002159994.1	GO:0003700	GO:0006355
XP_002160057.2	GO:0003746	GO:0005634	GO:0006351
XP_002160058.1	GO:0003677	GO:0005634
XP_002160068.1	GO:0004421	GO:0008299	GO:0016126
XP_002160076.1	GO:0000339	GO:0005634	GO:0005846	GO:0045292	GO:0003676
XP_002160092.2	GO:0004674	GO:0005524	GO:0046872
XP_002160096.3	GO:0016021	GO:0022857	GO:0016020	GO:0055085
XP_002160112.1	GO:0003779	GO:0005856	GO:0008092
XP_002160134.1	GO:0005515
XP_002160141.3	GO:0005856
XP_002160144.1	GO:0003700	GO:0006355
XP_002160165.2	GO:0003924	GO:0005525
XP_002160168.2	GO:0005634	GO:0046872
XP_002160169.1	GO:0003676	GO:0003677
XP_002160179.1	GO:0016491	GO:0055114
XP_002160190.1	GO:0005515
XP_002160204.3	GO:0005515
XP_002160219.2	GO:0003723	GO:0019013
XP_002160235.2	GO:0005634	GO:0006355	GO:0043565	GO:0003677
XP_002160236.1	GO:0005515	GO:0008191
XP_002160256.1	GO:0003779	GO:0005856	GO:0030036
XP_002160257.1	GO:0004356	GO:0005524	GO:0006542	GO:0006807
XP_002160295.1	GO:0004322	GO:0005623	GO:0006826	GO:0006879	GO:0008199
XP_002160297.2	GO:0004128	GO:0016021	GO:0016491	GO:0055114
XP_002160312.3	GO:0016740	GO:0017196	GO:0031417
XP_002160317.2	GO:0030514	GO:0045596
XP_002160324.3	GO:0004657	GO:0006562
XP_002160336.3	GO:0016787
XP_002160342.2	GO:0008083	GO:0016020
XP_002160376.2	GO:0005267
XP_002160380.3	GO:0016021
XP_002160394.1	GO:0046983
XP_002160411.1	GO:0005634	GO:0006338
XP_002160427.1	GO:0008903
XP_002160449.2	GO:0003677
XP_002160496.1	GO:0003924	GO:0005834	GO:0007186
XP_002160519.2	GO:0003700	GO:0006355
XP_002160522.3	GO:0003677	GO:0005634
XP_002160573.1	GO:0005856
XP_002160590.1	GO:0008146	GO:0016021
XP_002160591.2	GO:0016787
XP_002160594.2	GO:0005509
XP_002160621.1	GO:0001671	GO:0051087	GO:0051879	GO:0006950
XP_002160642.3	GO:0005506	GO:0016705	GO:0020037	GO:0055114
XP_002160663.3	GO:0003677	GO:0008270
XP_002160708.2	GO:0005544	GO:0006887	GO:0016021	GO:0016020
XP_002160711.1	GO:0005576
XP_002160725.1	GO:0005515
XP_002160750.2	GO:0005509
XP_002160769.2	GO:0071203
XP_002160807.1	GO:0004045
XP_002160816.1	GO:0005634	GO:0006355	GO:0043565	GO:0003677
XP_002160819.2	GO:0003824	GO:0006596
XP_002160823.3	GO:0016021	GO:0016746
XP_002160840.2	GO:0004497	GO:0005506	GO:0016705	GO:0020037	GO:0055114
XP_002160848.1	GO:0005634	GO:0006355	GO:0043565	GO:0003677
XP_002160855.1	GO:0004757	GO:0006729	GO:0055114
XP_002160858.1	GO:0016021
XP_002160865.1	GO:0000463	GO:0000466	GO:0005654	GO:0005730	GO:0030687	GO:0043021	GO:0005515
XP_002160881.1	GO:0004930	GO:0007186	GO:0016021
XP_002160883.1	GO:0016021
XP_002160893.2	GO:0003697
XP_002160900.2	GO:0006511	GO:0031461	GO:0031625
XP_002160924.3	GO:0016021
XP_002160955.1	GO:0005524	GO:0015991	GO:0033180	GO:0046034	GO:1902600
XP_002160979.1	GO:0004725	GO:0008138	GO:0006470	GO:0016311	GO:0016791
XP_002160998.3	GO:0016021	GO:0042765
XP_002161025.1	GO:0005524
XP_002161034.1	GO:0003953
XP_002161050.3	GO:0003676	GO:0004816	GO:0005524	GO:0006421	GO:0000166	GO:0004812	GO:0006418	GO:0005737
XP_002161056.1	GO:0005515	GO:0007165
XP_002161072.1	GO:0005085
XP_002161130.2	GO:0046872
XP_002161139.2	GO:0003755	GO:0006457	GO:0000413
XP_002161160.1	GO:0004842	GO:0016874
XP_002161165.2	GO:0004553	GO:0005975	GO:0016021
XP_002161180.1	GO:0003735	GO:0005840	GO:0006412	GO:0005622
XP_002161209.1	GO:0004332	GO:0006096
XP_002161229.1	GO:0016021	GO:0019706
XP_002161248.2	GO:0005515
XP_002161265.2	GO:0004930	GO:0007186	GO:0016021
XP_002161268.1	GO:0005524	GO:0016307	GO:0046488
XP_002161289.2	GO:0005515
XP_002161305.3	GO:0003676
XP_002161314.2	GO:0016740
XP_002161356.1	GO:0004252	GO:0006508	GO:0016020
XP_002161360.2	GO:0005515
XP_002161366.2	GO:0004190	GO:0016021	GO:0006508
XP_002161376.2	GO:0003743	GO:0005634	GO:0006367	GO:0046982
XP_002161378.1	GO:0003677	GO:0005634
XP_002161380.3	GO:0016021	GO:0055085
XP_002161387.2	GO:0005328	GO:0016021	GO:0006836
XP_002161447.2	GO:0004559	GO:0006013
XP_002161448.1	GO:0003723	GO:0003735	GO:0005840	GO:0006412
XP_002161456.1	GO:0019781	GO:0045116	GO:0008641
XP_002161472.2	GO:0005515
XP_002161479.1	GO:0046983	GO:0005515
XP_002161486.2	GO:0003676
XP_002161509.1	GO:0003723	GO:0003735	GO:0005840	GO:0006412
XP_002161511.2	GO:0016021
XP_002161530.1	GO:0005515
XP_002161567.1	GO:0008083	GO:0016020
XP_002161581.1	GO:0003677	GO:0005634
XP_002161590.2	GO:0005634	GO:0006334
XP_002161622.1	GO:0003676
XP_002161663.1	GO:0005525	GO:0005622
XP_002161704.3	GO:0003676
XP_002161739.3	GO:0005515
XP_002161747.1	GO:0005840
XP_002161766.1	GO:0004222	GO:0006508
XP_002161790.1	GO:0020037
XP_002161801.1	GO:0005840
XP_002161810.1	GO:0004252	GO:0006508
XP_002161827.2	GO:0005525	GO:0051301	GO:0007049
XP_002161828.1	GO:0008424	GO:0016021	GO:0032580	GO:0033578	GO:0005515
XP_002161850.1	GO:0003723	GO:0006417	GO:0008270
XP_002161894.2	GO:0004672	GO:0005524	GO:0006468	GO:0035556
XP_002161904.3	GO:0016021
XP_002161925.1	GO:0000398	GO:0003676	GO:0005681	GO:0008270
XP_002161928.1	GO:0003677
XP_002161962.3	GO:0005201	GO:0005581
XP_002162000.1	GO:0005623	GO:0009055	GO:0015035	GO:0045454
XP_002162002.3	GO:0003723
XP_002162024.1	GO:0098599
XP_002162040.1	GO:0000178	GO:0003723	GO:0006396
XP_002162056.1	GO:0051260
XP_002162059.2	GO:0005885	GO:0034314	GO:0015629	GO:0030833
XP_002162106.2	GO:0005515
XP_002162118.2	GO:0003677	GO:0004672	GO:0005524	GO:0006468
XP_002162138.2	GO:0000287	GO:0004709	GO:0005524	GO:0004672	GO:0006468
XP_002162174.3	GO:0000049	GO:0002098	GO:0034227
XP_002162176.1	GO:0005515
XP_002162190.1	GO:0004252	GO:0006508
XP_002162195.3	GO:0016301	GO:0032958
XP_002162226.3	GO:0004970	GO:0016020	GO:0005249	GO:0006813	GO:0008076
XP_002162229.2	GO:0003677	GO:0003700	GO:0006357	GO:0006355
XP_002162237.2	GO:0003924	GO:0005525
XP_002162242.1	GO:0003995	GO:0050660	GO:0016627	GO:0055114
XP_002162246.1	GO:0003774	GO:0005737	GO:0005874	GO:0007017	GO:0030286
XP_002162270.2	GO:0016042	GO:0016787	GO:0006629
XP_002162271.2	GO:0003676	GO:0005515
XP_002162291.1	GO:0005515
XP_002162295.1	GO:0005548	GO:0005622	GO:0015914
XP_002162308.1	GO:0003746	GO:0004674	GO:0005524	GO:0006468
XP_002162378.2	GO:0004563	GO:0005975	GO:0004553
XP_002162429.2	GO:0003676
XP_002162482.2	GO:0008270
XP_002162582.3	GO:0005267	GO:0016021	GO:0016020	GO:0071805
XP_002162593.1	GO:0004792
XP_002162611.1	GO:0016020	GO:0016757
XP_002162612.1	GO:0035091
XP_002162619.1	GO:0046872	GO:0005515
XP_002162723.2	GO:0003723	GO:0006396
XP_002162729.1	GO:0003677	GO:0003700	GO:0005634	GO:0006355	GO:0005515
XP_002162771.1	GO:0003676	GO:0003723
XP_002162778.1	GO:0003723
XP_002162791.3	GO:0015631	GO:0030992	GO:0031514	GO:0042073	GO:0060271
XP_002162808.3	GO:0003676
XP_002162828.1	GO:0003743	GO:0006413	GO:0005515
XP_002162846.2	GO:0004013	GO:0006730
XP_002162878.1	GO:0016021	GO:0016020
XP_002162887.1	GO:0005525	GO:0005622
XP_002162903.1	GO:0003677
XP_002162910.3	GO:0016020	GO:0030001	GO:0046873	GO:0055085
XP_002162975.1	GO:0005102	GO:0005576	GO:0007275	GO:0016055
XP_002163014.1	GO:0004930	GO:0005886	GO:0016021	GO:0007186
XP_002163027.1	GO:0004867	GO:0005576	GO:0007596	GO:0008201
XP_002163040.3	GO:0004672	GO:0005524	GO:0006468
XP_002163051.2	GO:0004611	GO:0006094
XP_002163087.2	GO:0000050	GO:0004053	GO:0006525	GO:0046872
XP_002163100.1	GO:0005102	GO:0005576	GO:0007275	GO:0016055
XP_002163108.2	GO:0003676	GO:0004386	GO:0005524
XP_002163146.3	GO:0032502	GO:0005515
XP_002163209.2	GO:0004930	GO:0007186	GO:0016021
XP_002163238.3	GO:0005576	GO:0006030	GO:0008061
XP_002163241.3	GO:0004888	GO:0007166	GO:0016021	GO:0004930	GO:0007186	GO:0016020	GO:0005509	GO:0007156
XP_002163269.2	GO:0005856	GO:0016874
XP_002163274.3	GO:0008233
XP_002163300.2	GO:0003723	GO:1904247	GO:0003676
XP_002163302.1	GO:0000387	GO:0005634	GO:0019013
XP_002163322.2	GO:0004553	GO:0005975	GO:0008061
XP_002163358.2	GO:0004930	GO:0007186	GO:0016021
XP_002163380.1	GO:0003924	GO:0005525
XP_002163407.1	GO:0003677
XP_002163501.1	GO:0004197	GO:0006508	GO:0008234
XP_002163508.1	GO:0004930	GO:0016021	GO:0007186
XP_002163562.2	GO:0003676	GO:0005515
XP_002163572.3	GO:0016021
XP_002163582.2	GO:0003743	GO:0005737	GO:0003723	GO:0006413
XP_002163583.1	GO:0005737	GO:0006629	GO:0016021	GO:0016627
XP_002163603.2	GO:0016021	GO:0042254
XP_002163611.1	GO:0003924	GO:0005525	GO:0007186	GO:0031683	GO:0019001
XP_002163663.3	GO:0008376	GO:0032580
XP_002163682.2	GO:0016021
XP_002163720.2	GO:0004672	GO:0005524	GO:0006468
XP_002163738.2	GO:0016021	GO:0016787
XP_002163748.2	GO:0003723	GO:0003676
XP_002163749.3	GO:0003676
XP_002163750.3	GO:0003723	GO:0003676
XP_002163776.1	GO:0003743	GO:0006413
XP_002163779.3	GO:0015991	GO:0033180	GO:0046933	GO:0046961
XP_002163790.2	GO:0006886	GO:0008536
XP_002163796.1	GO:0001733	GO:0005794	GO:0009247	GO:0016021
XP_002163824.1	GO:0016021
XP_002163853.2	GO:0016021
XP_002163856.1	GO:0005634	GO:0016874	GO:0046872	GO:0005515
XP_002163911.2	GO:0046983
XP_002163963.1	GO:0004930	GO:0007186	GO:0016021
XP_002163967.2	GO:0006751	GO:0016021	GO:0036374
XP_002164038.1	GO:0003723	GO:0003676
XP_002164071.1	GO:0003735	GO:0005840	GO:0006412	GO:0005622
XP_002164077.2	GO:0005789	GO:0016021
XP_002164110.2	GO:0003700	GO:0006355	GO:0043565
XP_002164157.2	GO:0008654	GO:0016020	GO:0016780
XP_002164164.2	GO:0003700	GO:0005667	GO:0006355
XP_002164166.3	GO:0003824
XP_002164178.1	GO:0003924	GO:0005200	GO:0005525	GO:0005874	GO:0007017
XP_002164179.2	GO:0005515
XP_002164197.2	GO:0003700	GO:0006355
XP_002164217.2	GO:0007016	GO:0016010
XP_002164246.1	GO:0003924	GO:0005525	GO:0007165	GO:0016020
XP_002164250.2	GO:0005634	GO:0006886	GO:0008536
XP_002164264.2	GO:0003700	GO:0005622	GO:0005667	GO:0006355	GO:0007179
XP_002164280.2	GO:0004222	GO:0006508
XP_002164293.2	GO:0003723	GO:0004386	GO:0005524	GO:0003676
XP_002164301.2	GO:0004252	GO:0006508
XP_002164304.1	GO:0045454
XP_002164330.3	GO:0007034
XP_002164350.1	GO:0006879	GO:0008199
XP_002164390.1	GO:0004014	GO:0006557	GO:0006597	GO:0008295
XP_002164415.1	GO:0008152	GO:0016491	GO:0055114
XP_002164432.3	GO:0005524
XP_002164449.2	GO:0006879	GO:0008199
XP_002164454.2	GO:0003676
XP_002164463.2	GO:0004930	GO:0007186	GO:0016021
XP_002164476.2	GO:0005680	GO:0030071	GO:0031145
XP_002164495.1	GO:0003735	GO:0005840	GO:0006412	GO:0005622
XP_002164496.3	GO:0004573	GO:0009311	GO:0016021
XP_002164528.2	GO:0016021	GO:0016491
XP_002164557.2	GO:0004222	GO:0006508	GO:0008270	GO:0031012
XP_002164562.2	GO:0007154	GO:0016020
XP_002164574.2	GO:0005634	GO:0032041
XP_002164594.2	GO:0004222	GO:0006508	GO:0008270	GO:0031012
XP_002164611.2	GO:0001558	GO:0005520	GO:0005576
XP_002164616.1	GO:0004499	GO:0050660	GO:0050661	GO:0055114
XP_002164646.2	GO:0005524	GO:0046872
XP_002164666.1	GO:0008152	GO:0016491	GO:0055114
XP_002164667.1	GO:0007165	GO:0005515
XP_002164671.2	GO:0005524	GO:0046872
XP_002164702.1	GO:0004788	GO:0005524	GO:0006772	GO:0009229	GO:0016301	GO:0030975
XP_002164712.2	GO:0016740
XP_002164714.2	GO:0003676	GO:0004386	GO:0005524
XP_002164730.1	GO:0004843	GO:0006511	GO:0016579	GO:0005622
XP_002164769.1	GO:0003723	GO:0033897
XP_002164771.1	GO:0009235
XP_002164786.2	GO:0005759	GO:0018293
XP_002164800.1	GO:0004222	GO:0006508
XP_002164808.3	GO:0003723	GO:0006397	GO:0003676
XP_002164829.1	GO:0003676	GO:0004386	GO:0005524
XP_002164838.1	GO:0003677	GO:0005634	GO:0006260	GO:0006275	GO:0030337
XP_002164841.1	GO:0000287	GO:0005524	GO:0032957	GO:0047325	GO:0052725	GO:0052726	GO:0005622
XP_002164845.2	GO:0016021	GO:0016772
XP_002164848.2	GO:0004697	GO:0005524	GO:0035556	GO:0046872	GO:0004672	GO:0006468
XP_002164851.2	GO:0005634	GO:0018024	GO:0046872	GO:0005515
XP_002164852.1	GO:0016021
XP_002164853.1	GO:0003676	GO:0004386	GO:0005524
XP_002164865.1	GO:0000287	GO:0005524	GO:0032957	GO:0047325	GO:0052725	GO:0052726	GO:0005622
XP_002164912.3	GO:0003677	GO:0003700	GO:0005634	GO:0006355
XP_002164914.1	GO:0000287	GO:0005524	GO:0032957	GO:0047325	GO:0052725	GO:0052726	GO:0005622
XP_002164939.2	GO:0004829	GO:0005524	GO:0005737	GO:0006435	GO:0000166	GO:0004812	GO:0006418	GO:0043039
XP_002164947.1	GO:0055114
XP_002164954.1	GO:0003735	GO:0006412	GO:0015934
XP_002164955.2	GO:0005506	GO:0016705	GO:0020037	GO:0055114
XP_002164973.2	GO:0005524	GO:0005737	GO:0008233	GO:0030163	GO:0036402	GO:0016787
XP_002164975.1	GO:0003924	GO:0005525	GO:0007264	GO:0005515	GO:0005622
XP_002164986.2	GO:0005634	GO:0006355	GO:0043565	GO:0003677
XP_002164987.1	GO:0016020
XP_002165028.1	GO:0005524	GO:0006457	GO:0051082	GO:0006950
XP_002165049.2	GO:0005515
XP_002165083.3	GO:0004657	GO:0005509	GO:0006562
XP_002165143.1	GO:0016021	GO:0043065	GO:0042981
XP_002165178.1	GO:0005509
XP_002165182.2	GO:0000801	GO:0007130
XP_002165225.1	GO:0016021
XP_002165233.3	GO:0000124
XP_002165237.1	GO:0005509
XP_002165241.2	GO:0000166	GO:0009190	GO:0016021	GO:0016849	GO:0035556
XP_002165252.2	GO:0005623	GO:0006662	GO:0015035	GO:0045454
XP_002165253.1	GO:0006511	GO:0008540
XP_002165260.2	GO:0016021
XP_002165283.2	GO:0004672	GO:0005524	GO:0006468
XP_002165299.3	GO:0003676
XP_002165348.1	GO:0016021
XP_002165355.1	GO:0016021	GO:0022857	GO:0016020	GO:0055085
XP_002165403.2	GO:0003746	GO:0005634	GO:0006351	GO:0006355	GO:0008270	GO:0003676
XP_002165451.2	GO:0008270	GO:0016874	GO:0061630
XP_002165460.1	GO:0008168
XP_002165471.2	GO:0003735	GO:0005840	GO:0006412
XP_002165480.2	GO:0016791
XP_002165494.1	GO:0005515	GO:0008191
XP_002165496.2	GO:0008083
XP_002165515.1	GO:0005576	GO:0008083
XP_002165516.1	GO:0005524	GO:0016740
XP_002165539.1	GO:0016787	GO:0008152
XP_002165574.2	GO:0003743	GO:0003746	GO:0006452	GO:0043022	GO:0045901	GO:0045905	GO:0003723
XP_002165604.2	GO:0005634	GO:0006355	GO:0043565	GO:0003677
XP_002165650.1	GO:0016021
XP_002165708.2	GO:0005524	GO:0016925	GO:0019948	GO:0046872	GO:0008641
XP_002165747.1	GO:0005774	GO:0015078	GO:0015991	GO:0016021	GO:0033179	GO:0033177
XP_002165751.1	GO:0003677
XP_002165765.1	GO:0004521
XP_002165766.2	GO:0042981
XP_002165772.2	GO:0006486	GO:0008375
XP_002165815.2	GO:0003677	GO:0003700	GO:0005634	GO:0005667	GO:0046983	GO:0006355
XP_002165821.2	GO:0003865	GO:0008202	GO:0016021	GO:0005737	GO:0006629	GO:0016627
XP_002165864.3	GO:0016301	GO:0005515
XP_002165874.2	GO:0046373	GO:0046556
XP_002165878.2	GO:0003824	GO:0008152
XP_002165880.2	GO:0004747	GO:0006014	GO:0016301
XP_002165881.1	GO:0003676
XP_002165887.2	GO:0006508	GO:0008237	GO:0008241	GO:0016020
XP_002165900.3	GO:0035091	GO:0005515
XP_002165927.1	GO:0004865	GO:0032515
XP_002165937.2	GO:0005634	GO:0016422
XP_002165962.2	GO:0004571	GO:0005509	GO:0008152	GO:0016021	GO:0016020
XP_002165987.1	GO:0005216	GO:0006811	GO:0016020	GO:0055085	GO:0005249	GO:0006813	GO:0008076	GO:0051260
XP_002166012.3	GO:0001558	GO:0005520	GO:0005576	GO:0004867
XP_002166168.2	GO:0004190	GO:0016021	GO:0006508
XP_002166171.3	GO:0016831	GO:0019752	GO:0030170
XP_002166177.1	GO:0003723	GO:0016428	GO:0008168
XP_002166193.3	GO:0016021
XP_002166223.2	GO:0003723	GO:0004000	GO:0006396
XP_002166269.1	GO:0005337	GO:0016021
XP_002166271.2	GO:0004674	GO:0005524	GO:0004672	GO:0006468
XP_002166362.2	GO:0008180
XP_002166443.3	GO:0003676	GO:0004386	GO:0005524
XP_002166448.1	GO:0015232	GO:0015886
XP_002166452.3	GO:0003723	GO:0005515
XP_002166515.2	GO:0003824
XP_002166556.1	GO:0007049	GO:0016538
XP_002166558.2	GO:0005634	GO:0006355
XP_002166582.2	GO:0000164	GO:0004722	GO:0046872	GO:0072357	GO:0016787
XP_002166590.1	GO:0003676
XP_002166600.2	GO:0016021
XP_002166641.3	GO:0016021	GO:0055085
XP_002166665.1	GO:0004222	GO:0006508
XP_002166692.2	GO:0003777	GO:0005524	GO:0005874	GO:0007018	GO:0008017
XP_002166703.1	GO:0005515
XP_002166704.3	GO:0008083
XP_002166708.2	GO:0016301	GO:0032958
XP_002166715.2	GO:0016874	GO:0046872
XP_002166722.2	GO:0004842
XP_002166736.1	GO:0003735	GO:0005840	GO:0006412
XP_002166749.1	GO:0005634	GO:0006355	GO:0043565	GO:0003677
XP_002166752.2	GO:0004222	GO:0006508
XP_002166757.2	GO:0005247	GO:0006821	GO:0016020	GO:0055085
XP_002166775.2	GO:0003953
XP_002166804.1	GO:0016021
XP_002166824.1	GO:0003777	GO:0005524	GO:0007018	GO:0008017
XP_002166862.1	GO:0005789	GO:0016021
XP_002166874.2	GO:0005509	GO:0016020
XP_002166921.1	GO:0005525
XP_002166922.3	GO:0003729	GO:0007281	GO:0003676
XP_002166935.1	GO:0003700	GO:0006355	GO:0043565
XP_002166979.1	GO:0008168
XP_002167015.2	GO:0016021
XP_002167019.2	GO:0003924	GO:0005525
XP_002167027.3	GO:0005794	GO:0007165	GO:0016301
XP_002167033.3	GO:0004553	GO:0005975
XP_002167034.2	GO:0004096	GO:0005506	GO:0016702	GO:0020037	GO:0055114	GO:0005515	GO:0046872
XP_002167038.1	GO:0016021
XP_002167054.3	GO:0016714	GO:0055114
XP_002167076.1	GO:0004126	GO:0008270	GO:0009972
XP_002167139.2	GO:0016021	GO:0005515
XP_002167147.2	GO:0005890	GO:0006813	GO:0006814
XP_002167150.2	GO:0003723	GO:0003735	GO:0006412	GO:0015935
XP_002167159.1	GO:0003700	GO:0006357	GO:0006355
XP_002167163.3	GO:0003700	GO:0006357
XP_002167181.1	GO:0003735	GO:0005840	GO:0006412	GO:0005622
XP_002167247.1	GO:0015986	GO:0045261	GO:0046933
XP_002167249.2	GO:0000339	GO:0005846	GO:0045292	GO:0051028	GO:0003723	GO:0005515
XP_002167262.3	GO:0004888	GO:0007166	GO:0016021	GO:0004930	GO:0007186
XP_002167263.2	GO:0046983
XP_002167264.2	GO:0016702	GO:0046872	GO:0055114
XP_002167275.2	GO:0005515
XP_002167360.1	GO:0046872
XP_002167367.2	GO:0003924	GO:0005525
XP_002167376.1	GO:0015986	GO:0046933
XP_002167419.1	GO:0004647	GO:0006564
XP_002167435.1	GO:0000956
XP_002167443.2	GO:0004672	GO:0005524	GO:0006468	GO:0004674
XP_002167484.2	GO:0004343	GO:0006048
XP_002167486.3	GO:0005515
XP_002167506.3	GO:0030170	GO:0031071	GO:0044571
XP_002167534.3	GO:0016021	GO:0016651	GO:0048038	GO:0051287	GO:0055114
XP_002167561.1	GO:0005741	GO:0008308	GO:0098656	GO:0055085
XP_002167671.1	GO:0001732	GO:0003743	GO:0005852	GO:0016282	GO:0033290	GO:0005515
XP_002167689.2	GO:0004615	GO:0005737	GO:0009298
XP_002167690.2	GO:0005515
XP_002167749.1	GO:0005515
XP_002167766.1	GO:0046872
XP_002167773.1	GO:0016021	GO:0046983	GO:0061588
XP_002167824.2	GO:0046373	GO:0046556
XP_002167890.2	GO:0000070	GO:1902412
XP_002167946.3	GO:0008519	GO:0016021	GO:0015696	GO:0016020
XP_002167948.1	GO:0000166	GO:0005737	GO:0009117	GO:0009143	GO:0035529	GO:0046872	GO:0047429
XP_002167965.1	GO:0006950
XP_002167980.1	GO:0016020	GO:0016798
XP_002167989.1	GO:0005267	GO:0016021
XP_002167993.3	GO:0005216	GO:0006811	GO:0016020	GO:0055085	GO:0005249	GO:0006813	GO:0008076	GO:0051260
XP_002168017.2	GO:0003676
XP_002168032.1	GO:0006812	GO:0008324	GO:0016021	GO:0055085
XP_002168034.1	GO:0005509
XP_002168102.3	GO:0004222	GO:0006508
XP_002168124.1	GO:0005515
XP_002168172.2	GO:0005515	GO:0005737
XP_002168360.2	GO:0004601	GO:0006979	GO:0020037	GO:0055114
XP_002168361.3	GO:0004674	GO:0005524	GO:0004672	GO:0006468
XP_002168415.2	GO:0016021	GO:0030246
XP_002168449.1	GO:0004672	GO:0005524	GO:0006468
XP_002168455.3	GO:0016787
XP_002168557.2	GO:0008168	GO:0030488	GO:0031515
XP_002168568.2	GO:0030314
XP_002168591.2	GO:0000723	GO:0003678	GO:0006281
XP_002168648.2	GO:0005261	GO:0015672	GO:0016021	GO:0016020
XP_002168661.1	GO:0006950
XP_002168676.1	GO:0006807
XP_002168723.1	GO:0006814
XP_002168781.3	GO:0005216	GO:0006811	GO:0016020	GO:0055085	GO:0005515
XP_002168799.3	GO:0006890	GO:0016021
XP_002168877.1	GO:0006629	GO:0008081
XP_002168960.3	GO:0004817	GO:0005524	GO:0006423
XP_002168975.1	GO:0016021
XP_002169045.2	GO:0005509
XP_002169065.3	GO:0046872
XP_002169080.1	GO:0004222	GO:0006508
XP_002169219.2	GO:0003684	GO:0005634	GO:0006289	GO:0043161	GO:0005515
XP_002169252.2	GO:0016021
XP_002169271.2	GO:0005089	GO:0035023
XP_002169317.2	GO:0005507	GO:0016491	GO:0055114
XP_002169335.2	GO:0005102	GO:0005576	GO:0007275	GO:0016055
XP_002169359.2	GO:0005102	GO:0005576	GO:0007275	GO:0016055
XP_002169421.3	GO:0016787
XP_002169469.2	GO:0016021	GO:0051301	GO:0005515
XP_002169530.2	GO:0006486	GO:0008375	GO:0016021
XP_002169567.2	GO:0008272	GO:0015116	GO:0016021
XP_002169568.2	GO:0006355
XP_002169633.2	GO:0016020
XP_002169650.2	GO:0005515
XP_002169668.3	GO:0005515
XP_002169678.3	GO:0004672	GO:0005524	GO:0006468	GO:0005515
XP_002169753.3	GO:0006801	GO:0030001	GO:0046872
XP_002169783.2	GO:0008152	GO:0008410
XP_002169839.2	GO:0005634
XP_002169866.2	GO:0004197	GO:0006508	GO:0008234
XP_002169884.2	GO:0001733	GO:0005794	GO:0009247	GO:0016021
XP_002169890.2	GO:0004360	GO:0097367	GO:1901137	GO:1901135
XP_002169917.2	GO:0009058	GO:0016779
XP_002169920.3	GO:0004181	GO:0006508	GO:0008270
XP_002169972.1	GO:0008236	GO:0006508
XP_002170074.2	GO:0005524	GO:0007269	GO:0008021
XP_002170242.3	GO:0003676
XP_002170328.3	GO:0003700	GO:0005634	GO:0006355	GO:0046983
XP_002170330.3	GO:0016021	GO:0022857	GO:0016020	GO:0055085
XP_002170398.2	GO:0016787
XP_002170472.2	GO:0016020	GO:0022857	GO:0055085
XP_002170498.2	GO:0030576	GO:0032183	GO:0070140
XP_002170543.2	GO:0005216	GO:0006811	GO:0016020	GO:0055085	GO:0005249	GO:0006813	GO:0008076	GO:0051260
XP_002170550.2	GO:0004930	GO:0016021	GO:0007186
XP_002170609.3	GO:0005515
XP_002170648.3	GO:0016491	GO:0055114
XP_002170698.2	GO:0004703	GO:0005524	GO:0007165	GO:0004672	GO:0006468	GO:0004674
XP_002170752.1	GO:0016021
XP_002170830.2	GO:0000166	GO:0004422	GO:0005737	GO:0006166	GO:0032264	GO:0046872	GO:0052657	GO:0009116
XP_002170901.1	GO:0004170	GO:0046080
XP_002170964.2	GO:0008168
XP_002171230.2	GO:0007275	GO:0016055	GO:0005515
XP_004205444.1	GO:0003676
XP_004205460.2	GO:0003700	GO:0005634	GO:0043565	GO:0003677	GO:0006355
XP_004205478.1	GO:0005515
XP_004205480.1	GO:0003677
XP_004205522.1	GO:0003746	GO:0003924	GO:0005525	GO:0005737	GO:0006414
XP_004205543.1	GO:0005515
XP_004205559.1	GO:0006915	GO:0005622
XP_004205590.1	GO:0003677
XP_004205685.1	GO:0005216	GO:0006811	GO:0016020	GO:0055085	GO:0005249	GO:0006813	GO:0008076	GO:0051260
XP_004205705.1	GO:0003676
XP_004205780.1	GO:0046983
XP_004205783.1	GO:0046983
XP_004205790.1	GO:0046983
XP_004205888.1	GO:0019904
XP_004205890.1	GO:0003755
XP_004205891.1	GO:0046983
XP_004205996.1	GO:0003677	GO:0006355
XP_004206006.1	GO:0004252	GO:0006508
XP_004206066.1	GO:0003779
XP_004206067.1	GO:0005515
XP_004206079.1	GO:0004930	GO:0007186	GO:0016021
XP_004206080.1	GO:0004930	GO:0007186	GO:0016021
XP_004206099.1	GO:0003774	GO:0005524	GO:0016459	GO:0051015
XP_004206107.1	GO:0005737	GO:0009968
XP_004206108.1	GO:0005509
XP_004206137.1	GO:0004930	GO:0007186	GO:0016021
XP_004206141.2	GO:0003676
XP_004206145.1	GO:0003735	GO:0006412	GO:0015935	GO:0005622	GO:0005840
XP_004206179.1	GO:0008168	GO:0008171
XP_004206228.1	GO:0003676
XP_004206245.1	GO:0005509
XP_004206260.1	GO:0004930	GO:0007186	GO:0016021
XP_004206303.2	GO:0003677	GO:0006313	GO:0015074
XP_004206304.2	GO:0003676
XP_004206312.2	GO:0046983
XP_004206328.1	GO:0004579	GO:0006486	GO:0008250	GO:0016021
XP_004206336.1	GO:0003924	GO:0005525
XP_004206349.1	GO:0015031	GO:0035091
XP_004206356.2	GO:0016021	GO:0055085
XP_004206359.2	GO:0009190	GO:0016849	GO:0035556
XP_004206362.2	GO:0046983
XP_004206438.2	GO:0004177	GO:0030145
XP_004206448.1	GO:0008236	GO:0006508
XP_004206492.1	GO:0005634
XP_004206516.1	GO:0003700	GO:0005634	GO:0006355
XP_004206522.2	GO:0005515	GO:0007165
XP_004206528.1	GO:0003735	GO:0005840	GO:0006412	GO:0008097	GO:0005622
XP_004206538.1	GO:0005515
XP_004206548.1	GO:0003924	GO:0005525
XP_004206550.2	GO:0003677	GO:0046983
XP_004206552.1	GO:0000413	GO:0003755
XP_004206557.2	GO:0005515
XP_004206587.1	GO:0004356	GO:0005524	GO:0006542	GO:0006807
XP_004206606.1	GO:0003676
XP_004206621.1	GO:0004930	GO:0016021	GO:0007186
XP_004206630.1	GO:0008146
XP_004206647.1	GO:0003677	GO:0006313	GO:0015074	GO:0006355
XP_004206649.1	GO:0007049	GO:0016538
XP_004206738.1	GO:0003677
XP_004206740.2	GO:0016787
XP_004206818.1	GO:0003676
XP_004206820.1	GO:0006950
XP_004206833.1	GO:0005509
XP_004206870.2	GO:0003824	GO:0005975
XP_004206874.2	GO:0046983
XP_004206928.1	GO:0005509
XP_004206971.1	GO:0016787
XP_004206972.2	GO:0001733	GO:0005794	GO:0009247	GO:0016021
XP_004206974.2	GO:0001733	GO:0005794	GO:0009247	GO:0016021
XP_004206992.2	GO:0051087
XP_004207011.1	GO:0004930	GO:0007186	GO:0016021
XP_004207038.1	GO:0006401	GO:0032299
XP_004207069.1	GO:0046983
XP_004207091.1	GO:0003676
XP_004207102.1	GO:0016021
XP_004207175.1	GO:0003712	GO:0004402	GO:0005634	GO:0006355	GO:0008270
XP_004207196.1	GO:0005515
XP_004207216.2	GO:0003676
XP_004207231.1	GO:0001671	GO:0051087	GO:0051259	GO:0097428
XP_004207236.2	GO:0008083
XP_004207266.1	GO:0005515
XP_004207284.1	GO:0046983
XP_004207306.1	GO:0046983
XP_004207308.2	GO:0006904	GO:0016192
XP_004207318.1	GO:0046983
XP_004207319.1	GO:0003677	GO:0006313	GO:0015074
XP_004207343.1	GO:0051213	GO:0016491	GO:0055114
XP_004207359.1	GO:0005515
XP_004207369.1	GO:0046983
XP_004207380.1	GO:0015074
XP_004207401.1	GO:0003676
XP_004207442.2	GO:0003677	GO:0005634
XP_004207489.2	GO:0001736	GO:0004714	GO:0005524	GO:0005887	GO:0060026	GO:1904929	GO:0004672	GO:0006468
XP_004207502.1	GO:0003677	GO:0006313	GO:0015074
XP_004207515.1	GO:0005515
XP_004207519.1	GO:0003676
XP_004207520.2	GO:0004930	GO:0007186	GO:0016021
XP_004207525.2	GO:0005515
XP_004207550.1	GO:0003677
XP_004207559.2	GO:0005525
XP_004207609.2	GO:0008152	GO:0008484
XP_004207616.1	GO:0003723	GO:0003676
XP_004207661.1	GO:0003676	GO:0003677
XP_004207667.1	GO:0003677	GO:0006313	GO:0015074
XP_004207675.1	GO:0015074
XP_004207710.2	GO:0016592
XP_004207722.1	GO:0046983
XP_004207756.2	GO:0003713	GO:0005634
XP_004207757.2	GO:0003676	GO:0005524
XP_004207829.1	GO:0046983
XP_004207845.2	GO:0000126	GO:0000995
XP_004207851.2	GO:0003676
XP_004207948.1	GO:0003676
XP_004207979.1	GO:0003676
XP_004207988.1	GO:0003700	GO:0006355	GO:0043565
XP_004208007.2	GO:0005509	GO:0016021	GO:0016746	GO:0008152
XP_004208042.2	GO:0000145	GO:0006887
XP_004208084.1	GO:0046983
XP_004208091.2	GO:0016874	GO:0003824	GO:0008152
XP_004208100.1	GO:0003676
XP_004208137.1	GO:0003924	GO:0005525	GO:0007165	GO:0016020
XP_004208184.1	GO:0003677
XP_004208199.1	GO:0016021	GO:0016192
XP_004208200.2	GO:0005921
XP_004208213.1	GO:0004930	GO:0007186	GO:0016021
XP_004208226.2	GO:0006486	GO:0008378	GO:0016020
XP_004208273.2	GO:0009055	GO:0051536	GO:0016491	GO:0055114
XP_004208288.1	GO:0046983
XP_004208294.1	GO:0015074
XP_004208322.2	GO:0005525	GO:0005622
XP_004208332.1	GO:0016301	GO:0016533	GO:0061575	GO:0016534
XP_004208350.1	GO:0003676
XP_004208354.1	GO:0010038	GO:0016756	GO:0046872	GO:0046938
XP_004208393.2	GO:0046872
XP_004208398.2	GO:0015074
XP_004208406.1	GO:0046983
XP_004208407.1	GO:0003677	GO:0006313	GO:0015074
XP_004208418.1	GO:0004170	GO:0046080
XP_004208419.2	GO:0004888	GO:0007166	GO:0016021	GO:0004930	GO:0007186
XP_004208435.1	GO:0006886	GO:0016192	GO:0030131
XP_004208437.1	GO:0003677
XP_004208438.2	GO:0006281
XP_004208474.2	GO:0046983
XP_004208478.1	GO:0005838	GO:0005515
XP_004208537.1	GO:0003735	GO:0005840	GO:0006412
XP_004208538.1	GO:0003735	GO:0005840	GO:0006412
XP_004208540.1	GO:0046983
XP_004208545.1	GO:0015074
XP_004208605.2	GO:0005634	GO:0006355	GO:0043565	GO:0003677
XP_004208625.1	GO:0003676
XP_004208646.1	GO:0030246
XP_004208654.2	GO:0005096	GO:0031532	GO:0048814	GO:0051056	GO:0005515
XP_004208657.2	GO:0005515
XP_004208663.2	GO:0002151	GO:0031011	GO:0071339	GO:0005515
XP_004208678.1	GO:0004672	GO:0005524	GO:0006468
XP_004208679.2	GO:0097190	GO:1901222	GO:0005515
XP_004208695.1	GO:0046983
XP_004208714.1	GO:0003677
XP_004208806.1	GO:0046983
XP_004208810.2	GO:0046983
XP_004208822.1	GO:0005515
XP_004208834.1	GO:0046983
XP_004208850.1	GO:0046983
XP_004208876.1	GO:0000287	GO:0005524	GO:0032957	GO:0047325	GO:0052725	GO:0052726	GO:0005622
XP_004208879.1	GO:0003676
XP_004208891.2	GO:0006869
XP_004208939.1	GO:0005515
XP_004208958.1	GO:0008168
XP_004208971.1	GO:0003676	GO:0003677
XP_004209014.1	GO:0046983
XP_004209031.1	GO:0000723	GO:0003678	GO:0006281
XP_004209035.1	GO:0003677	GO:0005634
XP_004209039.2	GO:0005509
XP_004209074.1	GO:0005634	GO:0046982
XP_004209087.1	GO:0003676	GO:0008408	GO:0016021	GO:0006139
XP_004209091.1	GO:0003676
XP_004209125.1	GO:0004930	GO:0007186	GO:0016021
XP_004209209.1	GO:0016021	GO:0030246
XP_004209212.1	GO:0004930	GO:0007186	GO:0016021
XP_004209215.1	GO:0046983
XP_004209218.1	GO:0004672	GO:0005524	GO:0006468
XP_004209263.1	GO:0003676
XP_004209284.1	GO:0046983
XP_004209308.2	GO:0003676
XP_004209329.2	GO:0001558	GO:0005520	GO:0005576
XP_004209346.1	GO:0005515
XP_004209374.1	GO:0046983
XP_004209408.1	GO:0003677	GO:0005634	GO:0006355	GO:0007275
XP_004209416.1	GO:0046983
XP_004209457.1	GO:0046983
XP_004209463.1	GO:0003998
XP_004209481.1	GO:0015074
XP_004209484.2	GO:0005783	GO:0006886	GO:0016021
XP_004209529.2	GO:0005634	GO:0006355	GO:0043565	GO:0003677
XP_004209531.1	GO:0016616	GO:0051287	GO:0055114
XP_004209541.1	GO:0008083
XP_004209566.1	GO:0003676	GO:0008270
XP_004209586.1	GO:0016874	GO:0003824	GO:0008152
XP_004209651.2	GO:0016021
XP_004209669.1	GO:0003700	GO:0006355	GO:0043565
XP_004209675.1	GO:0005634	GO:0042254
XP_004209703.1	GO:0003676
XP_004209755.2	GO:0020037
XP_004209757.2	GO:0016021
XP_004209764.1	GO:0004674	GO:0005524	GO:0004672	GO:0006468
XP_004209774.1	GO:0046983
XP_004209785.1	GO:0004930	GO:0007186	GO:0016021
XP_004209805.1	GO:0046872
XP_004209810.1	GO:0003676
XP_004209838.1	GO:0005634	GO:0005737	GO:0008140	GO:0032793	GO:0051289
XP_004209843.1	GO:0005622	GO:0008270	GO:0046872
XP_004209867.1	GO:0003676
XP_004209907.1	GO:0006355	GO:0070897
XP_004209910.2	GO:0004383	GO:0006182	GO:0004672	GO:0005524	GO:0006468	GO:0009190	GO:0016849	GO:0035556	GO:0016021
XP_004209911.1	GO:0046983
XP_004209939.2	GO:0005515
XP_004209954.2	GO:0003677	GO:0003700	GO:0005634	GO:0006355	GO:0006915	GO:0044212
XP_004209990.1	GO:0005739	GO:0009055	GO:0020037	GO:0046872	GO:0070469
XP_004210015.1	GO:0003677	GO:0006355
XP_004210018.1	GO:0005515
XP_004210019.1	GO:0003676
XP_004210022.1	GO:0003676
XP_004210028.2	GO:0016021
XP_004210036.2	GO:0005524	GO:0006139	GO:0019205
XP_004210045.1	GO:0016020	GO:0016021
XP_004210071.1	GO:0003873	GO:0005524	GO:0006000	GO:0006003
XP_004210093.2	GO:0005515
XP_004210149.2	GO:0016853
XP_004210155.1	GO:0016021
XP_004210168.1	GO:0015074
XP_004210182.2	GO:0016021
XP_004210201.1	GO:0003676
XP_004210204.1	GO:0046373	GO:0046556
XP_004210238.1	GO:0003676
XP_004210254.2	GO:0004672	GO:0005524	GO:0006468
XP_004210310.1	GO:0005737	GO:0006914
XP_004210321.1	GO:0046983
XP_004210341.1	GO:0005524
XP_004210351.2	GO:0005216	GO:0006811	GO:0016020	GO:0055085	GO:0005245	GO:0005891	GO:0070588
XP_004210354.2	GO:0004725	GO:0006470	GO:0016311	GO:0016791
XP_004210379.1	GO:0046983
XP_004210389.1	GO:0046983
XP_004210449.1	GO:0003777	GO:0005868	GO:0007018
XP_004210457.1	GO:0003824	GO:0005975
XP_004210486.2	GO:0005515
XP_004210504.2	GO:0005509
XP_004210508.2	GO:0003824	GO:0008152
XP_004210536.1	GO:0003735	GO:0005840	GO:0006412
XP_004210544.2	GO:0005515
XP_004210680.1	GO:0015020	GO:0016021	GO:0016999	GO:0008152	GO:0016758
XP_004210697.1	GO:0003676
XP_004210705.1	GO:0004672	GO:0005524	GO:0006468
XP_004210720.1	GO:0004170	GO:0046080
XP_004210730.2	GO:0003677	GO:0003700	GO:0005634	GO:0005667	GO:0005737	GO:0007179	GO:0005622	GO:0006355
XP_004210763.2	GO:0016021	GO:0022857	GO:0055085
XP_004210823.1	GO:0004930	GO:0007186	GO:0016021
XP_004210879.1	GO:0007275	GO:0016021	GO:0042813	GO:0004888	GO:0007166	GO:0005515	GO:0016020
XP_004210905.2	GO:0005216	GO:0006811	GO:0016020	GO:0055085
XP_004210908.1	GO:0003676	GO:0008270
XP_004210939.1	GO:0015074
XP_004210979.1	GO:0015074
XP_004211067.2	GO:0046983
XP_004211075.1	GO:0015074
XP_004211087.2	GO:0001558	GO:0005520	GO:0005576
XP_004211092.1	GO:0016021	GO:0042981
XP_004211121.1	GO:0016021	GO:0030246
XP_004211205.1	GO:0046983
XP_004211223.2	GO:0016021	GO:0055085
XP_004211244.1	GO:0006355	GO:0008284	GO:0051301
XP_004211255.1	GO:0003824	GO:0008152
XP_004211264.1	GO:0006486	GO:0008378	GO:0016020
XP_004211285.1	GO:0003676
XP_004211312.1	GO:0005623	GO:0016853	GO:0045454
XP_004211323.1	GO:0003676	GO:0003677
XP_004211366.1	GO:0046983
XP_004211367.1	GO:0004970	GO:0016020	GO:0005515
XP_004211422.2	GO:0006486	GO:0008378	GO:0016020
XP_004211440.1	GO:0003677	GO:0005737	GO:0005975	GO:0006313	GO:0006887	GO:0015074	GO:0016301	GO:0016773	GO:0048278
XP_004211478.2	GO:0003723	GO:0019013	GO:0003676
XP_004211482.2	GO:0005509
XP_004211504.1	GO:0003676	GO:0005524
XP_004211514.1	GO:0004930	GO:0007186	GO:0016021
XP_004211515.1	GO:0004930	GO:0007186	GO:0016021
XP_004211585.2	GO:0001401	GO:0016021
XP_004211591.2	GO:0005829	GO:0015031	GO:0030906	GO:0042147
XP_004211635.2	GO:0005515	GO:0042981
XP_004211648.2	GO:0004869
XP_004211653.1	GO:0003676
XP_004211659.2	GO:0005634	GO:0006355	GO:0043565	GO:0046872	GO:0003677
XP_004211673.1	GO:0003676
XP_004211711.1	GO:0046983
XP_004211714.1	GO:0003676
XP_004211734.1	GO:0003676
XP_004211762.1	GO:0015078	GO:0015991	GO:0016021	GO:0033179
XP_004211789.1	GO:0003676
XP_004211795.2	GO:0005515
XP_004211818.2	GO:0003676	GO:0005524	GO:0003723	GO:0004386	GO:0005515
XP_004211961.2	GO:0005515
XP_004211969.1	GO:0005515
XP_004211993.1	GO:0005515
XP_004212003.1	GO:0003676
XP_004212030.1	GO:0003676
XP_004212035.1	GO:0005515
XP_004212039.1	GO:0003676
XP_004212068.1	GO:0003676
XP_004212084.2	GO:0003676
XP_004212102.1	GO:0003676
XP_004212143.2	GO:0006520	GO:0016831	GO:0019752	GO:0030170
XP_004212153.1	GO:0046983
XP_004212170.1	GO:0016020	GO:0022857	GO:0055085	GO:0016021
XP_004212173.1	GO:0003676
XP_004212221.2	GO:0000723	GO:0003678	GO:0006281
XP_004212248.1	GO:0000723	GO:0003678	GO:0006281
XP_004212301.1	GO:0046983
XP_004212310.2	GO:0003676
XP_004212377.1	GO:0005215	GO:0006811	GO:0016021	GO:0055085	GO:0016020
XP_004212439.2	GO:0016021
XP_004212542.1	GO:0003924	GO:0005525
XP_004212559.1	GO:0003676
XP_004212616.1	GO:0046983
XP_004212646.1	GO:0005201	GO:0005581
XP_004212767.1	GO:0003896
XP_004212802.2	GO:0003723	GO:0005634	GO:0006396	GO:1990904	GO:0003676
XP_004212819.1	GO:0003676
XP_004212901.1	GO:0005634	GO:0005515
XP_004212974.1	GO:0000287	GO:0004427	GO:0005737	GO:0006796
XP_004212991.1	GO:0003676
XP_004213196.2	GO:0003676
XP_004213205.1	GO:0003676
XP_004213224.2	GO:0003924	GO:0005525	GO:0007165	GO:0016020
XP_004213304.1	GO:0015074
XP_012553448.1	GO:0005515	GO:0016579	GO:0036459
XP_012553449.1	GO:0015074
XP_012553471.1	GO:0005249	GO:0016021	GO:0005216	GO:0006811	GO:0016020	GO:0055085	GO:0006813
XP_012553476.1	GO:0003746	GO:0003924	GO:0005525	GO:0005737	GO:0006414
XP_012553491.1	GO:0005515
XP_012553504.1	GO:0005515
XP_012553507.1	GO:0006508	GO:0008236
XP_012553512.1	GO:0005515
XP_012553516.1	GO:0005515
XP_012553517.1	GO:0005515
XP_012553518.1	GO:0005515
XP_012553525.1	GO:0016301	GO:0016772
XP_012553528.1	GO:0005509
XP_012553543.1	GO:0008270
XP_012553545.1	GO:0016021	GO:0016471	GO:0042626	GO:1902600
XP_012553580.1	GO:0004930	GO:0007186	GO:0016021
XP_012553581.1	GO:0004930	GO:0007186	GO:0016021
XP_012553582.1	GO:0004930	GO:0007186	GO:0016021
XP_012553584.1	GO:0005515
XP_012553600.1	GO:0016021	GO:0016055	GO:0017147
XP_012553606.1	GO:0006508	GO:0008233
XP_012553613.1	GO:0005548	GO:0046872	GO:0005622	GO:0015914
XP_012553627.1	GO:0004177	GO:0030145
XP_012553648.1	GO:0003735	GO:0006412	GO:0015934	GO:0005840
XP_012553649.1	GO:0003735	GO:0006412	GO:0015934	GO:0005840
XP_012553662.1	GO:0035091
XP_012553663.1	GO:0035091
XP_012553664.1	GO:0035091
XP_012553675.1	GO:0005515
XP_012553679.1	GO:0005515
XP_012553680.1	GO:0005515
XP_012553681.1	GO:0005515
XP_012553683.1	GO:0005515
XP_012553684.1	GO:0005515
XP_012553689.1	GO:0004563	GO:0005975	GO:0004553
XP_012553697.1	GO:0006950
XP_012553698.1	GO:0006950
XP_012553699.1	GO:0006950
XP_012553703.1	GO:0000030	GO:0006493	GO:0016020
XP_012553708.1	GO:0004930	GO:0007186	GO:0016021
XP_012553712.1	GO:0005198	GO:0006886	GO:0016192	GO:0030130	GO:0030132	GO:0032051	GO:0048268	GO:0071439
XP_012553715.1	GO:0016787
XP_012553716.1	GO:0016787
XP_012553718.1	GO:0016787
XP_012553719.1	GO:0016787
XP_012553729.1	GO:0003700	GO:0006355
XP_012553737.1	GO:0005003	GO:0005524	GO:0005887	GO:0004672	GO:0006468	GO:0005515
XP_012553753.1	GO:0008289
XP_012553760.1	GO:0005515	GO:0008270
XP_012553764.1	GO:0008270	GO:0005515
XP_012553780.1	GO:0004930	GO:0007186	GO:0016021
XP_012553794.1	GO:0003723	GO:0019013
XP_012553795.1	GO:0003677	GO:0005634
XP_012553804.1	GO:0005515	GO:0005634	GO:0006355
XP_012553815.1	GO:0004930	GO:0007186	GO:0016021
XP_012553816.1	GO:0015035
XP_012553818.1	GO:0005515	GO:0007165
XP_012553819.1	GO:0005515	GO:0007165
XP_012553820.1	GO:0005515	GO:0007165
XP_012553821.1	GO:0005515	GO:0007165
XP_012553822.1	GO:0005515	GO:0007165
XP_012553823.1	GO:0004930	GO:0007186	GO:0016021
XP_012553824.1	GO:0006486	GO:0008417	GO:0016020
XP_012553828.1	GO:0004930	GO:0007186	GO:0016021
XP_012553829.1	GO:0003676
XP_012553841.1	GO:0005515	GO:0007165	GO:0043531
XP_012553845.1	GO:0005509	GO:0005515
XP_012553858.1	GO:0003700	GO:0005634	GO:0006260	GO:0006355	GO:0005622
XP_012553859.1	GO:0005515
XP_012553868.1	GO:0046983
XP_012553878.1	GO:0003924	GO:0005525
XP_012553888.1	GO:0005515	GO:0007165
XP_012553889.1	GO:0008270
XP_012553896.1	GO:0016021	GO:0055085
XP_012553905.1	GO:0016021
XP_012553918.1	GO:0004930	GO:0007186	GO:0016021
XP_012553925.1	GO:0003676
XP_012553929.1	GO:0004930	GO:0007186	GO:0016021
XP_012553931.1	GO:0004930	GO:0007186	GO:0016021
XP_012553933.1	GO:0004888	GO:0007166	GO:0016021	GO:0004930	GO:0007186
XP_012553945.1	GO:0003735	GO:0005622	GO:0005840	GO:0006412	GO:0004803	GO:0006313
XP_012553951.1	GO:0008376	GO:0032580
XP_012553962.1	GO:0004356	GO:0005524	GO:0006542	GO:0006807
XP_012553963.1	GO:0004356	GO:0005524	GO:0006542	GO:0006807
XP_012553964.1	GO:0004356	GO:0005524	GO:0006542	GO:0006807
XP_012553966.1	GO:0046872
XP_012553967.1	GO:0005515
XP_012553971.1	GO:0005923	GO:0005515
XP_012553978.1	GO:0005515
XP_012553986.1	GO:0005515
XP_012553989.1	GO:0015074
XP_012554000.1	GO:0004930	GO:0007186	GO:0016021
XP_012554025.1	GO:0005515	GO:0005525
XP_012554027.1	GO:0016021	GO:0055085
XP_012554033.1	GO:0000151	GO:0008270	GO:0016567	GO:0005515
XP_012554034.1	GO:0000151	GO:0008270	GO:0016567	GO:0005515
XP_012554035.1	GO:0000151	GO:0008270	GO:0016567	GO:0005515
XP_012554039.1	GO:0004930	GO:0007186	GO:0016021	GO:0004983
XP_012554044.1	GO:0004930	GO:0016021	GO:0007186
XP_012554061.1	GO:0004930	GO:0007186	GO:0016021
XP_012554064.1	GO:0000723	GO:0003678	GO:0006281
XP_012554072.1	GO:0003824	GO:0005975	GO:0043169	GO:0004553
XP_012554073.1	GO:0005391	GO:0005524	GO:0006813	GO:0006814	GO:0016021
XP_012554082.1	GO:0004525	GO:0005840	GO:0006396
XP_012554091.1	GO:0055085
XP_012554092.1	GO:0055085
XP_012554093.1	GO:0055085
XP_012554094.1	GO:0055085
XP_012554095.1	GO:0055085
XP_012554105.1	GO:0005267
XP_012554109.1	GO:0004930	GO:0007186	GO:0016021
XP_012554125.1	GO:0003676	GO:0004386	GO:0005524
XP_012554126.1	GO:0003676	GO:0004386	GO:0005524
XP_012554131.1	GO:0005515
XP_012554141.1	GO:0016021	GO:0055085
XP_012554174.1	GO:0005515
XP_012554185.1	GO:0046983	GO:0005515
XP_012554193.1	GO:0005739	GO:0032780	GO:0042030
XP_012554196.1	GO:0003676
XP_012554218.1	GO:0005515
XP_012554219.1	GO:0005515
XP_012554235.1	GO:0046983	GO:0005515
XP_012554251.1	GO:0003676	GO:0005524
XP_012554254.1	GO:0005515
XP_012554255.1	GO:0030314
XP_012554256.1	GO:0030314
XP_012554284.1	GO:0016021	GO:0055085
XP_012554295.1	GO:0005509
XP_012554301.1	GO:0005515
XP_012554304.1	GO:0007229
XP_012554305.1	GO:0007229
XP_012554313.1	GO:0005975	GO:0008184	GO:0030170	GO:0102250	GO:0102499
XP_012554318.1	GO:0004672	GO:0005524	GO:0006468
XP_012554319.1	GO:0004930	GO:0007186	GO:0016021
XP_012554332.1	GO:0016787
XP_012554334.1	GO:0001104	GO:0006357	GO:0016592
XP_012554360.1	GO:0004656	GO:0005783	GO:0016702	GO:0055114	GO:0016491
XP_012554375.1	GO:0003723	GO:0005634	GO:0006396	GO:1990904	GO:0003676
XP_012554388.1	GO:0005216	GO:0016021	GO:0006811	GO:0016020	GO:0055085
XP_012554405.1	GO:0005515
XP_012554412.1	GO:0016021
XP_012554419.1	GO:0016021
XP_012554422.1	GO:0004222	GO:0008270	GO:0005515
XP_012554424.1	GO:0016021
XP_012554462.1	GO:0004930	GO:0007186	GO:0016021
XP_012554469.1	GO:0003677	GO:0005634
XP_012554477.1	GO:0005515
XP_012554485.1	GO:0015016	GO:0016787	GO:0008146
XP_012554489.1	GO:0005524	GO:0016740
XP_012554525.1	GO:0008168
XP_012554531.1	GO:0046983
XP_012554533.1	GO:0046872
XP_012554540.1	GO:0004930	GO:0016020
XP_012554541.1	GO:0003924	GO:0005525	GO:0007165	GO:0016020
XP_012554555.1	GO:0005509
XP_012554571.1	GO:0005388	GO:0005524	GO:0016020	GO:0070588	GO:0016021
XP_012554572.1	GO:0005388	GO:0005524	GO:0016020	GO:0070588	GO:0016021
XP_012554574.1	GO:0004672	GO:0005524	GO:0006468
XP_012554576.1	GO:0016021	GO:0022857	GO:0055085
XP_012554580.1	GO:0001664	GO:0003924	GO:0005525	GO:0007186	GO:0031683	GO:0019001
XP_012554592.1	GO:0008272	GO:0015116	GO:0016021
XP_012554594.1	GO:0000724	GO:0008270	GO:0016874	GO:0019789	GO:0030915
XP_012554615.1	GO:0003777	GO:0005524	GO:0007018	GO:0008017
XP_012554621.1	GO:0005515
XP_012554622.1	GO:0005515
XP_012554623.1	GO:0005515
XP_012554624.1	GO:0005515
XP_012554640.1	GO:0005515
XP_012554641.1	GO:0005515
XP_012554644.1	GO:0009058	GO:0016779	GO:0003824
XP_012554649.1	GO:0005524	GO:0006457	GO:0051082
XP_012554665.1	GO:0000166	GO:0003676	GO:0003887	GO:0003677
XP_012554675.1	GO:0005524	GO:0016787
XP_012554677.1	GO:0003676	GO:0005524
XP_012554679.1	GO:0003677	GO:0046983
XP_012554680.1	GO:0005524	GO:0016887	GO:0016020
XP_012554692.1	GO:0016020
XP_012554704.1	GO:0005249	GO:0006813	GO:0016020
XP_012554705.1	GO:0005249	GO:0006813	GO:0016020
XP_012554706.1	GO:0005249	GO:0006813	GO:0016020
XP_012554707.1	GO:0005249	GO:0006813	GO:0016020
XP_012554714.1	GO:0004930	GO:0007186	GO:0016021
XP_012554715.1	GO:0004930	GO:0007186	GO:0016021
XP_012554720.1	GO:0004930	GO:0007186	GO:0016021
XP_012554721.1	GO:0004930	GO:0007186	GO:0016021
XP_012554722.1	GO:0004930	GO:0007186	GO:0016021
XP_012554723.1	GO:0004930	GO:0007186	GO:0016021
XP_012554724.1	GO:0005576	GO:0008083
XP_012554753.1	GO:0005509
XP_012554754.1	GO:0005509
XP_012554755.1	GO:0005509
XP_012554756.1	GO:0005509
XP_012554757.1	GO:0005509
XP_012554758.1	GO:0005515
XP_012554769.1	GO:0008146	GO:0016021
XP_012554770.1	GO:0008146	GO:0016021
XP_012554772.1	GO:0016021
XP_012554778.1	GO:0016021	GO:0016746
XP_012554800.1	GO:0005838	GO:0006508
XP_012554802.1	GO:0016020	GO:0022857	GO:0055085
XP_012554825.1	GO:0005515
XP_012554851.1	GO:0000723	GO:0003678	GO:0006281
XP_012554865.1	GO:0005515	GO:0007165
XP_012554870.1	GO:0003676	GO:0008270	GO:0016818	GO:0005524
XP_012554875.1	GO:0005509	GO:0007156	GO:0016020
XP_012554877.1	GO:0005856	GO:0007165	GO:0005515
XP_012554887.1	GO:0004888	GO:0007166	GO:0016021	GO:0004930	GO:0007186
XP_012554888.1	GO:0004888	GO:0007166	GO:0016021	GO:0004930	GO:0007186
XP_012554889.1	GO:0004888	GO:0007166	GO:0016021	GO:0004930	GO:0007186
XP_012554898.1	GO:0003676
XP_012554905.1	GO:0005509	GO:0016020
XP_012554909.1	GO:0007155	GO:0007229	GO:0008305
XP_012554914.1	GO:0005506	GO:0016705	GO:0020037	GO:0055114
XP_012554915.1	GO:0004181	GO:0006508	GO:0008270
XP_012554916.1	GO:0003676
XP_012554923.1	GO:0005634	GO:0006325	GO:0006355
XP_012554956.1	GO:0005515
XP_012554963.1	GO:0016021	GO:0055085
XP_012554969.1	GO:0016021	GO:0016746	GO:0008152
XP_012554970.1	GO:0006869
XP_012554972.1	GO:0004222	GO:0006508
XP_012554973.1	GO:0004222	GO:0006508
XP_012554977.1	GO:0016021
XP_012554978.1	GO:0016021
XP_012554979.1	GO:0005515
XP_012554980.1	GO:0003735	GO:0005840	GO:0006414
XP_012554991.1	GO:0003878	GO:0005524	GO:0006085	GO:0006101	GO:0048037	GO:0003824	GO:0008152	GO:0046912
XP_012555001.1	GO:0004930	GO:0007186	GO:0016021
XP_012555014.1	GO:0008272	GO:0015116	GO:0016021
XP_012555020.1	GO:0004397	GO:0005737	GO:0019556	GO:0019557	GO:0006548
XP_012555022.1	GO:0003676
XP_012555023.1	GO:0004930	GO:0007186	GO:0016021
XP_012555046.1	GO:0003774	GO:0005524	GO:0016459
XP_012555050.1	GO:0004930	GO:0007186	GO:0016021
XP_012555052.1	GO:0005509
XP_012555056.1	GO:0005044	GO:0006955	GO:0030247
XP_012555058.1	GO:0043531
XP_012555059.1	GO:0043531
XP_012555077.1	GO:0004222	GO:0006508
XP_012555088.1	GO:0015074
XP_012555097.1	GO:0004930	GO:0007186	GO:0016021
XP_012555101.1	GO:0016021
XP_012555103.1	GO:0004197	GO:0006508	GO:0008234
XP_012555106.1	GO:0005515
XP_012555126.1	GO:0004930	GO:0007186	GO:0016021
XP_012555132.1	GO:0004930	GO:0007186	GO:0016021
XP_012555133.1	GO:0003723	GO:0004842	GO:0030014	GO:0046872
XP_012555144.1	GO:0003677
XP_012555149.1	GO:0004930	GO:0007186	GO:0016021	GO:0004983
XP_012555161.1	GO:0046983
XP_012555170.1	GO:0016021
XP_012555176.1	GO:0006629
XP_012555183.1	GO:0003723	GO:0006364	GO:0008757	GO:0008168
XP_012555184.1	GO:0003723	GO:0006364	GO:0008757	GO:0008168
XP_012555186.1	GO:0003676
XP_012555190.1	GO:0000139	GO:0005801	GO:0006888	GO:0015031	GO:0016021
XP_012555200.1	GO:0005515	GO:0006629
XP_012555204.1	GO:0003924	GO:0005525
XP_012555207.1	GO:0005634	GO:0051726
XP_012555210.1	GO:0004930	GO:0007186	GO:0016021
XP_012555230.1	GO:0005515
XP_012555236.1	GO:0007155	GO:0051015
XP_012555237.1	GO:0004867
XP_012555238.1	GO:0004867
XP_012555240.1	GO:0003677	GO:0005634	GO:0005515
XP_012555265.1	GO:0004970	GO:0016020	GO:0005249	GO:0006813	GO:0008076
XP_012555297.1	GO:0003677	GO:0003910	GO:0006281	GO:0006310	GO:0005524	GO:0071897
XP_012555298.1	GO:0003677	GO:0003910	GO:0006281	GO:0006310	GO:0005524	GO:0071897
XP_012555299.1	GO:0003677	GO:0003910	GO:0006281	GO:0006310	GO:0005524	GO:0071897
XP_012555301.1	GO:0003824	GO:0009116
XP_012555314.1	GO:0042981
XP_012555320.1	GO:0005515
XP_012555323.1	GO:0004672	GO:0005524	GO:0006468
XP_012555324.1	GO:0004672	GO:0005524	GO:0006468
XP_012555333.1	GO:0005007	GO:0005524	GO:0008284	GO:0016021	GO:0004672	GO:0006468
XP_012555347.1	GO:0008083
XP_012555353.1	GO:0004867
XP_012555358.1	GO:0007010	GO:0051015	GO:0003779
XP_012555362.1	GO:0004930	GO:0007186	GO:0016021
XP_012555394.1	GO:0004181	GO:0006508	GO:0008270
XP_012555397.1	GO:0016787
XP_012555398.1	GO:0004930	GO:0007186	GO:0016021
XP_012555399.1	GO:0004930	GO:0007186	GO:0016021
XP_012555400.1	GO:0004930	GO:0007186	GO:0016021
XP_012555407.1	GO:0005507
XP_012555416.1	GO:0010038	GO:0016756	GO:0046872	GO:0046938
XP_012555417.1	GO:0004672	GO:0005524	GO:0006468
XP_012555445.1	GO:0005524
XP_012555452.1	GO:0019904
XP_012555453.1	GO:0019904
XP_012555454.1	GO:0019904
XP_012555461.1	GO:0009058	GO:0016021	GO:0016740	GO:0030170
XP_012555469.1	GO:0004497	GO:0005506	GO:0016021	GO:0016705	GO:0020037	GO:0055114
XP_012555473.1	GO:0005515
XP_012555474.1	GO:0005515
XP_012555497.1	GO:0004725	GO:0006470	GO:0016311	GO:0016791
XP_012555509.1	GO:0004888	GO:0007166	GO:0016021	GO:0004930	GO:0007186
XP_012555512.1	GO:0004108	GO:0006099	GO:0006101	GO:0046912
XP_012555543.1	GO:0004930	GO:0007186	GO:0016021
XP_012555564.1	GO:0000166	GO:0004812	GO:0005524	GO:0006418	GO:0004824	GO:0005737	GO:0006430	GO:0003676
XP_012555565.1	GO:0005887	GO:0015379	GO:0071477	GO:0005215	GO:0006811	GO:0016020	GO:0015377	GO:0016021	GO:0055085
XP_012555566.1	GO:0005887	GO:0015379	GO:0071477	GO:0005215	GO:0006811	GO:0016020	GO:0015377	GO:0016021	GO:0055085
XP_012555568.1	GO:0016020
XP_012555575.1	GO:0046983
XP_012555593.1	GO:0004672	GO:0005524	GO:0006468
XP_012555612.1	GO:0003676	GO:0005524	GO:0008270
XP_012555622.1	GO:0003676
XP_012555624.1	GO:0004930	GO:0007186	GO:0016021
XP_012555631.1	GO:0005634	GO:0006511	GO:0007275	GO:0008270
XP_012555634.1	GO:0004518	GO:0006281
XP_012555636.1	GO:0008270
XP_012555637.1	GO:0003924	GO:0005525
XP_012555639.1	GO:0003735	GO:0005763
XP_012555642.1	GO:0005328	GO:0006836	GO:0016021
XP_012555645.1	GO:0003824	GO:0006596
XP_012555658.1	GO:0000723	GO:0003678	GO:0006281
XP_012555666.1	GO:0002083	GO:0006744	GO:0008299	GO:0031305	GO:0047293	GO:0004659	GO:0016021	GO:0016765
XP_012555669.1	GO:0005089	GO:0035023
XP_012555698.1	GO:0005096	GO:0005515
XP_012555701.1	GO:0000077	GO:0004674	GO:0005524	GO:0004672	GO:0006468
XP_012555703.1	GO:0005515
XP_012555704.1	GO:0005096	GO:0046872	GO:0005515
XP_012555710.1	GO:0005515
XP_012555715.1	GO:0005515
XP_012555718.1	GO:0005515
XP_012555738.1	GO:0016055	GO:0035556	GO:0005515
XP_012555756.1	GO:0046872
XP_012555766.1	GO:0005089	GO:0035023	GO:0005509	GO:0005515
XP_012555772.1	GO:0003676
XP_012555779.1	GO:0003743	GO:0006413	GO:0005515
XP_012555791.1	GO:0005515
XP_012555846.1	GO:0016021	GO:0046873	GO:0016020	GO:0030001	GO:0055085
XP_012555848.1	GO:0004930	GO:0007186	GO:0016021
XP_012555859.1	GO:0016021	GO:0019706
XP_012555870.1	GO:0006508	GO:0008237	GO:0008241	GO:0016020
XP_012555883.1	GO:0004222	GO:0006508	GO:0008270	GO:0031012
XP_012555888.1	GO:0006886	GO:0016192	GO:0030123	GO:0030117
XP_012555890.1	GO:0007016	GO:0016010
XP_012555893.1	GO:0005515
XP_012555894.1	GO:0005216	GO:0006811	GO:0016020	GO:0055085
XP_012555895.1	GO:0007016	GO:0016010
XP_012555900.1	GO:0005319	GO:0006869
XP_012555904.1	GO:0007016	GO:0016010
XP_012555906.1	GO:0008233
XP_012555931.1	GO:0003824	GO:0008152
XP_012555936.1	GO:0003341	GO:0003777	GO:0005524	GO:0005858	GO:0016887
XP_012555951.1	GO:0031514	GO:0005515
XP_012555959.1	GO:0005515
XP_012555960.1	GO:0005515
XP_012555963.1	GO:0003677	GO:0003700	GO:0005634	GO:0006355	GO:0005515
XP_012555964.1	GO:0003677	GO:0003700	GO:0005634	GO:0006355	GO:0005515
XP_012555965.1	GO:0003677	GO:0003700	GO:0005634	GO:0006355	GO:0005515
XP_012555966.1	GO:0003677	GO:0003700	GO:0005634	GO:0006355	GO:0005515
XP_012555967.1	GO:0003677	GO:0003700	GO:0005634	GO:0006355	GO:0005515
XP_012555968.1	GO:0003677	GO:0003700	GO:0005634	GO:0006355	GO:0005515
XP_012555970.1	GO:0005515
XP_012555972.1	GO:0003677	GO:0016514	GO:0071564	GO:0071565	GO:0005515
XP_012555982.1	GO:0005509	GO:0016020	GO:0005515
XP_012555988.1	GO:0005044	GO:0016020
XP_012555992.1	GO:0000915	GO:0003777	GO:0005524	GO:0005874	GO:0008017	GO:0072383	GO:0007018
XP_012555993.1	GO:0000915	GO:0003777	GO:0005524	GO:0005874	GO:0008017	GO:0072383	GO:0007018
XP_012556007.1	GO:0004930	GO:0007186	GO:0016021
XP_012556019.1	GO:0005515
XP_012556020.1	GO:0005272	GO:0006814	GO:0016020
XP_012556025.1	GO:0004672	GO:0005524	GO:0006468
XP_012556027.1	GO:0006486	GO:0008378	GO:0016020
XP_012556031.1	GO:0008270
XP_012556040.1	GO:0008270
XP_012556051.1	GO:0008271	GO:0016021	GO:0008272	GO:0015116
XP_012556054.1	GO:0005515	GO:0016579	GO:0036459
XP_012556056.1	GO:0004725	GO:0006470	GO:0005515	GO:0016311	GO:0016791
XP_012556061.1	GO:0005515
XP_012556064.1	GO:0016021
XP_012556067.1	GO:0016491	GO:0055114
XP_012556084.1	GO:0003676	GO:0003677
XP_012556085.1	GO:0046983
XP_012556093.1	GO:0003677	GO:0006355
XP_012556101.1	GO:0003723	GO:0005845	GO:0032259
XP_012556135.1	GO:0004861	GO:0005634	GO:0007050
XP_012556147.1	GO:0005525
XP_012556155.1	GO:0003676	GO:0005515
XP_012556156.1	GO:0003676	GO:0005515
XP_012556176.1	GO:0003700	GO:0006355
XP_012556200.1	GO:0003824
XP_012556214.1	GO:0016021	GO:0055085
XP_012556215.1	GO:0005215	GO:0016021	GO:0055085
XP_012556226.1	GO:0016021
XP_012556232.1	GO:0006486	GO:0008378	GO:0016020
XP_012556234.1	GO:0005515	GO:0005634
XP_012556242.1	GO:0005216	GO:0006811	GO:0016020	GO:0055085	GO:0005515
XP_012556265.1	GO:0005515
XP_012556274.1	GO:0004930	GO:0007186	GO:0016021
XP_012556277.1	GO:0003676
XP_012556284.1	GO:0004674	GO:0005524	GO:0004672	GO:0006468	GO:0005515
XP_012556303.1	GO:0005515
XP_012556307.1	GO:0016021
XP_012556308.1	GO:0016021
XP_012556309.1	GO:0016021
XP_012556331.1	GO:0003700	GO:0008270	GO:0043565	GO:0006355
XP_012556332.1	GO:0003700	GO:0008270	GO:0043565	GO:0006355
XP_012556337.1	GO:0016592
XP_012556338.1	GO:0004518	GO:0034477
XP_012556351.1	GO:0000723	GO:0003678	GO:0006281
XP_012556356.1	GO:0005515
XP_012556373.1	GO:0005096	GO:0051056	GO:0030695
XP_012556375.1	GO:0003723	GO:0005515
XP_012556376.1	GO:0004930	GO:0007186	GO:0016021
XP_012556379.1	GO:0000124	GO:0003713	GO:0008270	GO:0016578	GO:0045893	GO:0071819
XP_012556388.1	GO:0008083
XP_012556390.1	GO:0008083
XP_012556391.1	GO:0008083
XP_012556398.1	GO:0004016	GO:0005886	GO:0006171	GO:0009190	GO:0016849	GO:0035556
XP_012556399.1	GO:0000413	GO:0003755
XP_012556406.1	GO:0035556	GO:0005515
XP_012556413.1	GO:0005515	GO:0005543
XP_012556414.1	GO:0000103	GO:0004020	GO:0004781	GO:0005524
XP_012556415.1	GO:0003676	GO:0005515
XP_012556416.1	GO:0003676	GO:0005515
XP_012556421.1	GO:0003677	GO:0005524	GO:0006281	GO:0043140	GO:0016787
XP_012556435.1	GO:0005576	GO:0007275	GO:0005515
XP_012556436.1	GO:0004565	GO:0005975	GO:0016021	GO:0004553
XP_012556437.1	GO:0004565	GO:0005975	GO:0016021	GO:0004553
XP_012556438.1	GO:0004565	GO:0005975	GO:0016021	GO:0004553
XP_012556440.1	GO:0003676
XP_012556442.1	GO:0016020	GO:0016757
XP_012556445.1	GO:0005524
XP_012556455.1	GO:0003676	GO:0004672	GO:0005524	GO:0006468	GO:0008270
XP_012556462.1	GO:0051998
XP_012556471.1	GO:0015074
XP_012556477.1	GO:0003676
XP_012556486.1	GO:0005634	GO:0006355	GO:0043565	GO:0003677
XP_012556487.1	GO:0005634	GO:0006355	GO:0043565	GO:0003677
XP_012556488.1	GO:0004930	GO:0016021	GO:0016500	GO:0007186	GO:0005515
XP_012556495.1	GO:0005789	GO:0006506	GO:0016021	GO:0016746
XP_012556497.1	GO:0004930	GO:0007186	GO:0016021
XP_012556498.1	GO:0004674	GO:0005524	GO:0004672	GO:0006468
XP_012556509.1	GO:0003677	GO:0003707	GO:0005634	GO:0006355	GO:0008270	GO:0003700	GO:0043565
XP_012556524.1	GO:0006511	GO:0008270	GO:0016579	GO:0036459
XP_012556540.1	GO:0005096	GO:0051056	GO:0005515
XP_012556542.1	GO:0004197	GO:0006915	GO:0042981	GO:0006508	GO:0005515	GO:0008234
XP_012556547.1	GO:0005815
XP_012556548.1	GO:0008270
XP_012556550.1	GO:0006689	GO:0008047
XP_012556553.1	GO:0005515	GO:0042981
XP_012556557.1	GO:0046983
XP_012556561.1	GO:0016021	GO:0055085
XP_012556566.1	GO:0003676
XP_012556569.1	GO:0005634	GO:0006355	GO:0008270
XP_012556621.1	GO:0000398	GO:0000932	GO:0000956	GO:0003723	GO:0005688	GO:0033962	GO:0046540	GO:0071013	GO:1990726
XP_012556654.1	GO:0005515
XP_012556655.1	GO:0005515
XP_012556656.1	GO:0005515
XP_012556660.1	GO:0004930	GO:0007186	GO:0016021
XP_012556665.1	GO:0004114	GO:0007165	GO:0006355	GO:0008081
XP_012556666.1	GO:0004114	GO:0007165	GO:0006355	GO:0008081
XP_012556670.1	GO:0004888	GO:0007166	GO:0016021	GO:0004930	GO:0007186
XP_012556681.1	GO:0005515
XP_012556696.1	GO:0005576	GO:0006030	GO:0008061
XP_012556716.1	GO:0008270
XP_012556724.1	GO:0006412	GO:0008168
XP_012556756.1	GO:0016874	GO:0061630	GO:0071596
XP_012556792.1	GO:0003924	GO:0005525	GO:0005509
XP_012556801.1	GO:0003676
XP_012556816.1	GO:0000139	GO:0006486	GO:0008378	GO:0016021	GO:0016020
XP_012556825.1	GO:0003785	GO:0007015
XP_012556832.1	GO:0016021	GO:0055085
XP_012556833.1	GO:0016021	GO:0055085
XP_012556834.1	GO:0016021	GO:0055085
XP_012556835.1	GO:0016021	GO:0055085
XP_012556841.1	GO:0005515
XP_012556846.1	GO:0004656	GO:0005506	GO:0005783	GO:0016702	GO:0031418	GO:0055114	GO:0016491
XP_012556847.1	GO:0004656	GO:0005506	GO:0005783	GO:0016702	GO:0031418	GO:0055114	GO:0016491
XP_012556858.1	GO:0004930	GO:0007186	GO:0016021
XP_012556866.1	GO:0007034
XP_012556876.1	GO:0030514	GO:0045596
XP_012556877.1	GO:0004222	GO:0006508
XP_012556885.1	GO:0006950
XP_012556888.1	GO:0005509
XP_012556891.1	GO:0005524	GO:0016021	GO:0042626	GO:0016887
XP_012556902.1	GO:0003723	GO:0005634	GO:0006396	GO:1990904
XP_012556906.1	GO:0000977	GO:0005634	GO:0045944	GO:0046983	GO:0003677
XP_012556907.1	GO:0000977	GO:0005634	GO:0045944	GO:0046983	GO:0003677
XP_012556909.1	GO:0003735	GO:0005622	GO:0005840	GO:0006412
XP_012556911.1	GO:0007275
XP_012556927.1	GO:0016787	GO:0008152
XP_012556947.1	GO:0035556	GO:0005515
XP_012556956.1	GO:0016020	GO:0022857	GO:0055085
XP_012556957.1	GO:0003924	GO:0005525	GO:0007165	GO:0016020
XP_012556975.1	GO:0003777	GO:0005524	GO:0007018	GO:0008017
XP_012556979.1	GO:0003677	GO:0005634	GO:0005515	GO:0008270	GO:0018024	GO:0034968
XP_012556980.1	GO:0003677	GO:0005634	GO:0005515	GO:0008270	GO:0018024	GO:0034968
XP_012556991.1	GO:0003677
XP_012556992.1	GO:0003677
XP_012556993.1	GO:0003677
XP_012556994.1	GO:0003677
XP_012556995.1	GO:0003677
XP_012556996.1	GO:0003677
XP_012557000.1	GO:0005216	GO:0006811	GO:0016020	GO:0055085	GO:0005249	GO:0006813	GO:0008076	GO:0051260
XP_012557022.1	GO:0016021
XP_012557067.1	GO:0016021	GO:0055085
XP_012557068.1	GO:0004497	GO:0005506	GO:0016021	GO:0016705	GO:0020037	GO:0055114
XP_012557073.1	GO:0048188	GO:0071339
XP_012557088.1	GO:0016702	GO:0055114
XP_012557094.1	GO:0005515	GO:0007165
XP_012557100.1	GO:0042981
XP_012557101.1	GO:0042981
XP_012557114.1	GO:0005179	GO:0005576
XP_012557117.1	GO:0006886	GO:0017137
XP_012557118.1	GO:0006886	GO:0017137
XP_012557119.1	GO:0006886	GO:0017137
XP_012557120.1	GO:0046983
XP_012557126.1	GO:0045454
XP_012557141.1	GO:0005509	GO:0016020	GO:0005515
XP_012557142.1	GO:0003924	GO:0005525
XP_012557146.1	GO:0005215	GO:0016020	GO:0055085	GO:0005515
XP_012557153.1	GO:0003677
XP_012557156.1	GO:0004672	GO:0005524	GO:0006468
XP_012557203.1	GO:0005515
XP_012557205.1	GO:0004553	GO:0005975
XP_012557228.1	GO:0004930	GO:0007186	GO:0016021
XP_012557234.1	GO:0016021
XP_012557239.1	GO:0007040	GO:0005515
XP_012557244.1	GO:0003677	GO:0003682	GO:0003886	GO:0005634	GO:0008270	GO:0008168
XP_012557253.1	GO:0005730	GO:0042254
XP_012557254.1	GO:0016787
XP_012557267.1	GO:0008270	GO:0008705	GO:0031419	GO:0042558	GO:0009086	GO:0046872
XP_012557306.1	GO:0008180
XP_012557321.1	GO:0030246
XP_012557322.1	GO:0046983
XP_012557336.1	GO:0008270
XP_012557353.1	GO:0015074
XP_012557354.1	GO:0006886	GO:0016192	GO:0030131
XP_012557365.1	GO:0005515
XP_012557366.1	GO:0005515
XP_012557374.1	GO:0005515
XP_012557377.1	GO:0005515	GO:0007165
XP_012557381.1	GO:0016021
XP_012557384.1	GO:0005515	GO:0007165
XP_012557385.1	GO:0005515	GO:0007165
XP_012557386.1	GO:0003676	GO:0005515
XP_012557393.1	GO:0005515
XP_012557430.1	GO:0005515
XP_012557443.1	GO:0004144	GO:0045017
XP_012557458.1	GO:0005515
XP_012557460.1	GO:0004190	GO:0016021	GO:0006508
XP_012557472.1	GO:0004553
XP_012557491.1	GO:0004181	GO:0006508	GO:0008270
XP_012557499.1	GO:0004930	GO:0007186	GO:0016021
XP_012557500.1	GO:0004930	GO:0007186	GO:0016021
XP_012557501.1	GO:0004930	GO:0007186	GO:0016021
XP_012557517.1	GO:0004930	GO:0007186	GO:0016021
XP_012557519.1	GO:0005524
XP_012557533.1	GO:0003953
XP_012557561.1	GO:0015267	GO:0016020	GO:0055085
XP_012557571.1	GO:0005543
XP_012557587.1	GO:0008270	GO:0016874	GO:0005515	GO:0005622
XP_012557613.1	GO:0008289
XP_012557615.1	GO:0003677	GO:0003887	GO:0005524	GO:0006261	GO:0003676	GO:0006260
XP_012557623.1	GO:0005216	GO:0006811	GO:0016020	GO:0055085
XP_012557626.1	GO:0051018	GO:0060828
XP_012557638.1	GO:0003824
XP_012557642.1	GO:0005515
XP_012557643.1	GO:0003777	GO:0005524	GO:0007018	GO:0008017
XP_012557645.1	GO:0005515
XP_012557649.1	GO:0003677	GO:0003887	GO:0005524	GO:0006261	GO:0003676	GO:0006260
XP_012557650.1	GO:0005515
XP_012557651.1	GO:0006879	GO:0008199
XP_012557652.1	GO:0006879	GO:0008199
XP_012557653.1	GO:0006879	GO:0008199
XP_012557657.1	GO:0005515
XP_012557665.1	GO:0004930	GO:0007186	GO:0016021
XP_012557678.1	GO:0003676
XP_012557691.1	GO:0006486	GO:0008417	GO:0016020
XP_012557692.1	GO:0005515	GO:0007165
XP_012557693.1	GO:0003676
XP_012557694.1	GO:0005515
XP_012557699.1	GO:0005484	GO:0005794	GO:0006886	GO:0016021	GO:0016192	GO:0016020
XP_012557713.1	GO:0005515	GO:0051015
XP_012557757.1	GO:0003684	GO:0003906	GO:0004519	GO:0006284	GO:0006289	GO:0008270	GO:0016799
XP_012557760.1	GO:0004930	GO:0007186	GO:0016021
XP_012557771.1	GO:0004222	GO:0006508
XP_012557775.1	GO:0004930	GO:0007186	GO:0016021
XP_012557786.1	GO:0003677	GO:0006313	GO:0015074	GO:0003824
XP_012557788.1	GO:0016020
XP_012557789.1	GO:0002218	GO:0016021	GO:0032481
XP_012557791.1	GO:0004035	GO:0008152	GO:0016791
XP_012557792.1	GO:0004488	GO:0055114
XP_012557794.1	GO:0042981
XP_012557802.1	GO:0004930	GO:0007186	GO:0016021
XP_012557808.1	GO:0003676
XP_012557814.1	GO:0046983
XP_012557816.1	GO:0006886	GO:0016192	GO:0030131
XP_012557817.1	GO:0005524	GO:0006605	GO:0006886	GO:0016020	GO:0017038
XP_012557820.1	GO:0005509
XP_012557861.1	GO:0003700	GO:0005634	GO:0043565	GO:0006355
XP_012557866.1	GO:0003700	GO:0005634	GO:0043565	GO:0006355
XP_012557875.1	GO:0008234	GO:0006508
XP_012557879.1	GO:0003723	GO:0043484	GO:0051726	GO:0003676
XP_012557880.1	GO:0046983
XP_012557881.1	GO:0004930	GO:0016021	GO:0007186
XP_012557882.1	GO:0004930	GO:0016021	GO:0007186
XP_012557885.1	GO:0004672
XP_012557886.1	GO:0005515
XP_012557887.1	GO:0003746	GO:0004674	GO:0005524	GO:0006468
XP_012557888.1	GO:0003746	GO:0004674	GO:0005524	GO:0006468
XP_012557893.1	GO:0003676
XP_012557914.1	GO:0003924	GO:0005525	GO:0016021
XP_012557915.1	GO:0005247	GO:0016021	GO:0006821	GO:0016020	GO:0055085
XP_012557932.1	GO:0046872	GO:0003779	GO:0007010
XP_012557949.1	GO:0003700	GO:0044212	GO:0006355
XP_012557953.1	GO:0006812	GO:0015299	GO:0016021	GO:0055085	GO:0006814	GO:0006885	GO:0015385
XP_012557976.1	GO:0004517	GO:0006809	GO:0055114
XP_012557981.1	GO:0003924	GO:0005525	GO:0005622	GO:0007264
XP_012557982.1	GO:0003924	GO:0005525	GO:0005622	GO:0007264
XP_012557991.1	GO:0004930	GO:0007186	GO:0016021
XP_012557997.1	GO:0004930	GO:0007186	GO:0016021
XP_012558005.1	GO:0005515
XP_012558014.1	GO:0005623	GO:0006886	GO:0007165	GO:0032266	GO:0005515	GO:0035091
XP_012558033.1	GO:0004672	GO:0005524	GO:0006468
XP_012558044.1	GO:0003677	GO:0016589	GO:0071339
XP_012558046.1	GO:0005515
XP_012558062.1	GO:0005515
XP_012558070.1	GO:0004867	GO:0005576	GO:0007596	GO:0008201
XP_012558082.1	GO:0005732	GO:0006364	GO:0019013	GO:0034457	GO:0005634
XP_012558089.1	GO:0004672	GO:0005524	GO:0006468
XP_012558090.1	GO:0010506	GO:0016021
XP_012558093.1	GO:0005515	GO:0007165
XP_012558094.1	GO:0004672	GO:0005524	GO:0006468
XP_012558095.1	GO:0004674	GO:0005524	GO:0004672	GO:0006468
XP_012558096.1	GO:0004674	GO:0005524	GO:0004672	GO:0006468
XP_012558098.1	GO:0005783	GO:0048193
XP_012558099.1	GO:0005783	GO:0048193
XP_012558112.1	GO:0005515
XP_012558115.1	GO:0004930	GO:0016021	GO:0007186
XP_012558124.1	GO:0003700	GO:0005634	GO:0006366	GO:0043565	GO:0003677
XP_012558136.1	GO:0003677	GO:0005634
XP_012558138.1	GO:0009607	GO:0016021
XP_012558151.1	GO:0004930	GO:0007186	GO:0016021
XP_012558157.1	GO:0004571	GO:0005509	GO:0016020
XP_012558170.1	GO:0003677
XP_012558175.1	GO:0015074
XP_012558178.1	GO:0003735	GO:0005840	GO:0006412	GO:0005622
XP_012558179.1	GO:0003735	GO:0005840	GO:0006412	GO:0005622
XP_012558207.1	GO:0015074
XP_012558219.1	GO:0008237	GO:0008270
XP_012558235.1	GO:0005515
XP_012558236.1	GO:0005515
XP_012558237.1	GO:0005515
XP_012558238.1	GO:0004842	GO:0016874
XP_012558254.1	GO:0035091
XP_012558265.1	GO:0005975	GO:0016301	GO:0016773
XP_012558267.1	GO:0005509
XP_012558271.1	GO:0004930	GO:0007186	GO:0016021
XP_012558272.1	GO:0009058	GO:0030170
XP_012558279.1	GO:0003729	GO:0005849	GO:0006378
XP_012558283.1	GO:0030246
XP_012558307.1	GO:0009082	GO:0052654	GO:0052655	GO:0052656	GO:0003824	GO:0008152
XP_012558350.1	GO:0005515	GO:0018149
XP_012558353.1	GO:0004672	GO:0005524	GO:0006468	GO:0005515
XP_012558356.1	GO:0004672	GO:0005524	GO:0006468	GO:0005515
XP_012558361.1	GO:0097190	GO:1901222	GO:0005515
XP_012558362.1	GO:0097190	GO:1901222	GO:0005515
XP_012558376.1	GO:0005515
XP_012558399.1	GO:0016021	GO:0005515
XP_012558400.1	GO:0016021	GO:0005515
XP_012558401.1	GO:0016021	GO:0005515
XP_012558402.1	GO:0016021	GO:0005515
XP_012558405.1	GO:0005576	GO:0008083
XP_012558410.1	GO:0004722	GO:0046872	GO:0003824
XP_012558428.1	GO:0020037
XP_012558429.1	GO:0008272	GO:0015116	GO:0016021
XP_012558452.1	GO:0003676
XP_012558453.1	GO:0004553	GO:0005975
XP_012558459.1	GO:0004674	GO:0005524	GO:0006468
XP_012558462.1	GO:0019013	GO:0005515
XP_012558523.1	GO:0008083
XP_012558529.1	GO:0003676	GO:0008168	GO:0008276
XP_012558532.1	GO:0003676	GO:0016021
XP_012558543.1	GO:0005216	GO:0006811	GO:0016020	GO:0055085	GO:0005249	GO:0006813	GO:0008076	GO:0051260
XP_012558565.1	GO:0005216	GO:0006811	GO:0016020	GO:0055085
XP_012558576.1	GO:0016021	GO:0005515
XP_012558580.1	GO:0015031	GO:0030176
XP_012558596.1	GO:0016021	GO:0043065	GO:0042981
XP_012558599.1	GO:0005524	GO:0016740
XP_012558606.1	GO:0003676
XP_012558615.1	GO:0003676
XP_012558617.1	GO:0003924	GO:0005525
XP_012558618.1	GO:0005515
XP_012558623.1	GO:0005509	GO:0016020	GO:0005515
XP_012558624.1	GO:0005515
XP_012558634.1	GO:0004930	GO:0007186	GO:0016021
XP_012558635.1	GO:0004930	GO:0007186	GO:0016021
XP_012558638.1	GO:0046872	GO:0005515
XP_012558646.1	GO:0003924	GO:0005525	GO:0007165	GO:0016020
XP_012558649.1	GO:0004930	GO:0007186	GO:0016021
XP_012558651.1	GO:0005515
XP_012558653.1	GO:0003676
XP_012558660.1	GO:0004672	GO:0005524	GO:0006468
XP_012558668.1	GO:0004222	GO:0006508	GO:0007155	GO:0016020
XP_012558681.1	GO:0016021	GO:0055085
XP_012558684.1	GO:0003676	GO:0005524
XP_012558695.1	GO:0016787
XP_012558696.1	GO:0003677	GO:0003700	GO:0006357	GO:0006355
XP_012558697.1	GO:0003677	GO:0003700	GO:0006357	GO:0006355
XP_012558698.1	GO:0004725	GO:0006470	GO:0016311	GO:0016791
XP_012558706.1	GO:0005230	GO:0006811	GO:0016021
XP_012558740.1	GO:0005216	GO:0006811	GO:0016020	GO:0055085	GO:0005249	GO:0006813	GO:0008076
XP_012558749.1	GO:0004888	GO:0007166	GO:0016021	GO:0004930	GO:0007186
XP_012558751.1	GO:0046983
XP_012558769.1	GO:0005267	GO:0005515	GO:0007165
XP_012558779.1	GO:0003676	GO:0005515	GO:0007165
XP_012558782.1	GO:0005515
XP_012558784.1	GO:0004930	GO:0016021	GO:0007186
XP_012558788.1	GO:0015074
XP_012558802.1	GO:0016614	GO:0050660	GO:0055114
XP_012558818.1	GO:0016021
XP_012558819.1	GO:0016021
XP_012558826.1	GO:0000287	GO:0005524	GO:0032957	GO:0047325	GO:0052725	GO:0052726	GO:0005622
XP_012558827.1	GO:0000287	GO:0005524	GO:0032957	GO:0047325	GO:0052725	GO:0052726	GO:0005622
XP_012558828.1	GO:0000287	GO:0004012	GO:0005524	GO:0015914	GO:0016021
XP_012558832.1	GO:0031514	GO:0042073
XP_012558841.1	GO:0005249	GO:0006813	GO:0008076
XP_012558861.1	GO:0004725	GO:0006470	GO:0016311	GO:0016791
XP_012558862.1	GO:0005515
XP_012558863.1	GO:0016020	GO:0022857	GO:0055085
XP_012558864.1	GO:0016020	GO:0022857	GO:0055085
XP_012558865.1	GO:0016020	GO:0022857	GO:0055085
XP_012558866.1	GO:0003677
XP_012558881.1	GO:0004930	GO:0007186	GO:0016021
XP_012558885.1	GO:0030246
XP_012558928.1	GO:0005515
XP_012558932.1	GO:0003953
XP_012558934.1	GO:0000723	GO:0003678	GO:0006281
XP_012558945.1	GO:0005524	GO:0006298
XP_012558951.1	GO:0005515
XP_012558961.1	GO:0016021
XP_012558962.1	GO:0006508	GO:0008233
XP_012558974.1	GO:0004888	GO:0007166	GO:0016021	GO:0004930	GO:0007186
XP_012558975.1	GO:0004888	GO:0007166	GO:0016021	GO:0004930	GO:0007186
XP_012558981.1	GO:0003676	GO:0004386	GO:0005524
XP_012558993.1	GO:0005737	GO:0051539	GO:0008152
XP_012559001.1	GO:0016021	GO:0055085
XP_012559008.1	GO:0003676	GO:0005681	GO:0006397	GO:0008380
XP_012559023.1	GO:0005525	GO:0006508	GO:0008233	GO:0016539
XP_012559053.1	GO:0003676
XP_012559055.1	GO:0004373	GO:0005978
XP_012559060.1	GO:0016021	GO:0016746
XP_012559063.1	GO:0003677	GO:0003700	GO:0006357	GO:0006355
XP_012559064.1	GO:0003677	GO:0003700	GO:0006357	GO:0006355
XP_012559079.1	GO:0046983
XP_012559116.1	GO:0004672	GO:0005524	GO:0006468
XP_012559135.1	GO:0003676
XP_012559143.1	GO:0006486	GO:0008378	GO:0016020
XP_012559159.1	GO:0000786	GO:0003677	GO:0005634	GO:0046982
XP_012559169.1	GO:0005634	GO:0006355	GO:0043565	GO:0003677
XP_012559171.1	GO:0004930	GO:0007186	GO:0016021
XP_012559174.1	GO:0030246
XP_012559185.1	GO:0005515
XP_012559199.1	GO:0016021	GO:0016787
XP_012559201.1	GO:0004842	GO:0008270	GO:0016874
XP_012559207.1	GO:0034722	GO:0008242	GO:0016787
XP_012559208.1	GO:0004930	GO:0007186	GO:0016021
XP_012559217.1	GO:0003676
XP_012559226.1	GO:0016579	GO:0036459
XP_012559227.1	GO:0016579	GO:0036459
XP_012559233.1	GO:0006914
XP_012559239.1	GO:0006887	GO:0016021
XP_012559245.1	GO:0005515
XP_012559254.1	GO:0003774	GO:0005524	GO:0016459
XP_012559256.1	GO:0003924	GO:0005525	GO:0005743	GO:0005759	GO:0006412	GO:0043022	GO:0045727
XP_012559266.1	GO:0004930	GO:0007186	GO:0016021
XP_012559280.1	GO:0046983
XP_012559281.1	GO:0006486	GO:0008378	GO:0016020
XP_012559284.1	GO:0005509
XP_012559288.1	GO:0005216	GO:0006811	GO:0016020	GO:0055085	GO:0005249	GO:0006813	GO:0008076
XP_012559294.1	GO:0006012	GO:0008108	GO:0008270	GO:0033499
XP_012559296.1	GO:0006812	GO:0008324
XP_012559300.1	GO:0004930	GO:0007186	GO:0016021
XP_012559301.1	GO:0004930	GO:0007186	GO:0016021
XP_012559309.1	GO:0000139	GO:0015165	GO:0016021	GO:0090481
XP_012559313.1	GO:0005216	GO:0006811	GO:0016020	GO:0055085	GO:0005249	GO:0006813	GO:0008076	GO:0051260
XP_012559318.1	GO:0003700	GO:0006355
XP_012559319.1	GO:0000139	GO:0016021
XP_012559329.1	GO:0005515
XP_012559331.1	GO:0007154	GO:0016020
XP_012559337.1	GO:0007154	GO:0016020
XP_012559343.1	GO:0004672	GO:0005524	GO:0006468
XP_012559357.1	GO:0005216	GO:0006811	GO:0016020	GO:0055085	GO:0005245	GO:0005891	GO:0070588
XP_012559369.1	GO:0005249	GO:0008076	GO:0034765	GO:0005216	GO:0006811	GO:0016020	GO:0055085	GO:0006813
XP_012559373.1	GO:0051015
XP_012559375.1	GO:0005506	GO:0016705	GO:0020037	GO:0055114
XP_012559377.1	GO:0005515
XP_012559388.1	GO:0003777	GO:0005871	GO:0005515
XP_012559393.1	GO:0005515
XP_012559397.1	GO:0003677	GO:0006355
XP_012559398.1	GO:0003677	GO:0003700	GO:0006355
XP_012559399.1	GO:0003677	GO:0003700	GO:0006355
XP_012559401.1	GO:0005515
XP_012559404.1	GO:0005509
XP_012559409.1	GO:0004842	GO:0005515
XP_012559410.1	GO:0004842	GO:0005515
XP_012559411.1	GO:0005515
XP_012559412.1	GO:0006486	GO:0008417	GO:0016021	GO:0032580	GO:0016020
XP_012559423.1	GO:0003677	GO:0006355
XP_012559437.1	GO:0000723	GO:0003678	GO:0006281
XP_012559457.1	GO:0003723	GO:0003735	GO:0006412	GO:0015935
XP_012559482.1	GO:0005509
XP_012559483.1	GO:0005509
XP_012559501.1	GO:0005515
XP_012559509.1	GO:0000723	GO:0003678	GO:0006281
XP_012559521.1	GO:0003777	GO:0005524	GO:0007018	GO:0030286	GO:0016887
XP_012559537.1	GO:0005262	GO:0016021	GO:0005216	GO:0006811	GO:0016020	GO:0055085	GO:0070588
XP_012559544.1	GO:0001733	GO:0005794	GO:0009247	GO:0016021
XP_012559545.1	GO:0004930	GO:0007186	GO:0016021
XP_012559579.1	GO:0004888	GO:0007166	GO:0016021	GO:0004930	GO:0007186
XP_012559583.1	GO:0004222	GO:0007229	GO:0016021	GO:0006508
XP_012559585.1	GO:0004222	GO:0006508	GO:0016020
XP_012559593.1	GO:0003676	GO:0005524
XP_012559605.1	GO:0004888	GO:0007166	GO:0016021	GO:0004930	GO:0007186
XP_012559618.1	GO:0003677
XP_012559619.1	GO:0003677
XP_012559620.1	GO:0016021	GO:0016020
XP_012559623.1	GO:0016435	GO:0070476
XP_012559624.1	GO:0016435	GO:0070476
XP_012559640.1	GO:0003676
XP_012559653.1	GO:0007165
XP_012559666.1	GO:0005515
XP_012559674.1	GO:0046983
XP_012559677.1	GO:0005216	GO:0006811	GO:0016020	GO:0055085
XP_012559695.1	GO:0006897	GO:0015031
XP_012559701.1	GO:0000723	GO:0003678	GO:0006281
XP_012559708.1	GO:0004930	GO:0007186	GO:0016021
XP_012559710.1	GO:0005509
XP_012559711.1	GO:0005515
XP_012559722.1	GO:0005515	GO:0007165
XP_012559725.1	GO:0003677	GO:0046983
XP_012559729.1	GO:0004114	GO:0007165	GO:0005515	GO:0008081
XP_012559776.1	GO:0008152	GO:0016491	GO:0055114
XP_012559782.1	GO:0003676
XP_012559799.1	GO:0006486	GO:0008417	GO:0016020
XP_012559805.1	GO:0004930	GO:0007186	GO:0016021
XP_012559812.1	GO:0046983
XP_012559819.1	GO:0071203
XP_012559838.1	GO:0005328	GO:0006836	GO:0016021
XP_012559840.1	GO:0004930	GO:0007186	GO:0016021
XP_012559854.1	GO:0003676
XP_012559862.1	GO:0003677	GO:0005634	GO:0006355	GO:0007275
XP_012559878.1	GO:0004672	GO:0005524	GO:0006468
XP_012559880.1	GO:0046983
XP_012559896.1	GO:0003677
XP_012559907.1	GO:0003676
XP_012559909.1	GO:0008233
XP_012559914.1	GO:0005267	GO:0016020	GO:0071805
XP_012559918.1	GO:0005515
XP_012559926.1	GO:0004930	GO:0007186	GO:0016021
XP_012559930.1	GO:0005524
XP_012559999.1	GO:0005515
XP_012560004.1	GO:0005509	GO:0005515
XP_012560016.1	GO:0003677	GO:0005634	GO:0051301
[truncated: 657 more rows]
[truncated: 114 more columns]

## Sheet: Table_S5d
Table_S5d: Annotated protein list for genes nearest to intergenic regions with H3K27ac enriched after ALP treatment in cluster4
NP_001267732.1	GO:0004930	GO:0016021	GO:0016500	GO:0007186	GO:0005515
NP_001267756.1	GO:0004601	GO:0007015	GO:0051015
NP_001267778.1	GO:0003677	GO:0003700	GO:0005524	GO:0005634	GO:0006355
NP_001267786.1	GO:0008233	GO:0005515
NP_001267819.1	GO:0004867	GO:0005520	GO:0005576	GO:0001558	GO:0005515	GO:0030414
NP_001267841.1	GO:0046983	GO:0071339	GO:0090575
NP_001267851.1	GO:0016021	GO:0005515
NP_001267868.1	GO:0004070	GO:0004088	GO:0005524	GO:0006207	GO:0006541	GO:0016597	GO:0016812	GO:0046872	GO:0006520	GO:0016743	GO:0006807	GO:0016787
NP_001267882.1	GO:0016021	GO:0030246
NP_001274286.1	GO:0005576	GO:0008083
NP_001274299.1	GO:0042981
NP_001274302.1	GO:0003676	GO:0031047	GO:0005515
NP_001274312.1	GO:0004550	GO:0005524	GO:0006183	GO:0006228	GO:0006241	GO:0006165
NP_001274698.1	GO:0042981
NP_001274699.1	GO:0005886	GO:0005921	GO:0006811	GO:0016021
NP_001274702.1	GO:0004930	GO:0016021	GO:0007186
NP_001274723.1	GO:0016055	GO:0035556	GO:0005515
NP_001274726.1	GO:0000150	GO:0003677	GO:0005524	GO:0005634	GO:0006281	GO:0007131	GO:0008094	GO:0003690	GO:0003697	GO:0016887	GO:0006259
XP_002153808.2	GO:0008502	GO:0016021	GO:0004930	GO:0007186
XP_002153828.3	GO:0005085	GO:0007264	GO:0007165
XP_002153873.2	GO:0003723	GO:0003676
XP_002153895.3	GO:0003743	GO:0005669	GO:0005515
XP_002153919.1	GO:0046983
XP_002153921.3	GO:0005739	GO:0065003
XP_002153941.2	GO:0000228	GO:0006338
XP_002153972.1	GO:0005777	GO:0008609	GO:0008611	GO:0016491	GO:0071949	GO:0003824	GO:0050660	GO:0055114	GO:0016614
XP_002153988.2	GO:0006511
XP_002154006.1	GO:0003676
XP_002154061.1	GO:0016787
XP_002154143.1	GO:0042981
XP_002154146.3	GO:0005515
XP_002154154.3	GO:0005509
XP_002154179.1	GO:0005525
XP_002154182.1	GO:0004830	GO:0005524	GO:0006436	GO:0000166	GO:0004812	GO:0006418	GO:0005737
XP_002154197.2	GO:0004853	GO:0006782	GO:0006779
XP_002154201.3	GO:0005216	GO:0006811	GO:0016020	GO:0055085	GO:0005249	GO:0006813	GO:0008076	GO:0051260
XP_002154218.2	GO:0005246	GO:0005515
XP_002154321.1	GO:0005509
XP_002154323.2	GO:0008887
XP_002154328.1	GO:0006457	GO:0051082
XP_002154393.2	GO:0016020	GO:0016798
XP_002154415.1	GO:0008201	GO:0016021	GO:0046914
XP_002154462.1	GO:0005524
XP_002154481.2	GO:0005515
XP_002154502.2	GO:0005509
XP_002154510.2	GO:0046983
XP_002154535.2	GO:0008234	GO:0006508
XP_002154539.2	GO:0005576	GO:0006030	GO:0008061	GO:0005975	GO:0016810
XP_002154562.2	GO:0005509
XP_002154581.1	GO:0003676	GO:0008270
XP_002154610.2	GO:0001522	GO:0003723	GO:0006396	GO:0009982	GO:0019013
XP_002154669.1	GO:0003735	GO:0005840	GO:0006412
XP_002154702.2	GO:0005506	GO:0016706	GO:0031418	GO:0055114	GO:0016491
XP_002154758.2	GO:0003924	GO:0005525
XP_002154760.1	GO:0004197	GO:0006508	GO:0008234
XP_002154762.1	GO:0003676
XP_002154776.3	GO:0046872
XP_002154780.1	GO:0000902	GO:0005096	GO:0005525
XP_002154784.3	GO:0005524
XP_002154797.1	GO:0005515
XP_002154805.1	GO:0003676	GO:0005515
XP_002154824.1	GO:0003824	GO:0008152
XP_002154858.1	GO:0000922	GO:0005737	GO:0005815	GO:0005874	GO:0007020	GO:0043015	GO:0000226
XP_002154888.2	GO:0003676
XP_002154974.1	GO:0004692	GO:0005524	GO:0030553	GO:0004672	GO:0006468	GO:0004674
XP_002155027.2	GO:0005524	GO:0006457	GO:0051082	GO:0006950
XP_002155070.1	GO:0000077	GO:0006281	GO:0030896
XP_002155138.3	GO:0006364
XP_002155150.2	GO:0003676
XP_002155273.1	GO:0016787	GO:0008152
XP_002155284.1	GO:0004170	GO:0046080
XP_002155290.1	GO:0003676
XP_002155293.2	GO:0005515
XP_002155299.2	GO:0005525
XP_002155312.2	GO:0016020	GO:0016651	GO:0051539	GO:0055114
XP_002155313.2	GO:0003951	GO:0004143	GO:0005524	GO:0007205	GO:0016021	GO:0035556	GO:0016301
XP_002155354.3	GO:0005515
XP_002155387.3	GO:0004177	GO:0008237	GO:0008270	GO:0006508
XP_002155443.3	GO:0006950
XP_002155450.1	GO:0005096	GO:0046872
XP_002155462.2	GO:0008234	GO:0006508
XP_002155513.3	GO:0005509
XP_002155514.1	GO:0005198	GO:0051536	GO:0097428
XP_002155531.2	GO:0004649	GO:0005975
XP_002155581.1	GO:0005509	GO:0007229
XP_002155599.2	GO:0005739	GO:0008137
XP_002155634.3	GO:0005272	GO:0006814	GO:0016020
XP_002155640.2	GO:0005623	GO:0017137	GO:0032456	GO:0046872	GO:0005515
XP_002155658.1	GO:0006744
XP_002155679.3	GO:0008053
XP_002155688.1	GO:0005623	GO:0045454
XP_002155693.3	GO:0003676
XP_002155757.1	GO:0045454
XP_002155786.3	GO:0005515
XP_002155792.1	GO:0005623	GO:0016021	GO:0016971	GO:0045454	GO:0016972	GO:0055114
XP_002155828.1	GO:0004370	GO:0005975	GO:0006072	GO:0016773
XP_002155869.2	GO:0005634	GO:0005737	GO:0006166	GO:0017061	GO:0019509	GO:0003824	GO:0009116
XP_002155885.1	GO:0005524	GO:0016021	GO:0042626	GO:0055085	GO:0016887
XP_002155893.2	GO:0004044	GO:0006189	GO:0009113	GO:0009116	GO:0046872	GO:0051536
XP_002156019.2	GO:0004252	GO:0006508
XP_002156046.1	GO:0046872
XP_002156050.3	GO:0006338	GO:0031011
XP_002156095.1	GO:0008270
XP_002156125.2	GO:0005576	GO:0008191	GO:0005515
XP_002156144.3	GO:0046983
XP_002156158.1	GO:0003723	GO:0005634	GO:0006397	GO:0003676
XP_002156201.1	GO:0004170	GO:0046080
XP_002156225.1	GO:0016491
XP_002156244.2	GO:0005515
XP_002156254.1	GO:0005576	GO:0006030	GO:0008061	GO:0005975
XP_002156260.1	GO:0005743	GO:0006850
XP_002156272.1	GO:0005524
XP_002156306.2	GO:0005524	GO:0016021	GO:0042626	GO:0055085	GO:0016887
XP_002156320.1	GO:0000028	GO:0003735	GO:0006412	GO:0022627	GO:0005622	GO:0005840	GO:0015935
XP_002156351.3	GO:0007165	GO:0008270	GO:0042981	GO:0005515
XP_002156372.1	GO:0004356	GO:0006542	GO:0006807
XP_002156385.3	GO:0016757
XP_002156437.2	GO:0000049
XP_002156446.1	GO:0005509
XP_002156456.2	GO:0005523	GO:0051694
XP_002156462.2	GO:0016021
XP_002156467.1	GO:0016021
XP_002156497.1	GO:0015267	GO:0016020	GO:0055085
XP_002156512.1	GO:0005634	GO:0006355	GO:0043565	GO:0003677
XP_002156524.3	GO:0004174
XP_002156545.1	GO:0000981	GO:0000987	GO:0005634	GO:0045944	GO:0046983	GO:0003677
XP_002156585.3	GO:0000079	GO:0019901
XP_002156614.1	GO:0016021
XP_002156626.2	GO:0006486	GO:0008417	GO:0016021	GO:0032580	GO:0016020
XP_002156660.1	GO:0016021
XP_002156667.1	GO:0005507	GO:0005743	GO:0006825	GO:0006878	GO:0008535	GO:0016021
XP_002156681.3	GO:0005789	GO:0016021
XP_002156721.3	GO:0016021
XP_002156723.1	GO:0016021	GO:0016491	GO:0046983	GO:0050660	GO:0055114
XP_002156747.1	GO:0003677	GO:0003700	GO:0005634	GO:0006355
XP_002156768.3	GO:0016021
XP_002156770.2	GO:0016021
XP_002156819.3	GO:0004672	GO:0005524	GO:0004674	GO:0006468
XP_002156843.2	GO:0004672	GO:0005524	GO:0006468
XP_002156853.1	GO:0003735	GO:0006412	GO:0015935	GO:0019843	GO:0003723	GO:0005622
XP_002156904.1	GO:0003723	GO:0005737	GO:0003676
XP_002156989.1	GO:0016020
XP_002157017.1	GO:0005515
XP_002157035.1	GO:0006479	GO:0008168
XP_002157079.2	GO:0005096	GO:0008285	GO:0016525	GO:0030948	GO:0038026	GO:0043065	GO:0043087
XP_002157093.2	GO:0005216	GO:0006811	GO:0016020	GO:0055085	GO:0005515
XP_002157132.2	GO:0008093	GO:0070840
XP_002157143.1	GO:0003676	GO:0003899	GO:0006351
XP_002157153.1	GO:0003743	GO:0005737	GO:0003723	GO:0006413
XP_002157210.3	GO:0005216	GO:0006811	GO:0016020	GO:0055085	GO:0005249	GO:0006813
XP_002157259.3	GO:0016020	GO:0016491	GO:0055114
XP_002157291.1	GO:0016571	GO:0035098	GO:0005515
XP_002157298.1	GO:0003723	GO:0003735	GO:0006412	GO:0022625	GO:0005622	GO:0005840
XP_002157311.3	GO:0008143	GO:0043488	GO:0046872	GO:1900364
XP_002157315.3	GO:0005515
XP_002157326.3	GO:0016702	GO:0046872	GO:0055114
XP_002157333.3	GO:0003676	GO:0003677
XP_002157355.1	GO:0003676	GO:0005634	GO:0045893
XP_002157357.1	GO:0016874
XP_002157384.2	GO:0005515
XP_002157390.1	GO:0003857	GO:0006631	GO:0070403	GO:0016491	GO:0055114
XP_002157393.1	GO:0004623	GO:0005576	GO:0006644	GO:0050482
XP_002157405.1	GO:0004674	GO:0005524	GO:0004672	GO:0006468
XP_002157406.3	GO:0016021	GO:0055085
XP_002157413.1	GO:0005509
XP_002157415.2	GO:0004180	GO:0006508
XP_002157487.2	GO:0003677	GO:0046983
XP_002157524.1	GO:0005524	GO:0006457	GO:0016021	GO:0051082	GO:0006950
XP_002157574.3	GO:0009966	GO:0016021	GO:0046658	GO:0062023
XP_002157639.1	GO:0003924	GO:0005525
XP_002157641.1	GO:0003676
XP_002157647.3	GO:0003676
XP_002157657.2	GO:0005509
XP_002157712.2	GO:0003676	GO:0008270	GO:0005515
XP_002157732.3	GO:0004488	GO:0055114
XP_002157738.1	GO:0005747	GO:0022904	GO:0005743	GO:0016651
XP_002157741.1	GO:0004222	GO:0006508
XP_002157804.2	GO:0000462	GO:0030515
XP_002157809.3	GO:0016301	GO:0046854	GO:0048015
XP_002157821.2	GO:0016021
XP_002157885.2	GO:0004721	GO:0016787
XP_002157889.2	GO:0004571	GO:0005509	GO:0008152	GO:0016021	GO:0016020
XP_002157911.3	GO:0004420	GO:0005789	GO:0008299	GO:0015936	GO:0016021	GO:0050661	GO:0055114	GO:0050662
XP_002157914.2	GO:0016620	GO:0008152	GO:0016491	GO:0055114
XP_002157951.1	GO:0000166	GO:0000176	GO:0003676	GO:0006396	GO:0008408	GO:0005622	GO:0006139
XP_002157964.1	GO:0070273
XP_002157973.3	GO:0004674	GO:0005524	GO:0004672	GO:0006468
XP_002157974.2	GO:0005102	GO:0005576	GO:0007275	GO:0016055
XP_002158018.2	GO:0016021	GO:0016192
XP_002158035.2	GO:0005515
XP_002158086.2	GO:0006637	GO:0016790
XP_002158090.1	GO:0005524
XP_002158091.1	GO:0006351	GO:0070176	GO:0007049
XP_002158122.1	GO:0005623	GO:0006886	GO:0016192
XP_002158127.1	GO:0003735	GO:0005840	GO:0006412
XP_002158136.1	GO:0005509
XP_002158168.2	GO:0000122	GO:0008270	GO:0016567	GO:0016874	GO:0005622
XP_002158186.2	GO:0004222	GO:0006508
XP_002158316.2	GO:0004672	GO:0005524	GO:0006468
XP_002158334.2	GO:0004674	GO:0005524	GO:0004672	GO:0006468
XP_002158371.1	GO:0031080	GO:0005515
XP_002158382.2	GO:0003677	GO:0005634	GO:0003676
XP_002158413.2	GO:0005515
XP_002158504.1	GO:0004601	GO:0006979	GO:0020037	GO:0055114
XP_002158522.3	GO:0003723
XP_002158586.3	GO:0016021	GO:0055114
XP_002158603.3	GO:0004672	GO:0005524	GO:0006468	GO:0004675	GO:0016020
XP_002158617.2	GO:0005975	GO:0016301	GO:0016773
XP_002158650.2	GO:0003676	GO:0005869
XP_002158651.1	GO:0008270
XP_002158731.1	GO:0005509
XP_002158750.1	GO:0005524	GO:0016740
XP_002158788.3	GO:0006904	GO:0016192
XP_002158815.1	GO:0000139	GO:0000242	GO:0001764	GO:0001891	GO:0001934	GO:0002093	GO:0002551	GO:0003382	GO:0003924	GO:0005525	GO:0005634	GO:0005737	GO:0005802	GO:0005829	GO:0005886	GO:0006897	GO:0006911	GO:0006935	GO:0006972	GO:0007010	GO:0007015	GO:0007155	GO:0007186	GO:0007264	GO:0007266	GO:0007411	GO:0008045	GO:0008283	GO:0008361	GO:0010591	GO:0010592	GO:0010762	GO:0010811	GO:0014041	GO:0016020	GO:0016358	GO:0016477	GO:0016601	GO:0017137	GO:0019897	GO:0019899	GO:0019901	GO:0021799	GO:0021831	GO:0021894	GO:0022604	GO:0030027	GO:0030031	GO:0030032
XP_002158849.2	GO:0016021	GO:0005515
XP_002158862.1	GO:0009607	GO:0016021
XP_002158871.1	GO:0005509
XP_002158884.2	GO:0005509
XP_002158896.2	GO:0016021
XP_002158901.2	GO:0004648	GO:0006564
XP_002158932.2	GO:0000178	GO:0006396	GO:0006401
XP_002158954.2	GO:0003896	GO:0046872	GO:0051539	GO:0006269
XP_002158977.2	GO:0005515
XP_002159053.1	GO:0003735	GO:0005840	GO:0006412	GO:0005622
XP_002159066.2	GO:0016020	GO:0022857	GO:0055085	GO:0016021
XP_002159086.2	GO:0016020
XP_002159100.2	GO:0016747
XP_002159184.2	GO:0004252	GO:0006508
XP_002159185.1	GO:0016491	GO:0020037	GO:0030151	GO:0042128	GO:0043546	GO:0055114
XP_002159278.1	GO:0005515
XP_002159317.1	GO:0016021
XP_002159320.3	GO:0000166	GO:0003824	GO:0044237	GO:0006352	GO:0055029
XP_002159354.2	GO:0003700	GO:0006355
XP_002159365.3	GO:0005515	GO:0008270
XP_002159402.3	GO:0016021	GO:0016746
XP_002159433.1	GO:0031417
XP_002159451.3	GO:0004553
XP_002159459.2	GO:0016021	GO:0005515
XP_002159553.1	GO:0004930	GO:0007186	GO:0016021
XP_002159633.3	GO:0006486	GO:0008378	GO:0016020
XP_002159677.1	GO:0003700	GO:0006355	GO:0043565
XP_002159680.3	GO:0004197	GO:0006508	GO:0005515	GO:0042981
XP_002159690.1	GO:0046373	GO:0046556
XP_002159721.2	GO:0046872
XP_002159779.3	GO:0003924	GO:0005525
XP_002159954.2	GO:0005737	GO:0016812	GO:0019556	GO:0016787
XP_002159972.2	GO:0008521	GO:0016021
XP_002159974.1	GO:0003677	GO:0005634	GO:0016055
XP_002160001.2	GO:0016021
XP_002160016.1	GO:0005509
XP_002160043.1	GO:0030246
XP_002160072.1	GO:0005216	GO:0006811	GO:0016020	GO:0055085	GO:0005249	GO:0006813	GO:0008076	GO:0051260
XP_002160092.2	GO:0004674	GO:0005524	GO:0046872
XP_002160238.1	GO:0005750	GO:0006122
XP_002160240.2	GO:0016021
XP_002160251.2	GO:0005515
XP_002160272.2	GO:0005096
XP_002160295.1	GO:0004322	GO:0005623	GO:0006826	GO:0006879	GO:0008199
XP_002160317.2	GO:0030514	GO:0045596
XP_002160432.2	GO:0005515
XP_002160438.2	GO:0004672	GO:0005524	GO:0006468	GO:0004674
XP_002160468.1	GO:0005048	GO:0005783	GO:0005784	GO:0005789	GO:0006616	GO:0006620	GO:0008320	GO:0016021	GO:0015031	GO:0016020
XP_002160496.1	GO:0003924	GO:0005834	GO:0007186
XP_002160507.2	GO:0015031	GO:0016021
XP_002160596.1	GO:0007034
XP_002160663.3	GO:0003677	GO:0008270
XP_002160691.1	GO:0006839	GO:0016021	GO:0022857	GO:0031966
XP_002160712.1	GO:0005623	GO:0046907
XP_002160722.1	GO:0005524	GO:0016740
XP_002160731.2	GO:0016021	GO:0020037
XP_002160739.2	GO:0005089	GO:0035023
XP_002160746.3	GO:0005089	GO:0035023
XP_002160774.1	GO:0016021	GO:0022857	GO:0016020	GO:0055085
XP_002160791.2	GO:0003677	GO:0003700	GO:0005634
XP_002160807.1	GO:0004045
XP_002160881.1	GO:0004930	GO:0007186	GO:0016021
XP_002160883.1	GO:0016021
XP_002160893.2	GO:0003697
XP_002161032.1	GO:0006886	GO:0016192	GO:0030117
XP_002161034.1	GO:0003953
XP_002161130.2	GO:0046872
XP_002161138.1	GO:0016021
XP_002161252.1	GO:0005789	GO:0016021
XP_002161265.2	GO:0004930	GO:0007186	GO:0016021
XP_002161268.1	GO:0005524	GO:0016307	GO:0046488
XP_002161283.2	GO:0009607	GO:0016021
XP_002161309.3	GO:0003824
XP_002161310.1	GO:0000276	GO:0015078	GO:0015986
XP_002161356.1	GO:0004252	GO:0006508	GO:0016020
XP_002161380.3	GO:0016021	GO:0055085
XP_002161431.1	GO:0009607	GO:0016021
XP_002161446.1	GO:0005337	GO:0016021	GO:1901642
XP_002161447.2	GO:0004559	GO:0006013
XP_002161448.1	GO:0003723	GO:0003735	GO:0005840	GO:0006412
XP_002161509.1	GO:0003723	GO:0003735	GO:0005840	GO:0006412
XP_002161530.1	GO:0005515
XP_002161544.2	GO:0008152	GO:0016491	GO:0055114
XP_002161622.1	GO:0003676
XP_002161739.3	GO:0005515
XP_002161754.2	GO:0004252	GO:0006508
XP_002161828.1	GO:0008424	GO:0016021	GO:0032580	GO:0033578	GO:0005515
XP_002161875.3	GO:0006486	GO:0008378	GO:0016020
XP_002161903.2	GO:0003700	GO:0003743	GO:0005669	GO:0006352	GO:0046982	GO:0006355
XP_002161913.1	GO:0003924	GO:0005200	GO:0005525	GO:0005874	GO:0007017
XP_002162028.2	GO:0005507	GO:0016491	GO:0055114
XP_002162059.2	GO:0005885	GO:0034314	GO:0015629	GO:0030833
XP_002162084.1	GO:0016787
XP_002162131.1	GO:0000786	GO:0003677
XP_002162138.2	GO:0000287	GO:0004709	GO:0005524	GO:0004672	GO:0006468
XP_002162187.3	GO:0003677	GO:0003917	GO:0005694	GO:0006265
XP_002162195.3	GO:0016301	GO:0032958
XP_002162210.3	GO:0005216	GO:0006811	GO:0016020	GO:0055085	GO:0005249	GO:0006813	GO:0008076
XP_002162226.3	GO:0004970	GO:0016020	GO:0005249	GO:0006813	GO:0008076
XP_002162229.2	GO:0003677	GO:0003700	GO:0006357	GO:0006355
XP_002162248.1	GO:0008483	GO:0030170
XP_002162295.1	GO:0005548	GO:0005622	GO:0015914
XP_002162308.1	GO:0003746	GO:0004674	GO:0005524	GO:0006468
XP_002162313.1	GO:0005524	GO:0016874	GO:0046872
XP_002162330.1	GO:0006879	GO:0008199
XP_002162335.2	GO:0004623	GO:0006644	GO:0050482
XP_002162378.2	GO:0004563	GO:0005975	GO:0004553
XP_002162426.2	GO:0005634	GO:0006260
XP_002162469.1	GO:0016021
XP_002162491.1	GO:0003677	GO:0006355
XP_002162509.1	GO:0004672	GO:0005524	GO:0006468
XP_002162535.2	GO:0005272	GO:0006814	GO:0016020
XP_002162579.2	GO:0005819	GO:0005874	GO:0032147	GO:0060236
XP_002162582.3	GO:0005267	GO:0016021	GO:0016020	GO:0071805
XP_002162597.1	GO:0003677	GO:0003678	GO:0005524	GO:0005634	GO:0006270	GO:0042555
XP_002162599.1	GO:0016021	GO:0046873	GO:0016020	GO:0030001	GO:0055085
XP_002162724.2	GO:0001678	GO:0004396	GO:0005524	GO:0005536	GO:0005623	GO:0006096	GO:0005975	GO:0016773
XP_002162736.2	GO:0003735	GO:0005840	GO:0006412	GO:0005622
XP_002162738.1	GO:0004222	GO:0006508
XP_002162756.2	GO:0008270
XP_002162759.2	GO:0008168
XP_002162778.1	GO:0003723
XP_002162808.3	GO:0003676
XP_002162811.3	GO:0005085	GO:0007264	GO:0005509
XP_002162822.1	GO:0004222	GO:0006508
XP_002162828.1	GO:0003743	GO:0006413	GO:0005515
XP_002162841.2	GO:0005515
XP_002162848.3	GO:0004655	GO:0006779	GO:0046872	GO:0033014
XP_002162903.1	GO:0003677
XP_002162921.2	GO:0019905
XP_002162975.1	GO:0005102	GO:0005576	GO:0007275	GO:0016055
XP_002162988.3	GO:0071203
XP_002163005.2	GO:0046983
XP_002163036.2	GO:0016021	GO:0022857	GO:0016020	GO:0055085
XP_002163048.2	GO:0000287	GO:0004450	GO:0006102	GO:0051287	GO:0055114	GO:0016616
XP_002163080.2	GO:0000139	GO:0015165	GO:0016021	GO:0090481
XP_002163087.2	GO:0000050	GO:0004053	GO:0006525	GO:0046872
XP_002163100.1	GO:0005102	GO:0005576	GO:0007275	GO:0016055
XP_002163104.1	GO:0016021
XP_002163108.2	GO:0003676	GO:0004386	GO:0005524
XP_002163123.1	GO:0004842	GO:0016874	GO:0046872	GO:0005515
XP_002163191.1	GO:0005515
XP_002163229.1	GO:0003743	GO:0004004	GO:0005524	GO:0003676
XP_002163237.3	GO:0003723	GO:0005524	GO:0006955	GO:0016740
XP_002163250.3	GO:0051213
XP_002163329.1	GO:0003735	GO:0005622	GO:0005840	GO:0006412
XP_002163345.2	GO:0046872	GO:0005515
XP_002163358.2	GO:0004930	GO:0007186	GO:0016021
XP_002163379.2	GO:0008324	GO:0016021	GO:0006812	GO:0055085
XP_002163387.3	GO:0046983
XP_002163431.2	GO:0046983
XP_002163444.2	GO:0004930	GO:0007186	GO:0016021
XP_002163453.3	GO:0006629
XP_002163470.1	GO:0004553	GO:0005975	GO:0008061
XP_002163509.2	GO:0003677	GO:0003899	GO:0006351	GO:0032549
XP_002163514.2	GO:0003899	GO:0006351
XP_002163531.2	GO:0016787
XP_002163556.3	GO:0004499	GO:0005789	GO:0031090	GO:0050660	GO:0050661	GO:0055114
XP_002163572.3	GO:0016021
XP_002163601.2	GO:0006511
XP_002163602.2	GO:0000139	GO:0006890	GO:0015031	GO:0030126
XP_002163603.2	GO:0016021	GO:0042254
XP_002163608.2	GO:0003700	GO:0005634	GO:0043565	GO:0006355
XP_002163615.2	GO:0005515
XP_002163637.2	GO:0005515
XP_002163642.3	GO:0008152	GO:0016491	GO:0055114
XP_002163645.2	GO:0005388	GO:0005524	GO:0016021	GO:0016020	GO:0070588
XP_002163682.2	GO:0016021
XP_002163721.2	GO:0016021
XP_002163738.2	GO:0016021	GO:0016787
XP_002163748.2	GO:0003723	GO:0003676
XP_002163816.1	GO:0005869	GO:0010970	GO:0070840
XP_002163828.2	GO:0046983
XP_002163856.1	GO:0005634	GO:0016874	GO:0046872	GO:0005515
XP_002163890.1	GO:0004521	GO:0005737	GO:0016442	GO:0031047
XP_002163944.3	GO:0004357	GO:0006750
XP_002163952.2	GO:0000027	GO:0000470	GO:0019843
XP_002163963.1	GO:0004930	GO:0007186	GO:0016021
XP_002163967.2	GO:0006751	GO:0016021	GO:0036374
XP_002163970.1	GO:0005634	GO:0006355	GO:0043565	GO:0003677
XP_002163996.1	GO:0003924	GO:0005525
XP_002164071.1	GO:0003735	GO:0005840	GO:0006412	GO:0005622
XP_002164110.2	GO:0003700	GO:0006355	GO:0043565
XP_002164125.2	GO:0005507	GO:0016491	GO:0055114
XP_002164179.2	GO:0005515
XP_002164197.2	GO:0003700	GO:0006355
XP_002164231.2	GO:0003677	GO:0006355
XP_002164250.2	GO:0005634	GO:0006886	GO:0008536
XP_002164302.2	GO:0006486	GO:0008417	GO:0016020
XP_002164336.1	GO:0016021
XP_002164351.2	GO:0005515
XP_002164390.1	GO:0004014	GO:0006557	GO:0006597	GO:0008295
XP_002164404.2	GO:0046982
XP_002164415.1	GO:0008152	GO:0016491	GO:0055114
XP_002164432.3	GO:0005524
XP_002164454.2	GO:0003676
XP_002164458.1	GO:0003723	GO:0005730	GO:0019013
XP_002164477.3	GO:0005623	GO:0006886	GO:0008536	GO:0005515
XP_002164479.1	GO:0005515
XP_002164497.1	GO:0003779	GO:0005622	GO:0015629	GO:0030042
XP_002164507.1	GO:0005515
XP_002164562.2	GO:0007154	GO:0016020
XP_002164606.2	GO:0005515
XP_002164611.2	GO:0001558	GO:0005520	GO:0005576
XP_002164616.1	GO:0004499	GO:0050660	GO:0050661	GO:0055114
XP_002164633.2	GO:0003676
XP_002164644.1	GO:0016021	GO:0046873	GO:0016020	GO:0030001	GO:0055085
XP_002164663.1	GO:0003735	GO:0005840	GO:0006412
XP_002164667.1	GO:0007165	GO:0005515
XP_002164679.1	GO:0003735	GO:0005840	GO:0006412	GO:0005622
XP_002164714.2	GO:0003676	GO:0004386	GO:0005524
XP_002164719.1	GO:0016021	GO:0022857	GO:0055085
XP_002164739.2	GO:0016747
XP_002164771.1	GO:0009235
XP_002164786.2	GO:0005759	GO:0018293
XP_002164829.1	GO:0003676	GO:0004386	GO:0005524
XP_002164841.1	GO:0000287	GO:0005524	GO:0032957	GO:0047325	GO:0052725	GO:0052726	GO:0005622
XP_002164848.2	GO:0004697	GO:0005524	GO:0035556	GO:0046872	GO:0004672	GO:0006468
XP_002164865.1	GO:0000287	GO:0005524	GO:0032957	GO:0047325	GO:0052725	GO:0052726	GO:0005622
XP_002164910.2	GO:0003700	GO:0006355
XP_002164914.1	GO:0000287	GO:0005524	GO:0032957	GO:0047325	GO:0052725	GO:0052726	GO:0005622
XP_002164939.2	GO:0004829	GO:0005524	GO:0005737	GO:0006435	GO:0000166	GO:0004812	GO:0006418	GO:0043039
XP_002164947.1	GO:0055114
XP_002164954.1	GO:0003735	GO:0006412	GO:0015934
XP_002164955.2	GO:0005506	GO:0016705	GO:0020037	GO:0055114
XP_002164973.2	GO:0005524	GO:0005737	GO:0008233	GO:0030163	GO:0036402	GO:0016787
XP_002164975.1	GO:0003924	GO:0005525	GO:0007264	GO:0005515	GO:0005622
XP_002164986.2	GO:0005634	GO:0006355	GO:0043565	GO:0003677
XP_002164996.3	GO:0006486	GO:0008378	GO:0016020
XP_002164997.2	GO:0005515
XP_002165026.1	GO:0006629
XP_002165049.2	GO:0005515
XP_002165068.2	GO:0008113	GO:0055114
XP_002165088.2	GO:0043565
XP_002165109.1	GO:0008270	GO:0046983
XP_002165159.1	GO:0005524	GO:0006457	GO:0009408	GO:0031072	GO:0046872	GO:0051082
XP_002165160.2	GO:0004623	GO:0006644	GO:0050482
XP_002165233.3	GO:0000124
XP_002165291.2	GO:0055114
XP_002165348.1	GO:0016021
XP_002165355.1	GO:0016021	GO:0022857	GO:0016020	GO:0055085
XP_002165410.1	GO:0004672	GO:0005524	GO:0006468
XP_002165417.2	GO:0006457	GO:0016272
XP_002165441.2	GO:0004402	GO:0030914	GO:0046982
XP_002165451.2	GO:0008270	GO:0016874	GO:0061630
XP_002165460.1	GO:0008168
XP_002165467.2	GO:0003700	GO:0006355	GO:0043565
XP_002165496.2	GO:0008083
XP_002165516.1	GO:0005524	GO:0016740
XP_002165552.2	GO:0003677
XP_002165570.3	GO:0007165	GO:0035591
XP_002165572.2	GO:0004197	GO:0006508	GO:0008234
XP_002165680.2	GO:0003777	GO:0005524	GO:0007018	GO:0008017
XP_002165821.2	GO:0003865	GO:0008202	GO:0016021	GO:0005737	GO:0006629	GO:0016627
XP_002165850.1	GO:0005634	GO:0005737	GO:0006606	GO:0008565	GO:0061608	GO:0005515
XP_002165854.1	GO:0003723	GO:0003735	GO:0006412	GO:0015934
XP_002165950.1	GO:0005739
XP_002166012.3	GO:0001558	GO:0005520	GO:0005576	GO:0004867
XP_002166034.1	GO:0005515
XP_002166111.1	GO:0004114	GO:0007165	GO:0008081
XP_002166116.1	GO:0004298	GO:0005634	GO:0005737	GO:0006511	GO:0019773	GO:0004175	GO:0005839	GO:0051603
XP_002166140.2	GO:0003700	GO:0005634	GO:0043565	GO:0006355
XP_002166148.1	GO:0005737	GO:0005874	GO:0007021	GO:0007023	GO:0048487
XP_002166168.2	GO:0004190	GO:0016021	GO:0006508
XP_002166180.3	GO:0003779	GO:0016043	GO:0017048	GO:0030036
XP_002166222.3	GO:0004252	GO:0006508
XP_002166224.1	GO:0003676	GO:0003723
XP_002166229.3	GO:0004222	GO:0006508
XP_002166236.2	GO:0003677	GO:0006313	GO:0015074
XP_002166241.2	GO:0005515	GO:0034773	GO:0042799
XP_002166269.1	GO:0005337	GO:0016021
XP_002166300.2	GO:0016021
XP_002166370.2	GO:0001558	GO:0005520	GO:0005576	GO:0004867
XP_002166528.3	GO:0008033	GO:0016740
XP_002166558.2	GO:0005634	GO:0006355
XP_002166582.2	GO:0000164	GO:0004722	GO:0046872	GO:0072357	GO:0016787
XP_002166590.1	GO:0003676
XP_002166630.2	GO:0005789	GO:0016021	GO:0016740	GO:0018279
XP_002166641.3	GO:0016021	GO:0055085
XP_002166668.1	GO:0016021
XP_002166688.3	GO:0005515
XP_002166699.3	GO:0005515
XP_002166703.1	GO:0005515
XP_002166706.2	GO:0005509
XP_002166810.3	GO:0008299	GO:0016740
XP_002166848.2	GO:0005515	GO:0007165	GO:0042981
XP_002166866.3	GO:0000774	GO:0005759	GO:0006457	GO:0042803	GO:0051087
XP_002166874.2	GO:0005509	GO:0016020
XP_002166901.2	GO:0005506	GO:0016021	GO:0016705	GO:0020037	GO:0055114
XP_002166922.3	GO:0003729	GO:0007281	GO:0003676
XP_002166935.1	GO:0003700	GO:0006355	GO:0043565
XP_002166949.2	GO:0007265	GO:0005515
XP_002167015.2	GO:0016021
XP_002167018.3	GO:0005524	GO:0016021	GO:0042626	GO:0055085	GO:0016887
XP_002167116.2	GO:0016021
XP_002167125.3	GO:0003777	GO:0005524	GO:0005874	GO:0007018	GO:0008017
XP_002167130.3	GO:0006629	GO:0008374
XP_002167139.2	GO:0016021	GO:0005515
XP_002167159.1	GO:0003700	GO:0006357	GO:0006355
XP_002167160.2	GO:0005623	GO:0006606	GO:0005515
XP_002167162.1	GO:0004930	GO:0007186	GO:0016021
XP_002167163.3	GO:0003700	GO:0006357
XP_002167183.1	GO:0003746	GO:0006511
XP_002167209.1	GO:0003677	GO:0006260
XP_002167216.1	GO:0004197	GO:0006508
XP_002167275.2	GO:0005515
XP_002167284.1	GO:0005509
XP_002167314.2	GO:0005524	GO:0006457	GO:0008233	GO:0051082
XP_002167334.1	GO:0003723	GO:0003676
XP_002167358.2	GO:0005623	GO:0006616	GO:0016021
XP_002167419.1	GO:0004647	GO:0006564
XP_002167461.2	GO:0004930	GO:0007186	GO:0016021
XP_002167486.3	GO:0005515
XP_002167611.1	GO:0004807	GO:0006094	GO:0006096	GO:0008152
XP_002167620.1	GO:0004198	GO:0005509	GO:0005622	GO:0006508
XP_002167690.2	GO:0005515
XP_002167843.3	GO:0016746	GO:0000166	GO:0004812	GO:0005524	GO:0006418	GO:0016787
XP_002167951.2	GO:0007165	GO:0005515
XP_002167978.3	GO:0005070	GO:0007165
XP_002167983.1	GO:0003700	GO:0005634	GO:0043565	GO:0006355
XP_002168032.1	GO:0006812	GO:0008324	GO:0016021	GO:0055085
XP_002168094.2	GO:0005515
XP_002168155.2	GO:0000049	GO:0004826	GO:0005524	GO:0005737	GO:0006432	GO:0004812	GO:0043039
XP_002168219.2	GO:0005216	GO:0006811	GO:0016020	GO:0055085	GO:0005249	GO:0006813	GO:0008076	GO:0051260
XP_002168444.2	GO:0004069	GO:0006520	GO:0009058	GO:0030170	GO:0008483
XP_002168493.2	GO:0005509
XP_002168543.2	GO:0000124	GO:0003743	GO:0005669	GO:0006357	GO:0006367	GO:0046695	GO:0046982	GO:0005634	GO:0051090	GO:0006352
XP_002168568.2	GO:0030314
XP_002168602.2	GO:0016021
XP_002168723.1	GO:0006814
XP_002168730.2	GO:0006486	GO:0008417	GO:0016021	GO:0032580	GO:0016020
XP_002168741.3	GO:0003700	GO:0005634	GO:0008270	GO:0043565	GO:0003707	GO:0004879	GO:0003677	GO:0006355
XP_002168747.2	GO:0005515
XP_002168759.2	GO:0016740
XP_002168781.3	GO:0005216	GO:0006811	GO:0016020	GO:0055085	GO:0005515
XP_002168799.3	GO:0006890	GO:0016021
XP_002168960.3	GO:0004817	GO:0005524	GO:0006423
XP_002169040.3	GO:0008152	GO:0016787
XP_002169071.2	GO:0003676
XP_002169180.1	GO:0000122	GO:0003714	GO:0001106
XP_002169271.2	GO:0005089	GO:0035023
XP_002169275.2	GO:0005515
XP_002169323.1	GO:0016021	GO:0022857	GO:0055085
XP_002169421.3	GO:0016787
XP_002169568.2	GO:0006355
XP_002169585.2	GO:0006479	GO:0008168
XP_002169612.2	GO:0006486	GO:0008417	GO:0016020
XP_002169633.2	GO:0016020
XP_002169650.2	GO:0005515
XP_002169674.3	GO:0004519	GO:0006302	GO:0008408	GO:0030145	GO:0030870	GO:0051321	GO:0005634	GO:0016787
XP_002169684.3	GO:0016491	GO:0055114
XP_002169753.3	GO:0006801	GO:0030001	GO:0046872
XP_002169797.3	GO:0004672	GO:0005524	GO:0051301	GO:0006468
XP_002169802.1	GO:0003924	GO:0005525
XP_002169849.2	GO:0016020
XP_002169884.2	GO:0001733	GO:0005794	GO:0009247	GO:0016021
XP_002170014.2	GO:0005623	GO:0045454	GO:0051920	GO:0016209	GO:0016491	GO:0055114
XP_002170074.2	GO:0005524	GO:0007269	GO:0008021
XP_002170095.3	GO:0000030	GO:0006493	GO:0016021	GO:0016020
XP_002170119.1	GO:0005102	GO:0005576	GO:0007275	GO:0016055
XP_002170124.1	GO:0004170	GO:0046080
XP_002170157.2	GO:0005515
XP_002170171.3	GO:0005509	GO:0016020
XP_002170260.2	GO:0004674	GO:0005524	GO:0004672	GO:0006468
XP_002170266.2	GO:0005089	GO:0035023	GO:0005515
XP_002170324.2	GO:0004222	GO:0006508	GO:0008270	GO:0031012
XP_002170411.1	GO:0005525
XP_002170419.1	GO:0046983
XP_002170483.2	GO:0003723	GO:0030371	GO:0043488	GO:0005515
XP_002170498.2	GO:0030576	GO:0032183	GO:0070140
XP_002170550.2	GO:0004930	GO:0016021	GO:0007186
XP_002170618.3	GO:0005509	GO:0016020	GO:0005515
XP_002170625.2	GO:0006633
XP_002170631.2	GO:0005272	GO:0016021	GO:0006814	GO:0016020
XP_002170645.3	GO:0016021	GO:0022857	GO:0055085
XP_002170658.2	GO:0003824	GO:0016021
XP_002170766.1	GO:0016021
XP_002170794.2	GO:0005623	GO:0045454
XP_002170901.1	GO:0004170	GO:0046080
XP_002170979.2	GO:0046983
XP_002171230.2	GO:0007275	GO:0016055	GO:0005515
XP_004205436.1	GO:0003676
XP_004205478.1	GO:0005515
XP_004205495.1	GO:0003676
XP_004205502.1	GO:0003677	GO:0003700	GO:0006357	GO:0006355
XP_004205559.1	GO:0006915	GO:0005622
XP_004205565.1	GO:0046983
XP_004205612.2	GO:0003676
XP_004205705.1	GO:0003676
XP_004205710.1	GO:0006897	GO:0030128
XP_004205757.1	GO:0005743	GO:0006850	GO:0016021
XP_004205790.1	GO:0046983
XP_004205848.2	GO:0003774	GO:0016459
XP_004205888.1	GO:0019904
XP_004205941.1	GO:0003735	GO:0005739	GO:0005840
XP_004205956.1	GO:0005230	GO:0006811	GO:0016021
XP_004206032.2	GO:0008083
XP_004206067.1	GO:0005515
XP_004206070.1	GO:0003735	GO:0005840	GO:0006412
XP_004206086.2	GO:0003676	GO:0004386	GO:0005524
XP_004206112.1	GO:0045454
XP_004206127.1	GO:0015074
XP_004206141.2	GO:0003676
XP_004206192.1	GO:0003677	GO:0006313	GO:0015074
XP_004206199.1	GO:0003677	GO:0006357	GO:0046983
XP_004206204.1	GO:0003735	GO:0006412	GO:0015935	GO:0005840
XP_004206238.1	GO:0008168
XP_004206245.1	GO:0005509
XP_004206278.1	GO:0003677	GO:0006313	GO:0015074
XP_004206312.2	GO:0046983
XP_004206336.1	GO:0003924	GO:0005525
XP_004206338.1	GO:0020037
XP_004206349.1	GO:0015031	GO:0035091
XP_004206390.1	GO:0003676
XP_004206396.1	GO:0003677
XP_004206439.1	GO:0000076	GO:0005634	GO:0006974	GO:0048478	GO:0007049
XP_004206448.1	GO:0008236	GO:0006508
XP_004206492.1	GO:0005634
XP_004206520.1	GO:0005507	GO:0030001	GO:0046872
XP_004206545.1	GO:0004930	GO:0007186	GO:0016021
XP_004206585.1	GO:0003676	GO:0003677
XP_004206621.1	GO:0004930	GO:0016021	GO:0007186
XP_004206639.2	GO:0005515
XP_004206645.1	GO:0003676
XP_004206740.2	GO:0016787
XP_004206815.1	GO:0005509
XP_004206827.1	GO:0015074
XP_004206828.1	GO:0003676
XP_004206915.1	GO:0015074
XP_004206916.1	GO:0015074
XP_004206992.2	GO:0051087
XP_004207091.1	GO:0003676
XP_004207120.1	GO:0046983
XP_004207131.1	GO:0003676
XP_004207196.1	GO:0005515
XP_004207221.1	GO:0003676
XP_004207232.1	GO:0008083
XP_004207235.1	GO:0005758	GO:0046872	GO:0072321
XP_004207254.1	GO:0000723	GO:0003678	GO:0006281
XP_004207266.1	GO:0005515
XP_004207306.1	GO:0046983
XP_004207329.1	GO:0003676
XP_004207371.1	GO:0003677	GO:0046983
XP_004207372.1	GO:0005634	GO:0006511	GO:0007275	GO:0008270
XP_004207378.1	GO:0003958	GO:0005789	GO:0010181	GO:0016021	GO:0055114
XP_004207388.1	GO:0001919	GO:0007040	GO:0016197	GO:0032008	GO:0042632	GO:0043410	GO:0071230	GO:0071986
XP_004207489.2	GO:0001736	GO:0004714	GO:0005524	GO:0005887	GO:0060026	GO:1904929	GO:0004672	GO:0006468
XP_004207502.1	GO:0003677	GO:0006313	GO:0015074
XP_004207536.1	GO:0003676
XP_004207540.1	GO:0003735	GO:0005840	GO:0006412
XP_004207566.1	GO:0009607	GO:0016021
XP_004207567.1	GO:0009607	GO:0016021
XP_004207732.1	GO:0008168
XP_004207749.2	GO:0006520	GO:0016831	GO:0019752	GO:0030170
XP_004207792.1	GO:0005515
XP_004207851.2	GO:0003676
XP_004207880.1	GO:0003677
XP_004207920.1	GO:0003677
XP_004207963.1	GO:0008168
XP_004208005.1	GO:0046983
XP_004208042.2	GO:0000145	GO:0006887
XP_004208051.1	GO:0004652	GO:0043631	GO:0016779
XP_004208059.2	GO:0046983
XP_004208100.1	GO:0003676
XP_004208137.1	GO:0003924	GO:0005525	GO:0007165	GO:0016020
XP_004208139.2	GO:0005515
XP_004208164.2	GO:0004850	GO:0005737	GO:0009116	GO:0009166	GO:0003824
XP_004208167.2	GO:0003676
XP_004208199.1	GO:0016021	GO:0016192
XP_004208213.1	GO:0004930	GO:0007186	GO:0016021
XP_004208219.1	GO:0046983
XP_004208273.2	GO:0009055	GO:0051536	GO:0016491	GO:0055114
XP_004208288.1	GO:0046983
XP_004208332.1	GO:0016301	GO:0016533	GO:0061575	GO:0016534
XP_004208350.1	GO:0003676
XP_004208356.1	GO:0032324
XP_004208359.2	GO:0008053
XP_004208361.1	GO:0005515
XP_004208365.1	GO:0003677
XP_004208378.1	GO:0003924	GO:0005525
XP_004208398.2	GO:0015074
XP_004208406.1	GO:0046983
XP_004208537.1	GO:0003735	GO:0005840	GO:0006412
XP_004208538.1	GO:0003735	GO:0005840	GO:0006412
XP_004208595.1	GO:0003676
XP_004208605.2	GO:0005634	GO:0006355	GO:0043565	GO:0003677
XP_004208646.1	GO:0030246
XP_004208654.2	GO:0005096	GO:0031532	GO:0048814	GO:0051056	GO:0005515
XP_004208657.2	GO:0005515
XP_004208659.1	GO:0004803	GO:0006313
XP_004208674.1	GO:0003676
XP_004208696.1	GO:0004672	GO:0005524	GO:0006468
XP_004208725.1	GO:0005847	GO:0098789
XP_004208783.1	GO:0046983
XP_004208809.1	GO:0004170	GO:0046080
XP_004208810.2	GO:0046983
XP_004208832.1	GO:0004623	GO:0005509	GO:0016042	GO:0006644	GO:0050482
XP_004208850.1	GO:0046983
XP_004208865.1	GO:0003735	GO:0005840	GO:0006412	GO:0005622
XP_004208876.1	GO:0000287	GO:0005524	GO:0032957	GO:0047325	GO:0052725	GO:0052726	GO:0005622
XP_004208898.2	GO:0005524	GO:0016301	GO:0008152	GO:0016772
XP_004208934.1	GO:0004930	GO:0007186	GO:0016021
XP_004208954.1	GO:0000502	GO:0070682
XP_004208991.1	GO:0005576	GO:0006030	GO:0008061
XP_004209031.1	GO:0000723	GO:0003678	GO:0006281
XP_004209035.1	GO:0003677	GO:0005634
XP_004209091.1	GO:0003676
XP_004209125.1	GO:0004930	GO:0007186	GO:0016021
XP_004209147.2	GO:0003924	GO:0005525	GO:0005737	GO:0005886	GO:0005938	GO:0006897	GO:0007015	GO:0007163	GO:0007266	GO:0008360	GO:0019901	GO:0030031	GO:0030036	GO:0032488	GO:0032956	GO:0042995	GO:0007264	GO:0051301	GO:0005622
XP_004209180.1	GO:0004930	GO:0007186	GO:0016021
XP_004209193.1	GO:0005506	GO:0016705	GO:0020037	GO:0055114
XP_004209215.1	GO:0046983
XP_004209217.1	GO:0005515
XP_004209218.1	GO:0004672	GO:0005524	GO:0006468
XP_004209260.1	GO:0003700	GO:0006355
XP_004209263.1	GO:0003676
XP_004209265.1	GO:0003676
XP_004209282.1	GO:0009890	GO:0016787
XP_004209302.1	GO:0004806	GO:0005576	GO:0006629	GO:0046872	GO:0052689
XP_004209308.2	GO:0003676
XP_004209334.1	GO:0046983
XP_004209350.1	GO:0000166	GO:0003899	GO:0006352	GO:0030880	GO:0055029
XP_004209355.1	GO:0005524
XP_004209422.1	GO:0005515
XP_004209445.1	GO:0003676
XP_004209457.1	GO:0046983
XP_004209463.1	GO:0003998
XP_004209481.1	GO:0015074
XP_004209541.1	GO:0008083
XP_004209568.2	GO:0005515
XP_004209623.2	GO:0016021	GO:0055085
XP_004209665.1	GO:0005515
XP_004209692.2	GO:0016021
XP_004209703.1	GO:0003676
XP_004209737.1	GO:0016021	GO:0022857
XP_004209761.1	GO:0015074
XP_004209764.1	GO:0004674	GO:0005524	GO:0004672	GO:0006468
XP_004209775.1	GO:0003676
XP_004209803.2	GO:0016020
XP_004209804.1	GO:0003676
XP_004209832.2	GO:0016021	GO:0016192
XP_004209867.1	GO:0003676
XP_004209954.2	GO:0003677	GO:0003700	GO:0005634	GO:0006355	GO:0006915	GO:0044212
XP_004210019.1	GO:0003676
XP_004210093.2	GO:0005515
XP_004210117.2	GO:0004152	GO:0005743	GO:0006207	GO:0044205	GO:0016020	GO:0055114	GO:0005737	GO:0016627
XP_004210148.1	GO:0003677	GO:0046983
XP_004210149.2	GO:0016853
XP_004210168.1	GO:0015074
XP_004210217.2	GO:0016021	GO:0022857	GO:0016020	GO:0055085
XP_004210224.2	GO:0003677
XP_004210272.1	GO:0003677	GO:0006313	GO:0015074
XP_004210337.1	GO:0015074
XP_004210341.1	GO:0005524
XP_004210351.2	GO:0005216	GO:0006811	GO:0016020	GO:0055085	GO:0005245	GO:0005891	GO:0070588
XP_004210353.2	GO:0001733	GO:0005794	GO:0009247	GO:0016021
XP_004210363.1	GO:0003824	GO:0050662	GO:0005975	GO:0008712	GO:0050661
XP_004210376.1	GO:0008168
XP_004210423.1	GO:1990817
XP_004210433.1	GO:0000723	GO:0003678	GO:0006281
XP_004210444.1	GO:0003676
XP_004210446.2	GO:0003676
XP_004210465.1	GO:0003677
XP_004210482.1	GO:0015074
XP_004210486.2	GO:0005515
XP_004210544.2	GO:0005515
XP_004210599.1	GO:0003700	GO:0003707	GO:0005634	GO:0008270	GO:0043565	GO:0003677	GO:0006355
XP_004210614.1	GO:0003676
XP_004210638.1	GO:0004668	GO:0009446
XP_004210648.2	GO:0005634
XP_004210658.1	GO:0005515	GO:0006355	GO:0043565
XP_004210660.2	GO:0003723
XP_004210697.1	GO:0003676
XP_004210705.1	GO:0004672	GO:0005524	GO:0006468
XP_004210720.1	GO:0004170	GO:0046080
XP_004210747.1	GO:0003676
XP_004210750.2	GO:0003677	GO:0006313	GO:0015074
XP_004210768.1	GO:0004803	GO:0006313
XP_004210789.1	GO:0000398	GO:0000956
XP_004210823.1	GO:0004930	GO:0007186	GO:0016021
XP_004210913.1	GO:0003677
XP_004210923.1	GO:0003777	GO:0005524	GO:0007018	GO:0008017
XP_004210940.2	GO:0046983
XP_004210946.1	GO:0003676
XP_004210964.1	GO:0005215	GO:0016021	GO:0055085
XP_004210979.1	GO:0015074
XP_004211205.1	GO:0046983
XP_004211255.1	GO:0003824	GO:0008152
XP_004211264.1	GO:0006486	GO:0008378	GO:0016020
XP_004211277.2	GO:0001733	GO:0005794	GO:0009247	GO:0016021
XP_004211323.1	GO:0003676	GO:0003677
XP_004211326.2	GO:0005515
XP_004211343.1	GO:0004170	GO:0046080
XP_004211346.2	GO:0007094
XP_004211348.2	GO:0005524
XP_004211366.1	GO:0046983
XP_004211367.1	GO:0004970	GO:0016020	GO:0005515
XP_004211382.1	GO:0003746	GO:0006511
XP_004211411.2	GO:0042578
XP_004211444.1	GO:0005524	GO:0006298	GO:0030983
XP_004211478.2	GO:0003723	GO:0019013	GO:0003676
XP_004211528.1	GO:0015074
XP_004211585.2	GO:0001401	GO:0016021
XP_004211656.2	GO:0005515	GO:0007165
XP_004211658.1	GO:0003676
XP_004211695.1	GO:0004170	GO:0046080
XP_004211714.1	GO:0003676
XP_004211759.2	GO:0016021	GO:0055085
XP_004211760.1	GO:0000287	GO:0004674	GO:0005524	GO:0035556	GO:0004672	GO:0006468
XP_004211774.1	GO:0046983
XP_004211785.1	GO:0005515	GO:0006886
XP_004211805.1	GO:0046983
XP_004211836.1	GO:0003924	GO:0005834	GO:0007186
XP_004211849.2	GO:0006488	GO:0016021	GO:0016740
XP_004211856.1	GO:0046983
XP_004211965.1	GO:0004930	GO:0007186	GO:0016021
XP_004211966.1	GO:0015074
XP_004212031.1	GO:0003676
XP_004212119.2	GO:0005216	GO:0006811	GO:0016020	GO:0055085	GO:0005515
XP_004212120.1	GO:0003676	GO:0003677
XP_004212121.1	GO:0046983
XP_004212147.2	GO:0000243	GO:0000387	GO:0000395	GO:0003729	GO:0005685	GO:0008270	GO:0019013	GO:0030619	GO:0071004	GO:0003676	GO:0005634
XP_004212206.1	GO:0003677
XP_004212212.1	GO:0003676	GO:0003677
XP_004212275.1	GO:0016021	GO:0046872	GO:0071564
XP_004212377.1	GO:0005215	GO:0006811	GO:0016021	GO:0055085	GO:0016020
XP_004212439.2	GO:0016021
XP_004212526.2	GO:0001733	GO:0005794	GO:0009247	GO:0016021
XP_004212588.2	GO:0004553
XP_004212681.1	GO:0003676
XP_004212682.1	GO:0015074
XP_004212765.2	GO:0008270	GO:0016874	GO:0019789
XP_004212833.1	GO:0003676
XP_004212839.1	GO:0046983
XP_004212922.1	GO:0005509	GO:0007156	GO:0016020
XP_004213003.1	GO:0003676
XP_004213126.1	GO:0035091
XP_012553451.1	GO:0004930	GO:0007186	GO:0016021
XP_012553453.1	GO:0046983
XP_012553471.1	GO:0005249	GO:0016021	GO:0005216	GO:0006811	GO:0016020	GO:0055085	GO:0006813
XP_012553491.1	GO:0005515
XP_012553504.1	GO:0005515
XP_012553512.1	GO:0005515
XP_012553516.1	GO:0005515
XP_012553518.1	GO:0005515
XP_012553524.1	GO:0000166	GO:0004775	GO:0004776	GO:0005739	GO:0006099	GO:0048037	GO:0003824	GO:0008152
XP_012553535.1	GO:0046872	GO:0005515
XP_012553536.1	GO:0046872	GO:0005515
XP_012553542.1	GO:0004930	GO:0007186	GO:0016021
XP_012553545.1	GO:0016021	GO:0016471	GO:0042626	GO:1902600
XP_012553651.1	GO:0004930	GO:0016021	GO:0007186
XP_012553662.1	GO:0035091
XP_012553663.1	GO:0035091
XP_012553664.1	GO:0035091
XP_012553679.1	GO:0005515
XP_012553680.1	GO:0005515
XP_012553681.1	GO:0005515
XP_012553683.1	GO:0005515
XP_012553684.1	GO:0005515
XP_012553689.1	GO:0004563	GO:0005975	GO:0004553
XP_012553703.1	GO:0000030	GO:0006493	GO:0016020
XP_012553713.1	GO:0004672	GO:0006468
XP_012553729.1	GO:0003700	GO:0006355
XP_012553757.1	GO:0015074
XP_012553760.1	GO:0005515	GO:0008270
XP_012553780.1	GO:0004930	GO:0007186	GO:0016021
XP_012553811.1	GO:0005515	GO:0007165	GO:0043531
XP_012553825.1	GO:0006486	GO:0008417	GO:0016020
XP_012553833.1	GO:0008138	GO:0016311	GO:0016791
XP_012553834.1	GO:0005515
XP_012553838.1	GO:0005515
XP_012553879.1	GO:0003924	GO:0005525
XP_012553889.1	GO:0008270
XP_012553891.1	GO:0005509
XP_012553902.1	GO:0004672	GO:0005524	GO:0006468	GO:0009190	GO:0016849	GO:0035556
XP_012553905.1	GO:0016021
XP_012553912.1	GO:0003677	GO:0006355
XP_012553925.1	GO:0003676
XP_012553945.1	GO:0003735	GO:0005622	GO:0005840	GO:0006412	GO:0004803	GO:0006313
XP_012553951.1	GO:0008376	GO:0032580
XP_012553957.1	GO:0046983
XP_012553966.1	GO:0046872
XP_012553967.1	GO:0005515
XP_012553993.1	GO:0005515
XP_012554003.1	GO:0005737	GO:0006886
XP_012554009.1	GO:0005515
XP_012554025.1	GO:0005515	GO:0005525
XP_012554036.1	GO:0003677
XP_012554039.1	GO:0004930	GO:0007186	GO:0016021	GO:0004983
XP_012554044.1	GO:0004930	GO:0016021	GO:0007186
XP_012554050.1	GO:0005515
XP_012554055.1	GO:0003924	GO:0005525
XP_012554056.1	GO:0003924	GO:0005525	GO:0046872
XP_012554064.1	GO:0000723	GO:0003678	GO:0006281
XP_012554065.1	GO:0016021	GO:0055085
XP_012554072.1	GO:0003824	GO:0005975	GO:0043169	GO:0004553
XP_012554082.1	GO:0004525	GO:0005840	GO:0006396
XP_012554091.1	GO:0055085
XP_012554092.1	GO:0055085
XP_012554093.1	GO:0055085
XP_012554094.1	GO:0055085
XP_012554095.1	GO:0055085
XP_012554108.1	GO:0004930	GO:0007186	GO:0016021
XP_012554125.1	GO:0003676	GO:0004386	GO:0005524
XP_012554126.1	GO:0003676	GO:0004386	GO:0005524
XP_012554181.1	GO:0005515
XP_012554182.1	GO:0005515
XP_012554183.1	GO:0005515
XP_012554224.1	GO:0005509
XP_012554230.1	GO:0005215	GO:0016021	GO:0055085
XP_012554238.1	GO:0051321
XP_012554254.1	GO:0005515
XP_012554255.1	GO:0030314
XP_012554256.1	GO:0030314
XP_012554282.1	GO:0005515
XP_012554295.1	GO:0005509
XP_012554316.1	GO:0000123	GO:0016301	GO:0016573	GO:0005515
XP_012554327.1	GO:0004672	GO:0005524	GO:0006468
XP_012554334.1	GO:0001104	GO:0006357	GO:0016592
XP_012554343.1	GO:0046983
XP_012554356.1	GO:0008270
XP_012554370.1	GO:0005515	GO:0007165	GO:0043531
XP_012554372.1	GO:0046872
XP_012554373.1	GO:0046872
XP_012554375.1	GO:0003723	GO:0005634	GO:0006396	GO:1990904	GO:0003676
XP_012554376.1	GO:0046983
XP_012554377.1	GO:0004672	GO:0005524	GO:0006468
XP_012554378.1	GO:0004742	GO:0005759	GO:0006090	GO:0045254	GO:0008152	GO:0016746
XP_012554379.1	GO:0006885	GO:0015385	GO:0016021	GO:0006812	GO:0015299	GO:0055085	GO:0006814
XP_012554380.1	GO:0005515
XP_012554382.1	GO:0005089	GO:0035023	GO:0005856	GO:0008092
XP_012554391.1	GO:0003774	GO:0005524	GO:0016459	GO:0051015	GO:0005515
XP_012554412.1	GO:0016021
XP_012554419.1	GO:0016021
XP_012554424.1	GO:0016021
XP_012554474.1	GO:0004672	GO:0005524	GO:0006468
XP_012554477.1	GO:0005515
XP_012554517.1	GO:0000338	GO:0008180
XP_012554531.1	GO:0046983
XP_012554536.1	GO:0006950
XP_012554574.1	GO:0004672	GO:0005524	GO:0006468
XP_012554581.1	GO:0003676
XP_012554593.1	GO:0008272	GO:0015116	GO:0016021
XP_012554597.1	GO:0004222	GO:0006508	GO:0008270	GO:0031012
XP_012554600.1	GO:0004672	GO:0005524	GO:0006468
XP_012554625.1	GO:0004386	GO:0005524
XP_012554630.1	GO:0016301	GO:0016798
XP_012554640.1	GO:0005515
XP_012554641.1	GO:0005515
XP_012554649.1	GO:0005524	GO:0006457	GO:0051082
XP_012554659.1	GO:0000398	GO:0008270	GO:0045131	GO:0003676	GO:0003723
XP_012554667.1	GO:0004402	GO:0030914	GO:0046982
XP_012554676.1	GO:0003676	GO:0005524
XP_012554718.1	GO:0016021
XP_012554784.1	GO:0003777	GO:0005524	GO:0007018	GO:0008017
XP_012554785.1	GO:0016020
XP_012554802.1	GO:0016020	GO:0022857	GO:0055085
XP_012554805.1	GO:0005515
XP_012554822.1	GO:0005515
XP_012554823.1	GO:0005515
XP_012554847.1	GO:0004930	GO:0007186	GO:0016021
XP_012554867.1	GO:0000045	GO:0000422
XP_012554870.1	GO:0003676	GO:0008270	GO:0016818	GO:0005524
XP_012554875.1	GO:0005509	GO:0007156	GO:0016020
XP_012554877.1	GO:0005856	GO:0007165	GO:0005515
XP_012554914.1	GO:0005506	GO:0016705	GO:0020037	GO:0055114
XP_012554916.1	GO:0003676
XP_012554927.1	GO:0004888	GO:0007166	GO:0016021	GO:0004930	GO:0007186
XP_012554932.1	GO:0046983
XP_012554933.1	GO:0004672	GO:0005524	GO:0006468
XP_012554956.1	GO:0005515
XP_012554958.1	GO:0003677	GO:0046983
XP_012554963.1	GO:0016021	GO:0055085
XP_012554970.1	GO:0006869
XP_012554998.1	GO:0000723	GO:0003678	GO:0006281
XP_012555046.1	GO:0003774	GO:0005524	GO:0016459
XP_012555047.1	GO:0003952	GO:0005524	GO:0009435	GO:0006807
XP_012555050.1	GO:0004930	GO:0007186	GO:0016021
XP_012555084.1	GO:0003779	GO:0016043
XP_012555085.1	GO:0003779	GO:0017048	GO:0030036	GO:0016043
XP_012555086.1	GO:0003779	GO:0016043	GO:0017048	GO:0030036
XP_012555087.1	GO:0003779	GO:0016043
XP_012555088.1	GO:0015074
XP_012555097.1	GO:0004930	GO:0007186	GO:0016021
XP_012555101.1	GO:0016021
XP_012555107.1	GO:0016787
XP_012555113.1	GO:0006629	GO:0016021	GO:0016787
XP_012555149.1	GO:0004930	GO:0007186	GO:0016021	GO:0004983
XP_012555161.1	GO:0046983
XP_012555166.1	GO:0004842	GO:0046872	GO:0071797
XP_012555181.1	GO:0003677	GO:0004003	GO:0006303	GO:0016817
XP_012555189.1	GO:0003934	GO:0005737	GO:0046654
XP_012555190.1	GO:0000139	GO:0005801	GO:0006888	GO:0015031	GO:0016021
XP_012555210.1	GO:0004930	GO:0007186	GO:0016021
XP_012555211.1	GO:0005524	GO:0016887
XP_012555219.1	GO:0005525	GO:0006629
XP_012555220.1	GO:0005525	GO:0006629
XP_012555237.1	GO:0004867
XP_012555238.1	GO:0004867
XP_012555239.1	GO:0005515	GO:0007165
XP_012555241.1	GO:0005515
XP_012555253.1	GO:0016021	GO:0030246
XP_012555254.1	GO:0016021	GO:0030246
XP_012555256.1	GO:0016021	GO:0030246
XP_012555276.1	GO:0003676
XP_012555283.1	GO:0003677
XP_012555321.1	GO:0003676
XP_012555344.1	GO:0005758	GO:0046872	GO:0072321
XP_012555345.1	GO:0005758	GO:0046872	GO:0072321
XP_012555352.1	GO:0003676	GO:0003677
XP_012555390.1	GO:0008138	GO:0016311
XP_012555407.1	GO:0005507
XP_012555416.1	GO:0010038	GO:0016756	GO:0046872	GO:0046938
XP_012555419.1	GO:0015293	GO:0016021
XP_012555427.1	GO:0005515
XP_012555441.1	GO:0003743	GO:0003924	GO:0005525	GO:0005622	GO:0006413
XP_012555455.1	GO:0003676	GO:0003677
XP_012555458.1	GO:0015074
XP_012555469.1	GO:0004497	GO:0005506	GO:0016021	GO:0016705	GO:0020037	GO:0055114
XP_012555473.1	GO:0005515
XP_012555474.1	GO:0005515
XP_012555519.1	GO:0042981
XP_012555520.1	GO:0000166	GO:0004812	GO:0005524	GO:0006418
XP_012555523.1	GO:0006508	GO:0008234
XP_012555565.1	GO:0005887	GO:0015379	GO:0071477	GO:0005215	GO:0006811	GO:0016020	GO:0015377	GO:0016021	GO:0055085
XP_012555566.1	GO:0005887	GO:0015379	GO:0071477	GO:0005215	GO:0006811	GO:0016020	GO:0015377	GO:0016021	GO:0055085
XP_012555568.1	GO:0016020
XP_012555570.1	GO:0003676
XP_012555575.1	GO:0046983
XP_012555591.1	GO:0016020	GO:0022857	GO:0055085	GO:0016021
XP_012555610.1	GO:0016021	GO:0046983
XP_012555611.1	GO:0016021	GO:0046983
XP_012555612.1	GO:0003676	GO:0005524	GO:0008270
XP_012555623.1	GO:0015074
XP_012555624.1	GO:0004930	GO:0007186	GO:0016021
XP_012555625.1	GO:0004930	GO:0016021	GO:0007186
XP_012555627.1	GO:0003676
XP_012555630.1	GO:0005509	GO:0005783	GO:0006457	GO:0016021	GO:0051082
XP_012555633.1	GO:0005634	GO:0006511	GO:0007275	GO:0008270
XP_012555651.1	GO:0001733	GO:0005794	GO:0009247	GO:0016021
XP_012555652.1	GO:0001733	GO:0005794	GO:0009247	GO:0016021
XP_012555658.1	GO:0000723	GO:0003678	GO:0006281
XP_012555672.1	GO:0003924	GO:0005525	GO:0005622	GO:0007264
XP_012555703.1	GO:0005515
XP_012555705.1	GO:0004867	GO:0005515	GO:0005576	GO:0006030	GO:0008061
XP_012555706.1	GO:0004867	GO:0005515	GO:0005576	GO:0006030	GO:0008061
XP_012555709.1	GO:0004222	GO:0006508
XP_012555710.1	GO:0005515
XP_012555715.1	GO:0005515
XP_012555718.1	GO:0005515
XP_012555738.1	GO:0016055	GO:0035556	GO:0005515
XP_012555740.1	GO:0005216	GO:0016021	GO:0006811	GO:0016020	GO:0055085
XP_012555744.1	GO:0005216	GO:0006811	GO:0016020	GO:0055085
XP_012555750.1	GO:0004888	GO:0007166	GO:0016021	GO:0004930	GO:0007186	GO:0016020	GO:0005509
XP_012555760.1	GO:0005086	GO:0032012
XP_012555761.1	GO:0003676
XP_012555763.1	GO:0006508	GO:0008233	GO:0007267	GO:0007275	GO:0016539
XP_012555766.1	GO:0005089	GO:0035023	GO:0005509	GO:0005515
XP_012555779.1	GO:0003743	GO:0006413	GO:0005515
XP_012555780.1	GO:0004830	GO:0005524	GO:0006436	GO:0000166	GO:0004812	GO:0006418	GO:0005737
XP_012555795.1	GO:0070403
XP_012555805.1	GO:0004222	GO:0006508
XP_012555819.1	GO:0005506	GO:0016705	GO:0020037	GO:0055114
XP_012555820.1	GO:0005506	GO:0016705	GO:0020037	GO:0055114
XP_012555830.1	GO:0006886	GO:0016192
XP_012555846.1	GO:0016021	GO:0046873	GO:0016020	GO:0030001	GO:0055085
XP_012555848.1	GO:0004930	GO:0007186	GO:0016021
XP_012555853.1	GO:0007009	GO:0005515
XP_012555858.1	GO:0005267
XP_012555859.1	GO:0016021	GO:0019706
XP_012555865.1	GO:0004623	GO:0006644	GO:0050482
XP_012555869.1	GO:0004672	GO:0005524	GO:0006468
XP_012555870.1	GO:0006508	GO:0008237	GO:0008241	GO:0016020
XP_012555881.1	GO:0016021	GO:0022857	GO:0055085
XP_012555882.1	GO:0016021	GO:0022857	GO:0055085
XP_012555883.1	GO:0004222	GO:0006508	GO:0008270	GO:0031012
XP_012555891.1	GO:0006457	GO:0051082
XP_012555892.1	GO:0003723	GO:0003676
XP_012555903.1	GO:0046872
XP_012555906.1	GO:0008233
XP_012555908.1	GO:0003676
XP_012555911.1	GO:0016021
XP_012555912.1	GO:0016021
XP_012555918.1	GO:0030246
XP_012555920.1	GO:0004930	GO:0007186	GO:0016021
XP_012555921.1	GO:0004930	GO:0007186	GO:0016021
XP_012555928.1	GO:0046983
XP_012555932.1	GO:0006644	GO:0016746	GO:0008152
XP_012555933.1	GO:0006644	GO:0016746	GO:0008152
XP_012555934.1	GO:0006644	GO:0016746	GO:0008152
XP_012555938.1	GO:0005484	GO:0005623	GO:0006886	GO:0016021	GO:0016192	GO:0016020
XP_012555951.1	GO:0031514	GO:0005515
XP_012555972.1	GO:0003677	GO:0016514	GO:0071564	GO:0071565	GO:0005515
XP_012555992.1	GO:0000915	GO:0003777	GO:0005524	GO:0005874	GO:0008017	GO:0072383	GO:0007018
XP_012555993.1	GO:0000915	GO:0003777	GO:0005524	GO:0005874	GO:0008017	GO:0072383	GO:0007018
XP_012556005.1	GO:0016021	GO:0016192
XP_012556006.1	GO:0016021	GO:0016192
XP_012556007.1	GO:0004930	GO:0007186	GO:0016021
XP_012556009.1	GO:0016021
XP_012556010.1	GO:0006629
XP_012556013.1	GO:0003735	GO:0005840	GO:0006412
XP_012556014.1	GO:0005856
XP_012556022.1	GO:0005576	GO:0006030	GO:0008061
XP_012556026.1	GO:0004930	GO:0007186	GO:0016021
XP_012556041.1	GO:0003723	GO:0004527	GO:0004540
XP_012556054.1	GO:0005515	GO:0016579	GO:0036459
XP_012556056.1	GO:0004725	GO:0006470	GO:0005515	GO:0016311	GO:0016791
XP_012556062.1	GO:0005634
XP_012556078.1	GO:0003676
XP_012556089.1	GO:0004047	GO:0005739	GO:0006546	GO:0008483
XP_012556093.1	GO:0003677	GO:0006355
XP_012556108.1	GO:0005515	GO:0006606	GO:0061608
XP_012556116.1	GO:0005272	GO:0006814	GO:0016020
XP_012556129.1	GO:0046983
XP_012556133.1	GO:0005096
XP_012556144.1	GO:0004379	GO:0006499
XP_012556148.1	GO:0004930	GO:0007186	GO:0016021
XP_012556149.1	GO:0004930	GO:0007186	GO:0016021
XP_012556155.1	GO:0003676	GO:0005515
XP_012556156.1	GO:0003676	GO:0005515
XP_012556172.1	GO:0004842	GO:0005515
XP_012556173.1	GO:0004842	GO:0005515
XP_012556180.1	GO:0016021
XP_012556183.1	GO:0046983
XP_012556188.1	GO:0005515	GO:0007165
XP_012556198.1	GO:0004930	GO:0007186	GO:0016021
XP_012556199.1	GO:0004930	GO:0007186	GO:0016021
XP_012556201.1	GO:0004560	GO:0005975	GO:0006004
XP_012556214.1	GO:0016021	GO:0055085
XP_012556215.1	GO:0005215	GO:0016021	GO:0055085
XP_012556232.1	GO:0006486	GO:0008378	GO:0016020
XP_012556234.1	GO:0005515	GO:0005634
XP_012556250.1	GO:0005524	GO:0016021	GO:0042626	GO:0055085	GO:0016887
XP_012556277.1	GO:0003676
XP_012556303.1	GO:0005515
XP_012556356.1	GO:0005515
XP_012556378.1	GO:0000122	GO:0008270	GO:0016567	GO:0016874	GO:0005622
XP_012556379.1	GO:0000124	GO:0003713	GO:0008270	GO:0016578	GO:0045893	GO:0071819
XP_012556388.1	GO:0008083
XP_012556390.1	GO:0008083
XP_012556391.1	GO:0008083
XP_012556392.1	GO:0006886	GO:0006888	GO:0008270	GO:0030127
XP_012556396.1	GO:0005524
XP_012556401.1	GO:0005524	GO:0016887
XP_012556413.1	GO:0005515	GO:0005543
XP_012556436.1	GO:0004565	GO:0005975	GO:0016021	GO:0004553
XP_012556437.1	GO:0004565	GO:0005975	GO:0016021	GO:0004553
XP_012556438.1	GO:0004565	GO:0005975	GO:0016021	GO:0004553
XP_012556440.1	GO:0003676
XP_012556447.1	GO:0003676	GO:0008270	GO:0016874	GO:0005634
XP_012556450.1	GO:0005524	GO:0016740
XP_012556451.1	GO:0005524	GO:0016740
XP_012556453.1	GO:0005201
XP_012556455.1	GO:0003676	GO:0004672	GO:0005524	GO:0006468	GO:0008270
XP_012556464.1	GO:0008270
XP_012556481.1	GO:0004674	GO:0005524	GO:0017048	GO:0035556	GO:0046872	GO:0004672	GO:0006468
XP_012556510.1	GO:0003700	GO:0005634	GO:0006355	GO:0046983
XP_012556512.1	GO:0016020	GO:0022857	GO:0071705
XP_012556540.1	GO:0005096	GO:0051056	GO:0005515
XP_012556542.1	GO:0004197	GO:0006915	GO:0042981	GO:0006508	GO:0005515	GO:0008234
XP_012556547.1	GO:0005815
XP_012556550.1	GO:0006689	GO:0008047
XP_012556553.1	GO:0005515	GO:0042981
XP_012556561.1	GO:0016021	GO:0055085
XP_012556583.1	GO:0005381	GO:0016021	GO:0034755
XP_012556607.1	GO:0016021
XP_012556608.1	GO:0007165	GO:0035556
XP_012556638.1	GO:0004930	GO:0007186	GO:0016021
XP_012556654.1	GO:0005515
XP_012556655.1	GO:0005515
XP_012556656.1	GO:0005515
XP_012556657.1	GO:0004649	GO:0005975
XP_012556665.1	GO:0004114	GO:0007165	GO:0006355	GO:0008081
XP_012556666.1	GO:0004114	GO:0007165	GO:0006355	GO:0008081
XP_012556670.1	GO:0004888	GO:0007166	GO:0016021	GO:0004930	GO:0007186
XP_012556689.1	GO:0000723	GO:0003678	GO:0006281
XP_012556696.1	GO:0005576	GO:0006030	GO:0008061
XP_012556716.1	GO:0008270
XP_012556735.1	GO:0004930	GO:0007186	GO:0016021
XP_012556756.1	GO:0016874	GO:0061630	GO:0071596
XP_012556762.1	GO:0005509
XP_012556763.1	GO:0005509
XP_012556765.1	GO:0005515
XP_012556819.1	GO:0016021
XP_012556825.1	GO:0003785	GO:0007015
XP_012556826.1	GO:0004521	GO:0016021
XP_012556873.1	GO:0006479	GO:0008276	GO:0008168
XP_012556876.1	GO:0030514	GO:0045596
XP_012556888.1	GO:0005509
XP_012556899.1	GO:0003676
XP_012556901.1	GO:0003735	GO:0005622	GO:0005840	GO:0006412
XP_012556927.1	GO:0016787	GO:0008152
XP_012556932.1	GO:0003677
XP_012556954.1	GO:0005515
XP_012556955.1	GO:0005515
XP_012556973.1	GO:0003777	GO:0005524	GO:0007018	GO:0008017
XP_012556979.1	GO:0003677	GO:0005634	GO:0005515	GO:0008270	GO:0018024	GO:0034968
XP_012556980.1	GO:0003677	GO:0005634	GO:0005515	GO:0008270	GO:0018024	GO:0034968
XP_012556985.1	GO:0004385	GO:0006163
XP_012556986.1	GO:0004385	GO:0006163
XP_012557001.1	GO:0004672	GO:0005524	GO:0006468	GO:0005515
XP_012557007.1	GO:0005975
XP_012557034.1	GO:0000723	GO:0003678	GO:0006281
XP_012557054.1	GO:0000723	GO:0003678	GO:0006281
XP_012557065.1	GO:0003677	GO:0006355
XP_012557069.1	GO:0003924	GO:0005525
XP_012557090.1	GO:0005506	GO:0016705	GO:0020037	GO:0055114
XP_012557120.1	GO:0046983
XP_012557132.1	GO:0005509
XP_012557142.1	GO:0003924	GO:0005525
XP_012557145.1	GO:0005215	GO:0016020	GO:0055085	GO:0005515
XP_012557153.1	GO:0003677
XP_012557169.1	GO:0004672	GO:0005524	GO:0006468
XP_012557193.1	GO:0003677	GO:0005634
XP_012557196.1	GO:0000813	GO:0043130	GO:0043162
XP_012557202.1	GO:0000813	GO:0043130	GO:0043162
XP_012557206.1	GO:0005261	GO:0016021	GO:0005216	GO:0006811	GO:0016020	GO:0055085
XP_012557228.1	GO:0004930	GO:0007186	GO:0016021
XP_012557229.1	GO:0000209	GO:0016021	GO:0016874	GO:0061630
XP_012557240.1	GO:0016021	GO:0071816
XP_012557244.1	GO:0003677	GO:0003682	GO:0003886	GO:0005634	GO:0008270	GO:0008168
XP_012557302.1	GO:0042981
XP_012557303.1	GO:0042981
XP_012557353.1	GO:0015074
XP_012557354.1	GO:0006886	GO:0016192	GO:0030131
XP_012557383.1	GO:0005509	GO:0005525	GO:0005623	GO:0032456
XP_012557386.1	GO:0003676	GO:0005515
XP_012557440.1	GO:0005515
XP_012557441.1	GO:0005515
XP_012557450.1	GO:0003677	GO:0005634	GO:0003676
XP_012557451.1	GO:0003677	GO:0005634	GO:0003676
XP_012557452.1	GO:0003677	GO:0005634	GO:0003676
XP_012557460.1	GO:0004190	GO:0016021	GO:0006508
XP_012557471.1	GO:0004222	GO:0046872
XP_012557472.1	GO:0004553
XP_012557479.1	GO:0004930	GO:0016021	GO:0007186
XP_012557483.1	GO:0005096	GO:0007264	GO:0017160	GO:0007165
XP_012557503.1	GO:0005515
XP_012557506.1	GO:0004672	GO:0005524	GO:0006468
XP_012557512.1	GO:0006751	GO:0036374
XP_012557517.1	GO:0004930	GO:0007186	GO:0016021
XP_012557549.1	GO:0015074
XP_012557554.1	GO:0006750	GO:0016874	GO:0035226
XP_012557563.1	GO:0003777	GO:0005524	GO:0007018	GO:0008017
XP_012557582.1	GO:0003697
XP_012557583.1	GO:0003697
XP_012557622.1	GO:0005515
XP_012557629.1	GO:0035091
XP_012557632.1	GO:0003676
XP_012557644.1	GO:0003676	GO:0004528	GO:0005634	GO:0036297	GO:0046872	GO:0016788
XP_012557665.1	GO:0004930	GO:0007186	GO:0016021
XP_012557672.1	GO:0032324
XP_012557673.1	GO:0032324
XP_012557676.1	GO:0005515
XP_012557692.1	GO:0005515	GO:0007165
XP_012557706.1	GO:0016746	GO:0016787
XP_012557757.1	GO:0003684	GO:0003906	GO:0004519	GO:0006284	GO:0006289	GO:0008270	GO:0016799
XP_012557762.1	GO:0005515	GO:0007165
XP_012557768.1	GO:0005856
XP_012557777.1	GO:0004674	GO:0005524	GO:0004672	GO:0006468
XP_012557794.1	GO:0042981
XP_012557797.1	GO:0005515	GO:0007165
XP_012557806.1	GO:0008812	GO:0019285	GO:0016614	GO:0050660	GO:0055114
XP_012557808.1	GO:0003676
XP_012557811.1	GO:0046983	GO:0071339	GO:0090575	GO:0003700	GO:0005634	GO:0006355
XP_012557817.1	GO:0005524	GO:0006605	GO:0006886	GO:0016020	GO:0017038
XP_012557842.1	GO:0005515
XP_012557848.1	GO:0015074
XP_012557857.1	GO:0004435	GO:0006629	GO:0007165	GO:0035556
XP_012557868.1	GO:0003676
XP_012557875.1	GO:0008234	GO:0006508
XP_012557879.1	GO:0003723	GO:0043484	GO:0051726	GO:0003676
XP_012557885.1	GO:0004672
XP_012557887.1	GO:0003746	GO:0004674	GO:0005524	GO:0006468
XP_012557888.1	GO:0003746	GO:0004674	GO:0005524	GO:0006468
XP_012557919.1	GO:0005509
XP_012557952.1	GO:0016021
XP_012557962.1	GO:0003676
XP_012557965.1	GO:0016021	GO:0055085
XP_012557968.1	GO:0004672	GO:0005524	GO:0006468
XP_012557978.1	GO:0003777	GO:0005524	GO:0007018	GO:0008017
XP_012557985.1	GO:0005737	GO:0120009	GO:0120013
XP_012557987.1	GO:0003676
XP_012557991.1	GO:0004930	GO:0007186	GO:0016021
XP_012558005.1	GO:0005515
XP_012558026.1	GO:0008270
XP_012558027.1	GO:0008270
XP_012558043.1	GO:0005509
XP_012558046.1	GO:0005515
XP_012558047.1	GO:0016021
XP_012558054.1	GO:0004222	GO:0006508	GO:0004888	GO:0007166	GO:0016021	GO:0004930	GO:0007186
XP_012558070.1	GO:0004867	GO:0005576	GO:0007596	GO:0008201
XP_012558082.1	GO:0005732	GO:0006364	GO:0019013	GO:0034457	GO:0005634
XP_012558115.1	GO:0004930	GO:0016021	GO:0007186
XP_012558138.1	GO:0009607	GO:0016021
XP_012558151.1	GO:0004930	GO:0007186	GO:0016021
XP_012558160.1	GO:0016021	GO:0016020
XP_012558170.1	GO:0003677
XP_012558176.1	GO:0016020	GO:0022857	GO:0055085
XP_012558185.1	GO:0005515
XP_012558221.1	GO:0006508	GO:0008234
XP_012558222.1	GO:0003677
XP_012558232.1	GO:0003824	GO:0009058
XP_012558239.1	GO:0005509
XP_012558243.1	GO:0003700	GO:0005634	GO:0006355	GO:0043565
XP_012558272.1	GO:0009058	GO:0030170
XP_012558283.1	GO:0030246
XP_012558289.1	GO:0005509	GO:0006851	GO:0016021
XP_012558370.1	GO:0005515
XP_012558376.1	GO:0005515
XP_012558394.1	GO:0016301	GO:0016772
XP_012558428.1	GO:0020037
XP_012558459.1	GO:0004674	GO:0005524	GO:0006468
XP_012558460.1	GO:0003676
XP_012558465.1	GO:0003700	GO:0006355	GO:0043565	GO:0005634
XP_012558466.1	GO:0005515
XP_012558479.1	GO:0005524	GO:0016021	GO:0042626	GO:0055085	GO:0016887
XP_012558539.1	GO:0004888	GO:0005216	GO:0016021	GO:0034220	GO:0005230	GO:0006811
XP_012558540.1	GO:0004888	GO:0005216	GO:0016021	GO:0034220	GO:0005230	GO:0006811
XP_012558541.1	GO:0004888	GO:0005216	GO:0016021	GO:0034220	GO:0005230	GO:0006811
XP_012558565.1	GO:0005216	GO:0006811	GO:0016020	GO:0055085
XP_012558574.1	GO:0005179	GO:0005576
XP_012558607.1	GO:0008270
XP_012558618.1	GO:0005515
XP_012558620.1	GO:0005515
XP_012558623.1	GO:0005509	GO:0016020	GO:0005515
XP_012558628.1	GO:0003824	GO:0006596
XP_012558639.1	GO:0016021
XP_012558651.1	GO:0005515
XP_012558660.1	GO:0004672	GO:0005524	GO:0006468
XP_012558668.1	GO:0004222	GO:0006508	GO:0007155	GO:0016020
XP_012558671.1	GO:0005524	GO:0006457	GO:0008233	GO:0051082
XP_012558688.1	GO:0004540	GO:0004672	GO:0005524	GO:0006397	GO:0016021	GO:0006468
XP_012558694.1	GO:0005515	GO:0042981
XP_012558695.1	GO:0016787
XP_012558696.1	GO:0003677	GO:0003700	GO:0006357	GO:0006355
XP_012558697.1	GO:0003677	GO:0003700	GO:0006357	GO:0006355
XP_012558701.1	GO:0005515
XP_012558704.1	GO:0004017	GO:0005524	GO:0005739	GO:0016776	GO:0006139	GO:0019205
XP_012558705.1	GO:0001732	GO:0003743	GO:0005852	GO:0016282	GO:0033290	GO:0005515
XP_012558706.1	GO:0005230	GO:0006811	GO:0016021
XP_012558713.1	GO:0016874	GO:0061630	GO:0005515
XP_012558716.1	GO:0004197	GO:0005634	GO:0005737	GO:0005813	GO:0006486	GO:0008378	GO:0016021	GO:0051307	GO:0072686	GO:0006508	GO:0008233
XP_012558722.1	GO:0005509	GO:0007156	GO:0016020
XP_012558745.1	GO:0004672	GO:0005524	GO:0006468
XP_012558746.1	GO:0004930	GO:0007186	GO:0016021
XP_012558748.1	GO:0023052
XP_012558749.1	GO:0004888	GO:0007166	GO:0016021	GO:0004930	GO:0007186
XP_012558750.1	GO:0004379	GO:0006499
XP_012558764.1	GO:0004707	GO:0005524	GO:0004672	GO:0006468
XP_012558786.1	GO:0005216	GO:0016021	GO:0006811	GO:0016020	GO:0055085	GO:0005515
XP_012558788.1	GO:0015074
XP_012558790.1	GO:0005515
XP_012558812.1	GO:0008033	GO:0016740
XP_012558818.1	GO:0016021
XP_012558819.1	GO:0016021
XP_012558826.1	GO:0000287	GO:0005524	GO:0032957	GO:0047325	GO:0052725	GO:0052726	GO:0005622
XP_012558827.1	GO:0000287	GO:0005524	GO:0032957	GO:0047325	GO:0052725	GO:0052726	GO:0005622
XP_012558829.1	GO:0004803	GO:0006313
XP_012558833.1	GO:0005515
XP_012558845.1	GO:0004930	GO:0007186	GO:0016021
XP_012558854.1	GO:0030246
XP_012558861.1	GO:0004725	GO:0006470	GO:0016311	GO:0016791
XP_012558863.1	GO:0016020	GO:0022857	GO:0055085
XP_012558864.1	GO:0016020	GO:0022857	GO:0055085
XP_012558865.1	GO:0016020	GO:0022857	GO:0055085
XP_012558870.1	GO:0005515
XP_012558898.1	GO:0005515
XP_012558919.1	GO:0003777	GO:0007018	GO:0030286	GO:0005524	GO:0016887
XP_012558920.1	GO:0004888	GO:0005216	GO:0016021	GO:0034220	GO:0006811	GO:0022848	GO:0045211	GO:0005230
XP_012558922.1	GO:0003924	GO:0005525	GO:0007165	GO:0016020
XP_012558927.1	GO:0004853	GO:0006779
XP_012558928.1	GO:0005515
XP_012558935.1	GO:0003676
XP_012558951.1	GO:0005515
XP_012558959.1	GO:0004930	GO:0007186	GO:0016021
XP_012558962.1	GO:0006508	GO:0008233
XP_012558974.1	GO:0004888	GO:0007166	GO:0016021	GO:0004930	GO:0007186
XP_012558975.1	GO:0004888	GO:0007166	GO:0016021	GO:0004930	GO:0007186
XP_012558997.1	GO:0005737	GO:0006629	GO:0016021	GO:0016627
XP_012559001.1	GO:0016021	GO:0055085
XP_012559008.1	GO:0003676	GO:0005681	GO:0006397	GO:0008380
XP_012559009.1	GO:0006812	GO:0008324
XP_012559013.1	GO:0006511	GO:0016579	GO:0036459
XP_012559018.1	GO:0000796	GO:0007076
XP_012559023.1	GO:0005525	GO:0006508	GO:0008233	GO:0016539
XP_012559048.1	GO:0004672	GO:0005524	GO:0006468
XP_012559053.1	GO:0003676
XP_012559058.1	GO:0016757
XP_012559068.1	GO:0003676
XP_012559133.1	GO:0003777	GO:0005524	GO:0007018	GO:0008017
XP_012559154.1	GO:0000139	GO:0006486	GO:0015018	GO:0016021	GO:0046872	GO:0016020
XP_012559159.1	GO:0000786	GO:0003677	GO:0005634	GO:0046982
XP_012559171.1	GO:0004930	GO:0007186	GO:0016021
XP_012559174.1	GO:0030246
XP_012559179.1	GO:0005515
XP_012559199.1	GO:0016021	GO:0016787
XP_012559201.1	GO:0004842	GO:0008270	GO:0016874
XP_012559203.1	GO:0004888	GO:0007166	GO:0016021	GO:0004930	GO:0007186
XP_012559219.1	GO:0015074
XP_012559233.1	GO:0006914
XP_012559245.1	GO:0005515
XP_012559249.1	GO:0003677	GO:0004222	GO:0006508
XP_012559267.1	GO:0005272	GO:0016021	GO:0006814	GO:0016020
XP_012559268.1	GO:0005272	GO:0016021	GO:0006814	GO:0016020
XP_012559269.1	GO:0005272	GO:0016021	GO:0006814	GO:0016020
XP_012559270.1	GO:0005272	GO:0016021	GO:0006814	GO:0016020
XP_012559271.1	GO:0005515
XP_012559275.1	GO:0005524	GO:0005739	GO:0006099	GO:0016874	GO:0003824	GO:0008152
XP_012559285.1	GO:0005509
XP_012559296.1	GO:0006812	GO:0008324
XP_012559300.1	GO:0004930	GO:0007186	GO:0016021
XP_012559301.1	GO:0004930	GO:0007186	GO:0016021
XP_012559313.1	GO:0005216	GO:0006811	GO:0016020	GO:0055085	GO:0005249	GO:0006813	GO:0008076	GO:0051260
XP_012559319.1	GO:0000139	GO:0016021
XP_012559329.1	GO:0005515
XP_012559336.1	GO:0003676
XP_012559355.1	GO:0004252	GO:0008240	GO:0006508
XP_012559369.1	GO:0005249	GO:0008076	GO:0034765	GO:0005216	GO:0006811	GO:0016020	GO:0055085	GO:0006813
XP_012559377.1	GO:0005515
XP_012559381.1	GO:0005634	GO:0005737	GO:0015031	GO:0043023
XP_012559388.1	GO:0003777	GO:0005871	GO:0005515
XP_012559396.1	GO:0004222	GO:0006508	GO:0016020
XP_012559411.1	GO:0005515
XP_012559420.1	GO:0003677	GO:0004519	GO:0006281	GO:0008270	GO:0140078	GO:0004518
XP_012559423.1	GO:0003677	GO:0006355
XP_012559472.1	GO:0004371	GO:0006071
XP_012559476.1	GO:0000973	GO:0006406	GO:0006606	GO:0017056	GO:0031080	GO:0031965	GO:0005643
XP_012559496.1	GO:0004930	GO:0016020
XP_012559521.1	GO:0003777	GO:0005524	GO:0007018	GO:0030286	GO:0016887
XP_012559585.1	GO:0004222	GO:0006508	GO:0016020
XP_012559591.1	GO:0006508	GO:0008234
XP_012559599.1	GO:0004674	GO:0005524	GO:0004672	GO:0006468
XP_012559600.1	GO:0004674	GO:0005524	GO:0004672	GO:0006468
XP_012559601.1	GO:0004674	GO:0005524	GO:0004672	GO:0006468
XP_012559640.1	GO:0003676
XP_012559665.1	GO:0005524	GO:0046872
XP_012559677.1	GO:0005216	GO:0006811	GO:0016020	GO:0055085
XP_012559701.1	GO:0000723	GO:0003678	GO:0006281
XP_012559702.1	GO:0008289
XP_012559706.1	GO:0008272	GO:0015116	GO:0016021
XP_012559711.1	GO:0005515
XP_012559721.1	GO:0006486	GO:0008378	GO:0016020
XP_012559730.1	GO:0003676	GO:0008270
XP_012559778.1	GO:0005509	GO:0016020
XP_012559783.1	GO:0008376	GO:0032580
XP_012559785.1	GO:0008376	GO:0032580
XP_012559793.1	GO:0008376	GO:0032580
XP_012559803.1	GO:0004814	GO:0005524	GO:0005737	GO:0006420	GO:0016021	GO:0000166
XP_012559812.1	GO:0046983
XP_012559825.1	GO:0004713	GO:0005524	GO:0016021	GO:0004672	GO:0006468
XP_012559827.1	GO:0005515	GO:0008270
XP_012559840.1	GO:0004930	GO:0007186	GO:0016021
XP_012559842.1	GO:0004930	GO:0007186	GO:0016021
XP_012559858.1	GO:0005515	GO:0007165
XP_012559875.1	GO:0046983
XP_012559879.1	GO:0005515	GO:0005634
XP_012559897.1	GO:0005515
XP_012559905.1	GO:0004867
XP_012559914.1	GO:0005267	GO:0016020	GO:0071805
XP_012559915.1	GO:0005576	GO:0006030	GO:0008061
XP_012559918.1	GO:0005515
XP_012559931.1	GO:0000723	GO:0003678	GO:0006281
XP_012559953.1	GO:0004497	GO:0005506	GO:0016021	GO:0016705	GO:0020037	GO:0055114
XP_012559981.1	GO:0016021
XP_012559993.1	GO:0005515	GO:0030695
XP_012560000.1	GO:0005515
XP_012560004.1	GO:0005509	GO:0005515
XP_012560011.1	GO:0003676
XP_012560012.1	GO:0003676
XP_012560013.1	GO:0003676
XP_012560015.1	GO:0000723	GO:0003678	GO:0006281
XP_012560016.1	GO:0003677	GO:0005634	GO:0051301
XP_012560043.1	GO:0016491	GO:0055114
XP_012560044.1	GO:0005506	GO:0016021	GO:0016705	GO:0031418	GO:0032963	GO:0016491	GO:0055114
XP_012560052.1	GO:0007165
XP_012560075.1	GO:0046872
XP_012560101.1	GO:0003676
XP_012560102.1	GO:0003676
XP_012560104.1	GO:0003723	GO:0003676
XP_012560112.1	GO:0005391	GO:0005524	GO:0006813	GO:0006814	GO:0016021
XP_012560130.1	GO:0005216	GO:0006811	GO:0016020	GO:0055085
XP_012560131.1	GO:0003735	GO:0005840	GO:0006412
XP_012560135.1	GO:0005509
XP_012560142.1	GO:0005515
XP_012560165.1	GO:0005509
XP_012560172.1	GO:0005525	GO:0016787
XP_012560176.1	GO:0003676
XP_012560177.1	GO:0005506	GO:0016705	GO:0020037	GO:0055114
XP_012560179.1	GO:0003676
XP_012560180.1	GO:0005515
XP_012560187.1	GO:0005634	GO:0006355	GO:0005515
XP_012560188.1	GO:0004930	GO:0007186	GO:0016021
XP_012560219.1	GO:0046983
XP_012560234.1	GO:0016021
XP_012560237.1	GO:0005515
XP_012560241.1	GO:0003677	GO:0008270	GO:0005525
XP_012560243.1	GO:0004672	GO:0005524	GO:0006468
XP_012560244.1	GO:0004672	GO:0005524	GO:0006468
XP_012560247.1	GO:0005524	GO:0016887
XP_012560273.1	GO:0005089	GO:0035023
XP_012560279.1	GO:0016787
XP_012560343.1	GO:0005215	GO:0016020	GO:0055085	GO:0005515
XP_012560346.1	GO:0003677	GO:0003678	GO:0005524	GO:0005634	GO:0006270	GO:0007049	GO:0042555
XP_012560352.1	GO:0006629
XP_012560355.1	GO:0008152	GO:0016491	GO:0055114
XP_012560367.1	GO:0042981
XP_012560372.1	GO:0004888	GO:0007166	GO:0016021	GO:0004930	GO:0007186
XP_012560373.1	GO:0016021
XP_012560374.1	GO:0016021
XP_012560377.1	GO:0004222	GO:0006508
XP_012560384.1	GO:0005216	GO:0006811	GO:0016020	GO:0055085	GO:0005249	GO:0006813
XP_012560391.1	GO:0008152	GO:0016491	GO:0055114
XP_012560411.1	GO:0005524	GO:0035299
XP_012560420.1	GO:0003723	GO:0005524	GO:0006955	GO:0016740
XP_012560426.1	GO:0007016	GO:0016010
XP_012560437.1	GO:0003676
XP_012560446.1	GO:0005515
XP_012560460.1	GO:0005515
XP_012560461.1	GO:0000178	GO:0006396	GO:0006401
XP_012560481.1	GO:0003676
XP_012560492.1	GO:0003677	GO:0006313	GO:0015074
XP_012560500.1	GO:0004707	GO:0005524	GO:0004672	GO:0006468
XP_012560519.1	GO:0007064
XP_012560534.1	GO:0003723
XP_012560561.1	GO:0005890	GO:0006813	GO:0006814
XP_012560562.1	GO:0015031
XP_012560565.1	GO:0005890	GO:0006813	GO:0006814
XP_012560568.1	GO:0046983
XP_012560569.1	GO:0005890	GO:0006813	GO:0006814
XP_012560575.1	GO:0016021	GO:0055085
XP_012560578.1	GO:0016020	GO:0022857	GO:0055085	GO:0016021
XP_012560615.1	GO:0004672	GO:0005524	GO:0006468
XP_012560619.1	GO:0005515
XP_012560622.1	GO:0005509	GO:0016020
XP_012560626.1	GO:0005509	GO:0016020
XP_012560627.1	GO:0016021
XP_012560658.1	GO:0003968
XP_012560666.1	GO:0015074
XP_012560667.1	GO:0000723	GO:0003678	GO:0006281
XP_012560674.1	GO:0005765	GO:0016021	GO:0031902	GO:0034597	GO:0046856
XP_012560689.1	GO:0004672	GO:0005524	GO:0006468	GO:0035556
XP_012560692.1	GO:0006457	GO:0016272
XP_012560700.1	GO:0035091
XP_012560702.1	GO:0005975	GO:0016810
XP_012560709.1	GO:0016021	GO:0016192
XP_012560732.1	GO:0015074
XP_012560745.1	GO:0003924	GO:0005525
XP_012560747.1	GO:0003924	GO:0005525	GO:0005509
XP_012560753.1	GO:0003924	GO:0005525
XP_012560757.1	GO:0003924	GO:0005525
XP_012560768.1	GO:0005515	GO:0007165	GO:0042981
XP_012560786.1	GO:0000028	GO:0003735	GO:0006412	GO:0022627	GO:0005622	GO:0005840	GO:0015935
XP_012560788.1	GO:0000028	GO:0003735	GO:0006412	GO:0022627	GO:0005622	GO:0005840	GO:0015935
XP_012560789.1	GO:0000028	GO:0003735	GO:0006412	GO:0022627	GO:0005622	GO:0005840	GO:0015935
XP_012560800.1	GO:0046872
XP_012560847.1	GO:0005744	GO:0015031	GO:0016021
XP_012560850.1	GO:0016021
XP_012560869.1	GO:0004930	GO:0007186	GO:0016021
XP_012560884.1	GO:0016021
XP_012560885.1	GO:0016021
XP_012560887.1	GO:0016021
XP_012560892.1	GO:0003676
XP_012560919.1	GO:0003924	GO:0005525
XP_012560924.1	GO:0051301
XP_012560925.1	GO:0005216	GO:0006811	GO:0016020	GO:0055085	GO:0005245	GO:0005891	GO:0070588	GO:0005509
XP_012560932.1	GO:0003676
XP_012560941.1	GO:0005509
XP_012560950.1	GO:0004930	GO:0007186	GO:0016021
XP_012560951.1	GO:0004930	GO:0007186	GO:0016021
XP_012560952.1	GO:0004930	GO:0007186	GO:0016021
XP_012560964.1	GO:0016020	GO:0016491	GO:0055114
XP_012560965.1	GO:0016020	GO:0016491	GO:0055114
XP_012560966.1	GO:0016491	GO:0055114
XP_012560970.1	GO:0000398	GO:0071013	GO:0005515
XP_012560981.1	GO:0005525
XP_012560988.1	GO:0016021
XP_012560991.1	GO:0004143	GO:0007205	GO:0005509	GO:0016301	GO:0035556
XP_012560995.1	GO:0005216	GO:0006811	GO:0016020	GO:0055085
XP_012561008.1	GO:0004930	GO:0007186	GO:0016021
XP_012561012.1	GO:0004888	GO:0005216	GO:0016021	GO:0034220	GO:0005230	GO:0006811
XP_012561013.1	GO:0004888	GO:0005216	GO:0016021	GO:0034220	GO:0005230	GO:0006811
XP_012561016.1	GO:0004888	GO:0005216	GO:0016021	GO:0034220	GO:0005230	GO:0006811
XP_012561040.1	GO:0000287	GO:0004674	GO:0005524	GO:0004672	GO:0006468	GO:0005515
XP_012561052.1	GO:0003676
XP_012561069.1	GO:0016021
XP_012561080.1	GO:0003676
XP_012561098.1	GO:0004803	GO:0006313
XP_012561108.1	GO:0004930	GO:0007186	GO:0016021
XP_012561110.1	GO:0004725	GO:0006470	GO:0016311	GO:0016791
XP_012561112.1	GO:0000812	GO:0035267	GO:0005515
XP_012561119.1	GO:0016301
XP_012561139.1	GO:0030991	GO:0031514
XP_012561143.1	GO:0005515
XP_012561144.1	GO:0005515
XP_012561147.1	GO:0004672	GO:0005524	GO:0006468
XP_012561163.1	GO:0016021	GO:0016192	GO:0005515
XP_012561173.1	GO:0016020
XP_012561175.1	GO:0005515
XP_012561205.1	GO:0003676
XP_012561209.1	GO:0004601	GO:0006979	GO:0020037	GO:0055114
XP_012561210.1	GO:0004930	GO:0007186	GO:0016021
XP_012561227.1	GO:0005102	GO:0005576	GO:0007275	GO:0016055
XP_012561238.1	GO:0005524	GO:0016887
XP_012561251.1	GO:0005262	GO:0016020	GO:0070588	GO:0005515
XP_012561263.1	GO:0004672	GO:0005524	GO:0006468
XP_012561272.1	GO:0003677	GO:0046983
XP_012561276.1	GO:0004692	GO:0005524	GO:0030553	GO:0004672	GO:0006468	GO:0004674
XP_012561291.1	GO:0016021	GO:0055085
XP_012561319.1	GO:0003676
XP_012561328.1	GO:0016021
XP_012561330.1	GO:0048786
XP_012561331.1	GO:0048786
XP_012561336.1	GO:0005975
XP_012561343.1	GO:0003676	GO:0005524	GO:0004386
XP_012561355.1	GO:0016787
XP_012561364.1	GO:0004222	GO:0006508
XP_012561370.1	GO:0004623	GO:0005509	GO:0005576	GO:0006644	GO:0016042	GO:0050482
XP_012561383.1	GO:0003677	GO:0046983
XP_012561387.1	GO:0004930	GO:0007186	GO:0016021	GO:0004983
XP_012561394.1	GO:0005515
XP_012561403.1	GO:0009143	GO:0047429
XP_012561409.1	GO:0005515	GO:0042981
XP_012561434.1	GO:0005515
XP_012561436.1	GO:0046983
XP_012561450.1	GO:0005216	GO:0006811	GO:0016020	GO:0055085	GO:0005249	GO:0006813
XP_012561457.1	GO:0005216	GO:0006811	GO:0016020	GO:0055085	GO:0005249	GO:0006813	GO:0008076	GO:0051260
XP_012561459.1	GO:0016020	GO:0030001	GO:0046873
XP_012561477.1	GO:0004672	GO:0005524	GO:0006468
XP_012561482.1	GO:0004672	GO:0005524	GO:0006468
XP_012561506.1	GO:0003676	GO:0005515
XP_012561516.1	GO:0004888	GO:0007166	GO:0016021	GO:0004930	GO:0007186
XP_012561523.1	GO:0005515
XP_012561527.1	GO:0003676
XP_012561529.1	GO:0005515
XP_012561565.1	GO:0004222	GO:0006508
XP_012561572.1	GO:0005515	GO:0007165	GO:0042981
XP_012561602.1	GO:0016021	GO:0055085
XP_012561606.1	GO:0005044	GO:0016020	GO:0005515
XP_012561616.1	GO:0005515
XP_012561623.1	GO:0003676	GO:0008168
XP_012561634.1	GO:0016020
XP_012561648.1	GO:0004930	GO:0007186	GO:0016021
XP_012561659.1	GO:0003723
XP_012561683.1	GO:0004930	GO:0007186	GO:0016021
XP_012561693.1	GO:0004930	GO:0007186	GO:0016021	GO:0005887	GO:0016907
XP_012561723.1	GO:0005515	GO:0008191
XP_012561740.1	GO:0000723	GO:0003678	GO:0006281
XP_012561743.1	GO:0043531
XP_012561756.1	GO:0005328	GO:0016021	GO:0006836
XP_012561771.1	GO:0004553	GO:0005975	GO:0008061
XP_012561773.1	GO:0016021
XP_012561778.1	GO:0000045	GO:0000407	GO:0032266	GO:0080025
XP_012561797.1	GO:0016787
XP_012561845.1	GO:0000723	GO:0003678	GO:0006281
XP_012561851.1	GO:0007154	GO:0016020	GO:0007219	GO:0007275	GO:0016021
XP_012561857.1	GO:0008381	GO:0016021
XP_012561962.1	GO:0046983
XP_012561998.1	GO:0004930	GO:0007186	GO:0016021
XP_012562011.1	GO:0004601	GO:0006979	GO:0020037	GO:0055114
XP_012562012.1	GO:0004601	GO:0006979	GO:0020037	GO:0055114
XP_012562025.1	GO:0000723	GO:0003678	GO:0006281
XP_012562043.1	GO:0003983	GO:0006011	GO:0008152	GO:0070569
XP_012562048.1	GO:0005524
XP_012562052.1	GO:0005515	GO:0007165	GO:0043531
XP_012562065.1	GO:0016021	GO:0055085
XP_012562104.1	GO:0035556
XP_012562129.1	GO:0003676
XP_012562132.1	GO:0007160
XP_012562152.1	GO:0004674	GO:0005524	GO:0030036	GO:0035556	GO:0046872	GO:0004672	GO:0006468
XP_012562153.1	GO:0004435	GO:0016042	GO:0032228	GO:0035556	GO:0050811	GO:0070679	GO:0006629	GO:0007165
XP_012562169.1	GO:0004668	GO:0009446
XP_012562195.1	GO:0004930	GO:0007186	GO:0016021
XP_012562204.1	GO:0003676
XP_012562208.1	GO:0003700	GO:0006357	GO:0006355
XP_012562233.1	GO:0046983
XP_012562304.1	GO:0000723	GO:0003678	GO:0006281
XP_012562306.1	GO:2000574
XP_012562307.1	GO:0006886	GO:0030122	GO:0035615	GO:0072583	GO:0016192	GO:0030117	GO:0030131
XP_012562348.1	GO:0016021	GO:0016787
XP_012562349.1	GO:0016021	GO:0016787
XP_012562350.1	GO:0016021	GO:0016787
XP_012562351.1	GO:0016021	GO:0016787
XP_012562358.1	GO:0016021	GO:0033227	GO:0051033
XP_012562374.1	GO:0005576	GO:0006030	GO:0008061	GO:0030246
XP_012562380.1	GO:0003677
XP_012562382.1	GO:0005515	GO:0042981
XP_012562384.1	GO:0005515
XP_012562388.1	GO:0016021
XP_012562415.1	GO:0006397	GO:0046872
XP_012562450.1	GO:0004647	GO:0006564
XP_012562456.1	GO:0004197	GO:0006508	GO:0005515	GO:0042981	GO:0008234
XP_012562478.1	GO:0005096	GO:0007165	GO:0005515
XP_012562486.1	GO:0048188	GO:0005515
XP_012562487.1	GO:0051225	GO:0070652
XP_012562499.1	GO:0005096	GO:0051056
XP_012562503.1	GO:0006886	GO:0016192	GO:0030117	GO:0030131
XP_012562507.1	GO:0016020
XP_012562510.1	GO:0004930	GO:0007186	GO:0016021
XP_012562535.1	GO:0009058	GO:0016021	GO:0016844
XP_012562545.1	GO:0004930	GO:0007186	GO:0016021
XP_012562599.1	GO:0000723	GO:0003678	GO:0006281
XP_012562627.1	GO:0046872
XP_012562631.1	GO:0016874	GO:0046872
XP_012562634.1	GO:0003924	GO:0005525	GO:0007165	GO:0016020
XP_012562635.1	GO:0005886	GO:0005921	GO:0006811	GO:0016021
XP_012562636.1	GO:0005886	GO:0005921	GO:0006811	GO:0016021
XP_012562640.1	GO:0005515
XP_012562645.1	GO:0003676	GO:0003677
XP_012562693.1	GO:0003676
XP_012562696.1	GO:0008270
XP_012562742.1	GO:0001733	GO:0005794	GO:0009247	GO:0016021
XP_012562776.1	GO:0005216	GO:0006811	GO:0016020	GO:0055085
XP_012562789.1	GO:0004888	GO:0005216	GO:0016021	GO:0034220	GO:0006811	GO:0022848	GO:0045211	GO:0005230
XP_012562800.1	GO:0016021
XP_012562802.1	GO:0005515
XP_012562805.1	GO:0005515
XP_012562806.1	GO:0005515
XP_012562829.1	GO:0007275
XP_012562855.1	GO:0000145	GO:0001927	GO:0006893	GO:0015031
XP_012562878.1	GO:0005515	GO:0007165
XP_012562886.1	GO:0004672	GO:0005524	GO:0006468
XP_012562903.1	GO:0005515
XP_012562926.1	GO:0007165
XP_012562931.1	GO:0004674	GO:0005524	GO:0007165	GO:0017049	GO:0004672	GO:0006468
XP_012562944.1	GO:0004930	GO:0007186	GO:0016021
XP_012562956.1	GO:0004713	GO:0005524	GO:0016021	GO:0004672	GO:0006468
XP_012562957.1	GO:0004672	GO:0005524	GO:0006468
XP_012562959.1	GO:0008270
XP_012562977.1	GO:0005634	GO:0031151	GO:0051726	GO:0018024
XP_012562978.1	GO:0003676	GO:0008270
XP_012562981.1	GO:0005634	GO:0031151	GO:0051726	GO:0018024
XP_012562985.1	GO:0003824	GO:0016021
XP_012562989.1	GO:0005515
XP_012562998.1	GO:0000049	GO:0002098	GO:0005737	GO:0034227
XP_012563021.1	GO:0004672	GO:0005524	GO:0006468	GO:0005515
XP_012563042.1	GO:0003676	GO:0008270	GO:0016779
XP_012563065.1	GO:0003924	GO:0005525	GO:0007165	GO:0016020
XP_012563080.1	GO:0005524	GO:0016887
XP_012563112.1	GO:0016021
XP_012563117.1	GO:0016021	GO:0022857	GO:0055085
XP_012563126.1	GO:0016301	GO:0046854	GO:0048015
XP_012563171.1	GO:0003700	GO:0005634	GO:0043565	GO:0006355
XP_012563172.1	GO:0003777	GO:0007018	GO:0030286
XP_012563173.1	GO:0003924	GO:0005525
XP_012563177.1	GO:0004367	GO:0005975	GO:0009331	GO:0042803	GO:0046168	GO:0051287	GO:0055114	GO:0006072	GO:0016616
XP_012563179.1	GO:0003700	GO:0005634	GO:0043565	GO:0006355
XP_012563189.1	GO:0008152	GO:0016787
XP_012563193.1	GO:0004672	GO:0005524	GO:0006468
XP_012563209.1	GO:0003676
XP_012563210.1	GO:0003676
XP_012563229.1	GO:0005509	GO:0016020
XP_012563243.1	GO:0016021	GO:0055085
XP_012563245.1	GO:0016021
XP_012563246.1	GO:0016021
XP_012563265.1	GO:0005216	GO:0006811	GO:0016020	GO:0055085	GO:0005249	GO:0006813	GO:0008076
XP_012563276.1	GO:0004252	GO:0006508
XP_012563278.1	GO:0005634
XP_012563279.1	GO:0003676
XP_012563283.1	GO:0004930	GO:0007186	GO:0016021
XP_012563324.1	GO:0003677	GO:0005634
XP_012563347.1	GO:0005956	GO:0016301	GO:0019887
XP_012563348.1	GO:0005956	GO:0016301	GO:0019887
XP_012563351.1	GO:0004329	GO:0005524
XP_012563359.1	GO:0016020
XP_012563360.1	GO:0000149	GO:0005484	GO:0005623	GO:0006886	GO:0016021	GO:0016192	GO:0017157	GO:0016020
XP_012563369.1	GO:0003676	GO:0008270
XP_012563376.1	GO:0015074
XP_012563387.1	GO:0000723	GO:0003678	GO:0006281
XP_012563418.1	GO:0004672	GO:0005524	GO:0006468
XP_012563419.1	GO:0004672	GO:0005524	GO:0006468
XP_012563420.1	GO:0004672	GO:0005524	GO:0006468
XP_012563422.1	GO:0004672	GO:0005524	GO:0006468
XP_012563426.1	GO:0008270
XP_012563428.1	GO:0005783	GO:0008201	GO:0050750
XP_012563433.1	GO:0005515
XP_012563437.1	GO:0007155	GO:0008305
XP_012563439.1	GO:0004930	GO:0007186	GO:0016021
XP_012563474.1	GO:0003676
XP_012563484.1	GO:0016021	GO:0016740
XP_012563485.1	GO:0005515
XP_012563523.1	GO:0007084	GO:0035307	GO:0051721
XP_012563600.1	GO:0016757
XP_012563602.1	GO:0003712	GO:0006357	GO:0016592	GO:0001104
XP_012563650.1	GO:0003676
XP_012563654.1	GO:0004930	GO:0007186	GO:0016021
XP_012563661.1	GO:0003779	GO:0031032	GO:0005515
XP_012563667.1	GO:0005249	GO:0006813	GO:0008076
XP_012563721.1	GO:0004252	GO:0006508	GO:0070008	GO:0008236
XP_012563744.1	GO:0008270
XP_012563764.1	GO:0000723	GO:0003678	GO:0006281
XP_012563766.1	GO:0004930	GO:0007186	GO:0016021
XP_012563781.1	GO:0004930	GO:0007186	GO:0016021
XP_012563801.1	GO:0005515	GO:0007165
XP_012563805.1	GO:0016787
XP_012563829.1	GO:0004180	GO:0006508	GO:0004181	GO:0008270
XP_012563848.1	GO:0005319	GO:0016021
XP_012563879.1	GO:0015074
XP_012563887.1	GO:0031929	GO:0031932
XP_012563898.1	GO:0004672	GO:0006468
XP_012563901.1	GO:0005515	GO:0008773
XP_012563934.1	GO:0004888	GO:0005216	GO:0016021	GO:0034220	GO:0005230	GO:0006811
XP_012563941.1	GO:0015074
XP_012563943.1	GO:0005525
XP_012563951.1	GO:0046983
XP_012563974.1	GO:0003777	GO:0005871	GO:0005515
XP_012564035.1	GO:0005515	GO:0007165
XP_012564136.1	GO:0016021
XP_012564166.1	GO:0005112	GO:0007219	GO:0007154	GO:0016020
XP_012564216.1	GO:0046983
XP_012564217.1	GO:0003712	GO:0006357	GO:0016592	GO:0001104
XP_012564218.1	GO:0046983
XP_012564226.1	GO:0005509
XP_012564238.1	GO:0000723	GO:0003678	GO:0006281
XP_012564252.1	GO:0003989	GO:0005524	GO:0006633	GO:0046872
XP_012564255.1	GO:0005216	GO:0006811	GO:0016020	GO:0055085	GO:0005249	GO:0006813	GO:0008076
XP_012564335.1	GO:0015074
XP_012564353.1	GO:0004252	GO:0006508
XP_012564357.1	GO:0003746	GO:0006357	GO:0070449	GO:0005634
XP_012564391.1	GO:0004888	GO:0007166	GO:0016021	GO:0004930	GO:0007186
XP_012564401.1	GO:0005515	GO:0006886	GO:0017137
XP_012564402.1	GO:0005515	GO:0006886	GO:0017137
XP_012564404.1	GO:0003676	GO:0003677
XP_012564411.1	GO:0000723	GO:0003678	GO:0006281
XP_012564418.1	GO:0005216	GO:0006811	GO:0016020	GO:0055085	GO:0005249	GO:0006813	GO:0008076
XP_012564422.1	GO:0000256	GO:0050385	GO:0005975	GO:0016810
XP_012564448.1	GO:0004588	GO:0009116
XP_012564459.1	GO:0043531
XP_012564479.1	GO:0004222	GO:0006508
XP_012564495.1	GO:0003723	GO:0005634	GO:0006397	GO:0003676
XP_012564504.1	GO:0006396	GO:0005515
XP_012564530.1	GO:0000139	GO:0006486	GO:0008378	GO:0016021	GO:0016020
XP_012564534.1	GO:0006486	GO:0008378	GO:0016020
XP_012564572.1	GO:0003777	GO:0005871	GO:0005515	GO:0008773
XP_012564574.1	GO:0003677	GO:0006355
XP_012564644.1	GO:0003676
XP_012564649.1	GO:0008237	GO:0008270
XP_012564660.1	GO:0000781	GO:0004402	GO:0005634	GO:0006348	GO:0042393	GO:0006325
XP_012564672.1	GO:0000723	GO:0003678	GO:0006281
XP_012564676.1	GO:0005515
XP_012564686.1	GO:0004829	GO:0005524	GO:0005737	GO:0006435	GO:0000166	GO:0004812	GO:0006418	GO:0043039
XP_012564693.1	GO:0006567	GO:0008890	GO:0009058	GO:0016874	GO:0030170
XP_012564699.1	GO:0004536	GO:0006308
XP_012564705.1	GO:0046983
XP_012564719.1	GO:0005216	GO:0006811	GO:0016020	GO:0055085
XP_012564776.1	GO:0004672	GO:0005524	GO:0006468
XP_012564815.1	GO:0004347	GO:0006094	GO:0006096
XP_012564835.1	GO:0003676
XP_012564885.1	GO:0000243	GO:0000387	GO:0000395	GO:0003729	GO:0005685	GO:0008270	GO:0019013	GO:0030619	GO:0071004	GO:0003676	GO:0005634
XP_012564908.1	GO:0004842
XP_012564924.1	GO:0015075	GO:0016021	GO:0031966	GO:0006811	GO:0016020	GO:0055085
XP_012564936.1	GO:0006486	GO:0008417	GO:0016020
XP_012564950.1	GO:0016491	GO:0055114
XP_012564967.1	GO:0046983
XP_012564994.1	GO:0006211	GO:0070579	GO:0080111	GO:0003677	GO:0008270
XP_012564998.1	GO:0006211	GO:0070579	GO:0080111
XP_012565017.1	GO:0016055
XP_012565018.1	GO:0016055
XP_012565045.1	GO:0016787
XP_012565065.1	GO:0042981
XP_012565077.1	GO:0004930	GO:0007186	GO:0016021
XP_012565084.1	GO:0016020	GO:0022857	GO:0055085
XP_012565087.1	GO:0016021	GO:0022857	GO:0016020	GO:0055085
XP_012565110.1	GO:0006275
XP_012565125.1	GO:0005515
XP_012565129.1	GO:0003774	GO:0005524	GO:0016459
XP_012565132.1	GO:0003824
XP_012565137.1	GO:0005515
XP_012565141.1	GO:0004888	GO:0007166	GO:0016021	GO:0004930	GO:0007186
XP_012565151.1	GO:0016846	GO:0008152
XP_012565161.1	GO:0016021
XP_012565178.1	GO:0016021	GO:0055085
XP_012565199.1	GO:0003676
XP_012565213.1	GO:0005515	GO:0007165
XP_012565223.1	GO:0005515
XP_012565277.1	GO:0002098	GO:0033588
XP_012565279.1	GO:0005515
XP_012565282.1	GO:0003951	GO:0004143	GO:0005524	GO:0007205	GO:0005515	GO:0016301
XP_012565283.1	GO:0016021	GO:0055085
XP_012565289.1	GO:0005509
XP_012565308.1	GO:0005515
XP_012565310.1	GO:0008289
XP_012565335.1	GO:0005215	GO:0006811	GO:0016021	GO:0055085	GO:0016020
XP_012565338.1	GO:0000723	GO:0003678	GO:0006281
XP_012565365.1	GO:0003676	GO:0032480	GO:0039536
XP_012565400.1	GO:0046983
XP_012565469.1	GO:0006508	GO:0008234	GO:0008270
XP_012565503.1	GO:0005856
XP_012565520.1	GO:0005509
XP_012565532.1	GO:0004672	GO:0005524	GO:0006468
XP_012565569.1	GO:0042254
XP_012565570.1	GO:0000811	GO:0006260
XP_012565572.1	GO:0003676
XP_012565592.1	GO:0046983
XP_012565599.1	GO:0015074
XP_012565609.1	GO:0003777	GO:0007018	GO:0030286
XP_012565696.1	GO:0005515
XP_012565710.1	GO:0006950
XP_012565729.1	GO:0005634	GO:0006355	GO:0043565	GO:0003677
XP_012565753.1	GO:0003677	GO:0003899	GO:0006351
XP_012565779.1	GO:0005524
XP_012565851.1	GO:0003700	GO:0006355	GO:0043565
XP_012565897.1	GO:0004190	GO:0006508
XP_012565915.1	GO:0005515	GO:0007165
XP_012565939.1	GO:0004222	GO:0006508
XP_012565986.1	GO:0003777	GO:0005871
XP_012566054.1	GO:0003735	GO:0006412	GO:0015934
XP_012566099.1	GO:0003676	GO:0008270
XP_012566186.1	GO:0004114	GO:0007165	GO:0005515	GO:0008081
XP_012566190.1	GO:0003677
XP_012566198.1	GO:0016020	GO:0022857	GO:0055085
XP_012566246.1	GO:0003700	GO:0006355	GO:0043565
XP_012566250.1	GO:0003700	GO:0005634	GO:0043565	GO:0006355
XP_012566404.1	GO:0005634	GO:0046982
XP_012566411.1	GO:0005634	GO:0046982
XP_012566506.1	GO:0003777	GO:0005871	GO:0005515
XP_012566580.1	GO:0046983
XP_012566664.1	GO:0006629
XP_012566723.1	GO:0005515
XP_012566724.1	GO:0004222	GO:0006508
XP_012566737.1	GO:0003723	GO:0003735	GO:0005840	GO:0006412	GO:0005509	GO:0005515
XP_012566790.1	GO:0003682	GO:0005634	GO:0006355	GO:0008270	GO:0043565	GO:0003700
XP_012566791.1	GO:0003682	GO:0003700	GO:0006355	GO:0008270	GO:0043565
XP_012566792.1	GO:0004888	GO:0007166	GO:0016021	GO:0004930	GO:0007186
XP_012566798.1	GO:0046872
XP_012566799.1	GO:0046872
XP_012566800.1	GO:0046872
XP_012566801.1	GO:0046872
XP_012566808.1	GO:0006479	GO:0008168
XP_012566818.1	GO:0005509	GO:0005544
XP_012566819.1	GO:0005509	GO:0005544
XP_012566828.1	GO:0030992	GO:0031514	GO:0042073	GO:0048487	GO:0060271
XP_012566829.1	GO:0006479	GO:0008168
XP_012566836.1	GO:0004803	GO:0006313	GO:0046983
XP_012566840.1	GO:0016021	GO:0055085
XP_012566842.1	GO:0005524	GO:0005737	GO:0042026
XP_012566843.1	GO:0003700	GO:0005634	GO:0043565	GO:0006355
XP_012566858.1	GO:0005216	GO:0006811	GO:0016020	GO:0055085	GO:0005515
XP_012566860.1	GO:0005515
XP_012566873.1	GO:0016740
XP_012566879.1	GO:0003676
XP_012566895.1	GO:0005515	GO:0007165	GO:0043531
XP_012566906.1	GO:0032040
XP_012566916.1	GO:0005515
XP_012566921.1	GO:0046872
XP_012566923.1	GO:0007165
XP_012566927.1	GO:0003777	GO:0005524	GO:0005874	GO:0007018	GO:0008017
XP_012566928.1	GO:0005089	GO:0035023
XP_012566935.1	GO:0003922	GO:0005524	GO:0006177	GO:0006541	GO:0016462	GO:0006164
XP_012566940.1	GO:0008376	GO:0032580
XP_012566945.1	GO:0004672	GO:0005524	GO:0006468
XP_012566951.1	GO:0003676
XP_012566985.1	GO:0003700	GO:0005634	GO:0006355	GO:0008270
XP_012566990.1	GO:0003677	GO:0005634
XP_012566991.1	GO:0003677	GO:0005634
XP_012566992.1	GO:0003677	GO:0005634
XP_012566999.1	GO:0003700	GO:0005634	GO:0008270	GO:0016021	GO:0006355
XP_012567002.1	GO:0016021	GO:0055085
XP_012567003.1	GO:0003676
XP_012567012.1	GO:0005216	GO:0006811	GO:0016020	GO:0055085	GO:0005249	GO:0006813	GO:0008076	GO:0051260
XP_012567013.1	GO:0005216	GO:0006811	GO:0016020	GO:0055085	GO:0005249	GO:0006813	GO:0008076	GO:0051260
XP_012567014.1	GO:0005216	GO:0006811	GO:0016020	GO:0055085	GO:0005249	GO:0006813	GO:0008076	GO:0051260
XP_012567015.1	GO:0005216	GO:0006811	GO:0016020	GO:0055085	GO:0005249	GO:0006813	GO:0008076	GO:0051260
XP_012567016.1	GO:0005216	GO:0006811	GO:0016020	GO:0055085	GO:0005249	GO:0006813	GO:0008076	GO:0051260
XP_012567017.1	GO:0005216	GO:0006811	GO:0016020	GO:0055085	GO:0005249	GO:0006813	GO:0008076	GO:0051260
XP_012567018.1	GO:0005216	GO:0006811	GO:0016020	GO:0055085	GO:0005249	GO:0006813	GO:0008076	GO:0051260
XP_012567048.1	GO:0005515	GO:0007165
XP_012567073.1	GO:0003677
XP_012567074.1	GO:0005249	GO:0006813	GO:0008076
XP_012567077.1	GO:0003700	GO:0005634	GO:0043565	GO:0006355
XP_012567079.1	GO:0003700	GO:0005634	GO:0043565	GO:0006355
XP_012567080.1	GO:0003700	GO:0005634	GO:0043565	GO:0006355
XP_012567088.1	GO:0046983
XP_012567090.1	GO:0008521	GO:0016021
XP_012567115.1	GO:0005089	GO:0035023
XP_012567134.1	GO:0003676	GO:0003677
XP_012567144.1	GO:0016021
XP_012567148.1	GO:0005509	GO:0016020
XP_012567149.1	GO:0005509	GO:0016020
XP_012567161.1	GO:0004672	GO:0005524	GO:0006468	GO:0005515
XP_012567166.1	GO:0016021	GO:0016301	GO:0005515
XP_012567167.1	GO:0016021	GO:0016301	GO:0005515
XP_012567168.1	GO:0016021	GO:0016301	GO:0005515
XP_012567175.1	GO:0005515
XP_012567181.1	GO:0046983
[truncated: 2 more rows]
[truncated: 114 more columns]
