# Supplementary material for: Epigenomic landscape of enhancer elements during Hydra head organizer formation
Source: Epigenetics Chromatin. 2020 Oct 12;13:43. doi: 10.1186/s13072-020-00364-6 (PMC7552563; doi:10.1186/s13072-020-00364-6)
Supplement: Supplementary file 7 — Additional file 7: Table S6. (a) Gene lists for the four clusters in Fig 3c. (b) List of genes upregulated in the head. (c) List of genes downregulated in the head. [file 13072_2020_364_MOESM7_ESM.xlsx]

## Sheet: Table_S6a
Table_S6a: Gene lists for the four clusters in Fig 3c.
Cluster1	Cluster2	Cluster3	Cluster4
NM_001280866.1	NM_001280822.1	NM_001280803.1	NM_001280803.1
NM_001280874.1	NM_001280866.1	NM_001280806.1	NM_001280806.1
NM_001280953.1	NM_001280951.1	NM_001280827.1	NM_001280827.1
XM_002153801.3	XM_002153907.3	NM_001280830.1	NM_001280849.1
XM_002153919.3	XM_002154129.3	NM_001280839.1	NM_001280857.1
XM_002154068.1	XM_002154155.1	NM_001280881.1	NM_001280890.1
XM_002154103.3	XM_002154219.3	NM_001280883.1	NM_001280922.1
XM_002154350.2	XM_002154239.3	NM_001280885.1	NM_001280937.1
XM_002154357.3	XM_002154263.1	NM_001280897.1	NM_001280939.1
XM_002154434.3	XM_002154305.3	NM_001280922.1	NM_001280951.1
XM_002154499.3	XM_002154326.3	NM_001280927.1	NM_001280953.1
XM_002154703.1	XM_002154374.3	NM_001280929.1	NM_001287357.1
XM_002154844.2	XM_002154582.3	NM_001280939.1	NM_001287370.1
XM_002155040.2	XM_002154614.3	NM_001280941.1	NM_001287373.1
XM_002155105.3	XM_002154976.3	NM_001280943.1	NM_001287383.1
XM_002155134.3	XM_002155091.2	NM_001280949.1	NM_001287770.1
XM_002155248.1	XM_002155105.3	NM_001280951.1	NM_001287773.1
XM_002155457.2	XM_002155354.3	NM_001287351.1	NM_001287797.1
XM_002155466.3	XM_002155413.3	NM_001287360.1	NR_107860.1
XM_002155522.3	XM_002155570.3	NM_001287381.1	NR_107861.1
XM_002155643.3	XM_002155598.3	NM_001287382.1	XM_002153772.2
XM_002155707.3	XM_002155865.3	NM_001287384.1	XM_002153792.3
XM_002155777.3	XM_002156311.3	NM_001287773.1	XM_002153837.2
XM_002155907.3	XM_002156397.3	NM_001287776.1	XM_002153859.3
XM_002155956.3	XM_002156446.3	NM_001287777.1	XM_002153883.3
XM_002156000.2	XM_002156577.3	NM_001287797.1	XM_002153885.3
XM_002156009.3	XM_002157043.3	NM_001289902.1	XM_002153905.3
XM_002156063.2	XM_002157107.3	NR_107860.1	XM_002153936.3
XM_002156118.3	XM_002157178.3	NR_107863.1	XM_002153952.3
XM_002156159.3	XM_002157254.3	XM_002153746.2	XM_002153970.3
XM_002156284.3	XM_002157321.3	XM_002153753.2	XM_002154017.3
XM_002156352.3	XM_002157539.3	XM_002153773.3	XM_002154071.3
XM_002156353.3	XM_002157544.2	XM_002153779.2	XM_002154107.3
XM_002156453.2	XM_002157577.3	XM_002153792.3	XM_002154110.3
XM_002156501.3	XM_002157673.3	XM_002153801.3	XM_002154118.3
XM_002156575.3	XM_002157782.3	XM_002153845.3	XM_002154143.3
XM_002156757.3	XM_002157803.2	XM_002153869.3	XM_002154165.3
XM_002156762.3	XM_002157937.3	XM_002153883.3	XM_002154181.2
XM_002156780.1	XM_002158055.3	XM_002153898.2	XM_002154182.3
XM_002156818.2	XM_002158168.3	XM_002153912.3	XM_002154210.3
XM_002156867.3	XM_002158293.3	XM_002153919.3	XM_002154215.3
XM_002157125.3	XM_002158347.3	XM_002153937.3	XM_002154285.3
XM_002157133.3	XM_002158401.2	XM_002153940.3	XM_002154287.3
XM_002157262.3	XM_002158542.3	XM_002153968.3	XM_002154334.3
XM_002157275.3	XM_002158653.3	XM_002153970.3	XM_002154336.3
XM_002157415.3	XM_002158678.3	XM_002153980.3	XM_002154350.2
XM_002157545.3	XM_002158837.3	XM_002153981.3	XM_002154357.3
XM_002157564.3	XM_002158918.3	XM_002154092.3	XM_002154379.3
XM_002157589.3	XM_002159030.3	XM_002154099.2	XM_002154426.3
XM_002157643.3	XM_002159220.3	XM_002154107.3	XM_002154445.3
XM_002157849.3	XM_002159326.3	XM_002154129.3	XM_002154466.3
XM_002158020.3	XM_002159338.3	XM_002154137.3	XM_002154474.2
XM_002158176.3	XM_002159516.3	XM_002154138.3	XM_002154499.3
XM_002158219.3	XM_002160036.2	XM_002154147.2	XM_002154503.3
XM_002158395.3	XM_002160165.2	XM_002154158.3	XM_002154518.3
XM_002158401.2	XM_002160168.3	XM_002154162.3	XM_002154526.2
XM_002158436.3	XM_002160229.3	XM_002154165.3	XM_002154545.3
XM_002158626.3	XM_002160257.2	XM_002154172.3	XM_002154574.2
XM_002158684.3	XM_002160617.1	XM_002154210.3	XM_002154648.3
XM_002158714.3	XM_002160655.3	XM_002154221.2	XM_002154666.2
XM_002158818.2	XM_002161021.2	XM_002154237.3	XM_002154719.3
XM_002158918.3	XM_002161050.2	XM_002154263.1	XM_002154722.3
XM_002158923.3	XM_002161114.2	XM_002154270.3	XM_002154724.3
XM_002159238.3	XM_002161193.2	XM_002154319.3	XM_002154726.3
XM_002159338.3	XM_002161434.3	XM_002154325.3	XM_002154740.3
XM_002159339.3	XM_002161479.3	XM_002154326.3	XM_002154744.3
XM_002159345.3	XM_002161594.3	XM_002154336.3	XM_002154748.3
XM_002159462.3	XM_002161792.3	XM_002154350.2	XM_002154761.3
XM_002159516.3	XM_002162004.3	XM_002154359.3	XM_002154769.2
XM_002159704.3	XM_002162081.2	XM_002154380.3	XM_002154788.3
XM_002159775.3	XM_002162088.2	XM_002154386.2	XM_002154803.2
XM_002160005.3	XM_002162235.3	XM_002154392.3	XM_002154822.3
XM_002160021.2	XM_002162532.3	XM_002154405.3	XM_002154868.1
XM_002160036.2	XM_002162575.3	XM_002154419.3	XM_002154938.3
XM_002160146.3	XM_002162724.3	XM_002154426.3	XM_002154942.3
XM_002160154.3	XM_002162805.3	XM_002154453.3	XM_002154958.3
XM_002160221.3	XM_002163009.2	XM_002154461.3	XM_002154991.3
XM_002160257.2	XM_002163177.2	XM_002154471.3	XM_002155034.3
XM_002160261.3	XM_002163214.3	XM_002154479.3	XM_002155040.2
XM_002160326.2	XM_002163233.3	XM_002154493.2	XM_002155102.3
XM_002160413.3	XM_002163338.3	XM_002154499.3	XM_002155114.3
XM_002160476.3	XM_002163343.2	XM_002154503.3	XM_002155157.3
XM_002160512.3	XM_002163395.2	XM_002154518.3	XM_002155237.2
XM_002160617.1	XM_002163485.3	XM_002154545.3	XM_002155248.1
XM_002160655.3	XM_002163541.3	XM_002154554.3	XM_002155254.3
XM_002160717.3	XM_002163579.3	XM_002154574.2	XM_002155257.3
XM_002160751.3	XM_002163708.3	XM_002154579.3	XM_002155263.3
XM_002160787.3	XM_002163712.3	XM_002154590.3	XM_002155276.3
XM_002160864.3	XM_002163743.3	XM_002154610.3	XM_002155277.3
XM_002160892.3	XM_002164093.3	XM_002154614.3	XM_002155299.2
XM_002160893.3	XM_002164386.3	XM_002154620.3	XM_002155319.2
XM_002160919.3	XM_002164510.3	XM_002154660.3	XM_002155351.3
XM_002160941.3	XM_002164583.3	XM_002154690.3	XM_002155407.3
XM_002160987.3	XM_002164802.2	XM_002154691.3	XM_002155414.2
XM_002161020.3	XM_002164989.3	XM_002154698.3	XM_002155426.3
XM_002161036.2	XM_002165123.3	XM_002154719.3	XM_002155437.3
XM_002161124.3	XM_002165274.3	XM_002154722.3	XM_002155466.3
XM_002161172.2	XM_002165354.3	XM_002154726.3	XM_002155477.3
XM_002161173.3	XM_002165441.3	XM_002154737.3	XM_002155478.3
XM_002161251.3	XM_002165542.3	XM_002154740.3	XM_002155495.3
XM_002161278.3	XM_002165614.3	XM_002154758.3	XM_002155545.3
XM_002161411.3	XM_002165842.3	XM_002154759.3	XM_002155563.3
XM_002161434.3	XM_002165919.2	XM_002154761.3	XM_002155598.3
XM_002161709.3	XM_002166022.3	XM_002154767.2	XM_002155604.2
XM_002161726.3	XM_002166093.3	XM_002154769.2	XM_002155622.3
XM_002161742.2	XM_002166177.3	XM_002154779.1	XM_002155643.3
XM_002161765.3	XM_002166402.3	XM_002154788.3	XM_002155652.3
XM_002161787.2	XM_002166554.3	XM_002154789.3	XM_002155657.3
XM_002161837.3	XM_002166562.3	XM_002154803.2	XM_002155685.2
XM_002161852.3	XM_002166892.3	XM_002154850.3	XM_002155721.2
XM_002161859.3	XM_002166932.3	XM_002154875.3	XM_002155750.3
XM_002161892.3	XM_002166960.3	XM_002154904.3	XM_002155756.2
XM_002161926.3	XM_002167180.3	XM_002154929.3	XM_002155777.3
XM_002162002.3	XM_002167228.3	XM_002154950.2	XM_002155785.3
XM_002162020.2	XM_002167654.3	XM_002154960.3	XM_002155792.3
XM_002162163.3	XM_002167843.2	XM_002154976.3	XM_002155833.3
XM_002162170.2	XM_002167853.3	XM_002154979.3	XM_002155849.2
XM_002162259.3	XM_002167873.3	XM_002154997.2	XM_002155857.3
XM_002162333.3	XM_002168519.3	XM_002155038.3	XM_002155929.3
XM_002162369.3	XM_002168745.3	XM_002155051.3	XM_002155933.3
XM_002162513.3	XM_002169029.3	XM_002155070.3	XM_002155983.3
XM_002162597.2	XM_002169743.3	XM_002155082.3	XM_002156010.3
XM_002162664.3	XM_002169769.2	XM_002155114.3	XM_002156014.3
XM_002162802.3	XM_002170447.3	XM_002155120.3	XM_002156059.3
XM_002162810.3	XM_002170794.3	XM_002155155.2	XM_002156089.3
XM_002162979.3	XM_002170943.2	XM_002155157.3	XM_002156096.3
XM_002163165.3	XM_004205615.1	XM_002155173.2	XM_002156108.3
XM_002163173.3	XM_004205725.2	XM_002155201.3	XM_002156122.3
XM_002163275.3	XM_004205858.2	XM_002155254.3	XM_002156165.1
XM_002163522.3	XM_004206151.2	XM_002155263.3	XM_002156189.2
XM_002163536.3	XM_004206173.1	XM_002155277.3	XM_002156218.3
XM_002163708.3	XM_004206212.2	XM_002155319.2	XM_002156224.3
XM_002163770.3	XM_004206288.2	XM_002155359.3	XM_002156236.3
XM_002163854.2	XM_004206292.1	XM_002155364.2	XM_002156270.2
XM_002163934.3	XM_004206301.2	XM_002155385.3	XM_002156315.3
XM_002164010.3	XM_004206339.1	XM_002155414.2	XM_002156336.2
XM_002164273.2	XM_004206667.1	XM_002155419.3	XM_002156337.3
XM_002164316.1	XM_004206692.2	XM_002155420.3	XM_002156401.3
XM_002164378.1	XM_004206878.1	XM_002155422.3	XM_002156410.3
XM_002164418.2	XM_004206975.2	XM_002155433.2	XM_002156420.3
XM_002164532.3	XM_004206998.1	XM_002155437.3	XM_002156426.3
XM_002164543.2	XM_004207095.2	XM_002155449.3	XM_002156431.3
XM_002164548.2	XM_004207159.2	XM_002155456.3	XM_002156453.2
XM_002164592.3	XM_004207187.2	XM_002155457.2	XM_002156461.3
XM_002164627.3	XM_004207193.1	XM_002155461.1	XM_002156476.3
XM_002164668.3	XM_004207258.1	XM_002155478.3	XM_002156488.3
XM_002164712.2	XM_004207319.1	XM_002155518.3	XM_002156509.3
XM_002164768.3	XM_004207492.2	XM_002155522.3	XM_002156549.3
XM_002164881.3	XM_004207687.2	XM_002155524.3	XM_002156578.3
XM_002164919.2	XM_004207803.2	XM_002155532.3	XM_002156590.3
XM_002165371.3	XM_004207913.2	XM_002155548.3	XM_002156624.2
XM_002165424.3	XM_004208017.1	XM_002155556.3	XM_002156631.2
XM_002165615.3	XM_004208072.1	XM_002155573.3	XM_002156642.1
XM_002165661.2	XM_004208076.2	XM_002155590.3	XM_002156645.3
XM_002165696.2	XM_004208239.1	XM_002155615.3	XM_002156647.3
XM_002165739.3	XM_004208253.1	XM_002155617.2	XM_002156685.3
XM_002166040.3	XM_004208306.1	XM_002155622.3	XM_002156687.3
XM_002166152.3	XM_004208358.1	XM_002155626.3	XM_002156711.2
XM_002166243.3	XM_004208442.2	XM_002155651.2	XM_002156732.3
XM_002166289.2	XM_004208585.1	XM_002155652.3	XM_002156773.3
XM_002166307.3	XM_004208670.1	XM_002155664.2	XM_002156783.3
XM_002166400.2	XM_004208684.2	XM_002155665.2	XM_002156807.3
XM_002166413.3	XM_004208872.1	XM_002155671.3	XM_002156811.3
XM_002166416.3	XM_004209020.2	XM_002155699.2	XM_002156817.3
XM_002166812.3	XM_004209293.1	XM_002155712.3	XM_002156868.3
XM_002167033.2	XM_004209328.2	XM_002155730.3	XM_002156953.3
XM_002167103.3	XM_004209379.2	XM_002155750.3	XM_002156981.2
XM_002167114.2	XM_004209390.1	XM_002155756.2	XM_002156988.3
XM_002167126.3	XM_004209415.2	XM_002155763.3	XM_002156999.3
XM_002167213.2	XM_004209502.1	XM_002155777.3	XM_002157043.3
XM_002167226.3	XM_004209503.1	XM_002155787.3	XM_002157057.3
XM_002167295.3	XM_004209520.2	XM_002155810.3	XM_002157096.3
XM_002167299.2	XM_004209620.2	XM_002155825.3	XM_002157107.3
XM_002167470.3	XM_004209726.1	XM_002155832.3	XM_002157117.3
XM_002167617.2	XM_004209916.2	XM_002155864.3	XM_002157174.3
XM_002167981.3	XM_004209953.1	XM_002155868.3	XM_002157213.3
XM_002168067.2	XM_004209999.1	XM_002155907.3	XM_002157255.3
XM_002168088.3	XM_004210315.2	XM_002155924.3	XM_002157262.3
XM_002168099.3	XM_004210328.1	XM_002155956.3	XM_002157275.3
XM_002168214.3	XM_004210334.1	XM_002155976.3	XM_002157279.3
XM_002168366.3	XM_004210428.2	XM_002155989.1	XM_002157290.3
XM_002168467.3	XM_004210460.2	XM_002156010.3	XM_002157297.3
XM_002168587.2	XM_004210481.1	XM_002156039.3	XM_002157319.3
XM_002168612.3	XM_004210593.2	XM_002156040.2	XM_002157321.3
XM_002168676.2	XM_004210746.2	XM_002156059.3	XM_002157348.3
XM_002168694.3	XM_004210941.2	XM_002156088.3	XM_002157354.3
XM_002168808.3	XM_004210991.1	XM_002156089.3	XM_002157357.3
XM_002169044.2	XM_004211155.2	XM_002156140.3	XM_002157369.3
XM_002169105.3	XM_004211378.2	XM_002156165.1	XM_002157370.3
XM_002169333.3	XM_004211592.2	XM_002156183.3	XM_002157377.3
XM_002169813.3	XM_004211602.2	XM_002156189.2	XM_002157379.3
XM_002169848.3	XM_004211638.2	XM_002156200.3	XM_002157451.2
XM_002170121.3	XM_004211673.1	XM_002156206.3	XM_002157464.3
XM_002170462.3	XM_004211711.2	XM_002156210.2	XM_002157488.3
XM_002170562.3	XM_004211766.1	XM_002156242.3	XM_002157508.3
XM_002170865.1	XM_004211918.1	XM_002156310.3	XM_002157522.3
XM_002170943.2	XM_004211991.1	XM_002156315.3	XM_002157538.3
XM_004205413.1	XM_004212418.1	XM_002156324.3	XM_002157560.3
XM_004205615.1	XM_004212439.2	XM_002156331.2	XM_002157563.3
XM_004205745.2	XM_004212516.2	XM_002156332.2	XM_002157603.3
XM_004205843.1	XM_004212614.1	XM_002156335.3	XM_002157605.3
XM_004205908.2	XM_012698015.1	XM_002156336.2	XM_002157611.3
XM_004206052.2	XM_012698024.1	XM_002156352.3	XM_002157621.3
XM_004206135.2	XM_012698030.1	XM_002156353.3	XM_002157676.3
XM_004206179.1	XM_012698071.1	XM_002156420.3	XM_002157696.3
XM_004206292.1	XM_012698159.1	XM_002156429.3	XM_002157702.3
XM_004206301.2	XM_012698165.1	XM_002156430.3	XM_002157703.2
XM_004206320.1	XM_012698181.1	XM_002156431.3	XM_002157705.2
XM_004206369.1	XM_012698214.1	XM_002156433.3	XM_002157716.3
XM_004206400.1	XM_012698221.1	XM_002156439.3	XM_002157718.3
XM_004206418.2	XM_012698226.1	XM_002156453.2	XM_002157729.3
XM_004206444.2	XM_012698278.1	XM_002156476.3	XM_002157768.2
XM_004206486.1	XM_012698445.1	XM_002156514.3	XM_002157776.3
XM_004206502.2	XM_012698451.1	XM_002156542.3	XM_002157785.3
XM_004206597.1	XM_012698514.1	XM_002156545.3	XM_002157803.2
XM_004206692.2	XM_012698686.1	XM_002156549.3	XM_002157849.3
XM_004206779.1	XM_012698811.1	XM_002156553.3	XM_002157853.3
XM_004206805.1	XM_012698920.1	XM_002156557.2	XM_002157871.2
XM_004206814.2	XM_012698942.1	XM_002156575.3	XM_002157875.3
XM_004206842.1	XM_012699129.1	XM_002156578.3	XM_002157878.3
XM_004206991.1	XM_012699132.1	XM_002156644.2	XM_002157915.3
XM_004206998.1	XM_012699150.1	XM_002156645.3	XM_002157928.3
XM_004207028.1	XM_012699348.1	XM_002156647.3	XM_002157937.3
XM_004207053.2	XM_012699371.1	XM_002156660.3	XM_002157938.3
XM_004207072.1	XM_012699399.1	XM_002156662.3	XM_002157982.3
XM_004207091.2	XM_012699457.1	XM_002156689.3	XM_002157999.3
XM_004207105.1	XM_012699501.1	XM_002156711.2	XM_002158001.3
XM_004207179.2	XM_012699593.1	XM_002156732.3	XM_002158029.2
XM_004207193.1	XM_012699636.1	XM_002156773.3	XM_002158050.3
XM_004207311.2	XM_012699675.1	XM_002156781.3	XM_002158054.2
XM_004207483.2	XM_012699690.1	XM_002156807.3	XM_002158055.3
XM_004207497.1	XM_012699691.1	XM_002156811.3	XM_002158057.2
XM_004207542.1	XM_012699779.1	XM_002156813.3	XM_002158059.3
XM_004207627.1	XM_012699782.1	XM_002156821.3	XM_002158086.3
XM_004207711.1	XM_012699787.1	XM_002156828.3	XM_002158091.3
XM_004207802.2	XM_012699841.1	XM_002156834.3	XM_002158100.3
XM_004207888.1	XM_012699865.1	XM_002156839.2	XM_002158150.3
XM_004207994.2	XM_012700051.1	XM_002156845.2	XM_002158154.3
XM_004208000.2	XM_012700056.1	XM_002156896.2	XM_002158176.3
XM_004208044.1	XM_012700074.1	XM_002156901.3	XM_002158246.3
XM_004208076.2	XM_012700079.1	XM_002156953.3	XM_002158280.3
XM_004208120.1	XM_012700110.1	XM_002156991.3	XM_002158293.3
XM_004208186.1	XM_012700141.1	XM_002157008.3	XM_002158298.3
XM_004208217.2	XM_012700164.1	XM_002157023.3	XM_002158330.3
XM_004208240.1	XM_012700192.1	XM_002157043.3	XM_002158335.3
XM_004208246.1	XM_012700337.1	XM_002157052.3	XM_002158340.3
XM_004208274.2	XM_012700347.1	XM_002157057.3	XM_002158346.3
XM_004208426.2	XM_012700365.1	XM_002157096.3	XM_002158350.2
XM_004208453.1	XM_012700367.1	XM_002157098.3	XM_002158377.3
XM_004208470.2	XM_012700415.1	XM_002157103.3	XM_002158468.3
XM_004208572.1	XM_012700439.1	XM_002157106.3	XM_002158486.3
XM_004208577.2	XM_012700553.1	XM_002157107.3	XM_002158496.3
XM_004208611.1	XM_012700615.1	XM_002157109.3	XM_002158550.3
XM_004208689.1	XM_012700623.1	XM_002157145.3	XM_002158567.3
XM_004208733.1	XM_012700639.1	XM_002157150.3	XM_002158581.3
XM_004208740.2	XM_012700802.1	XM_002157159.3	XM_002158597.2
XM_004208758.1	XM_012700902.1	XM_002157171.2	XM_002158612.3
XM_004208762.2	XM_012700917.1	XM_002157180.3	XM_002158614.3
XM_004208775.1	XM_012700919.1	XM_002157192.3	XM_002158615.3
XM_004208816.1	XM_012700926.1	XM_002157213.3	XM_002158624.3
XM_004208830.1	XM_012700965.1	XM_002157223.3	XM_002158639.3
XM_004208872.1	XM_012700984.1	XM_002157282.3	XM_002158676.3
XM_004208966.1	XM_012701015.1	XM_002157290.3	XM_002158688.3
XM_004209010.1	XM_012701022.1	XM_002157291.3	XM_002158695.2
XM_004209207.1	XM_012701207.1	XM_002157310.3	XM_002158714.3
XM_004209229.1	XM_012701216.1	XM_002157314.3	XM_002158716.3
XM_004209260.2	XM_012701272.1	XM_002157329.3	XM_002158752.3
XM_004209409.1	XM_012701288.1	XM_002157357.3	XM_002158779.3
XM_004209429.1	XM_012701318.1	XM_002157366.2	XM_002158780.3
XM_004209448.2	XM_012701358.1	XM_002157369.3	XM_002158808.3
XM_004209466.1	XM_012701371.1	XM_002157370.3	XM_002158812.3
XM_004209607.1	XM_012701406.1	XM_002157377.3	XM_002158813.3
XM_004209647.1	XM_012701412.1	XM_002157415.3	XM_002158814.2
XM_004209743.1	XM_012701436.1	XM_002157440.3	XM_002158826.3
XM_004209846.2	XM_012701478.1	XM_002157464.3	XM_002158835.3
XM_004209924.2	XM_012701592.1	XM_002157473.3	XM_002158848.3
XM_004209949.1	XM_012701606.1	XM_002157494.3	XM_002158860.3
XM_004209967.1	XM_012701615.1	XM_002157504.2	XM_002158865.3
XM_004209971.1	XM_012701634.1	XM_002157505.3	XM_002158875.3
XM_004209980.2	XM_012701697.1	XM_002157508.3	XM_002158896.2
XM_004209992.2	XM_012701723.1	XM_002157534.3	XM_002158918.3
XM_004210019.2	XM_012701736.1	XM_002157545.3	XM_002158959.3
XM_004210111.1	XM_012701746.1	XM_002157564.3	XM_002159017.3
XM_004210121.1	XM_012701767.1	XM_002157585.3	XM_002159030.3
XM_004210122.1	XM_012701793.1	XM_002157589.3	XM_002159050.3
XM_004210176.2	XM_012701831.1	XM_002157608.3	XM_002159064.3
XM_004210200.2	XM_012701833.1	XM_002157611.3	XM_002159072.3
XM_004210212.1	XM_012701862.1	XM_002157614.3	XM_002159085.1
XM_004210274.1	XM_012701879.1	XM_002157625.3	XM_002159148.3
XM_004210281.2	XM_012701893.1	XM_002157643.3	XM_002159149.3
XM_004210287.1	XM_012701969.1	XM_002157659.3	XM_002159206.3
XM_004210289.1	XM_012702003.1	XM_002157676.3	XM_002159227.2
XM_004210346.1	XM_012702020.1	XM_002157695.3	XM_002159242.3
XM_004210385.1	XM_012702025.1	XM_002157722.3	XM_002159281.3
XM_004210422.1	XM_012702075.1	XM_002157734.3	XM_002159284.3
XM_004210435.2	XM_012702194.1	XM_002157772.2	XM_002159318.3
XM_004210443.1	XM_012702198.1	XM_002157803.2	XM_002159329.3
XM_004210482.2	XM_012702238.1	XM_002157835.3	XM_002159366.3
XM_004210493.1	XM_012702245.1	XM_002157840.3	XM_002159397.2
XM_004210534.2	XM_012702305.1	XM_002157849.3	XM_002159415.3
XM_004210573.1	XM_012702306.1	XM_002157864.3	XM_002159423.3
XM_004210590.2	XM_012702357.1	XM_002157866.3	XM_002159517.3
XM_004210593.2	XM_012702358.1	XM_002157871.2	XM_002159597.3
XM_004210617.2	XM_012702461.1	XM_002157874.3	XM_002159618.3
XM_004210651.2	XM_012702462.1	XM_002157875.3	XM_002159641.2
XM_004210657.2	XM_012702513.1	XM_002157910.1	XM_002159644.3
XM_004210729.1	XM_012702544.1	XM_002157916.2	XM_002159646.3
XM_004210746.2	XM_012702600.1	XM_002157928.3	XM_002159654.3
XM_004210776.2	XM_012702630.1	XM_002157937.3	XM_002159685.3
XM_004210796.1	XM_012702649.1	XM_002157938.3	XM_002159743.3
XM_004210831.2	XM_012702667.1	XM_002157963.3	XM_002159882.3
XM_004210867.1	XM_012702686.1	XM_002157999.3	XM_002159896.2
XM_004210871.1	XM_012702740.1	XM_002158001.3	XM_002159918.3
XM_004210900.1	XM_012702818.1	XM_002158020.3	XM_002159936.3
XM_004210918.1	XM_012702820.1	XM_002158023.3	XM_002159938.3
XM_004210931.1	XM_012702861.1	XM_002158025.3	XM_002159965.3
XM_004210981.1	XM_012702865.1	XM_002158029.2	XM_002159969.2
XM_004210991.1	XM_012703035.1	XM_002158033.3	XM_002159974.3
XM_004211078.2	XM_012703036.1	XM_002158042.3	XM_002159980.3
XM_004211245.1	XM_012703070.1	XM_002158044.3	XM_002160007.3
XM_004211274.1	XM_012703164.1	XM_002158083.3	XM_002160036.2
XM_004211279.2	XM_012703235.1	XM_002158091.3	XM_002160056.2
XM_004211334.2	XM_012703243.1	XM_002158096.3	XM_002160077.3
XM_004211336.2	XM_012703244.1	XM_002158100.3	XM_002160083.3
XM_004211378.2	XM_012703303.1	XM_002158139.3	XM_002160113.3
XM_004211422.1	XM_012703391.1	XM_002158156.2	XM_002160120.2
XM_004211456.2	XM_012703422.1	XM_002158173.3	XM_002160182.3
XM_004211474.1	XM_012703441.1	XM_002158195.3	XM_002160202.3
XM_004211506.1	XM_012703443.1	XM_002158256.3	XM_002160204.3
XM_004211535.2	XM_012703446.1	XM_002158257.2	XM_002160213.3
XM_004211602.2	XM_012703468.1	XM_002158263.3	XM_002160215.3
XM_004211691.2	XM_012703686.1	XM_002158272.3	XM_002160236.3
XM_004211694.2	XM_012703702.1	XM_002158293.3	XM_002160259.3
XM_004211721.2	XM_012703745.1	XM_002158315.2	XM_002160396.2
XM_004211729.1	XM_012703753.1	XM_002158329.3	XM_002160402.3
XM_004211825.1	XM_012703763.1	XM_002158337.3	XM_002160427.3
XM_004211852.1	XM_012703827.1	XM_002158347.3	XM_002160432.3
XM_004211915.1	XM_012703841.1	XM_002158350.2	XM_002160459.3
XM_004211935.1	XM_012703892.1	XM_002158387.2	XM_002160460.2
XM_004211949.1	XM_012703936.1	XM_002158409.2	XM_002160471.3
XM_004211965.1	XM_012703957.1	XM_002158413.3	XM_002160479.3
XM_004212020.1	XM_012704025.1	XM_002158415.3	XM_002160522.2
XM_004212158.1	XM_012704080.1	XM_002158458.3	XM_002160532.3
XM_004212204.2	XM_012704083.1	XM_002158468.3	XM_002160560.3
XM_004212239.1	XM_012704097.1	XM_002158507.3	XM_002160575.3
XM_004212245.1	XM_012704115.1	XM_002158511.2	XM_002160617.1
XM_004212266.1	XM_012704129.1	XM_002158537.3	XM_002160627.3
XM_004212411.1	XM_012704201.1	XM_002158538.3	XM_002160655.3
XM_004212439.2	XM_012704218.1	XM_002158542.3	XM_002160659.2
XM_004212478.2	XM_012704240.1	XM_002158550.3	XM_002160676.3
XM_004212528.2	XM_012704369.1	XM_002158567.3	XM_002160680.3
XM_004212542.1	XM_012704388.1	XM_002158591.2	XM_002160686.3
XM_004212627.1	XM_012704476.1	XM_002158600.3	XM_002160695.3
XM_004212700.1	XM_012704478.1	XM_002158609.3	XM_002160703.3
XM_004212748.1	XM_012704504.1	XM_002158615.3	XM_002160710.3
XM_004212837.1	XM_012704537.1	XM_002158621.3	XM_002160717.3
XM_004213001.1	XM_012704550.1	XM_002158653.3	XM_002160728.3
XM_004213052.1	XM_012704561.1	XM_002158664.3	XM_002160738.3
XM_012698015.1	XM_012704618.1	XM_002158676.3	XM_002160743.3
XM_012698058.1	XM_012704659.1	XM_002158688.3	XM_002160746.3
XM_012698066.1	XM_012704701.1	XM_002158716.3	XM_002160755.3
XM_012698109.1	XM_012704713.1	XM_002158726.3	XM_002160771.1
XM_012698137.1	XM_012704785.1	XM_002158746.3	XM_002160845.3
XM_012698190.1	XM_012704789.1	XM_002158766.3	XM_002160847.2
XM_012698249.1	XM_012704866.1	XM_002158779.3	XM_002160996.3
XM_012698251.1	XM_012704872.1	XM_002158808.3	XM_002160998.3
XM_012698275.1	XM_012704914.1	XM_002158813.3	XM_002161050.2
XM_012698278.1	XM_012704929.1	XM_002158814.2	XM_002161077.3
XM_012698294.1	XM_012704941.1	XM_002158823.2	XM_002161094.3
XM_012698299.1	XM_012704989.1	XM_002158833.3	XM_002161102.2
XM_012698305.1	XM_012704995.1	XM_002158835.3	XM_002161164.3
XM_012698323.1	XM_012705028.1	XM_002158848.3	XM_002161210.3
XM_012698342.1	XM_012705033.1	XM_002158855.3	XM_002161216.2
XM_012698352.1	XM_012705062.1	XM_002158887.3	XM_002161229.3
XM_012698358.1	XM_012705080.1	XM_002158918.3	XM_002161232.3
XM_012698390.1	XM_012705084.1	XM_002158919.3	XM_002161247.3
XM_012698416.1	XM_012705131.1	XM_002158940.3	XM_002161273.3
XM_012698443.1	XM_012705161.1	XM_002158949.1	XM_002161274.3
XM_012698451.1	XM_012705167.1	XM_002158954.3	XM_002161320.3
XM_012698472.1	XM_012705260.1	XM_002158959.3	XM_002161344.3
XM_012698494.1	XM_012705271.1	XM_002159003.3	XM_002161395.3
XM_012698499.1	XM_012705449.1	XM_002159022.3	XM_002161398.3
XM_012698546.1	XM_012705477.1	XM_002159032.3	XM_002161410.3
XM_012698608.1	XM_012705547.1	XM_002159050.3	XM_002161411.3
XM_012698617.1	XM_012705558.1	XM_002159064.3	XM_002161419.3
XM_012698621.1	XM_012705651.1	XM_002159072.3	XM_002161473.3
XM_012698639.1	XM_012705694.1	XM_002159085.1	XM_002161494.2
XM_012698645.1	XM_012705712.1	XM_002159121.3	XM_002161508.2
XM_012698673.1	XM_012705790.1	XM_002159126.3	XM_002161521.3
XM_012698686.1	XM_012705831.1	XM_002159128.2	XM_002161584.3
XM_012698689.1	XM_012705901.1	XM_002159131.3	XM_002161586.3
XM_012698702.1	XM_012705911.1	XM_002159138.3	XM_002161614.3
XM_012698754.1	XM_012705974.1	XM_002159148.3	XM_002161616.3
XM_012698765.1	XM_012705978.1	XM_002159153.3	XM_002161617.3
XM_012698769.1	XM_012706004.1	XM_002159208.3	XM_002161703.3
XM_012698780.1	XM_012706064.1	XM_002159224.2	XM_002161718.3
XM_012698825.1	XM_012706135.1	XM_002159225.3	XM_002161741.3
XM_012698861.1	XM_012706136.1	XM_002159227.2	XM_002161742.2
XM_012698905.1	XM_012706254.1	XM_002159232.3	XM_002161792.3
XM_012698908.1	XM_012706271.1	XM_002159242.3	XM_002161839.3
XM_012698991.1	XM_012706287.1	XM_002159257.2	XM_002161867.3
XM_012699051.1	XM_012706307.1	XM_002159263.3	XM_002161877.3
XM_012699096.1	XM_012706329.1	XM_002159281.3	XM_002161992.3
XM_012699103.1	XM_012706331.1	XM_002159306.2	XM_002162023.2
XM_012699121.1	XM_012706350.1	XM_002159313.3	XM_002162029.3
XM_012699161.1	XM_012706352.1	XM_002159328.3	XM_002162048.3
XM_012699187.1	XM_012706405.1	XM_002159331.3	XM_002162095.3
XM_012699230.1	XM_012706432.1	XM_002159345.3	XM_002162102.3
XM_012699327.1	XM_012706451.1	XM_002159357.2	XM_002162151.3
XM_012699348.1	XM_012706478.1	XM_002159388.3	XM_002162159.3
XM_012699360.1	XM_012706527.1	XM_002159409.3	XM_002162174.3
XM_012699399.1	XM_012706540.1	XM_002159412.3	XM_002162190.3
XM_012699410.1	XM_012706556.1	XM_002159415.3	XM_002162212.3
XM_012699439.1	XM_012706719.1	XM_002159437.3	XM_002162259.3
XM_012699453.1	XM_012706780.1	XM_002159487.3	XM_002162272.3
XM_012699459.1	XM_012706807.1	XM_002159516.3	XM_002162277.3
XM_012699460.1	XM_012706812.1	XM_002159538.3	XM_002162294.3
XM_012699469.1	XM_012706816.1	XM_002159552.3	XM_002162299.3
XM_012699470.1	XM_012706820.1	XM_002159557.3	XM_002162330.3
XM_012699472.1	XM_012706847.1	XM_002159572.3	XM_002162381.3
XM_012699479.1	XM_012707044.1	XM_002159597.3	XM_002162390.3
XM_012699494.1	XM_012707078.1	XM_002159616.3	XM_002162433.3
XM_012699496.1	XM_012707089.1	XM_002159618.3	XM_002162455.2
XM_012699521.1	XM_012707177.1	XM_002159646.3	XM_002162473.3
XM_012699598.1	XM_012707183.1	XM_002159654.3	XM_002162498.3
XM_012699649.1	XM_012707297.1	XM_002159679.3	XM_002162499.3
XM_012699682.1	XM_012707330.1	XM_002159728.3	XM_002162543.3
XM_012699683.1	XM_012707403.1	XM_002159737.2	XM_002162546.3
XM_012699707.1	XM_012707457.1	XM_002159774.3	XM_002162561.2
XM_012699711.1	XM_012707489.1	XM_002159869.3	XM_002162563.3
XM_012699735.1	XM_012707682.1	XM_002159882.3	XM_002162588.3
XM_012699748.1	XM_012707776.1	XM_002159900.3	XM_002162648.3
XM_012699753.1	XM_012707783.1	XM_002159914.3	XM_002162650.3
XM_012699773.1	XM_012707811.1	XM_002159918.3	XM_002162688.3
XM_012699785.1	XM_012707847.1	XM_002159952.3	XM_002162700.3
XM_012699852.1	XM_012707971.1	XM_002159956.3	XM_002162702.3
XM_012699864.1	XM_012708000.1	XM_002159958.3	XM_002162720.2
XM_012699866.1	XM_012708031.1	XM_002159961.2	XM_002162723.3
XM_012699918.1	XM_012708043.1	XM_002159974.3	XM_002162724.3
XM_012699927.1	XM_012708072.1	XM_002160021.2	XM_002162737.3
XM_012699945.1	XM_012708077.1	XM_002160022.3	XM_002162742.2
XM_012699963.1	XM_012708102.1	XM_002160032.3	XM_002162772.3
XM_012699991.1	XM_012708240.1	XM_002160056.2	XM_002162775.3
XM_012699992.1	XM_012708295.1	XM_002160060.3	XM_002162776.3
XM_012700039.1	XM_012708320.1	XM_002160076.3	XM_002162786.3
XM_012700045.1	XM_012708327.1	XM_002160077.3	XM_002162792.3
XM_012700053.1	XM_012708330.1	XM_002160098.2	XM_002162802.3
XM_012700067.1	XM_012708340.1	XM_002160105.3	XM_002162804.3
XM_012700074.1	XM_012708345.1	XM_002160108.2	XM_002162805.3
XM_012700079.1	XM_012708424.1	XM_002160120.2	XM_002162812.3
XM_012700099.1	XM_012708425.1	XM_002160129.3	XM_002162885.3
XM_012700110.1	XM_012708570.1	XM_002160132.3	XM_002162892.3
XM_012700124.1	XM_012708608.1	XM_002160133.1	XM_002162939.3
XM_012700152.1	XM_012708687.1	XM_002160135.3	XM_002162944.3
XM_012700164.1	XM_012708798.1	XM_002160137.3	XM_002162952.3
XM_012700234.1	XM_012708901.1	XM_002160143.3	XM_002162964.3
XM_012700244.1	XM_012708997.1	XM_002160154.3	XM_002162969.2
XM_012700259.1	XM_012709189.1	XM_002160168.3	XM_002162974.3
XM_012700260.1	XM_012709258.1	XM_002160183.3	XM_002163000.3
XM_012700268.1	XM_012709300.1	XM_002160200.3	XM_002163012.3
XM_012700312.1	XM_012709318.1	XM_002160220.2	XM_002163032.2
XM_012700331.1	XM_012709323.1	XM_002160221.3	XM_002163043.3
XM_012700347.1	XM_012709364.1	XM_002160242.3	XM_002163044.3
XM_012700374.1	XM_012709385.1	XM_002160257.2	XM_002163051.3
XM_012700434.1	XM_012709398.1	XM_002160259.3	XM_002163064.3
XM_012700439.1	XM_012709421.1	XM_002160261.3	XM_002163068.2
XM_012700503.1	XM_012709438.1	XM_002160276.3	XM_002163072.2
XM_012700516.1	XM_012709444.1	XM_002160288.3	XM_002163087.2
XM_012700534.1	XM_012709503.1	XM_002160300.3	XM_002163155.3
XM_012700553.1	XM_012709597.1	XM_002160306.3	XM_002163193.3
XM_012700578.1	XM_012709676.1	XM_002160340.2	XM_002163201.3
XM_012700580.1	XM_012709768.1	XM_002160344.3	XM_002163214.3
XM_012700623.1	XM_012709811.1	XM_002160358.1	XM_002163245.2
XM_012700624.1	XM_012709873.1	XM_002160375.3	XM_002163260.3
XM_012700639.1	XM_012709905.1	XM_002160391.3	XM_002163293.3
XM_012700646.1	XM_012710006.1	XM_002160413.3	XM_002163309.3
XM_012700675.1	XM_012710249.1	XM_002160460.2	XM_002163322.2
XM_012700676.1	XM_012710256.1	XM_002160486.3	XM_002163343.2
XM_012700691.1	XM_012710345.1	XM_002160532.3	XM_002163351.3
XM_012700696.1	XM_012710470.1	XM_002160537.3	XM_002163353.3
XM_012700704.1	XM_012710547.1	XM_002160554.3	XM_002163386.3
XM_012700710.1	XM_012710572.1	XM_002160558.3	XM_002163395.2
XM_012700714.1	XM_012710625.1	XM_002160585.2	XM_002163408.2
XM_012700722.1	XM_012710640.1	XM_002160606.3	XM_002163417.3
XM_012700815.1	XM_012710869.1	XM_002160609.3	XM_002163434.3
XM_012700830.1	XM_012710957.1	XM_002160617.1	XM_002163473.3
XM_012700880.1	XM_012711319.1	XM_002160627.3	XM_002163478.3
XM_012700890.1	XM_012711410.1	XM_002160637.3	XM_002163495.3
XM_012700939.1	XM_012711418.1	XM_002160652.1	XM_002163520.3
XM_012700965.1	XM_012711419.1	XM_002160659.2	XM_002163536.3
XM_012700970.1	XM_012711469.1	XM_002160672.3	XM_002163565.3
XM_012700975.1	XM_012711504.1	XM_002160675.2	XM_002163566.3
XM_012701007.1	XM_012711513.1	XM_002160680.3	XM_002163567.3
XM_012701015.1	XM_012711537.1	XM_002160689.3	XM_002163579.3
XM_012701100.1	XM_012711633.1	XM_002160714.3	XM_002163601.2
XM_012701111.1	XM_012711716.1	XM_002160717.3	XM_002163606.3
XM_012701125.1	XM_012711745.1	XM_002160733.3	XM_002163609.3
XM_012701138.1	XR_001140367.1	XM_002160743.3	XM_002163626.2
XM_012701174.1	XR_001140380.1	XM_002160768.3	XM_002163644.3
XM_012701182.1	XR_001140407.1	XM_002160771.1	XM_002163646.3
XM_012701216.1	XR_001140486.1	XM_002160780.3	XM_002163671.3
XM_012701222.1	XR_001140490.1	XM_002160783.3	XM_002163692.3
XM_012701236.1	XR_001140517.1	XM_002160787.3	XM_002163702.3
XM_012701262.1	XR_001140537.1	XM_002160804.3	XM_002163712.3
XM_012701372.1	XR_001140570.1	XM_002160819.3	XM_002163780.3
XM_012701405.1	XR_001140610.1	XM_002160829.2	XM_002163792.3
XM_012701406.1	XR_001140612.1	XM_002160845.3	XM_002163811.3
XM_012701424.1	XR_001140640.1	XM_002160847.2	XM_002163819.3
XM_012701436.1	XR_001140658.1	XM_002160857.2	XM_002163820.3
XM_012701442.1	XR_001140732.1	XM_002160864.3	XM_002163854.2
XM_012701462.1	XR_001140833.1	XM_002160888.3	XM_002163905.3
XM_012701473.1	XR_001140844.1	XM_002160919.3	XM_002163908.3
XM_012701478.1	XR_001140872.1	XM_002160943.2	XM_002163916.2
XM_012701520.1	XR_001140882.1	XM_002160962.3	XM_002163923.2
XM_012701526.1	XR_001140889.1	XM_002160989.3	XM_002163927.3
XM_012701528.1	XR_001140988.1	XM_002160998.3	XM_002163931.3
XM_012701600.1	XR_001141067.1	XM_002161014.3	XM_002163934.3
XM_012701614.1	XR_001141195.1	XM_002161020.3	XM_002163947.3
XM_012701641.1	XR_001141233.1	XM_002161036.2	XM_002163960.2
XM_012701642.1	XR_001141234.1	XM_002161050.2	XM_002163964.3
XM_012701645.1	XR_001141239.1	XM_002161077.3	XM_002164035.2
XM_012701666.1	XR_001141324.1	XM_002161094.3	XM_002164089.3
XM_012701667.1	XR_001141401.1	XM_002161103.3	XM_002164143.2
XM_012701696.1	XR_001141417.1	XM_002161114.2	XM_002164161.3
XM_012701703.1	XR_001141508.1	XM_002161124.3	XM_002164195.2
XM_012701708.1	XR_001141584.1	XM_002161129.3	XM_002164214.3
XM_012701781.1	XR_001141585.1	XM_002161144.3	XM_002164266.2
XM_012701862.1	XR_001141588.1	XM_002161161.3	XM_002164300.2
XM_012701927.1	XR_001141593.1	XM_002161173.3	XM_002164315.3
XM_012701928.1	XR_001141598.1	XM_002161193.2	XM_002164354.3
XM_012701963.1	XR_001141629.1	XM_002161212.3	XM_002164368.3
XM_012701998.1	XR_001141649.1	XM_002161229.3	XM_002164379.2
XM_012702025.1	XR_001141667.1	XM_002161232.3	XM_002164396.3
XM_012702075.1	XR_001141720.1	XM_002161253.3	XM_002164418.2
XM_012702175.1	XR_001141767.1	XM_002161269.3	XM_002164422.3
XM_012702238.1	XR_001141853.1	XM_002161278.3	XM_002164441.3
XM_012702262.1	XR_001141901.1	XM_002161320.3	XM_002164443.3
XM_012702299.1	XR_001141906.1	XM_002161324.3	XM_002164461.3
XM_012702302.1	XR_001141931.1	XM_002161325.2	XM_002164471.3
XM_012702306.1	XR_001141938.1	XM_002161330.3	XM_002164526.3
XM_012702308.1	XR_001142044.1	XM_002161340.3	XM_002164543.2
XM_012702326.1	XR_001142077.1	XM_002161342.3	XM_002164570.3
XM_012702341.1	XR_001142130.1	XM_002161344.3	XM_002164575.3
XM_012702356.1	XR_001142172.1	XM_002161351.2	XM_002164580.3
XM_012702371.1	XR_001142194.1	XM_002161402.3	XM_002164583.3
XM_012702388.1	XR_001142269.1	XM_002161411.3	XM_002164597.3
XM_012702390.1	XR_001142276.1	XM_002161420.1	XM_002164608.3
XM_012702537.1	XR_001142286.1	XM_002161436.2	XM_002164627.3
XM_012702546.1	XR_001142401.1	XM_002161443.3	XM_002164631.3
XM_012702558.1	XR_001142479.1	XM_002161450.2	XM_002164643.3
XM_012702592.1	XR_001142632.1	XM_002161473.3	XM_002164667.3
XM_012702600.1	XR_001142887.1	XM_002161475.3	XM_002164678.3
XM_012702603.1	XR_001142890.1	XM_002161494.2	XM_002164683.3
XM_012702609.1	XR_001142901.1	XM_002161500.3	XM_002164703.2
XM_012702649.1	XR_001142904.1	XM_002161520.3	XM_002164735.2
XM_012702672.1	XR_001142917.1	XM_002161521.3	XM_002164750.3
XM_012702688.1	XR_181680.2	XM_002161531.3	XM_002164755.3
XM_012702729.1	XR_181883.2	XM_002161545.3	XM_002164767.3
XM_012702737.1	XR_181932.2	XM_002161554.2	XM_002164812.3
XM_012702746.1		XM_002161584.3	XM_002164814.2
XM_012702771.1		XM_002161586.3	XM_002164822.3
XM_012702790.1		XM_002161614.3	XM_002164851.2
XM_012702830.1		XM_002161627.3	XM_002164874.3
XM_012702922.1		XM_002161648.3	XM_002164875.3
XM_012702966.1		XM_002161668.3	XM_002164903.3
XM_012702978.1		XM_002161703.3	XM_002164911.3
XM_012702981.1		XM_002161730.2	XM_002164913.2
XM_012702986.1		XM_002161754.1	XM_002164918.3
XM_012703032.1		XM_002161765.3	XM_002164919.2
XM_012703035.1		XM_002161774.2	XM_002164937.2
XM_012703049.1		XM_002161791.3	XM_002164939.3
XM_012703161.1		XM_002161792.3	XM_002164950.3
XM_012703169.1		XM_002161814.3	XM_002164960.3
XM_012703174.1		XM_002161858.3	XM_002164961.3
XM_012703235.1		XM_002161859.3	XM_002164990.3
XM_012703257.1		XM_002161868.3	XM_002165013.3
XM_012703269.1		XM_002161886.3	XM_002165032.3
XM_012703278.1		XM_002161889.3	XM_002165049.3
XM_012703334.1		XM_002161892.3	XM_002165052.3
XM_012703367.1		XM_002161926.3	XM_002165073.3
XM_012703376.1		XM_002161964.3	XM_002165109.2
XM_012703399.1		XM_002161966.3	XM_002165123.3
XM_012703420.1		XM_002161988.2	XM_002165124.3
XM_012703430.1		XM_002161994.3	XM_002165147.3
XM_012703433.1		XM_002162004.3	XM_002165161.2
XM_012703441.1		XM_002162020.2	XM_002165163.3
XM_012703474.1		XM_002162023.2	XM_002165197.3
XM_012703503.1		XM_002162029.3	XM_002165255.3
XM_012703518.1		XM_002162070.3	XM_002165276.3
XM_012703530.1		XM_002162082.3	XM_002165312.3
XM_012703547.1		XM_002162102.3	XM_002165319.3
XM_012703558.1		XM_002162138.3	XM_002165374.3
XM_012703585.1		XM_002162140.3	XM_002165381.3
XM_012703601.1		XM_002162159.3	XM_002165405.3
XM_012703606.1		XM_002162190.3	XM_002165415.3
XM_012703686.1		XM_002162206.3	XM_002165424.3
XM_012703696.1		XM_002162210.3	XM_002165431.3
XM_012703701.1		XM_002162215.3	XM_002165480.3
XM_012703706.1		XM_002162234.3	XM_002165516.2
XM_012703718.1		XM_002162255.3	XM_002165530.3
XM_012703722.1		XM_002162259.3	XM_002165534.3
XM_012703733.1		XM_002162305.3	XM_002165536.3
XM_012703738.1		XM_002162393.2	XM_002165542.3
XM_012703769.1		XM_002162447.3	XM_002165546.3
XM_012703770.1		XM_002162475.3	XM_002165581.3
XM_012703776.1		XM_002162498.3	XM_002165609.3
XM_012703790.1		XM_002162513.3	XM_002165638.3
XM_012703825.1		XM_002162532.3	XM_002165644.3
XM_012703842.1		XM_002162546.3	XM_002165739.3
XM_012703855.1		XM_002162557.3	XM_002165785.2
XM_012703859.1		XM_002162575.3	XM_002165814.3
XM_012703910.1		XM_002162576.3	XM_002165818.3
XM_012703921.1		XM_002162648.3	XM_002165863.3
XM_012703925.1		XM_002162662.3	XM_002165885.3
XM_012703947.1		XM_002162687.3	XM_002165890.3
XM_012703971.1		XM_002162714.3	XM_002165914.3
XM_012704010.1		XM_002162735.3	XM_002165976.3
XM_012704027.1		XM_002162739.3	XM_002165998.3
XM_012704054.1		XM_002162742.2	XM_002166029.3
XM_012704068.1		XM_002162755.3	XM_002166044.2
XM_012704138.1		XM_002162772.3	XM_002166059.3
XM_012704175.1		XM_002162773.3	XM_002166075.3
XM_012704186.1		XM_002162802.3	XM_002166080.3
XM_012704187.1		XM_002162810.3	XM_002166104.3
XM_012704200.1		XM_002162825.3	XM_002166112.3
XM_012704233.1		XM_002162842.3	XM_002166132.3
XM_012704247.1		XM_002162851.3	XM_002166136.2
XM_012704257.1		XM_002162874.3	XM_002166144.3
XM_012704267.1		XM_002162904.3	XM_002166188.3
XM_012704273.1		XM_002162939.3	XM_002166193.3
XM_012704276.1		XM_002162944.3	XM_002166200.2
XM_012704302.1		XM_002162948.3	XM_002166205.3
XM_012704363.1		XM_002162975.2	XM_002166206.3
XM_012704402.1		XM_002162978.2	XM_002166233.1
XM_012704405.1		XM_002162991.3	XM_002166244.3
XM_012704460.1		XM_002163001.3	XM_002166255.2
XM_012704464.1		XM_002163004.3	XM_002166264.3
XM_012704476.1		XM_002163015.3	XM_002166296.3
XM_012704478.1		XM_002163043.3	XM_002166307.3
XM_012704481.1		XM_002163045.3	XM_002166334.3
XM_012704498.1		XM_002163051.3	XM_002166436.3
XM_012704508.1		XM_002163064.3	XM_002166522.3
XM_012704517.1		XM_002163072.2	XM_002166546.3
XM_012704539.1		XM_002163089.3	XM_002166548.3
XM_012704561.1		XM_002163090.3	XM_002166554.3
XM_012704564.1		XM_002163110.3	XM_002166594.3
XM_012704576.1		XM_002163142.3	XM_002166605.3
XM_012704594.1		XM_002163173.3	XM_002166631.3
XM_012704659.1		XM_002163177.2	XM_002166632.2
XM_012704660.1		XM_002163202.3	XM_002166652.3
XM_012704664.1		XM_002163205.3	XM_002166663.3
XM_012704694.1		XM_002163233.3	XM_002166667.3
XM_012704697.1		XM_002163238.3	XM_002166670.3
XM_012704711.1		XM_002163245.2	XM_002166696.3
XM_012704723.1		XM_002163264.3	XM_002166698.3
XM_012704725.1		XM_002163266.3	XM_002166723.3
XM_012704744.1		XM_002163286.3	XM_002166774.3
XM_012704750.1		XM_002163292.3	XM_002166812.3
XM_012704753.1		XM_002163296.2	XM_002166830.3
XM_012704765.1		XM_002163298.3	XM_002166865.3
XM_012704807.1		XM_002163307.2	XM_002166886.3
XM_012704863.1		XM_002163314.3	XM_002166899.3
XM_012704876.1		XM_002163322.2	XM_002166913.3
XM_012704956.1		XM_002163344.3	XM_002166979.3
XM_012704961.1		XM_002163345.3	XM_002166982.3
XM_012704989.1		XM_002163353.3	XM_002167035.3
XM_012704991.1		XM_002163371.2	XM_002167053.3
XM_012704993.1		XM_002163386.3	XM_002167080.2
XM_012705015.1		XM_002163418.3	XM_002167083.3
XM_012705027.1		XM_002163465.3	XM_002167089.3
XM_012705033.1		XM_002163472.2	XM_002167094.3
XM_012705035.1		XM_002163482.3	XM_002167103.3
XM_012705041.1		XM_002163522.3	XM_002167124.3
XM_012705049.1		XM_002163526.2	XM_002167126.3
XM_012705136.1		XM_002163536.3	XM_002167127.3
XM_012705150.1		XM_002163537.3	XM_002167173.2
XM_012705161.1		XM_002163546.3	XM_002167180.3
XM_012705173.1		XM_002163547.3	XM_002167181.3
XM_012705180.1		XM_002163567.3	XM_002167239.3
XM_012705185.1		XM_002163575.3	XM_002167248.3
XM_012705187.1		XM_002163627.3	XM_002167278.3
XM_012705210.1		XM_002163646.3	XM_002167298.3
XM_012705212.1		XM_002163657.3	XM_002167322.3
XM_012705213.1		XM_002163684.3	XM_002167325.3
XM_012705218.1		XM_002163687.3	XM_002167359.2
XM_012705228.1		XM_002163692.3	XM_002167383.3
XM_012705257.1		XM_002163700.3	XM_002167390.3
XM_012705261.1		XM_002163712.3	XM_002167425.3
XM_012705277.1		XM_002163713.3	XM_002167450.3
XM_012705278.1		XM_002163714.3	XM_002167528.3
XM_012705288.1		XM_002163740.3	XM_002167575.3
XM_012705297.1		XM_002163743.3	XM_002167584.3
XM_012705300.1		XM_002163754.3	XM_002167654.3
XM_012705314.1		XM_002163760.3	XM_002167807.3
XM_012705319.1		XM_002163788.3	XM_002167853.3
XM_012705341.1		XM_002163817.3	XM_002167889.3
XM_012705366.1		XM_002163820.3	XM_002167897.3
XM_012705396.1		XM_002163875.2	XM_002167915.3
XM_012705406.1		XM_002163905.3	XM_002167942.3
XM_012705407.1		XM_002163927.3	XM_002167996.3
XM_012705466.1		XM_002163930.3	XM_002168058.3
XM_012705469.1		XM_002163931.3	XM_002168074.3
XM_012705480.1		XM_002163966.3	XM_002168082.3
XM_012705504.1		XM_002164000.3	XM_002168089.3
XM_012705546.1		XM_002164002.3	XM_002168099.3
XM_012705556.1		XM_002164035.2	XM_002168110.2
XM_012705640.1		XM_002164041.3	XM_002168113.3
XM_012705705.1		XM_002164121.2	XM_002168119.2
XM_012705720.1		XM_002164128.3	XM_002168183.2
XM_012705745.1		XM_002164130.3	XM_002168285.3
XM_012705757.1		XM_002164142.3	XM_002168408.3
XM_012705761.1		XM_002164143.2	XM_002168457.3
XM_012705764.1		XM_002164161.3	XM_002168480.3
XM_012705780.1		XM_002164177.3	XM_002168507.3
XM_012705784.1		XM_002164210.3	XM_002168566.3
XM_012705785.1		XM_002164214.3	XM_002168658.3
XM_012705790.1		XM_002164228.3	XM_002168676.2
XM_012705798.1		XM_002164244.3	XM_002168687.3
XM_012705826.1		XM_002164257.3	XM_002168694.3
XM_012705834.1		XM_002164265.3	XM_002168705.3
XM_012705921.1		XM_002164268.3	XM_002168711.3
XM_012705984.1		XM_002164294.3	XM_002168723.3
XM_012706024.1		XM_002164316.1	XM_002168745.3
XM_012706035.1		XM_002164337.3	XM_002168763.3
XM_012706054.1		XM_002164354.3	XM_002168924.3
XM_012706109.1		XM_002164396.3	XM_002169004.3
XM_012706136.1		XM_002164418.2	XM_002169031.3
XM_012706146.1		XM_002164427.2	XM_002169035.3
XM_012706150.1		XM_002164440.3	XM_002169091.3
XM_012706162.1		XM_002164457.3	XM_002169144.2
XM_012706163.1		XM_002164459.3	XM_002169235.3
XM_012706196.1		XM_002164460.3	XM_002169239.2
XM_012706207.1		XM_002164463.3	XM_002169287.3
XM_012706225.1		XM_002164492.3	XM_002169390.3
XM_012706254.1		XM_002164510.3	XM_002169532.3
XM_012706270.1		XM_002164521.3	XM_002169576.2
XM_012706279.1		XM_002164526.3	XM_002169597.3
XM_012706309.1		XM_002164538.3	XM_002169614.3
XM_012706311.1		XM_002164558.3	XM_002169638.3
XM_012706331.1		XM_002164575.3	XM_002169648.3
XM_012706332.1		XM_002164580.3	XM_002169662.2
XM_012706352.1		XM_002164630.3	XM_002169717.3
XM_012706358.1		XM_002164631.3	XM_002169761.3
XM_012706371.1		XM_002164635.3	XM_002169766.2
XM_012706415.1		XM_002164666.2	XM_002169772.3
XM_012706451.1		XM_002164667.3	XM_002169813.3
XM_012706457.1		XM_002164676.3	XM_002169848.3
XM_012706460.1		XM_002164678.3	XM_002169978.3
XM_012706470.1		XM_002164681.3	XM_002170038.3
XM_012706472.1		XM_002164694.3	XM_002170059.3
XM_012706474.1		XM_002164697.2	XM_002170083.3
XM_012706486.1		XM_002164733.3	XM_002170088.1
XM_012706527.1		XM_002164735.2	XM_002170121.3
XM_012706542.1		XM_002164750.3	XM_002170135.3
XM_012706564.1		XM_002164752.3	XM_002170224.3
XM_012706568.1		XM_002164764.3	XM_002170230.3
XM_012706607.1		XM_002164772.3	XM_002170288.3
XM_012706613.1		XM_002164793.2	XM_002170331.3
XM_012706646.1		XM_002164802.2	XM_002170375.3
XM_012706649.1		XM_002164809.3	XM_002170383.1
XM_012706681.1		XM_002164812.3	XM_002170411.3
XM_012706687.1		XM_002164814.2	XM_002170447.3
XM_012706744.1		XM_002164815.3	XM_002170462.3
XM_012706777.1		XM_002164816.3	XM_002170514.2
XM_012706816.1		XM_002164817.3	XM_002170537.3
XM_012706830.1		XM_002164864.3	XM_002170582.3
XM_012706847.1		XM_002164876.3	XM_002170589.3
XM_012706852.1		XM_002164903.3	XM_002170622.3
XM_012706913.1		XM_002164911.3	XM_002170730.3
XM_012706922.1		XM_002164918.3	XM_002170758.3
XM_012706924.1		XM_002164919.2	XM_002170865.1
XM_012706925.1		XM_002164927.3	XM_002170943.2
XM_012706928.1		XM_002164937.2	XM_002171194.3
XM_012706929.1		XM_002164939.3	XM_004205388.1
XM_012706945.1		XM_002164950.3	XM_004205430.2
XM_012706947.1		XM_002164951.3	XM_004205442.2
XM_012706954.1		XM_002164959.1	XM_004205447.1
XM_012706988.1		XM_002164975.3	XM_004205454.2
XM_012707006.1		XM_002164992.3	XM_004205508.2
XM_012707013.1		XM_002165013.3	XM_004205511.2
XM_012707069.1		XM_002165047.3	XM_004205517.1
XM_012707078.1		XM_002165142.3	XM_004205528.2
XM_012707082.1		XM_002165146.3	XM_004205586.1
XM_012707089.1		XM_002165189.3	XM_004205657.1
XM_012707093.1		XM_002165197.3	XM_004205662.2
XM_012707100.1		XM_002165205.3	XM_004205685.1
XM_012707118.1		XM_002165216.3	XM_004205709.1
XM_012707125.1		XM_002165217.3	XM_004205722.2
XM_012707148.1		XM_002165224.3	XM_004205742.1
XM_012707152.1		XM_002165247.3	XM_004205789.2
XM_012707160.1		XM_002165263.3	XM_004205800.2
XM_012707172.1		XM_002165274.3	XM_004205818.1
XM_012707220.1		XM_002165289.2	XM_004205821.2
XM_012707223.1		XM_002165312.3	XM_004205822.2
XM_012707224.1		XM_002165319.3	XM_004205831.1
XM_012707283.1		XM_002165325.3	XM_004205840.2
XM_012707297.1		XM_002165367.3	XM_004205893.2
XM_012707302.1		XM_002165371.3	XM_004205908.2
XM_012707308.1		XM_002165415.3	XM_004205941.1
XM_012707336.1		XM_002165424.3	XM_004205944.2
XM_012707350.1		XM_002165429.3	XM_004205952.1
XM_012707369.1		XM_002165432.2	XM_004205984.2
XM_012707381.1		XM_002165435.3	XM_004206019.2
XM_012707399.1		XM_002165444.3	XM_004206022.2
XM_012707406.1		XM_002165458.3	XM_004206029.1
XM_012707426.1		XM_002165479.3	XM_004206034.1
XM_012707434.1		XM_002165480.3	XM_004206038.2
XM_012707466.1		XM_002165503.3	XM_004206044.1
XM_012707482.1		XM_002165530.3	XM_004206054.1
XM_012707516.1		XM_002165538.3	XM_004206064.2
XM_012707523.1		XM_002165545.3	XM_004206079.1
XM_012707544.1		XM_002165568.3	XM_004206093.2
XM_012707599.1		XM_002165575.3	XM_004206144.1
XM_012707627.1		XM_002165614.3	XM_004206147.1
XM_012707628.1		XM_002165653.3	XM_004206150.2
XM_012707635.1		XM_002165672.2	XM_004206151.2
XM_012707726.1		XM_002165681.3	XM_004206156.1
XM_012707747.1		XM_002165696.2	XM_004206158.1
XM_012707748.1		XM_002165711.3	XM_004206168.1
XM_012707785.1		XM_002165715.3	XM_004206173.1
XM_012707790.1		XM_002165729.3	XM_004206175.2
XM_012707826.1		XM_002165736.2	XM_004206179.1
XM_012707846.1		XM_002165739.3	XM_004206184.1
XM_012707860.1		XM_002165779.3	XM_004206190.1
XM_012707864.1		XM_002165785.2	XM_004206197.2
XM_012707881.1		XM_002165828.3	XM_004206230.1
XM_012707889.1		XM_002165838.3	XM_004206264.2
XM_012707890.1		XM_002165842.3	XM_004206266.1
XM_012707891.1		XM_002165844.3	XM_004206284.1
XM_012707915.1		XM_002165845.3	XM_004206288.2
XM_012707937.1		XM_002165851.3	XM_004206290.2
XM_012707974.1		XM_002165852.3	XM_004206291.1
XM_012707982.1		XM_002165864.3	XM_004206301.2
XM_012708000.1		XM_002165885.3	XM_004206318.2
XM_012708015.1		XM_002165891.2	XM_004206342.1
XM_012708021.1		XM_002165901.2	XM_004206348.2
XM_012708043.1		XM_002165926.3	XM_004206391.2
XM_012708054.1		XM_002165951.3	XM_004206397.1
XM_012708063.1		XM_002165976.3	XM_004206400.1
XM_012708088.1		XM_002165979.3	XM_004206430.1
XM_012708093.1		XM_002166022.3	XM_004206444.2
XM_012708102.1		XM_002166040.3	XM_004206472.2
XM_012708126.1		XM_002166087.1	XM_004206497.2
XM_012708133.1		XM_002166132.3	XM_004206505.2
XM_012708148.1		XM_002166135.3	XM_004206537.1
XM_012708194.1		XM_002166141.3	XM_004206573.2
XM_012708208.1		XM_002166157.3	XM_004206576.1
XM_012708249.1		XM_002166187.3	XM_004206591.2
XM_012708251.1		XM_002166233.1	XM_004206597.1
XM_012708255.1		XM_002166235.3	XM_004206620.1
XM_012708270.1		XM_002166255.2	XM_004206633.2
XM_012708290.1		XM_002166311.3	XM_004206647.2
XM_012708313.1		XM_002166326.3	XM_004206674.2
XM_012708329.1		XM_002166376.3	XM_004206692.2
XM_012708341.1		XM_002166400.2	XM_004206720.2
XM_012708345.1		XM_002166412.2	XM_004206759.2
XM_012708389.1		XM_002166416.3	XM_004206767.2
XM_012708431.1		XM_002166418.3	XM_004206779.1
XM_012708441.1		XM_002166436.3	XM_004206780.1
XM_012708444.1		XM_002166479.3	XM_004206791.1
XM_012708494.1		XM_002166505.3	XM_004206818.1
XM_012708564.1		XM_002166520.3	XM_004206867.1
XM_012708565.1		XM_002166522.3	XM_004206868.1
XM_012708604.1		XM_002166546.3	XM_004206944.2
XM_012708623.1		XM_002166554.3	XM_004206975.2
XM_012708624.1		XM_002166564.3	XM_004206976.1
XM_012708637.1		XM_002166581.3	XM_004206987.2
XM_012708691.1		XM_002166605.3	XM_004206991.1
XM_012708726.1		XM_002166610.3	XM_004206998.1
XM_012708787.1		XM_002166629.3	XM_004207022.1
XM_012708804.1		XM_002166631.3	XM_004207043.1
XM_012708812.1		XM_002166656.3	XM_004207072.1
XM_012708824.1		XM_002166667.3	XM_004207081.1
XM_012708853.1		XM_002166668.3	XM_004207083.1
XM_012708912.1		XM_002166672.3	XM_004207105.1
XM_012708924.1		XM_002166676.3	XM_004207148.1
XM_012709019.1		XM_002166679.3	XM_004207156.1
XM_012709037.1		XM_002166686.3	XM_004207159.2
XM_012709071.1		XM_002166700.3	XM_004207173.1
XM_012709076.1		XM_002166713.3	XM_004207184.2
XM_012709107.1		XM_002166721.2	XM_004207187.2
XM_012709141.1		XM_002166739.3	XM_004207206.1
XM_012709148.1		XM_002166768.2	XM_004207207.1
XM_012709175.1		XM_002166783.2	XM_004207218.2
XM_012709189.1		XM_002166788.1	XM_004207223.1
XM_012709222.1		XM_002166826.3	XM_004207224.2
XM_012709233.1		XM_002166885.3	XM_004207258.1
XM_012709247.1		XM_002166886.3	XM_004207272.2
XM_012709258.1		XM_002166899.3	XM_004207277.2
XM_012709262.1		XM_002166943.3	XM_004207281.1
XM_012709267.1		XM_002166979.3	XM_004207285.1
XM_012709274.1		XM_002166983.3	XM_004207297.2
XM_012709276.1		XM_002166991.3	XM_004207304.1
XM_012709312.1		XM_002166997.3	XM_004207320.1
XM_012709314.1		XM_002166998.3	XM_004207323.1
XM_012709370.1		XM_002167002.2	XM_004207324.2
XM_012709380.1		XM_002167018.3	XM_004207330.2
XM_012709382.1		XM_002167040.3	XM_004207340.2
XM_012709386.1		XM_002167083.3	XM_004207346.2
XM_012709437.1		XM_002167103.3	XM_004207347.2
XM_012709439.1		XM_002167111.3	XM_004207358.2
XM_012709448.1		XM_002167123.2	XM_004207369.1
XM_012709496.1		XM_002167127.3	XM_004207374.1
XM_012709501.1		XM_002167137.3	XM_004207375.1
XM_012709525.1		XM_002167145.3	XM_004207410.1
XM_012709531.1		XM_002167169.2	XM_004207441.2
XM_012709545.1		XM_002167211.3	XM_004207454.1
XM_012709604.1		XM_002167213.2	XM_004207461.2
XM_012709607.1		XM_002167226.3	XM_004207488.1
XM_012709613.1		XM_002167227.2	XM_004207492.2
XM_012709650.1		XM_002167228.3	XM_004207518.2
XM_012709703.1		XM_002167239.3	XM_004207558.1
XM_012709761.1		XM_002167293.3	XM_004207620.1
XM_012709769.1		XM_002167325.3	XM_004207684.1
XM_012709811.1		XM_002167331.3	XM_004207701.2
XM_012709824.1		XM_002167340.3	XM_004207711.1
XM_012709841.1		XM_002167359.2	XM_004207736.2
XM_012709855.1		XM_002167383.3	XM_004207744.2
XM_012709910.1		XM_002167393.3	XM_004207787.1
XM_012709952.1		XM_002167399.3	XM_004207802.2
XM_012709955.1		XM_002167407.2	XM_004207803.2
XM_012710054.1		XM_002167443.3	XM_004207817.1
XM_012710095.1		XM_002167448.3	XM_004207821.2
XM_012710117.1		XM_002167450.3	XM_004207832.1
XM_012710122.1		XM_002167470.3	XM_004207844.1
XM_012710168.1		XM_002167498.3	XM_004207872.1
XM_012710176.1		XM_002167525.3	XM_004207915.1
XM_012710179.1		XM_002167635.3	XM_004207923.1
XM_012710281.1		XM_002167653.3	XM_004207932.1
XM_012710319.1		XM_002167654.3	XM_004207957.2
XM_012710333.1		XM_002167713.1	XM_004207994.2
XM_012710371.1		XM_002167730.3	XM_004208003.2
XM_012710374.1		XM_002167788.3	XM_004208011.2
XM_012710422.1		XM_002167866.3	XM_004208044.1
XM_012710442.1		XM_002167889.3	XM_004208052.1
XM_012710511.1		XM_002167897.3	XM_004208089.2
XM_012710527.1		XM_002167910.3	XM_004208091.2
XM_012710528.1		XM_002167912.2	XM_004208106.2
XM_012710550.1		XM_002167929.3	XM_004208110.1
XM_012710598.1		XM_002167944.2	XM_004208116.2
XM_012710676.1		XM_002167953.2	XM_004208119.2
XM_012710708.1		XM_002167957.3	XM_004208151.2
XM_012710716.1		XM_002167981.3	XM_004208165.1
XM_012710765.1		XM_002167996.3	XM_004208171.1
XM_012710829.1		XM_002167998.3	XM_004208225.2
XM_012710834.1		XM_002168066.3	XM_004208232.1
XM_012710840.1		XM_002168088.3	XM_004208240.1
XM_012711024.1		XM_002168089.3	XM_004208253.1
XM_012711279.1		XM_002168099.3	XM_004208282.2
XM_012711322.1		XM_002168125.3	XM_004208284.2
XM_012711370.1		XM_002168136.3	XM_004208288.1
XM_012711418.1		XM_002168213.2	XM_004208302.1
XM_012711425.1		XM_002168228.2	XM_004208308.2
XM_012711453.1		XM_002168324.2	XM_004208311.2
XM_012711478.1		XM_002168325.3	XM_004208312.1
XM_012711479.1		XM_002168379.3	XM_004208317.1
XM_012711504.1		XM_002168413.3	XM_004208330.2
XM_012711511.1		XM_002168521.3	XM_004208339.2
XM_012711617.1		XM_002168555.2	XM_004208342.1
XM_012711623.1		XM_002168587.2	XM_004208348.2
XM_012711633.1		XM_002168612.3	XM_004208349.2
XM_012711634.1		XM_002168625.1	XM_004208350.2
XM_012711659.1		XM_002168640.3	XM_004208355.1
XM_012711660.1		XM_002168658.3	XM_004208358.1
XM_012711673.1		XM_002168662.1	XM_004208366.1
XM_012711680.1		XM_002168676.2	XM_004208427.1
XM_012711699.1		XM_002168684.3	XM_004208432.2
XM_012711707.1		XM_002168687.3	XM_004208490.2
XM_012711708.1		XM_002168701.2	XM_004208511.1
XM_012711716.1		XM_002168739.3	XM_004208547.1
XM_012711730.1		XM_002168745.3	XM_004208553.2
XR_001140352.1		XM_002168763.3	XM_004208557.2
XR_001140356.1		XM_002168841.3	XM_004208560.1
XR_001140375.1		XM_002168890.1	XM_004208571.1
XR_001140380.1		XM_002168924.3	XM_004208572.1
XR_001140407.1		XM_002168939.3	XM_004208587.2
XR_001140416.1		XM_002168995.3	XM_004208598.2
XR_001140437.1		XM_002169009.3	XM_004208606.2
XR_001140470.1		XM_002169029.3	XM_004208609.2
XR_001140501.1		XM_002169044.2	XM_004208611.1
XR_001140535.1		XM_002169183.3	XM_004208626.1
XR_001140566.1		XM_002169216.3	XM_004208634.1
XR_001140571.1		XM_002169235.3	XM_004208648.2
XR_001140631.1		XM_002169281.3	XM_004208649.1
XR_001140637.1		XM_002169299.2	XM_004208670.1
XR_001140650.1		XM_002169323.3	XM_004208677.2
XR_001140651.1		XM_002169370.3	XM_004208693.1
XR_001140783.1		XM_002169376.3	XM_004208705.2
XR_001140816.1		XM_002169385.3	XM_004208709.1
XR_001140824.1		XM_002169433.3	XM_004208733.1
XR_001140826.1		XM_002169494.3	XM_004208735.1
XR_001140837.1		XM_002169531.2	XM_004208761.1
XR_001140838.1		XM_002169532.3	XM_004208762.2
XR_001140848.1		XM_002169550.2	XM_004208771.1
XR_001140864.1		XM_002169597.3	XM_004208784.1
XR_001140871.1		XM_002169614.3	XM_004208802.1
XR_001140882.1		XM_002169632.3	XM_004208817.2
XR_001140891.1		XM_002169642.3	XM_004208850.2
XR_001140915.1		XM_002169679.3	XM_004208871.1
XR_001140917.1		XM_002169717.3	XM_004208878.1
XR_001140953.1		XM_002169747.3	XM_004208884.2
XR_001140957.1		XM_002169772.3	XM_004208906.2
XR_001140961.1		XM_002169803.3	XM_004208928.1
XR_001140980.1		XM_002169830.3	XM_004208940.1
XR_001140994.1		XM_002169848.3	XM_004208943.2
XR_001141001.1		XM_002169854.3	XM_004208983.1
XR_001141017.1		XM_002169881.2	XM_004208987.2
XR_001141046.1		XM_002169884.3	XM_004209025.1
XR_001141092.1		XM_002169903.3	XM_004209043.1
XR_001141103.1		XM_002169936.3	XM_004209046.1
XR_001141106.1		XM_002170038.3	XM_004209077.2
XR_001141126.1		XM_002170206.3	XM_004209099.2
XR_001141134.1		XM_002170292.3	XM_004209132.1
XR_001141140.1		XM_002170294.3	XM_004209145.1
XR_001141144.1		XM_002170362.3	XM_004209167.1
XR_001141148.1		XM_002170436.3	XM_004209169.1
XR_001141154.1		XM_002170462.3	XM_004209170.1
XR_001141174.1		XM_002170507.3	XM_004209207.1
XR_001141180.1		XM_002170514.2	XM_004209208.2
XR_001141194.1		XM_002170537.3	XM_004209212.2
XR_001141213.1		XM_002170573.3	XM_004209215.1
XR_001141218.1		XM_002170612.3	XM_004209217.1
XR_001141223.1		XM_002170662.3	XM_004209232.2
XR_001141236.1		XM_002170794.3	XM_004209234.2
XR_001141246.1		XM_002170865.1	XM_004209243.1
XR_001141252.1		XM_002170928.2	XM_004209254.2
XR_001141256.1		XM_002171194.3	XM_004209260.2
XR_001141289.1		XM_004205396.1	XM_004209261.1
XR_001141291.1		XM_004205412.2	XM_004209263.1
XR_001141295.1		XM_004205430.2	XM_004209265.2
XR_001141333.1		XM_004205432.1	XM_004209268.1
XR_001141370.1		XM_004205480.2	XM_004209273.2
XR_001141381.1		XM_004205487.1	XM_004209275.1
XR_001141391.1		XM_004205495.2	XM_004209286.1
XR_001141393.1		XM_004205497.2	XM_004209289.1
XR_001141414.1		XM_004205506.2	XM_004209302.2
XR_001141423.1		XM_004205511.2	XM_004209307.2
XR_001141503.1		XM_004205520.2	XM_004209315.1
XR_001141510.1		XM_004205539.2	XM_004209345.1
XR_001141521.1		XM_004205542.1	XM_004209372.2
XR_001141524.1		XM_004205568.1	XM_004209374.2
XR_001141534.1		XM_004205606.2	XM_004209384.2
XR_001141584.1		XM_004205657.1	XM_004209397.1
XR_001141585.1		XM_004205658.2	XM_004209402.1
XR_001141595.1		XM_004205729.1	XM_004209409.1
XR_001141649.1		XM_004205732.1	XM_004209415.2
XR_001141667.1		XM_004205735.1	XM_004209433.1
XR_001141691.1		XM_004205742.1	XM_004209439.1
XR_001141696.1		XM_004205789.2	XM_004209482.1
XR_001141721.1		XM_004205823.2	XM_004209493.2
XR_001141726.1		XM_004205825.2	XM_004209575.2
XR_001141727.1		XM_004205830.2	XM_004209611.2
XR_001141767.1		XM_004205834.2	XM_004209617.2
XR_001141770.1		XM_004205840.2	XM_004209619.2
XR_001141783.1		XM_004205842.2	XM_004209620.2
XR_001141804.1		XM_004205843.1	XM_004209636.1
XR_001141816.1		XM_004205941.1	XM_004209644.2
XR_001141823.1		XM_004205948.1	XM_004209655.1
XR_001141853.1		XM_004205952.1	XM_004209686.2
XR_001141892.1		XM_004205972.2	XM_004209689.2
XR_001141896.1		XM_004205979.2	XM_004209713.1
XR_001141901.1		XM_004206018.1	XM_004209716.2
XR_001141943.1		XM_004206019.2	XM_004209727.1
XR_001141958.1		XM_004206029.1	XM_004209744.1
XR_001142009.1		XM_004206031.2	XM_004209755.2
XR_001142018.1		XM_004206032.1	XM_004209756.1
XR_001142051.1		XM_004206034.1	XM_004209779.1
XR_001142061.1		XM_004206051.2	XM_004209791.1
XR_001142069.1		XM_004206059.2	XM_004209810.2
XR_001142075.1		XM_004206060.2	XM_004209812.2
XR_001142087.1		XM_004206068.2	XM_004209819.1
XR_001142126.1		XM_004206089.1	XM_004209844.1
XR_001142172.1		XM_004206093.2	XM_004209872.2
XR_001142173.1		XM_004206097.2	XM_004209873.2
XR_001142225.1		XM_004206115.2	XM_004209874.1
XR_001142286.1		XM_004206131.1	XM_004209905.2
XR_001142312.1		XM_004206180.1	XM_004209906.2
XR_001142327.1		XM_004206197.2	XM_004209949.1
XR_001142361.1		XM_004206205.2	XM_004209953.1
XR_001142412.1		XM_004206212.2	XM_004209971.1
XR_001142421.1		XM_004206255.2	XM_004209979.1
XR_001142462.1		XM_004206256.2	XM_004209993.2
XR_001142492.1		XM_004206264.2	XM_004209999.1
XR_001142495.1		XM_004206280.2	XM_004210017.2
XR_001142508.1		XM_004206284.1	XM_004210030.1
XR_001142510.1		XM_004206288.2	XM_004210049.1
XR_001142520.1		XM_004206291.1	XM_004210069.2
XR_001142540.1		XM_004206301.2	XM_004210100.1
XR_001142563.1		XM_004206302.1	XM_004210101.2
XR_001142565.1		XM_004206308.2	XM_004210105.1
XR_001142675.1		XM_004206311.2	XM_004210111.1
XR_001142709.1		XM_004206314.2	XM_004210115.1
XR_001142743.1		XM_004206390.2	XM_004210120.1
XR_001142863.1		XM_004206400.1	XM_004210121.1
XR_001142866.1		XM_004206403.1	XM_004210159.2
XR_001142876.1		XM_004206444.2	XM_004210169.2
XR_001142880.1		XM_004206468.2	XM_004210176.2
XR_001142889.1		XM_004206475.1	XM_004210213.1
XR_001142907.1		XM_004206480.2	XM_004210224.1
XR_001142908.1		XM_004206490.2	XM_004210289.1
XR_181711.2		XM_004206500.2	XM_004210293.2
XR_181767.2		XM_004206502.2	XM_004210303.2
XR_181859.1		XM_004206504.2	XM_004210305.2
XR_181882.2		XM_004206505.2	XM_004210315.2
XR_181932.2		XM_004206509.2	XM_004210328.1
		XM_004206532.2	XM_004210375.2
		XM_004206538.1	XM_004210385.1
		XM_004206539.2	XM_004210396.1
		XM_004206545.1	XM_004210398.2
		XM_004206558.1	XM_004210417.1
		XM_004206573.2	XM_004210422.1
		XM_004206581.1	XM_004210428.2
		XM_004206582.1	XM_004210434.1
		XM_004206599.1	XM_004210438.2
		XM_004206601.2	XM_004210493.1
		XM_004206607.1	XM_004210494.1
		XM_004206620.1	XM_004210496.2
		XM_004206637.2	XM_004210551.2
		XM_004206639.1	XM_004210566.1
		XM_004206647.2	XM_004210579.2
		XM_004206674.2	XM_004210590.2
		XM_004206690.2	XM_004210593.2
		XM_004206692.2	XM_004210600.2
		XM_004206759.2	XM_004210610.2
		XM_004206763.2	XM_004210612.2
		XM_004206770.2	XM_004210626.1
		XM_004206772.2	XM_004210628.2
		XM_004206785.2	XM_004210631.2
		XM_004206791.1	XM_004210637.2
		XM_004206822.2	XM_004210649.1
		XM_004206826.2	XM_004210651.2
		XM_004206828.1	XM_004210657.2
		XM_004206830.1	XM_004210670.2
		XM_004206875.2	XM_004210672.1
		XM_004206914.2	XM_004210699.1
		XM_004206923.2	XM_004210700.1
		XM_004206924.2	XM_004210702.2
		XM_004206926.2	XM_004210710.1
		XM_004206931.2	XM_004210720.1
		XM_004206932.1	XM_004210741.2
		XM_004206944.2	XM_004210746.2
		XM_004206947.2	XM_004210767.2
		XM_004206963.2	XM_004210772.2
		XM_004206976.1	XM_004210775.2
		XM_004206979.1	XM_004210788.1
		XM_004206987.2	XM_004210818.1
		XM_004206990.2	XM_004210834.1
		XM_004206998.1	XM_004210865.1
		XM_004207020.2	XM_004210871.1
		XM_004207021.1	XM_004210875.1
		XM_004207022.1	XM_004210892.2
		XM_004207037.2	XM_004210898.1
		XM_004207043.1	XM_004210915.1
		XM_004207054.2	XM_004210916.2
		XM_004207056.2	XM_004210931.1
		XM_004207081.1	XM_004210945.1
		XM_004207095.2	XM_004210962.1
		XM_004207099.2	XM_004210964.1
		XM_004207105.1	XM_004210981.1
		XM_004207120.1	XM_004210991.1
		XM_004207127.2	XM_004210995.1
		XM_004207148.1	XM_004210997.1
		XM_004207159.2	XM_004211065.1
		XM_004207168.2	XM_004211070.2
		XM_004207183.2	XM_004211109.1
		XM_004207195.2	XM_004211128.1
		XM_004207218.2	XM_004211134.1
		XM_004207222.2	XM_004211150.2
		XM_004207236.1	XM_004211155.2
		XM_004207258.1	XM_004211157.1
		XM_004207260.2	XM_004211166.1
		XM_004207270.1	XM_004211177.1
		XM_004207271.1	XM_004211188.2
		XM_004207273.2	XM_004211207.1
		XM_004207285.1	XM_004211214.2
		XM_004207295.2	XM_004211216.2
		XM_004207299.2	XM_004211229.2
		XM_004207304.1	XM_004211275.1
		XM_004207311.2	XM_004211278.2
		XM_004207319.1	XM_004211279.2
		XM_004207321.1	XM_004211295.1
		XM_004207332.1	XM_004211298.2
		XM_004207347.2	XM_004211300.2
		XM_004207353.1	XM_004211303.2
		XM_004207358.2	XM_004211310.2
		XM_004207369.1	XM_004211318.1
		XM_004207370.2	XM_004211319.2
		XM_004207382.2	XM_004211329.1
		XM_004207394.2	XM_004211334.2
		XM_004207441.2	XM_004211363.2
		XM_004207444.2	XM_004211396.2
		XM_004207454.1	XM_004211401.2
		XM_004207467.2	XM_004211412.2
		XM_004207471.1	XM_004211422.1
		XM_004207472.2	XM_004211430.2
		XM_004207477.2	XM_004211441.1
		XM_004207483.2	XM_004211449.1
		XM_004207502.2	XM_004211480.1
		XM_004207511.2	XM_004211482.1
		XM_004207542.1	XM_004211514.2
		XM_004207556.2	XM_004211524.1
		XM_004207561.2	XM_004211525.1
		XM_004207568.2	XM_004211565.1
		XM_004207613.1	XM_004211592.2
		XM_004207619.1	XM_004211602.2
		XM_004207622.1	XM_004211608.2
		XM_004207627.1	XM_004211610.1
		XM_004207662.2	XM_004211618.2
		XM_004207674.1	XM_004211624.1
		XM_004207694.2	XM_004211641.1
		XM_004207708.2	XM_004211647.1
		XM_004207709.2	XM_004211666.1
		XM_004207711.1	XM_004211667.1
		XM_004207722.1	XM_004211673.1
		XM_004207752.1	XM_004211688.1
		XM_004207781.1	XM_004211691.2
		XM_004207797.2	XM_004211711.2
		XM_004207802.2	XM_004211712.2
		XM_004207803.2	XM_004211721.2
		XM_004207811.2	XM_004211726.1
		XM_004207835.2	XM_004211728.1
		XM_004207888.1	XM_004211737.1
		XM_004207900.2	XM_004211749.1
		XM_004207906.2	XM_004211757.1
		XM_004207923.1	XM_004211766.1
		XM_004207931.1	XM_004211788.2
		XM_004207940.2	XM_004211801.2
		XM_004207959.2	XM_004211803.2
		XM_004207990.2	XM_004211808.1
		XM_004207994.2	XM_004211811.2
		XM_004207998.2	XM_004211845.1
		XM_004208036.1	XM_004211872.1
		XM_004208043.2	XM_004211917.1
		XM_004208044.1	XM_004211918.1
		XM_004208052.1	XM_004211949.1
		XM_004208072.1	XM_004211983.1
		XM_004208076.2	XM_004212028.1
		XM_004208089.2	XM_004212038.1
		XM_004208117.2	XM_004212053.2
		XM_004208136.1	XM_004212058.2
		XM_004208151.2	XM_004212068.1
		XM_004208152.2	XM_004212069.1
		XM_004208155.1	XM_004212071.2
		XM_004208165.1	XM_004212072.1
		XM_004208178.2	XM_004212073.1
		XM_004208189.2	XM_004212091.2
		XM_004208203.2	XM_004212099.2
		XM_004208225.2	XM_004212111.1
		XM_004208240.1	XM_004212119.2
		XM_004208246.1	XM_004212138.2
		XM_004208248.1	XM_004212158.1
		XM_004208274.2	XM_004212164.1
		XM_004208284.2	XM_004212174.2
		XM_004208288.1	XM_004212227.1
		XM_004208299.2	XM_004212252.1
		XM_004208302.1	XM_004212267.1
		XM_004208306.1	XM_004212297.1
		XM_004208312.1	XM_004212329.2
		XM_004208328.1	XM_004212342.1
		XM_004208336.1	XM_004212347.2
		XM_004208345.2	XM_004212348.2
		XM_004208348.2	XM_004212391.2
		XM_004208350.2	XM_004212438.1
		XM_004208358.1	XM_004212466.2
		XM_004208359.1	XM_004212478.2
		XM_004208367.2	XM_004212540.2
		XM_004208370.1	XM_004212564.1
		XM_004208371.2	XM_004212591.1
		XM_004208374.1	XM_004212633.1
		XM_004208386.2	XM_004212634.1
		XM_004208389.2	XM_004212717.2
		XM_004208390.2	XM_004212741.2
		XM_004208426.2	XM_004212745.1
		XM_004208427.1	XM_004212785.1
		XM_004208430.2	XM_004212791.1
		XM_004208436.1	XM_004212796.1
		XM_004208470.2	XM_004212813.2
		XM_004208477.2	XM_004212874.1
		XM_004208490.2	XM_004212909.1
		XM_004208492.1	XM_004212917.1
		XM_004208497.1	XM_004212955.1
		XM_004208557.2	XM_004213078.1
		XM_004208560.1	XM_012697997.1
		XM_004208571.1	XM_012697999.1
		XM_004208573.2	XM_012698006.1
		XM_004208577.2	XM_012698015.1
		XM_004208580.1	XM_012698016.1
		XM_004208598.2	XM_012698017.1
		XM_004208605.2	XM_012698021.1
		XM_004208606.2	XM_012698037.1
		XM_004208609.2	XM_012698050.1
		XM_004208615.2	XM_012698058.1
		XM_004208630.2	XM_012698061.1
		XM_004208631.2	XM_012698062.1
		XM_004208640.2	XM_012698064.1
		XM_004208646.1	XM_012698065.1
		XM_004208647.1	XM_012698070.1
		XM_004208649.1	XM_012698072.1
		XM_004208666.1	XM_012698082.1
		XM_004208668.2	XM_012698088.1
		XM_004208670.1	XM_012698091.1
		XM_004208693.1	XM_012698100.1
		XM_004208705.2	XM_012698103.1
		XM_004208709.1	XM_012698120.1
		XM_004208757.1	XM_012698135.1
		XM_004208758.1	XM_012698136.1
		XM_004208762.2	XM_012698171.1
		XM_004208771.1	XM_012698178.1
		XM_004208774.1	XM_012698190.1
		XM_004208786.1	XM_012698197.1
		XM_004208802.1	XM_012698210.1
		XM_004208831.1	XM_012698212.1
		XM_004208843.2	XM_012698217.1
		XM_004208862.1	XM_012698220.1
		XM_004208891.2	XM_012698226.1
		XM_004208896.2	XM_012698227.1
		XM_004208909.2	XM_012698235.1
		XM_004208910.1	XM_012698242.1
		XM_004208923.1	XM_012698249.1
		XM_004208928.1	XM_012698251.1
		XM_004208962.1	XM_012698259.1
		XM_004208966.1	XM_012698270.1
		XM_004208983.1	XM_012698271.1
		XM_004208987.2	XM_012698274.1
		XM_004208991.2	XM_012698275.1
		XM_004208992.1	XM_012698276.1
		XM_004208995.1	XM_012698293.1
		XM_004209020.2	XM_012698295.1
		XM_004209025.1	XM_012698301.1
		XM_004209026.2	XM_012698303.1
		XM_004209039.2	XM_012698306.1
		XM_004209043.1	XM_012698326.1
		XM_004209046.1	XM_012698331.1
		XM_004209077.2	XM_012698357.1
		XM_004209161.2	XM_012698358.1
		XM_004209164.2	XM_012698371.1
		XM_004209167.1	XM_012698379.1
		XM_004209170.1	XM_012698380.1
		XM_004209172.2	XM_012698384.1
		XM_004209185.2	XM_012698388.1
		XM_004209192.2	XM_012698421.1
		XM_004209215.1	XM_012698422.1
		XM_004209236.1	XM_012698425.1
		XM_004209256.1	XM_012698436.1
		XM_004209260.2	XM_012698437.1
		XM_004209261.1	XM_012698440.1
		XM_004209262.1	XM_012698445.1
		XM_004209263.1	XM_012698448.1
		XM_004209265.2	XM_012698451.1
		XM_004209268.1	XM_012698471.1
		XM_004209281.2	XM_012698491.1
		XM_004209283.2	XM_012698497.1
		XM_004209285.2	XM_012698499.1
		XM_004209298.2	XM_012698503.1
		XM_004209315.1	XM_012698507.1
		XM_004209326.1	XM_012698512.1
		XM_004209349.2	XM_012698513.1
		XM_004209368.1	XM_012698514.1
		XM_004209372.2	XM_012698537.1
		XM_004209379.2	XM_012698539.1
		XM_004209409.1	XM_012698549.1
		XM_004209415.2	XM_012698555.1
		XM_004209433.1	XM_012698571.1
		XM_004209436.2	XM_012698582.1
		XM_004209439.1	XM_012698585.1
		XM_004209440.1	XM_012698591.1
		XM_004209476.1	XM_012698596.1
		XM_004209481.2	XM_012698599.1
		XM_004209483.1	XM_012698601.1
		XM_004209487.2	XM_012698602.1
		XM_004209493.2	XM_012698609.1
		XM_004209496.1	XM_012698610.1
		XM_004209502.1	XM_012698611.1
		XM_004209518.1	XM_012698613.1
		XM_004209538.1	XM_012698616.1
		XM_004209565.2	XM_012698618.1
		XM_004209597.2	XM_012698628.1
		XM_004209603.2	XM_012698639.1
		XM_004209604.1	XM_012698650.1
		XM_004209607.1	XM_012698654.1
		XM_004209621.2	XM_012698672.1
		XM_004209627.2	XM_012698673.1
		XM_004209637.2	XM_012698684.1
		XM_004209655.1	XM_012698693.1
		XM_004209658.2	XM_012698701.1
		XM_004209686.2	XM_012698716.1
		XM_004209706.2	XM_012698728.1
		XM_004209707.2	XM_012698753.1
		XM_004209709.2	XM_012698754.1
		XM_004209716.2	XM_012698767.1
		XM_004209726.1	XM_012698770.1
		XM_004209732.1	XM_012698775.1
		XM_004209743.1	XM_012698776.1
		XM_004209757.2	XM_012698784.1
		XM_004209762.1	XM_012698791.1
		XM_004209790.2	XM_012698793.1
		XM_004209795.2	XM_012698796.1
		XM_004209803.1	XM_012698800.1
		XM_004209819.1	XM_012698801.1
		XM_004209844.1	XM_012698809.1
		XM_004209859.1	XM_012698811.1
		XM_004209862.2	XM_012698823.1
		XM_004209863.1	XM_012698828.1
		XM_004209873.2	XM_012698840.1
		XM_004209891.2	XM_012698862.1
		XM_004209905.2	XM_012698872.1
		XM_004209906.2	XM_012698873.1
		XM_004209907.1	XM_012698876.1
		XM_004209918.2	XM_012698880.1
		XM_004209924.2	XM_012698889.1
		XM_004209942.2	XM_012698892.1
		XM_004209953.1	XM_012698902.1
		XM_004209967.1	XM_012698905.1
		XM_004209970.2	XM_012698916.1
		XM_004209971.1	XM_012698919.1
		XM_004209974.1	XM_012698921.1
		XM_004209979.1	XM_012698922.1
		XM_004209980.2	XM_012698924.1
		XM_004209988.2	XM_012698925.1
		XM_004209995.2	XM_012698926.1
		XM_004209997.2	XM_012698928.1
		XM_004209999.1	XM_012698935.1
		XM_004210023.2	XM_012698937.1
		XM_004210049.1	XM_012698944.1
		XM_004210101.2	XM_012698966.1
		XM_004210105.1	XM_012698970.1
		XM_004210107.2	XM_012698987.1
		XM_004210111.1	XM_012698991.1
		XM_004210112.2	XM_012698994.1
		XM_004210118.2	XM_012699002.1
		XM_004210120.1	XM_012699019.1
		XM_004210121.1	XM_012699020.1
		XM_004210134.2	XM_012699023.1
		XM_004210136.1	XM_012699029.1
		XM_004210153.1	XM_012699040.1
		XM_004210155.1	XM_012699045.1
		XM_004210156.2	XM_012699048.1
		XM_004210190.1	XM_012699051.1
		XM_004210200.2	XM_012699059.1
		XM_004210206.2	XM_012699063.1
		XM_004210212.1	XM_012699066.1
		XM_004210213.1	XM_012699067.1
		XM_004210247.1	XM_012699076.1
		XM_004210262.2	XM_012699077.1
		XM_004210273.1	XM_012699082.1
		XM_004210287.1	XM_012699097.1
		XM_004210293.2	XM_012699102.1
		XM_004210303.2	XM_012699120.1
		XM_004210306.2	XM_012699121.1
		XM_004210322.1	XM_012699127.1
		XM_004210331.1	XM_012699132.1
		XM_004210341.1	XM_012699135.1
		XM_004210376.2	XM_012699139.1
		XM_004210380.2	XM_012699143.1
		XM_004210401.2	XM_012699146.1
		XM_004210409.2	XM_012699158.1
		XM_004210438.2	XM_012699171.1
		XM_004210456.2	XM_012699173.1
		XM_004210460.2	XM_012699176.1
		XM_004210488.2	XM_012699186.1
		XM_004210496.2	XM_012699192.1
		XM_004210510.2	XM_012699195.1
		XM_004210538.1	XM_012699205.1
		XM_004210549.1	XM_012699210.1
		XM_004210569.1	XM_012699212.1
		XM_004210580.2	XM_012699214.1
		XM_004210593.2	XM_012699222.1
		XM_004210632.1	XM_012699228.1
		XM_004210649.1	XM_012699230.1
		XM_004210651.2	XM_012699245.1
		XM_004210657.2	XM_012699246.1
		XM_004210672.1	XM_012699264.1
		XM_004210682.2	XM_012699265.1
		XM_004210689.2	XM_012699271.1
		XM_004210698.1	XM_012699289.1
		XM_004210704.1	XM_012699314.1
		XM_004210715.2	XM_012699327.1
		XM_004210716.1	XM_012699328.1
		XM_004210733.2	XM_012699330.1
		XM_004210775.2	XM_012699331.1
		XM_004210788.1	XM_012699348.1
		XM_004210805.1	XM_012699351.1
		XM_004210818.1	XM_012699368.1
		XM_004210831.2	XM_012699370.1
		XM_004210832.2	XM_012699372.1
		XM_004210834.1	XM_012699393.1
		XM_004210836.1	XM_012699395.1
		XM_004210841.1	XM_012699399.1
		XM_004210857.2	XM_012699406.1
		XM_004210860.1	XM_012699413.1
		XM_004210891.1	XM_012699416.1
		XM_004210895.1	XM_012699417.1
		XM_004210903.2	XM_012699418.1
		XM_004210931.1	XM_012699421.1
		XM_004210981.1	XM_012699423.1
		XM_004210997.1	XM_012699428.1
		XM_004210999.1	XM_012699430.1
		XM_004211017.1	XM_012699442.1
		XM_004211019.2	XM_012699448.1
		XM_004211027.1	XM_012699453.1
		XM_004211039.2	XM_012699460.1
		XM_004211044.2	XM_012699462.1
		XM_004211070.2	XM_012699470.1
		XM_004211073.1	XM_012699473.1
		XM_004211079.2	XM_012699475.1
		XM_004211108.1	XM_012699477.1
		XM_004211109.1	XM_012699478.1
		XM_004211138.1	XM_012699479.1
		XM_004211157.1	XM_012699493.1
		XM_004211175.2	XM_012699496.1
		XM_004211188.2	XM_012699502.1
		XM_004211196.2	XM_012699504.1
		XM_004211207.1	XM_012699509.1
		XM_004211214.2	XM_012699516.1
		XM_004211216.2	XM_012699544.1
		XM_004211237.1	XM_012699546.1
		XM_004211264.2	XM_012699567.1
		XM_004211275.1	XM_012699572.1
		XM_004211287.1	XM_012699584.1
		XM_004211288.1	XM_012699592.1
		XM_004211318.1	XM_012699593.1
		XM_004211319.2	XM_012699596.1
		XM_004211331.1	XM_012699601.1
		XM_004211337.1	XM_012699606.1
		XM_004211372.1	XM_012699620.1
		XM_004211374.2	XM_012699631.1
		XM_004211378.2	XM_012699634.1
		XM_004211384.1	XM_012699637.1
		XM_004211392.2	XM_012699645.1
		XM_004211420.2	XM_012699647.1
		XM_004211422.1	XM_012699651.1
		XM_004211430.2	XM_012699653.1
		XM_004211434.2	XM_012699657.1
		XM_004211441.1	XM_012699659.1
		XM_004211456.2	XM_012699661.1
		XM_004211466.1	XM_012699664.1
		XM_004211467.2	XM_012699674.1
		XM_004211491.1	XM_012699675.1
		XM_004211492.1	XM_012699683.1
		XM_004211514.2	XM_012699684.1
		XM_004211543.2	XM_012699685.1
		XM_004211587.2	XM_012699686.1
		XM_004211600.2	XM_012699695.1
		XM_004211605.2	XM_012699705.1
		XM_004211611.2	XM_012699707.1
		XM_004211625.1	XM_012699708.1
		XM_004211663.1	XM_012699712.1
		XM_004211666.1	XM_012699725.1
		XM_004211678.1	XM_012699727.1
		XM_004211682.1	XM_012699735.1
		XM_004211686.1	XM_012699736.1
		XM_004211688.1	XM_012699749.1
		XM_004211714.2	XM_012699756.1
		XM_004211741.1	XM_012699757.1
		XM_004211747.2	XM_012699761.1
		XM_004211758.1	XM_012699763.1
		XM_004211770.2	XM_012699766.1
		XM_004211799.2	XM_012699767.1
		XM_004211800.1	XM_012699784.1
		XM_004211811.2	XM_012699785.1
		XM_004211866.2	XM_012699787.1
		XM_004211870.2	XM_012699809.1
		XM_004211872.1	XM_012699821.1
		XM_004211904.2	XM_012699822.1
		XM_004211908.1	XM_012699829.1
		XM_004211910.2	XM_012699830.1
		XM_004211913.2	XM_012699831.1
		XM_004211919.2	XM_012699835.1
		XM_004211921.2	XM_012699836.1
		XM_004211924.2	XM_012699841.1
		XM_004211945.2	XM_012699842.1
		XM_004211949.1	XM_012699846.1
		XM_004211950.2	XM_012699852.1
		XM_004211955.1	XM_012699867.1
		XM_004211961.1	XM_012699872.1
		XM_004211982.1	XM_012699898.1
		XM_004211986.1	XM_012699902.1
		XM_004211987.2	XM_012699910.1
		XM_004211991.1	XM_012699926.1
		XM_004212020.1	XM_012699927.1
		XM_004212022.1	XM_012699936.1
		XM_004212036.2	XM_012699953.1
		XM_004212054.1	XM_012699955.1
		XM_004212081.1	XM_012699962.1
		XM_004212093.1	XM_012699964.1
		XM_004212095.2	XM_012699965.1
		XM_004212098.2	XM_012699973.1
		XM_004212105.1	XM_012699977.1
		XM_004212119.2	XM_012699978.1
		XM_004212122.2	XM_012699979.1
		XM_004212125.1	XM_012699987.1
		XM_004212173.2	XM_012700001.1
		XM_004212200.1	XM_012700004.1
		XM_004212253.1	XM_012700015.1
		XM_004212262.2	XM_012700019.1
		XM_004212266.1	XM_012700023.1
		XM_004212268.1	XM_012700024.1
		XM_004212281.2	XM_012700045.1
		XM_004212293.2	XM_012700064.1
		XM_004212297.1	XM_012700065.1
		XM_004212317.1	XM_012700066.1
		XM_004212329.2	XM_012700069.1
		XM_004212342.1	XM_012700070.1
		XM_004212348.2	XM_012700086.1
		XM_004212374.2	XM_012700098.1
		XM_004212385.2	XM_012700105.1
		XM_004212391.2	XM_012700111.1
		XM_004212429.1	XM_012700114.1
		XM_004212437.1	XM_012700116.1
		XM_004212439.2	XM_012700121.1
		XM_004212471.1	XM_012700135.1
		XM_004212494.2	XM_012700137.1
		XM_004212511.1	XM_012700147.1
		XM_004212520.2	XM_012700153.1
		XM_004212535.1	XM_012700156.1
		XM_004212556.1	XM_012700158.1
		XM_004212564.1	XM_012700164.1
		XM_004212568.1	XM_012700169.1
		XM_004212576.1	XM_012700170.1
		XM_004212598.2	XM_012700171.1
		XM_004212637.1	XM_012700173.1
		XM_004212694.1	XM_012700176.1
		XM_004212704.2	XM_012700179.1
		XM_004212719.2	XM_012700193.1
		XM_004212750.2	XM_012700198.1
		XM_004212754.2	XM_012700199.1
		XM_004212771.1	XM_012700204.1
		XM_004212774.2	XM_012700217.1
		XM_004212853.1	XM_012700218.1
		XM_004212908.1	XM_012700220.1
		XM_004212926.1	XM_012700223.1
		XM_004212943.1	XM_012700229.1
		XM_004212954.2	XM_012700249.1
		XM_004212978.1	XM_012700251.1
		XM_004212994.1	XM_012700255.1
		XM_004213022.1	XM_012700256.1
		XM_004213050.2	XM_012700262.1
		XM_004213157.1	XM_012700268.1
		XM_004213176.2	XM_012700273.1
		XM_004213256.1	XM_012700274.1
		XM_012697994.1	XM_012700282.1
		XM_012697995.1	XM_012700284.1
		XM_012698002.1	XM_012700286.1
		XM_012698006.1	XM_012700291.1
		XM_012698016.1	XM_012700296.1
		XM_012698017.1	XM_012700306.1
		XM_012698018.1	XM_012700307.1
		XM_012698021.1	XM_012700309.1
		XM_012698022.1	XM_012700312.1
		XM_012698037.1	XM_012700326.1
		XM_012698050.1	XM_012700328.1
		XM_012698053.1	XM_012700330.1
		XM_012698058.1	XM_012700341.1
		XM_012698061.1	XM_012700343.1
		XM_012698062.1	XM_012700351.1
		XM_012698064.1	XM_012700365.1
		XM_012698065.1	XM_012700371.1
		XM_012698069.1	XM_012700374.1
		XM_012698071.1	XM_012700376.1
		XM_012698072.1	XM_012700392.1
		XM_012698074.1	XM_012700394.1
		XM_012698076.1	XM_012700399.1
		XM_012698077.1	XM_012700404.1
		XM_012698089.1	XM_012700405.1
		XM_012698091.1	XM_012700411.1
		XM_012698094.1	XM_012700414.1
		XM_012698099.1	XM_012700415.1
		XM_012698100.1	XM_012700416.1
		XM_012698110.1	XM_012700428.1
		XM_012698126.1	XM_012700429.1
		XM_012698128.1	XM_012700437.1
		XM_012698130.1	XM_012700438.1
		XM_012698135.1	XM_012700449.1
		XM_012698136.1	XM_012700452.1
		XM_012698146.1	XM_012700454.1
		XM_012698152.1	XM_012700458.1
		XM_012698157.1	XM_012700463.1
		XM_012698159.1	XM_012700464.1
		XM_012698164.1	XM_012700474.1
		XM_012698170.1	XM_012700480.1
		XM_012698195.1	XM_012700484.1
		XM_012698210.1	XM_012700493.1
		XM_012698218.1	XM_012700497.1
		XM_012698221.1	XM_012700518.1
		XM_012698223.1	XM_012700527.1
		XM_012698226.1	XM_012700538.1
		XM_012698235.1	XM_012700539.1
		XM_012698237.1	XM_012700552.1
		XM_012698243.1	XM_012700553.1
		XM_012698249.1	XM_012700555.1
		XM_012698250.1	XM_012700556.1
		XM_012698254.1	XM_012700560.1
		XM_012698258.1	XM_012700568.1
		XM_012698264.1	XM_012700572.1
		XM_012698271.1	XM_012700575.1
		XM_012698274.1	XM_012700587.1
		XM_012698275.1	XM_012700600.1
		XM_012698283.1	XM_012700602.1
		XM_012698286.1	XM_012700608.1
		XM_012698294.1	XM_012700614.1
		XM_012698299.1	XM_012700624.1
		XM_012698306.1	XM_012700635.1
		XM_012698310.1	XM_012700639.1
		XM_012698326.1	XM_012700654.1
		XM_012698331.1	XM_012700657.1
		XM_012698332.1	XM_012700660.1
		XM_012698334.1	XM_012700664.1
		XM_012698339.1	XM_012700670.1
		XM_012698340.1	XM_012700675.1
		XM_012698341.1	XM_012700679.1
		XM_012698349.1	XM_012700687.1
		XM_012698350.1	XM_012700688.1
		XM_012698354.1	XM_012700690.1
		XM_012698361.1	XM_012700694.1
		XM_012698362.1	XM_012700695.1
		XM_012698366.1	XM_012700701.1
		XM_012698369.1	XM_012700718.1
		XM_012698370.1	XM_012700723.1
		XM_012698374.1	XM_012700726.1
		XM_012698375.1	XM_012700729.1
		XM_012698387.1	XM_012700734.1
		XM_012698391.1	XM_012700744.1
		XM_012698404.1	XM_012700747.1
		XM_012698405.1	XM_012700755.1
		XM_012698414.1	XM_012700761.1
		XM_012698415.1	XM_012700778.1
		XM_012698424.1	XM_012700780.1
		XM_012698436.1	XM_012700791.1
		XM_012698442.1	XM_012700823.1
		XM_012698451.1	XM_012700849.1
		XM_012698459.1	XM_012700860.1
		XM_012698464.1	XM_012700862.1
		XM_012698471.1	XM_012700863.1
		XM_012698475.1	XM_012700868.1
		XM_012698477.1	XM_012700872.1
		XM_012698479.1	XM_012700899.1
		XM_012698485.1	XM_012700906.1
		XM_012698491.1	XM_012700909.1
		XM_012698497.1	XM_012700924.1
		XM_012698504.1	XM_012700925.1
		XM_012698506.1	XM_012700926.1
		XM_012698509.1	XM_012700929.1
		XM_012698512.1	XM_012700937.1
		XM_012698513.1	XM_012700938.1
		XM_012698514.1	XM_012700942.1
		XM_012698517.1	XM_012700947.1
		XM_012698518.1	XM_012700951.1
		XM_012698522.1	XM_012700959.1
		XM_012698524.1	XM_012700965.1
		XM_012698530.1	XM_012700975.1
		XM_012698532.1	XM_012700979.1
		XM_012698535.1	XM_012700984.1
		XM_012698544.1	XM_012700986.1
		XM_012698546.1	XM_012700993.1
		XM_012698571.1	XM_012700996.1
		XM_012698573.1	XM_012700999.1
		XM_012698577.1	XM_012701001.1
		XM_012698578.1	XM_012701010.1
		XM_012698581.1	XM_012701022.1
		XM_012698585.1	XM_012701026.1
		XM_012698587.1	XM_012701027.1
		XM_012698590.1	XM_012701029.1
		XM_012698607.1	XM_012701030.1
		XM_012698610.1	XM_012701050.1
		XM_012698615.1	XM_012701056.1
		XM_012698616.1	XM_012701058.1
		XM_012698618.1	XM_012701086.1
		XM_012698619.1	XM_012701088.1
		XM_012698621.1	XM_012701093.1
		XM_012698628.1	XM_012701096.1
		XM_012698639.1	XM_012701099.1
		XM_012698650.1	XM_012701100.1
		XM_012698651.1	XM_012701107.1
		XM_012698655.1	XM_012701129.1
		XM_012698657.1	XM_012701131.1
		XM_012698670.1	XM_012701147.1
		XM_012698677.1	XM_012701153.1
		XM_012698686.1	XM_012701154.1
		XM_012698687.1	XM_012701168.1
		XM_012698691.1	XM_012701169.1
		XM_012698693.1	XM_012701184.1
		XM_012698716.1	XM_012701199.1
		XM_012698720.1	XM_012701200.1
		XM_012698739.1	XM_012701204.1
		XM_012698740.1	XM_012701208.1
		XM_012698742.1	XM_012701211.1
		XM_012698752.1	XM_012701216.1
		XM_012698761.1	XM_012701220.1
		XM_012698764.1	XM_012701235.1
		XM_012698768.1	XM_012701240.1
		XM_012698780.1	XM_012701242.1
		XM_012698781.1	XM_012701243.1
		XM_012698797.1	XM_012701246.1
		XM_012698800.1	XM_012701259.1
		XM_012698801.1	XM_012701262.1
		XM_012698809.1	XM_012701263.1
		XM_012698813.1	XM_012701265.1
		XM_012698823.1	XM_012701271.1
		XM_012698830.1	XM_012701273.1
		XM_012698839.1	XM_012701278.1
		XM_012698841.1	XM_012701280.1
		XM_012698847.1	XM_012701281.1
		XM_012698851.1	XM_012701302.1
		XM_012698853.1	XM_012701311.1
		XM_012698854.1	XM_012701315.1
		XM_012698859.1	XM_012701336.1
		XM_012698864.1	XM_012701357.1
		XM_012698865.1	XM_012701365.1
		XM_012698868.1	XM_012701367.1
		XM_012698872.1	XM_012701371.1
		XM_012698878.1	XM_012701372.1
		XM_012698880.1	XM_012701382.1
		XM_012698906.1	XM_012701386.1
		XM_012698921.1	XM_012701390.1
		XM_012698927.1	XM_012701395.1
		XM_012698933.1	XM_012701398.1
		XM_012698934.1	XM_012701403.1
		XM_012698942.1	XM_012701405.1
		XM_012698943.1	XM_012701409.1
		XM_012698944.1	XM_012701411.1
		XM_012698945.1	XM_012701419.1
		XM_012698951.1	XM_012701422.1
		XM_012698965.1	XM_012701424.1
		XM_012698968.1	XM_012701434.1
		XM_012698991.1	XM_012701445.1
		XM_012699005.1	XM_012701447.1
		XM_012699008.1	XM_012701461.1
		XM_012699015.1	XM_012701462.1
		XM_012699023.1	XM_012701467.1
		XM_012699031.1	XM_012701473.1
		XM_012699035.1	XM_012701478.1
		XM_012699040.1	XM_012701492.1
		XM_012699048.1	XM_012701498.1
		XM_012699066.1	XM_012701499.1
		XM_012699069.1	XM_012701500.1
		XM_012699071.1	XM_012701501.1
		XM_012699076.1	XM_012701519.1
		XM_012699077.1	XM_012701524.1
		XM_012699079.1	XM_012701526.1
		XM_012699084.1	XM_012701531.1
		XM_012699086.1	XM_012701547.1
		XM_012699087.1	XM_012701553.1
		XM_012699094.1	XM_012701565.1
		XM_012699097.1	XM_012701580.1
		XM_012699100.1	XM_012701585.1
		XM_012699102.1	XM_012701591.1
		XM_012699117.1	XM_012701592.1
		XM_012699120.1	XM_012701600.1
		XM_012699121.1	XM_012701609.1
		XM_012699125.1	XM_012701611.1
		XM_012699126.1	XM_012701615.1
		XM_012699132.1	XM_012701622.1
		XM_012699134.1	XM_012701633.1
		XM_012699136.1	XM_012701635.1
		XM_012699138.1	XM_012701636.1
		XM_012699140.1	XM_012701645.1
		XM_012699161.1	XM_012701661.1
		XM_012699170.1	XM_012701666.1
		XM_012699173.1	XM_012701667.1
		XM_012699175.1	XM_012701678.1
		XM_012699179.1	XM_012701680.1
		XM_012699187.1	XM_012701688.1
		XM_012699190.1	XM_012701691.1
		XM_012699191.1	XM_012701699.1
		XM_012699192.1	XM_012701700.1
		XM_012699195.1	XM_012701703.1
		XM_012699206.1	XM_012701707.1
		XM_012699210.1	XM_012701715.1
		XM_012699211.1	XM_012701719.1
		XM_012699221.1	XM_012701720.1
		XM_012699223.1	XM_012701722.1
		XM_012699225.1	XM_012701739.1
		XM_012699226.1	XM_012701748.1
		XM_012699228.1	XM_012701752.1
		XM_012699238.1	XM_012701774.1
		XM_012699240.1	XM_012701775.1
		XM_012699242.1	XM_012701777.1
		XM_012699253.1	XM_012701786.1
		XM_012699256.1	XM_012701787.1
		XM_012699260.1	XM_012701789.1
		XM_012699261.1	XM_012701790.1
		XM_012699265.1	XM_012701806.1
		XM_012699268.1	XM_012701811.1
		XM_012699270.1	XM_012701833.1
		XM_012699273.1	XM_012701841.1
		XM_012699280.1	XM_012701849.1
		XM_012699304.1	XM_012701859.1
		XM_012699311.1	XM_012701862.1
		XM_012699314.1	XM_012701877.1
		XM_012699316.1	XM_012701878.1
		XM_012699318.1	XM_012701881.1
		XM_012699320.1	XM_012701899.1
		XM_012699324.1	XM_012701900.1
		XM_012699325.1	XM_012701907.1
		XM_012699337.1	XM_012701926.1
		XM_012699338.1	XM_012701929.1
		XM_012699346.1	XM_012701932.1
		XM_012699348.1	XM_012701950.1
		XM_012699349.1	XM_012701956.1
		XM_012699361.1	XM_012701967.1
		XM_012699371.1	XM_012701968.1
		XM_012699372.1	XM_012701987.1
		XM_012699381.1	XM_012701995.1
		XM_012699390.1	XM_012702010.1
		XM_012699397.1	XM_012702013.1
		XM_012699399.1	XM_012702017.1
		XM_012699407.1	XM_012702019.1
		XM_012699410.1	XM_012702020.1
		XM_012699411.1	XM_012702022.1
		XM_012699416.1	XM_012702023.1
		XM_012699418.1	XM_012702025.1
		XM_012699421.1	XM_012702029.1
		XM_012699423.1	XM_012702030.1
		XM_012699425.1	XM_012702036.1
		XM_012699435.1	XM_012702039.1
		XM_012699451.1	XM_012702044.1
		XM_012699455.1	XM_012702048.1
		XM_012699460.1	XM_012702049.1
		XM_012699461.1	XM_012702052.1
		XM_012699462.1	XM_012702058.1
		XM_012699467.1	XM_012702063.1
		XM_012699469.1	XM_012702075.1
		XM_012699470.1	XM_012702091.1
		XM_012699484.1	XM_012702095.1
		XM_012699486.1	XM_012702100.1
		XM_012699487.1	XM_012702109.1
		XM_012699496.1	XM_012702112.1
		XM_012699501.1	XM_012702123.1
		XM_012699502.1	XM_012702129.1
		XM_012699503.1	XM_012702137.1
		XM_012699507.1	XM_012702143.1
		XM_012699509.1	XM_012702149.1
		XM_012699515.1	XM_012702154.1
		XM_012699516.1	XM_012702160.1
		XM_012699518.1	XM_012702168.1
		XM_012699525.1	XM_012702174.1
		XM_012699526.1	XM_012702175.1
		XM_012699537.1	XM_012702177.1
		XM_012699543.1	XM_012702178.1
		XM_012699545.1	XM_012702181.1
		XM_012699547.1	XM_012702190.1
		XM_012699549.1	XM_012702200.1
		XM_012699555.1	XM_012702211.1
		XM_012699560.1	XM_012702222.1
		XM_012699561.1	XM_012702223.1
		XM_012699566.1	XM_012702228.1
		XM_012699567.1	XM_012702238.1
		XM_012699568.1	XM_012702249.1
		XM_012699569.1	XM_012702252.1
		XM_012699575.1	XM_012702303.1
		XM_012699580.1	XM_012702307.1
		XM_012699583.1	XM_012702308.1
		XM_012699592.1	XM_012702310.1
		XM_012699596.1	XM_012702314.1
		XM_012699598.1	XM_012702318.1
		XM_012699599.1	XM_012702323.1
		XM_012699600.1	XM_012702340.1
		XM_012699602.1	XM_012702343.1
		XM_012699604.1	XM_012702350.1
		XM_012699605.1	XM_012702352.1
		XM_012699606.1	XM_012702354.1
		XM_012699621.1	XM_012702357.1
		XM_012699623.1	XM_012702359.1
		XM_012699634.1	XM_012702363.1
		XM_012699647.1	XM_012702388.1
		XM_012699649.1	XM_012702390.1
		XM_012699650.1	XM_012702394.1
		XM_012699652.1	XM_012702397.1
		XM_012699657.1	XM_012702403.1
		XM_012699663.1	XM_012702414.1
		XM_012699664.1	XM_012702417.1
		XM_012699672.1	XM_012702420.1
		XM_012699674.1	XM_012702421.1
		XM_012699675.1	XM_012702425.1
		XM_012699678.1	XM_012702431.1
		XM_012699679.1	XM_012702437.1
		XM_012699680.1	XM_012702443.1
		XM_012699682.1	XM_012702465.1
		XM_012699690.1	XM_012702472.1
		XM_012699695.1	XM_012702498.1
		XM_012699707.1	XM_012702500.1
		XM_012699708.1	XM_012702508.1
		XM_012699711.1	XM_012702511.1
		XM_012699716.1	XM_012702512.1
		XM_012699722.1	XM_012702514.1
		XM_012699729.1	XM_012702517.1
		XM_012699732.1	XM_012702524.1
		XM_012699734.1	XM_012702526.1
		XM_012699736.1	XM_012702531.1
		XM_012699746.1	XM_012702533.1
		XM_012699747.1	XM_012702537.1
		XM_012699749.1	XM_012702551.1
		XM_012699750.1	XM_012702558.1
		XM_012699753.1	XM_012702568.1
		XM_012699754.1	XM_012702572.1
		XM_012699756.1	XM_012702575.1
		XM_012699762.1	XM_012702589.1
		XM_012699767.1	XM_012702592.1
[truncated: 2,468 more rows]

## Sheet: Table_S6b
Table_S6b: List of genes upregulated in head
	logFC	logCPM	PValue	FDR
XM_002157361.3	10.5593	9.35928	0	0
XM_002162974.3	10.4033	7.05367	0	0
XM_004208954.2	8.83438	8.5884	2.48460885085332e-315	9.17814509505217e-312
XM_002167685.3	11.1906	6.32398	1.00866095087404e-313	2.79449516439652e-310
XM_004205753.2	8.54913	7.2889	1.89099e-307	3.80662e-304
XM_002164764.3	8.5696	8.20366	2.06097e-307	3.80662e-304
XM_012707375.1	11.5362	10.9281	1.64754e-302	2.6083e-299
XM_002162702.3	10.4553	8.08654	4.42254e-295	5.44562e-292
XM_002163024.3	8.94229	7.3591	1.48236e-293	1.64275e-290
XM_002158150.3	10.5861	9.10752	1.05588e-287	1.06375e-284
XM_004206345.2	8.44825	5.64358	4.44588e-275	4.10577e-272
XM_002170479.3	8.08364	7.01139	2.32359e-272	1.98077e-269
XM_012702078.1	7.055	8.38902	8.08592e-266	6.40058e-263
XM_002153831.3	10.2543	10.4374	1.06911e-254	7.89859e-252
XM_002163692.3	9.92566	6.82955	1.69305e-254	1.17265e-251
XM_002155137.3	10.6713	7.1175	4.7061e-253	3.06782e-250
XM_002153912.3	8.82825	5.2808	7.12301e-247	4.3854e-244
XM_002154698.3	7.66554	6.33957	4.1187e-245	2.40229e-242
XM_012699607.1	8.91044	5.13003	6.76304e-243	3.7474e-240
XR_001142380.1	11.6134	6.45004	1.18113e-240	6.23301e-238
XM_012700974.1	7.74153	6.46275	5.86362e-240	2.95367e-237
XM_002167728.3	8.4027	7.62696	1.11887e-233	5.39099e-231
XM_012699421.1	8.36196	6.66819	7.88072e-232	3.49336e-229
XM_012706920.1	6.2952	5.82175	7.14843e-231	3.04688e-228
XM_004208918.2	10.5896	5.05353	3.66958e-228	1.50616e-225
XM_012706217.1	7.82538	4.74396	1.40327e-216	5.55396e-214
XM_002163539.3	7.87707	5.46743	1.92467e-216	7.35489e-214
XM_012704235.1	9.12825	6.4464	1.30014e-214	4.80272e-212
XM_002170204.2	11.9713	5.1412	2.1911e-214	7.83283e-212
XM_004212205.2	11.9527	8.93435	2.22818e-212	7.48264e-210
XM_012699143.1	9.29396	6.60389	4.05628e-210	1.28433e-207
XM_002153746.2	8.52172	6.41424	1.39233e-200	4.06048e-198
XR_001142318.1	10.7697	4.72891	4.47344e-200	1.27115e-197
NM_001287363.1	8.55177	4.49402	1.30043e-195	3.60285e-193
XM_002163142.3	5.88078	5.03041	1.90194e-195	5.1408e-193
XM_012704838.1	5.87493	6.50702	1.96329e-193	5.05981e-191
XM_012698868.1	6.15671	7.93608	3.86418e-192	9.73246e-190
XR_181747.2	7.34491	6.40127	2.01764e-191	4.96878e-189
XM_012708257.1	6.544	5.91864	2.71423e-190	6.53892e-188
XR_181683.2	8.00173	4.34594	3.2732e-190	7.71778e-188
XM_002164178.3	7.19933	5.35392	6.78851e-190	1.5673e-187
XM_002164876.3	6.77403	4.932	2.69852e-185	6.10305e-183
XM_004212756.2	9.96921	4.43614	7.14592e-184	1.58382e-181
XR_001142087.1	8.54857	5.60585	7.69807e-184	1.67275e-181
XM_012708597.1	5.86404	7.01945	1.54682e-177	3.17442e-175
XM_002163737.3	7.11834	4.89723	2.3102e-177	4.65483e-175
XM_002160154.3	5.3529	5.90424	5.11194e-176	9.76734e-174
XM_012708810.1	9.64913	7.23069	7.13457e-175	1.34009e-172
XM_002170083.3	9.75015	3.7139	7.46324e-174	1.37846e-171
XM_012707335.1	6.01573	4.68486	3.76141e-173	6.83343e-171
XR_001142172.1	9.4862	8.17012	1.87833e-172	3.30407e-170
XM_012706573.1	8.40605	3.79534	5.75912e-169	9.67009e-167
XM_012702614.1	5.52822	4.52749	1.53728e-166	2.50532e-164
XM_012699228.1	4.4712	5.36545	1.08632e-156	1.69557e-154
XM_012707214.1	4.94311	6.26468	1.9023e-155	2.88785e-153
XM_004211319.2	4.77723	5.7766	4.20699e-154	6.30026e-152
XM_012708772.1	5.18792	5.59601	2.22405e-152	3.24302e-150
XM_012703389.1	9.39874	3.36414	2.52326e-151	3.58497e-149
XM_002162140.3	4.4744	7.5102	1.03603e-150	1.45332e-148
XM_012709066.1	8.09908	4.18887	1.6626e-149	2.24694e-147
XM_004207224.2	4.4615	4.87347	1.5897e-142	2.00194e-140
XM_002166273.2	5.24692	8.28415	5.30186e-142	6.60171e-140
XM_004208413.2	8.64502	3.49174	1.74031e-140	2.11936e-138
XM_012703830.1	4.87549	5.27854	1.25125e-138	1.50721e-136
XM_002156616.3	4.85605	7.19058	2.67584e-138	3.18856e-136
XM_012704653.1	6.00898	5.54906	8.54011e-138	9.96226e-136
XM_002166482.3	6.09507	8.17905	5.47637e-137	6.19277e-135
XM_002163601.2	4.81491	4.74527	1.26729e-136	1.40441e-134
XM_012711516.1	4.33197	6.97572	3.66306e-135	4.01921e-133
XM_002162013.3	4.21249	6.03342	3.07917e-133	3.28109e-131
XM_002167228.3	4.3519	5.66747	5.31253e-132	5.5541e-130
XM_002159136.3	4.94559	4.47566	8.10045e-132	8.38964e-130
XM_002163051.3	5.70954	8.61845	2.2495e-131	2.28706e-129
XM_004209424.2	5.54616	3.51503	3.2157e-130	3.21049e-128
XM_002162939.3	7.38278	3.17543	5.53251e-130	5.47422e-128
XM_012700374.1	5.838	5.11733	1.22396e-128	1.20035e-126
XM_012708829.1	4.48645	5.21167	1.59816e-128	1.55358e-126
XM_002161730.2	5.83119	8.4586	1.63584e-127	1.56279e-125
XR_001141777.1	5.11372	4.00618	6.18319e-127	5.85659e-125
XM_012700238.1	6.1895	4.02118	3.43098e-126	3.19514e-124
XR_181759.2	6.1616	5.18676	3.70668e-126	3.42311e-124
XM_004206500.2	5.48575	3.70619	7.95712e-126	7.16917e-124
XM_012711590.1	4.78336	7.59796	9.07013e-125	7.97739e-123
XM_002157333.3	4.88907	6.87629	2.37076e-124	2.06872e-122
XM_002156638.3	8.34232	2.8204	9.85613e-124	8.53325e-122
XM_004212885.2	4.78053	4.77687	1.73153e-123	1.48751e-121
XM_012698854.1	4.66462	4.5489	1.74035e-122	1.47226e-120
XM_012701588.1	5.35514	3.86373	2.81829e-122	2.36608e-120
XM_012700331.1	4.35567	4.40303	1.68192e-121	1.39097e-119
XM_012707869.1	3.85499	6.06809	5.64514e-120	4.59996e-118
XM_012702443.1	5.04632	4.42115	1.68473e-119	1.35291e-117
XM_002165638.3	8.78849	2.75985	3.03925e-119	2.42309e-117
XM_012701217.1	4.67296	6.40435	3.88285e-119	3.07356e-117
XR_001142420.1	6.08928	5.86377	6.19848e-119	4.83743e-117
XM_002167996.3	7.22408	3.45402	7.25393e-119	5.62154e-117
XM_012699761.1	4.7908	5.25832	1.0481e-117	8.01035e-116
XM_012704388.1	5.59463	4.60129	1.09095e-117	8.28076e-116
XM_012704945.1	4.7569	4.49671	1.66017e-117	1.25157e-115
XM_012702107.1	4.47371	4.72115	2.52256e-117	1.88885e-115
XM_002164244.3	3.87022	7.91597	1.05946e-116	7.87985e-115
XM_012699931.1	4.19703	7.41792	3.18293e-116	2.35155e-114
XM_012698984.1	4.51417	4.01935	6.67795e-115	4.86875e-113
XM_002167642.3	4.19608	6.74766	6.79865e-115	4.92435e-113
XM_012704234.1	5.49291	3.61016	2.76894e-114	1.99256e-112
XM_012698583.1	5.44196	4.43365	8.40055e-114	5.96762e-112
XR_001142285.1	5.82545	4.242	1.63727e-112	1.15568e-110
XM_012705134.1	5.229	5.12481	2.3956e-112	1.68026e-110
XM_012704632.1	4.17137	8.0903	5.1774e-112	3.60855e-110
XM_012709785.1	5.40671	3.99025	1.57269e-111	1.08928e-109
XM_012708476.1	6.39075	4.08743	2.35307e-111	1.61967e-109
XM_012700771.1	3.7561	5.80972	2.70671e-111	1.85159e-109
XM_012700293.1	7.28295	7.75964	1.41363e-110	9.61095e-109
XM_012707794.1	4.87116	3.68244	1.93958e-110	1.31063e-108
XM_012709289.1	4.94115	3.75355	4.15335e-110	2.77274e-108
XM_012709257.1	3.73057	7.58917	4.92817e-110	3.2703e-108
XM_012700473.1	4.00042	6.91701	4.64587e-109	3.04648e-107
XM_012702857.1	3.53908	6.32355	4.14221e-108	2.70024e-106
XM_012707405.1	4.33518	4.68483	3.14775e-107	2.01638e-105
XM_012703756.1	4.91342	4.4465	4.31891e-107	2.7507e-105
XM_012705622.1	4.31576	6.59175	1.11726e-106	7.07514e-105
XM_002165431.3	7.29324	3.39275	1.28152e-106	8.06923e-105
XM_012703245.1	3.92364	5.30222	2.51938e-106	1.57739e-104
XM_012710317.1	4.14125	5.57507	1.42148e-105	8.8499e-104
XM_002163408.2	5.3926	3.50814	1.50878e-105	9.34097e-104
XM_002166194.3	11.2752	2.58733	2.0509e-105	1.26267e-103
XM_012708540.1	3.85856	4.63617	6.58288e-105	4.00832e-103
XM_004207481.2	4.37678	8.11166	2.06106e-104	1.24813e-102
XM_004211723.2	3.68881	7.17252	2.55281e-104	1.53751e-102
XM_012701589.1	3.91451	4.83607	2.48387e-103	1.47991e-101
XM_012702228.1	4.41436	5.72487	9.88527e-103	5.79622e-101
XM_002155406.3	7.69728	6.84411	8.65207e-102	4.99387e-100
XM_012708064.1	4.72355	3.35915	1.19515e-100	6.82713e-99
XM_012701218.1	4.62979	4.1009	3.87623e-100	2.20289e-98
XM_012700292.1	7.59446	4.97542	7.24705e-100	4.09754e-98
XM_012711231.1	3.5282	5.50831	2.24724e-99	1.25145e-97
XM_012703352.1	3.54682	6.27487	6.53752e-99	3.58657e-97
XM_012710574.1	5.92307	2.78202	2.85091e-98	1.54871e-96
XM_012704923.1	4.38749	7.06882	8.30167e-98	4.46598e-96
XM_002159646.3	7.85727	3.00734	1.39272e-97	7.45607e-96
XM_012708899.1	4.43449	3.33105	2.01089e-97	1.07138e-95
XM_012710242.1	3.65741	5.43558	5.78314e-97	3.06645e-95
XM_012698477.1	4.71041	3.37269	6.41731e-97	3.38651e-95
XM_002159980.3	3.94203	4.6509	8.53947e-97	4.48504e-95
XM_012704442.1	9.2204	2.40787	4.8909e-96	2.54464e-94
XM_002165715.3	7.93519	2.79324	8.9674e-96	4.64377e-94
XM_012706418.1	4.19504	7.97093	2.2222e-95	1.14011e-93
XM_012710219.1	3.78178	4.97061	2.46353e-95	1.2581e-93
XM_002161402.3	4.42752	6.05455	9.98453e-95	5.07562e-93
NM_001280857.1	4.18421	9.75996	1.99577e-94	1.00992e-92
XM_004209372.2	3.8753	6.9609	3.38872e-94	1.69926e-92
XM_012710193.1	3.61973	5.42404	1.38989e-93	6.93818e-92
XM_012705646.1	5.01833	2.8009	1.47923e-93	7.35103e-92
XM_012704480.1	3.76144	5.90577	1.53988e-93	7.61828e-92
XM_004208577.2	3.46074	5.54533	1.74794e-93	8.60921e-92
XM_012701657.1	5.66194	2.6846	3.99889e-93	1.93518e-91
XM_012705539.1	4.16543	3.82819	7.68702e-93	3.68777e-91
XM_012705420.1	4.2563	3.62221	9.75494e-93	4.65967e-91
XM_002155581.3	4.04141	3.71548	2.70156e-92	1.28492e-90
XM_012702542.1	3.86056	4.8035	3.90258e-92	1.84822e-90
XM_012698893.1	3.54647	5.30173	5.40912e-92	2.5508e-90
XM_012709497.1	5.65616	3.27265	1.1524e-90	5.32122e-89
XM_012702124.1	5.64829	2.4308	5.3869e-90	2.42673e-88
XM_012700440.1	4.31371	3.80638	1.3113e-89	5.85959e-88
XM_004211702.2	3.4852	3.9726	2.77867e-89	1.23668e-87
XM_012707799.1	5.62415	2.85094	3.80656e-89	1.68737e-87
XM_002160675.2	4.32327	3.7545	1.04548e-88	4.59763e-87
XM_012699431.1	3.68051	5.82769	1.1248e-88	4.9269e-87
XM_012711435.1	5.38479	3.75869	5.7814e-87	2.48331e-85
XM_002170015.3	4.0013	3.88708	2.6437e-86	1.12251e-84
XM_012708541.1	3.53829	4.08292	4.44969e-86	1.88212e-84
XM_012700694.1	4.77186	2.84378	8.45911e-86	3.5644e-84
XM_012704410.1	4.04793	4.03809	9.26375e-86	3.88867e-84
XM_012707464.1	4.98204	2.72219	1.83391e-85	7.58334e-84
XM_012707615.1	5.6639	6.60969	1.86652e-85	7.68952e-84
XM_002167676.3	5.01892	9.05181	2.6222e-85	1.07229e-83
XM_012706121.1	5.43297	3.98927	1.27027e-84	5.11898e-83
XM_012707047.1	3.18914	5.15208	2.05322e-84	8.24414e-83
XM_002165218.3	4.92831	2.5754	2.71562e-84	1.08254e-82
XM_012699428.1	4.74308	3.42585	3.00188e-84	1.19236e-82
XM_012703717.1	6.11782	2.37244	9.04701e-84	3.56794e-82
XM_012706002.1	4.01425	4.25338	1.26344e-83	4.96504e-82
XM_012702452.1	3.79232	4.18818	3.39407e-83	1.32908e-81
XM_012706253.1	5.39521	3.02521	4.75197e-83	1.85427e-81
XM_012699564.1	10.452	1.776	5.29363e-83	2.05839e-81
XM_012698891.1	3.25071	5.78833	5.40685e-82	2.08776e-80
XM_002155385.3	3.53997	6.23623	6.01047e-82	2.31278e-80
XM_012710326.1	3.95968	7.23226	6.74974e-82	2.58826e-80
XM_004210250.2	4.25642	5.18058	6.86071e-82	2.62174e-80
XM_012702254.1	4.62887	2.9448	1.02526e-81	3.90443e-80
XM_012705122.1	3.01678	6.58247	1.20723e-81	4.58169e-80
XM_012701108.1	4.44051	3.99788	2.58142e-81	9.76357e-80
XM_012702453.1	4.51392	3.65739	8.46032e-81	3.18902e-79
XM_012703894.1	5.47579	2.43067	1.51464e-80	5.67069e-79
XM_002169323.3	6.52161	1.94379	2.18581e-80	8.12859e-79
XM_012699910.1	4.82737	2.6166	3.33919e-80	1.23762e-78
XM_012707184.1	3.34231	6.6969	6.40529e-80	2.36611e-78
XM_002165325.3	3.30161	7.82711	1.18333e-79	4.34226e-78
XM_012706441.1	3.67741	5.36595	1.62751e-79	5.95251e-78
XM_004212338.1	5.52101	2.21909	2.93598e-79	1.06677e-77
XM_012700973.1	3.56508	4.29208	3.24339e-79	1.17461e-77
XM_002163064.3	3.56128	4.64666	3.71482e-79	1.34096e-77
XM_012705435.1	3.42391	4.77325	5.03141e-79	1.81033e-77
XM_012699587.1	3.11544	6.5121	5.56407e-79	1.9955e-77
XR_001140673.1	3.66647	6.44168	1.02457e-78	3.66266e-77
XM_012703854.1	10.887	4.05821	2.47863e-78	8.77579e-77
XM_012706526.1	3.02923	5.08879	4.95012e-78	1.74705e-76
XM_004206476.2	5.45502	2.33083	5.83944e-78	2.05437e-76
XM_012704402.1	3.29551	4.65759	5.87128e-78	2.05904e-76
XM_012707072.1	3.29766	5.21864	7.99587e-78	2.79528e-76
XM_012702818.1	3.34615	6.56538	8.80868e-78	3.06974e-76
XM_012708562.1	4.31234	3.31214	8.91072e-78	3.09557e-76
XM_012710502.1	4.78458	3.41375	1.09652e-77	3.78554e-76
XM_002161868.3	3.41672	4.13515	1.69535e-77	5.83473e-76
XM_012704762.1	3.28984	8.02208	1.70489e-77	5.84941e-76
XM_012711434.1	3.80814	5.70415	2.13747e-77	7.31092e-76
XM_012706111.1	4.28357	2.83829	2.42039e-77	8.25316e-76
XM_012699930.1	3.83713	7.68066	3.95344e-77	1.34393e-75
XM_012711438.1	3.72068	5.25574	4.94295e-77	1.67516e-75
XM_004210014.2	3.9187	3.69683	1.09893e-76	3.7129e-75
XM_012699298.1	4.58368	2.62205	1.3046e-76	4.3944e-75
XM_002155017.3	3.88152	5.06982	2.96862e-76	9.96916e-75
XM_002161754.1	3.13675	3.87186	4.13975e-76	1.38183e-74
XM_012705538.1	3.3653	4.06998	5.185e-76	1.72037e-74
XM_012702896.1	2.92733	8.6612	7.96742e-76	2.63567e-74
XR_001140393.1	3.34537	8.68204	9.71524e-76	3.20429e-74
XM_002161709.3	3.76494	3.34644	1.84061e-75	6.03479e-74
XM_012704403.1	2.81066	4.98369	2.38573e-75	7.75329e-74
XM_012705282.1	4.65524	5.22161	2.62817e-75	8.5162e-74
XM_004206591.2	3.70684	10.2098	2.14553e-74	6.79335e-73
XM_012700717.1	3.32927	4.69551	7.30769e-74	2.30068e-72
XM_012698853.1	6.15412	1.97157	1.10502e-73	3.46907e-72
XM_004212348.2	3.09712	7.02332	1.23338e-73	3.86111e-72
XM_012700055.1	3.6726	6.62861	3.47766e-73	1.07954e-71
XM_002165213.3	3.43381	6.11568	4.87399e-73	1.50876e-71
XM_012705834.1	4.42412	3.17329	8.10579e-73	2.50218e-71
XM_012707687.1	5.90603	2.49541	1.18367e-72	3.64373e-71
XM_012705942.1	3.21398	8.50773	1.18777e-72	3.64622e-71
XM_012711439.1	3.52293	5.11498	1.22756e-72	3.75796e-71
XM_004210823.1	3.19383	4.00914	1.45776e-72	4.45037e-71
XM_002166883.3	5.24354	10.3975	1.71267e-72	5.21422e-71
XM_002159206.3	3.47947	6.56131	1.80124e-72	5.46885e-71
XM_002165561.2	6.76678	1.64639	2.29953e-72	6.96267e-71
XM_012707960.1	3.87482	8.87556	2.97198e-72	8.97424e-71
XM_002155884.3	3.61691	8.0668	6.01375e-72	1.8012e-70
XM_012710673.1	3.43368	8.72607	1.14285e-71	3.41376e-70
XM_002154285.3	3.04946	6.1417	3.16998e-71	9.41815e-70
XM_002158720.3	3.01082	5.02303	5.08216e-71	1.5059e-69
XM_002153980.3	2.9211	4.20345	6.22527e-71	1.83969e-69
XM_012706551.1	6.31064	1.73438	2.62075e-70	7.68336e-69
XM_002163923.2	2.92713	4.31125	2.76372e-70	8.05987e-69
XM_012701209.1	3.86535	2.83795	3.53346e-70	1.02776e-68
XM_002154466.3	3.95857	3.92219	4.13864e-70	1.20064e-68
XM_004206690.2	8.49917	1.69891	6.28974e-70	1.81992e-68
XM_012707186.1	2.68864	5.58243	1.07383e-68	3.075e-67
XM_012705609.1	4.93769	1.99161	1.77337e-68	5.05207e-67
XM_012709968.1	3.81669	3.72621	2.18694e-68	6.21427e-67
XM_012709826.1	6.68755	1.86082	2.4698e-68	6.98223e-67
XM_012707880.1	3.73092	3.52982	6.46465e-68	1.81831e-66
XM_004206870.2	3.82938	7.85541	6.95786e-68	1.95208e-66
XM_012701803.1	2.92261	5.11893	7.61968e-68	2.13235e-66
XM_012706475.1	5.51875	1.79115	9.52479e-68	2.65879e-66
XM_002157066.3	3.4747	4.70175	1.68223e-67	4.68405e-66
XM_012711433.1	3.78061	4.47067	3.96518e-67	1.10131e-65
XR_001141314.1	3.70072	3.3202	4.73759e-67	1.31255e-65
XM_012701668.1	3.6818	5.1266	4.87251e-67	1.34656e-65
XM_002160913.3	3.13562	3.62912	7.6916e-67	2.10986e-65
XM_002162499.3	3.68834	3.10405	9.73784e-67	2.658e-65
XM_012704520.1	3.16864	4.99998	1.67237e-66	4.55361e-65
XM_012705990.1	6.14355	1.57256	2.25731e-66	6.13126e-65
XM_012703252.1	4.19808	2.33821	2.59958e-66	7.04366e-65
XM_012702612.1	4.87721	2.13205	2.6476e-66	7.15628e-65
XM_012704691.1	3.33805	3.73027	2.78411e-66	7.50693e-65
XM_012701135.1	2.77003	4.74149	1.12313e-65	3.021e-64
XM_004209149.2	2.62661	5.28569	1.21221e-65	3.25271e-64
XM_012707769.1	4.82578	2.92155	2.0588e-65	5.51102e-64
XM_012708240.1	3.99458	2.83668	2.26076e-65	6.03706e-64
XM_002169895.3	3.94552	9.1828	2.79635e-65	7.44932e-64
XM_002163563.2	4.02362	2.51381	2.80323e-65	7.44972e-64
XM_012709805.1	4.3039	2.82762	3.05804e-65	8.10748e-64
XM_012708265.1	3.0937	4.66851	3.96538e-65	1.04879e-63
XM_002164950.3	4.77647	3.79874	4.0309e-65	1.06358e-63
XM_012710643.1	8.44904	2.42084	2.01318e-64	5.28674e-63
XM_012711364.1	2.83244	4.29074	2.44477e-64	6.40494e-63
XM_012705358.1	2.61433	4.40568	4.46583e-64	1.16722e-62
XM_002160105.3	3.03681	4.43044	4.55971e-64	1.18896e-62
XM_012707499.1	2.6975	5.25479	6.00997e-64	1.56344e-62
gene1326	3.79468	2.79398	8.29859e-64	2.15375e-62
XM_004211987.2	4.70911	1.97941	8.83147e-64	2.28669e-62
XM_012700459.1	3.56461	3.49052	9.25e-64	2.38948e-62
XM_012699811.1	2.92314	7.33144	1.03819e-63	2.67563e-62
XM_012707295.1	4.56385	2.12451	1.55619e-63	3.98283e-62
XM_002156315.3	2.70078	5.41012	2.2634e-63	5.73981e-62
XM_012699216.1	4.08038	2.79674	2.45162e-63	6.1888e-62
XR_181902.2	2.82793	6.49396	3.04251e-63	7.66297e-62
XM_012707986.1	3.93001	2.50792	3.806e-63	9.54256e-62
XM_004211238.2	4.00042	2.2191	4.05285e-63	1.01385e-61
XM_012702670.1	4.51381	4.49924	4.21055e-63	1.05093e-61
XM_004208299.2	4.03881	6.70844	4.80592e-63	1.19684e-61
XM_002158676.3	8.21971	7.86468	5.17628e-63	1.28618e-61
XM_002170836.3	3.87464	2.40406	7.11485e-63	1.75605e-61
XM_002162921.3	5.7266	6.26549	1.02686e-62	2.52881e-61
XM_012698855.1	3.19538	3.34128	1.29354e-62	3.17849e-61
XM_012709561.1	2.59714	5.34655	2.03723e-62	4.99481e-61
XM_012698274.1	2.52737	6.37243	3.62009e-62	8.85603e-61
XM_002158860.3	3.98439	2.27167	4.3414e-62	1.05507e-60
XM_012698800.1	4.07769	2.07536	4.59388e-62	1.11399e-60
XM_012706369.1	3.37174	3.54814	8.9101e-62	2.15124e-60
XM_012705495.1	2.45488	5.34226	1.30962e-61	3.1482e-60
XM_012706302.1	2.68473	6.60456	2.49903e-61	5.99442e-60
XM_002166895.3	3.38563	5.83302	3.45288e-61	8.26454e-60
XM_002165458.3	4.86753	2.93844	4.11689e-61	9.83262e-60
XM_012706070.1	4.0383	3.51086	6.39479e-61	1.52402e-59
XM_012709423.1	5.81236	1.64036	7.11726e-61	1.69256e-59
XM_012705555.1	2.86589	3.80208	7.4273e-61	1.76251e-59
XM_012698395.1	2.71251	5.50696	8.02982e-61	1.90142e-59
XM_004209621.2	6.27466	2.24731	1.26882e-60	2.9917e-59
XM_012702884.1	3.99344	2.73795	1.83467e-60	4.31673e-59
XM_012701168.1	2.54385	7.97875	2.20271e-60	5.17169e-59
XM_012704052.1	3.76049	8.37744	2.32019e-60	5.43601e-59
XM_002170603.3	5.11465	1.52632	2.59191e-60	6.04786e-59
XM_012706834.1	4.00363	2.31721	2.59225e-60	6.04786e-59
XM_012704325.1	3.85136	6.9096	6.84919e-60	1.58792e-58
XM_002162255.3	3.47187	3.20272	9.4481e-60	2.18588e-58
XM_002154619.2	3.0932	4.52344	1.05079e-59	2.42601e-58
XM_012704418.1	2.70309	5.5553	1.83175e-59	4.20278e-58
XM_002157772.2	3.23999	2.99186	2.2729e-59	5.20419e-58
XM_012707288.1	3.2204	2.87126	3.68391e-59	8.38298e-58
XR_001142103.1	3.40635	4.22834	4.33956e-59	9.85471e-58
XM_012701637.1	2.93616	5.02578	8.8933e-59	2.01134e-57
XM_012702747.1	3.90312	2.92922	1.14936e-58	2.59414e-57
XM_012710873.1	4.33514	2.19177	1.34853e-58	3.03748e-57
XM_002154441.3	2.8885	7.36763	2.21871e-58	4.98738e-57
XM_012699102.1	3.80844	4.4124	2.29797e-58	5.15509e-57
XM_012700098.1	2.36399	7.01234	6.16095e-58	1.37653e-56
XM_012708480.1	4.12412	2.19501	7.48253e-58	1.66509e-56
XM_012707903.1	4.13774	2.24166	1.07757e-57	2.39311e-56
XM_012711658.1	2.55938	7.45928	1.13735e-57	2.52083e-56
XM_012709044.1	2.97933	11.4651	1.39676e-57	3.0896e-56
XR_001140794.1	2.48227	7.44623	4.24426e-57	9.29543e-56
XM_012703837.1	3.10972	6.29185	7.45312e-57	1.6291e-55
XM_012710994.1	2.68509	4.20245	9.14891e-57	1.99583e-55
XM_002164667.3	2.76531	3.85415	1.39181e-56	3.0184e-55
XM_012708144.1	2.46408	6.26457	2.85699e-56	6.15975e-55
XR_181997.2	3.65213	6.9305	3.16558e-56	6.81183e-55
XM_012704128.1	2.65694	6.41632	4.25732e-56	9.14333e-55
XR_001141633.1	3.79779	2.4895	9.23583e-56	1.96452e-54
XM_012700188.1	3.2608	2.59308	1.13859e-55	2.41721e-54
XM_012702539.1	2.33193	5.78355	1.20987e-55	2.56362e-54
XM_012704930.1	3.65627	2.33331	3.20932e-55	6.77442e-54
XM_002161226.3	3.87885	5.71044	4.12071e-55	8.6817e-54
XM_002164757.2	2.3275	6.7483	5.49746e-55	1.15603e-53
XM_012701617.1	3.05085	3.87809	6.33684e-55	1.3275e-53
XM_012699150.1	2.42949	6.36821	8.94542e-55	1.86691e-53
XM_012706266.1	3.59653	2.76375	1.27894e-54	2.66414e-53
XM_012698030.1	3.50828	2.43083	1.512e-54	3.1437e-53
XM_012710016.1	2.47324	5.19999	2.08877e-54	4.33478e-53
XM_004208323.2	3.6468	2.22417	2.52644e-54	5.23327e-53
XM_012709311.1	2.70939	3.8545	2.74949e-54	5.67408e-53
XM_002161830.3	3.94552	5.0159	3.36234e-54	6.92592e-53
XM_012698909.1	2.441	4.77637	3.86496e-54	7.94648e-53
XM_012699350.1	2.43322	4.84687	6.04742e-54	1.23877e-52
XM_002156089.3	2.33266	4.9486	8.16076e-54	1.66859e-52
XM_012703639.1	2.49262	3.92145	1.05451e-53	2.14818e-52
XM_012708273.1	3.62267	3.01666	1.07729e-53	2.19056e-52
XM_004209493.2	3.92021	4.13724	1.0946e-53	2.22169e-52
XM_012702883.1	2.37604	5.33483	1.42812e-53	2.89331e-52
XM_012700549.1	3.05442	3.87043	1.59033e-53	3.21606e-52
XM_002167176.3	2.28454	6.37105	2.43916e-53	4.92364e-52
XM_004209529.2	3.00601	5.95325	3.28817e-53	6.62537e-52
XM_002162433.3	3.11273	3.01486	3.38294e-53	6.80394e-52
XM_012706482.1	3.47317	3.4481	3.76983e-53	7.56835e-52
XM_004208248.1	2.57221	6.23957	2.92402e-52	5.83855e-51
XM_012704566.1	3.50405	3.58698	3.29876e-52	6.56316e-51
XM_012707516.1	2.53872	3.83423	4.64929e-52	9.23359e-51
XM_002167843.2	2.15258	5.37337	5.60819e-52	1.10982e-50
XR_001140488.1	3.80156	2.3899	7.90475e-52	1.55596e-50
XM_012702189.1	2.24941	5.98036	8.51803e-52	1.6737e-50
XM_012699855.1	5.48994	4.1024	8.60556e-52	1.68791e-50
XM_002154840.3	5.12602	5.95537	1.23647e-51	2.41242e-50
XM_012707472.1	3.12022	2.54592	1.52324e-51	2.95632e-50
XR_001141366.1	2.54808	3.91791	1.58558e-51	3.06656e-50
XM_012698938.1	2.84724	3.86845	2.54856e-51	4.90332e-50
XM_012701801.1	3.20811	4.34283	2.78008e-51	5.33948e-50
XM_012704447.1	2.41048	4.23868	5.68274e-51	1.08579e-49
XM_012703439.1	2.45898	6.72471	5.88228e-51	1.12199e-49
XM_004210775.2	2.95933	3.94032	1.31735e-50	2.50131e-49
XM_002165797.3	2.27742	5.46265	1.85209e-50	3.50253e-49
XM_012710544.1	2.89924	3.62523	3.61422e-50	6.8117e-49
XR_001141559.1	3.89786	2.453	3.65684e-50	6.88032e-49
XM_004212968.1	2.67174	3.21409	6.6055e-50	1.24071e-48
XM_012708598.1	3.94422	2.86872	6.98329e-50	1.30946e-48
XM_012698485.1	3.23076	5.08771	8.55923e-50	1.59686e-48
XM_002166193.3	2.79764	9.02231	1.05504e-49	1.96504e-48
XM_012705241.1	3.72441	6.66265	1.08928e-49	2.0254e-48
XM_012702223.1	3.11796	2.60359	2.25979e-49	4.18779e-48
XM_012709270.1	2.97402	5.98501	2.58883e-49	4.78955e-48
XM_012705203.1	2.56082	5.57316	2.70127e-49	4.98925e-48
XM_012711423.1	2.67883	3.9312	3.02077e-49	5.57007e-48
XM_012705911.1	2.55956	3.48879	3.61767e-49	6.65963e-48
XM_012703578.1	6.28607	4.02462	5.28255e-49	9.70833e-48
XM_004205908.2	3.94453	2.68634	5.56516e-49	1.02108e-47
XM_012710742.1	2.99232	7.55739	6.17991e-49	1.132e-47
XM_002157236.3	2.42496	4.75995	8.49228e-49	1.54789e-47
NM_001287353.1	2.7784	6.54824	9.27783e-49	1.68829e-47
XM_002156896.2	3.82082	1.67544	1.16766e-48	2.12131e-47
XM_002157174.3	3.24133	2.45746	1.27783e-48	2.31766e-47
XM_012706964.1	3.15564	4.45706	2.33141e-48	4.20792e-47
XM_012702079.1	3.43007	5.04178	2.85925e-48	5.15223e-47
XM_012710335.1	2.07958	6.26945	3.87719e-48	6.97517e-47
XM_002165681.3	2.57645	6.24542	3.89083e-48	6.98837e-47
XM_012704746.1	3.12544	2.26266	4.53824e-48	8.12485e-47
XM_004211090.2	4.38395	3.06832	5.3447e-48	9.55322e-47
XM_012701205.1	2.67529	3.05043	4.0775e-47	7.21835e-46
XM_012699762.1	2.23659	4.50887	5.09119e-47	8.96988e-46
XM_002159128.2	2.95464	4.67587	7.34459e-47	1.28786e-45
XM_012700729.1	2.68087	3.95797	7.70213e-47	1.34842e-45
XM_012700276.1	2.45081	4.86952	8.80964e-47	1.53988e-45
XM_012702706.1	2.54925	3.10281	9.4626e-47	1.65141e-45
XM_002171068.3	2.28894	5.72245	1.39467e-46	2.42633e-45
XM_012698074.1	2.5367	7.83644	2.94461e-46	5.09878e-45
XM_012706207.1	2.42297	7.27414	3.79463e-46	6.56039e-45
XM_012699119.1	2.24463	5.85706	4.30499e-46	7.43114e-45
XM_012699330.1	2.43448	6.36567	5.28592e-46	9.11019e-45
XM_012705114.1	2.1365	5.17558	6.90171e-46	1.18398e-44
XM_002160340.2	3.12275	2.38279	9.75611e-46	1.67105e-44
XM_012698960.1	3.33993	2.73664	1.08235e-45	1.85102e-44
XM_012711118.1	3.1704	2.34154	1.13094e-45	1.93114e-44
XR_001141661.1	3.79304	1.56185	1.20528e-45	2.0549e-44
XM_012709605.1	2.58395	7.15185	1.69081e-45	2.87827e-44
XM_002169046.3	2.30368	6.5062	1.95617e-45	3.32489e-44
XM_012703330.1	3.63534	1.58892	2.70299e-45	4.58721e-44
XM_012701188.1	2.84788	3.09088	3.04926e-45	5.16696e-44
XM_004206926.2	2.81239	6.63744	3.68541e-45	6.22588e-44
XM_004208991.2	2.68305	4.55576	5.80822e-45	9.78217e-44
XM_012699374.1	2.21824	4.93377	8.93917e-45	1.50097e-43
XM_012699979.1	2.5254	3.14106	9.78271e-45	1.64012e-43
XM_012706481.1	3.70581	1.81028	1.09655e-44	1.83565e-43
XM_012704294.1	2.57394	4.04268	1.46868e-44	2.45489e-43
XM_004208705.2	3.20954	3.38286	1.79351e-44	2.99333e-43
XM_002169484.3	3.64071	6.24974	4.21519e-44	7.01392e-43
XM_012700393.1	2.17339	6.39458	6.89232e-44	1.14514e-42
XM_002170038.3	2.22465	3.75337	9.07202e-44	1.50278e-42
XM_002159419.3	2.25601	4.05173	1.06476e-43	1.76115e-42
XM_012704898.1	2.36619	3.85553	1.16601e-43	1.92574e-42
XR_181943.2	2.01117	4.89372	1.23273e-43	2.03291e-42
XM_012707820.1	2.87459	2.79254	1.407e-43	2.31684e-42
XM_012705688.1	2.72076	4.08888	1.4184e-43	2.33215e-42
XM_002161855.3	2.29268	7.27876	1.63925e-43	2.69129e-42
XM_012702285.1	4.32722	4.85225	3.36698e-43	5.50337e-42
XM_012703003.1	3.06607	2.24423	4.04941e-43	6.60906e-42
XM_002165981.3	2.68379	2.91794	4.24295e-43	6.91476e-42
XM_002167325.3	1.8969	5.74888	4.5646e-43	7.42803e-42
XM_012702658.1	2.51746	4.96636	1.37387e-42	2.21942e-41
XM_012699683.1	2.4177	3.89563	1.73423e-42	2.79748e-41
XM_012704141.1	2.82294	3.59625	1.82286e-42	2.93618e-41
XM_012702844.1	2.49019	3.85652	2.94017e-42	4.72903e-41
XM_002158415.3	2.70671	5.15331	3.83332e-42	6.15664e-41
XM_012699860.1	2.96046	2.35963	1.09837e-41	1.74636e-40
XM_012708264.1	2.78156	3.05949	1.27893e-41	2.02472e-40
XM_012709619.1	2.55117	3.77491	2.053e-41	3.23172e-40
XM_012706151.1	2.64281	5.62921	2.44986e-41	3.84552e-40
XM_012708351.1	2.00063	4.26684	2.53245e-41	3.96954e-40
XM_012702616.1	2.70686	10.2261	3.3348e-41	5.21244e-40
XM_004209105.2	2.94737	4.23463	3.34354e-41	5.21876e-40
XM_012703908.1	1.95615	5.95371	4.2902e-41	6.68692e-40
XM_012708604.1	1.9843	4.11862	9.97743e-41	1.54427e-39
XM_002165201.3	3.40975	2.53603	1.11497e-40	1.72331e-39
XM_004210440.2	2.53198	4.14187	1.30623e-40	2.01611e-39
XM_002156138.3	1.8869	5.8135	1.44201e-40	2.22258e-39
XM_004207906.2	2.93091	5.75762	2.42081e-40	3.71571e-39
XR_001141703.1	2.14802	6.17555	5.70633e-40	8.71041e-39
XM_012706180.1	3.01763	4.32299	1.3539e-39	2.05814e-38
XM_012699508.1	1.89336	5.55354	1.42369e-39	2.16127e-38
XM_002154272.3	2.03077	7.48048	2.03662e-39	3.08331e-38
XM_012703719.1	2.94223	2.22607	2.27829e-39	3.44448e-38
XM_002159473.2	3.04881	3.21394	3.97918e-39	5.99963e-38
XM_012704870.1	2.89763	2.53865	5.57961e-39	8.40126e-38
XM_012709588.1	2.17535	8.76131	5.80976e-39	8.73592e-38
XM_012703699.1	2.36394	3.6909	6.73799e-39	1.00906e-37
XM_002154313.3	2.13886	9.09782	7.58104e-39	1.13378e-37
XM_012700790.1	2.00524	4.82467	8.22898e-39	1.22737e-37
XM_002155930.3	2.09254	4.3206	1.08199e-38	1.61164e-37
XM_002162755.3	2.00698	5.67318	1.27924e-38	1.90289e-37
XM_012707722.1	2.85302	2.32491	1.28882e-38	1.91457e-37
XM_012698920.1	2.28103	4.86031	1.76912e-38	2.62455e-37
XR_001142539.1	2.55186	5.4599	2.31637e-38	3.42724e-37
XM_012705341.1	3.13505	4.25565	2.4563e-38	3.62944e-37
XM_002161370.3	2.11324	4.52541	3.54301e-38	5.22819e-37
XM_012707322.1	2.21597	4.07925	4.60985e-38	6.78438e-37
XM_012704373.1	2.0436	4.50525	5.5844e-38	8.20774e-37
XM_012705882.1	2.46552	6.02237	2.11916e-37	3.08601e-36
XM_012704780.1	2.46709	3.43629	2.17637e-37	3.16517e-36
XM_004210305.2	2.65697	3.08119	3.89366e-37	5.64785e-36
XM_012698755.1	3.45158	1.99231	4.50426e-37	6.50798e-36
XM_012705928.1	2.24877	3.96291	4.82662e-37	6.96466e-36
XM_012703246.1	2.63574	2.28196	6.16548e-37	8.86197e-36
XM_002163000.3	1.89308	6.13108	8.29169e-37	1.18719e-35
XM_012703169.1	1.93312	5.17055	9.44674e-37	1.34908e-35
XM_012701693.1	2.99251	8.49137	9.91024e-37	1.41345e-35
XM_012701494.1	3.06809	4.45128	1.2259e-36	1.7462e-35
XM_012706492.1	2.1345	3.5897	1.2682e-36	1.80413e-35
XM_012708124.1	2.49447	2.52477	1.39599e-36	1.98338e-35
XM_004209839.2	1.91424	4.2046	1.78421e-36	2.52847e-35
XM_002165260.3	2.33388	3.60045	2.67017e-36	3.75995e-35
XM_012711087.1	1.95199	6.3978	2.9981e-36	4.21636e-35
XM_012705216.1	1.81113	5.34199	3.02258e-36	4.24541e-35
XM_004209281.2	2.73102	3.52298	3.41808e-36	4.79483e-35
XM_012706600.1	1.89106	5.04757	4.57405e-36	6.4002e-35
XM_004208284.2	1.85757	6.04628	5.00239e-36	6.99073e-35
XM_012706294.1	2.00698	5.18187	1.27144e-35	1.7679e-34
XM_012702101.1	1.9757	8.12048	1.30704e-35	1.81511e-34
XM_012702611.1	3.76678	3.78568	1.69633e-35	2.34984e-34
XM_012700500.1	3.51292	1.8173	1.72112e-35	2.3812e-34
XM_004210776.2	1.99629	5.5383	1.81324e-35	2.50553e-34
XM_012707185.1	1.96126	4.98258	1.83165e-35	2.52781e-34
XM_012709108.1	2.45327	2.4668	1.89953e-35	2.61823e-34
XM_012710324.1	2.84052	2.10872	2.61857e-35	3.60036e-34
XM_012709677.1	2.00735	4.8624	3.32102e-35	4.5549e-34
XM_012702517.1	2.11819	3.40696	3.38561e-35	4.63774e-34
XM_012704837.1	1.89807	6.15556	3.43801e-35	4.70371e-34
XM_002162312.3	1.70445	5.53102	3.54217e-35	4.84024e-34
XM_002165998.3	2.56625	5.09182	4.05402e-35	5.53283e-34
XM_012710996.1	2.25721	3.3253	4.0768e-35	5.55708e-34
XM_012704058.1	1.80159	7.12673	5.63845e-35	7.65751e-34
XM_012699146.1	2.11942	3.87271	5.99496e-35	8.13171e-34
XM_004208541.2	1.66567	5.57511	7.03231e-35	9.51552e-34
XM_002158572.3	2.46491	9.75556	8.71796e-35	1.17677e-33
XM_002156953.3	2.57706	3.77519	8.75357e-35	1.18014e-33
XR_001141769.1	1.78506	4.55871	8.76572e-35	1.18034e-33
XM_012702966.1	2.73769	3.13562	1.05226e-34	1.41347e-33
XM_002155907.3	1.87718	6.16994	1.06416e-34	1.42773e-33
XM_002162525.3	2.03269	6.95752	1.26849e-34	1.69776e-33
XM_012699406.1	1.94075	7.65842	1.63955e-34	2.19174e-33
gene18427	1.82956	6.10224	1.76655e-34	2.35867e-33
gene15320	3.37956	2.56997	1.78873e-34	2.38541e-33
XM_002164413.3	2.07654	7.2593	2.2068e-34	2.93587e-33
XM_012711617.1	2.0197	4.76309	2.70477e-34	3.59404e-33
XM_012706483.1	2.17446	4.0421	3.11511e-34	4.12445e-33
XM_012703328.1	2.31335	3.84806	3.43108e-34	4.53738e-33
XM_004205822.2	1.87869	4.5241	3.74353e-34	4.93879e-33
XM_004208491.2	1.81792	3.99926	3.99641e-34	5.26613e-33
XM_012708612.1	1.85882	7.42367	4.36597e-34	5.73947e-33
XM_012704704.1	2.24706	3.54849	4.4046e-34	5.78339e-33
XM_012705792.1	2.05538	4.58681	5.85665e-34	7.68088e-33
XM_012706646.1	1.67885	5.53394	6.52035e-34	8.5412e-33
XM_002162081.2	1.92235	5.91537	7.38852e-34	9.66701e-33
XM_002168066.3	2.05311	7.52216	8.9853e-34	1.1701e-32
XM_012705006.1	2.72733	1.9391	1.00053e-33	1.29955e-32
XR_001141047.1	1.94131	7.8968	1.0764e-33	1.39517e-32
XM_012698915.1	2.04701	3.12383	1.09778e-33	1.42121e-32
XM_012709379.1	1.9376	4.40061	1.82346e-33	2.35245e-32
XM_012704549.1	2.6271	4.19837	2.09415e-33	2.69227e-32
XM_004211945.2	1.95054	4.79984	3.56468e-33	4.55113e-32
XM_012702893.1	1.91718	4.3691	4.19764e-33	5.34692e-32
XM_012701781.1	1.97945	5.47986	4.57128e-33	5.80951e-32
XM_012701423.1	1.95577	3.69202	4.77166e-33	6.05722e-32
XR_001141572.1	1.91658	3.89469	6.24883e-33	7.91424e-32
XM_012710981.1	2.95351	2.01996	6.27653e-33	7.94025e-32
XM_012707771.1	2.35981	3.08936	6.81156e-33	8.60727e-32
XR_001140343.1	1.85101	3.84748	8.59024e-33	1.08302e-31
XM_012705204.1	1.82449	4.80211	8.7583e-33	1.10295e-31
XM_012701242.1	1.81609	8.31511	1.00355e-32	1.26235e-31
XR_001142125.1	3.71734	3.81139	1.01054e-32	1.2697e-31
XM_012710391.1	2.77793	1.84067	1.2015e-32	1.50623e-31
XM_012705487.1	2.37262	3.29671	1.62502e-32	2.03485e-31
XM_004210628.2	1.87518	5.33804	1.70058e-32	2.12466e-31
XM_012708670.1	2.69088	2.17601	2.28378e-32	2.84689e-31
XM_012708050.1	1.97729	3.85922	2.86885e-32	3.56819e-31
XM_002154872.3	1.76162	6.29521	4.09006e-32	5.07002e-31
XM_012703440.1	1.91564	4.73953	4.34733e-32	5.38292e-31
XM_012707240.1	1.6282	6.17679	4.37302e-32	5.40869e-31
XM_002162786.3	7.92194	8.87797	5.01279e-32	6.18616e-31
XM_004212219.2	2.12111	6.09513	5.43416e-32	6.6987e-31
XM_012703276.1	2.14353	4.43436	5.52306e-32	6.80073e-31
XM_012709698.1	1.61526	6.0958	7.66909e-32	9.42227e-31
XM_002167910.3	2.77203	4.43496	7.84038e-32	9.62205e-31
XR_181883.2	3.57063	4.76029	1.21768e-31	1.49274e-30
XM_012698386.1	1.73644	7.62714	1.33487e-31	1.63459e-30
XM_002153971.3	2.39041	7.66989	1.44791e-31	1.77105e-30
XM_012706200.1	1.95561	6.11148	1.73846e-31	2.12177e-30
XM_002161471.3	1.90016	11.3157	1.82412e-31	2.22386e-30
XM_012711239.1	2.32918	2.85561	1.8614e-31	2.26681e-30
XM_012707670.1	2.136	5.0675	1.92839e-31	2.34582e-30
XM_012704827.1	1.96459	3.12834	2.24159e-31	2.72084e-30
XM_002157797.3	6.29468	6.208	2.30215e-31	2.7913e-30
XM_004211398.2	3.22296	2.25415	2.64653e-31	3.20534e-30
XM_004207957.2	1.89805	5.41678	2.78418e-31	3.36838e-30
XM_012702686.1	2.8032	2.73296	3.00867e-31	3.636e-30
XM_012698680.1	1.84188	8.37538	3.71999e-31	4.48097e-30
XM_012704912.1	3.09327	3.1057	3.86241e-31	4.64747e-30
XR_001142174.1	2.50647	2.59129	9.18096e-31	1.09401e-29
XM_012710555.1	2.15881	6.05458	9.79389e-31	1.1658e-29
XM_004208897.2	2.01593	6.93102	1.10757e-30	1.31414e-29
XM_012710625.1	1.97853	3.62445	1.67533e-30	1.97932e-29
XM_012699520.1	1.75141	6.29364	1.75e-30	2.06534e-29
XM_012708271.1	2.66245	2.7178	1.97669e-30	2.32791e-29
XM_012710293.1	2.03475	3.75343	2.20195e-30	2.5877e-29
XM_012702620.1	1.75409	4.38009	3.1841e-30	3.73399e-29
XM_012700392.1	1.76816	6.19515	3.88227e-30	4.53354e-29
XM_002160960.2	2.01236	5.86919	4.06597e-30	4.74306e-29
XM_012707546.1	2.04034	10.559	4.25537e-30	4.95878e-29
XM_002165047.3	1.87459	5.55245	4.40361e-30	5.12075e-29
XM_012700239.1	2.29874	2.13207	5.17494e-30	6.00893e-29
XM_012703268.1	1.97281	6.93387	5.17824e-30	6.00893e-29
XM_004210206.2	1.67874	5.82161	5.21132e-30	6.04099e-29
XM_012705266.1	1.75838	4.10619	5.80244e-30	6.71218e-29
XM_012708707.1	1.81552	5.91569	6.10724e-30	7.0427e-29
XM_012707103.1	2.44172	4.5465	6.12928e-30	7.06078e-29
XM_012706942.1	1.7785	6.64313	6.42624e-30	7.39518e-29
XM_012707954.1	1.79576	4.39712	7.10179e-30	8.16411e-29
XM_002163015.3	1.64628	6.23408	8.55822e-30	9.80788e-29
XM_002157937.3	1.64659	6.46947	9.37922e-30	1.07377e-28
XM_012701194.1	2.43789	6.25143	9.50087e-30	1.08657e-28
XM_004206633.2	1.84087	5.74715	1.02672e-29	1.17301e-28
XM_004207350.2	2.47197	1.90527	1.772e-29	2.00585e-28
XM_002159313.3	1.69968	5.71436	1.8577e-29	2.10072e-28
XM_002160306.3	1.71252	4.23872	1.91716e-29	2.16575e-28
XR_001141121.1	2.5903	2.54272	2.31595e-29	2.60827e-28
XM_012698448.1	1.63975	5.72484	2.78163e-29	3.12955e-28
XM_012700214.1	1.76711	3.62422	3.16059e-29	3.5487e-28
XM_002166672.3	1.96548	6.13569	3.41121e-29	3.82622e-28
XM_012703731.1	1.64697	4.73272	3.49802e-29	3.91962e-28
XM_012710245.1	1.59905	6.31061	3.5188e-29	3.93892e-28
XM_002158054.2	2.3675	1.9597	3.78754e-29	4.23547e-28
XM_012701576.1	1.59879	6.10741	4.67724e-29	5.20413e-28
XM_012701960.1	2.13814	3.04151	4.69574e-29	5.21947e-28
XM_002161726.3	1.544	6.28772	5.2066e-29	5.77573e-28
XM_012702028.1	2.10742	2.69494	5.2527e-29	5.82104e-28
XM_012706304.1	2.25378	2.7409	6.20684e-29	6.86469e-28
XM_012699672.1	2.27271	2.39601	8.1365e-29	8.98095e-28
XM_002158017.3	1.70036	3.72147	8.41113e-29	9.27484e-28
XM_002166872.2	1.82387	9.17139	8.90488e-29	9.79979e-28
XM_012704539.1	1.66432	6.63814	1.04684e-28	1.14976e-27
XM_004212195.2	2.03975	4.08007	1.17148e-28	1.28538e-27
XM_002163964.3	1.7344	4.03397	1.21469e-28	1.33147e-27
XM_002156636.3	1.62893	5.75107	1.40927e-28	1.54019e-27
XM_002162919.2	1.89374	4.35913	2.06591e-28	2.25117e-27
XM_004209891.2	3.19508	2.41991	2.1245e-28	2.31274e-27
XM_012699348.1	1.61325	5.35932	2.47943e-28	2.69383e-27
XM_004206318.2	2.07714	3.00086	2.69277e-28	2.92275e-27
XM_012706024.1	3.40204	2.1923	2.90765e-28	3.15289e-27
XM_004206054.1	1.91333	2.88825	3.63629e-28	3.93145e-27
XM_012704399.1	1.69704	3.95774	3.78167e-28	4.08464e-27
XM_012701581.1	1.7495	4.50703	3.92009e-28	4.23003e-27
XM_002159728.3	2.56461	4.1967	5.80325e-28	6.24991e-27
XM_012704711.1	1.61849	5.21798	5.8713e-28	6.31707e-27
XM_002170530.3	1.84664	4.30133	7.69225e-28	8.26023e-27
XM_012704089.1	2.25274	2.56635	7.80738e-28	8.36764e-27
XM_002155212.3	2.3241	2.53801	7.82853e-28	8.3822e-27
XM_012700563.1	1.80419	3.74315	7.84689e-28	8.39375e-27
XM_012710149.1	1.80131	3.77646	8.22605e-28	8.79084e-27
XM_012702348.1	2.10065	4.23712	8.30411e-28	8.86572e-27
XM_012708134.1	2.89356	3.34328	1.0892e-27	1.15951e-26
XR_181859.1	2.02886	8.84151	1.25944e-27	1.33817e-26
XM_012706769.1	1.64948	5.89755	1.3692e-27	1.45201e-26
XM_002159961.2	1.72536	10.2243	1.46495e-27	1.55058e-26
XM_012702025.1	2.28627	2.68516	2.0529e-27	2.16052e-26
XM_012705387.1	1.60235	5.18013	2.20869e-27	2.32227e-26
XM_012700497.1	1.59773	5.17835	2.55207e-27	2.68076e-26
XM_012706527.1	2.12869	4.01336	3.03846e-27	3.18564e-26
XM_012708551.1	1.6821	4.177	3.38225e-27	3.53938e-26
XM_012708826.1	2.44011	2.11131	4.04017e-27	4.22389e-26
XM_002161212.3	2.41565	5.02478	4.28695e-27	4.47345e-26
XR_001141794.1	1.71526	4.37329	5.89887e-27	6.14391e-26
XM_012705664.1	2.6741	1.7728	6.13189e-27	6.38062e-26
XM_012698276.1	1.67739	4.35907	6.19097e-27	6.43606e-26
XM_012706335.1	2.05366	2.61178	7.34459e-27	7.61391e-26
XM_004209829.2	1.68806	3.98912	8.42831e-27	8.71293e-26
XM_002155087.3	1.62035	5.06109	8.50313e-27	8.78208e-26
XM_012702181.1	2.69602	2.04778	1.04637e-26	1.07768e-25
XM_012703654.1	1.71286	3.55152	1.0555e-26	1.08607e-25
XM_002160022.3	1.9245	6.34747	1.23072e-26	1.26403e-25
XM_004211493.2	1.78352	3.99197	1.34249e-26	1.37755e-25
XM_002165669.3	1.82214	3.37325	1.40536e-26	1.43939e-25
XM_012698098.1	1.86014	7.76796	1.65061e-26	1.68746e-25
XM_012707866.1	1.80747	4.0603	1.70726e-26	1.74377e-25
XM_012702538.1	1.57631	4.87858	2.10422e-26	2.13935e-25
XM_004205462.2	1.81442	4.0993	2.59879e-26	2.63493e-25
XM_004210857.2	2.10504	2.65256	2.93134e-26	2.96668e-25
XM_002153968.3	2.45806	3.21305	3.3262e-26	3.36323e-25
XM_012709965.1	1.89479	2.98553	3.45629e-26	3.49157e-25
XM_012701109.1	1.51582	4.8287	3.88523e-26	3.91775e-25
XM_002158005.3	1.54971	4.51291	4.78201e-26	4.81766e-25
XM_004211193.2	1.97441	2.98893	4.89437e-26	4.92638e-25
XM_012703753.1	1.82495	8.41064	5.03173e-26	5.06004e-25
XR_181969.2	1.91414	3.60213	5.08536e-26	5.10934e-25
XM_004210200.2	2.58229	2.58044	5.17731e-26	5.19701e-25
XM_012707138.1	2.29221	1.824	6.25631e-26	6.25744e-25
XR_001142294.1	2.56028	7.19027	6.28772e-26	6.28319e-25
XM_012707283.1	1.97189	4.05511	6.5301e-26	6.51951e-25
XM_002158875.3	2.41505	1.75038	7.17415e-26	7.14321e-25
XM_012707732.1	1.56276	4.74505	7.53319e-26	7.48725e-25
XM_012704202.1	1.6494	4.52855	7.80436e-26	7.74982e-25
XM_002155750.3	2.20137	2.93683	9.91419e-26	9.82729e-25
XM_012702016.1	1.79862	4.73399	1.22337e-25	1.21156e-24
XM_012701594.1	1.82697	4.90949	1.55895e-25	1.54253e-24
XM_002165155.3	1.72551	4.55547	1.57538e-25	1.5574e-24
XM_012703101.1	2.23461	2.07818	1.63206e-25	1.61199e-24
XM_012707896.1	1.74286	4.72067	2.11032e-25	2.07511e-24
XM_012701736.1	1.89726	3.89531	2.86176e-25	2.80407e-24
XM_012704616.1	1.46928	5.22987	3.47903e-25	3.40288e-24
XR_001141017.1	1.40514	5.48135	3.54682e-25	3.46612e-24
XM_002160665.3	2.18166	2.62164	3.84369e-25	3.75293e-24
XM_012700871.1	1.86317	2.8552	4.81439e-25	4.69244e-24
XM_012698679.1	2.00638	8.21748	5.11014e-25	4.97195e-24
XM_012711507.1	1.59032	4.43343	5.83528e-25	5.66258e-24
XM_002154831.3	1.6365	6.62154	7.32459e-25	7.08918e-24
XM_012709001.1	2.14218	2.22609	7.77086e-25	7.51454e-24
XM_002160651.3	1.48983	6.23877	7.86399e-25	7.59797e-24
XM_012703182.1	1.69224	3.83162	1.01463e-24	9.77755e-24
XM_012705595.1	1.46487	4.82079	1.05292e-24	1.01377e-23
XM_012701901.1	2.25688	4.92846	1.10461e-24	1.06261e-23
XM_012708535.1	2.11854	3.92388	1.24117e-24	1.19294e-23
XM_012708010.1	1.47685	4.71407	1.2483e-24	1.19876e-23
XM_002168113.3	1.4491	4.99272	1.29071e-24	1.23841e-23
XM_012702731.1	1.68934	3.70345	1.31914e-24	1.26459e-23
XM_012699805.1	1.94363	2.40748	1.40459e-24	1.34535e-23
XM_012709339.1	5.03168	4.20981	1.71246e-24	1.63177e-23
XM_002161214.2	2.19453	1.91608	1.74414e-24	1.66053e-23
XM_012705026.1	1.51906	6.06836	1.77452e-24	1.688e-23
XM_012709930.1	2.468	3.8727	2.05562e-24	1.95204e-23
XM_012709022.1	2.64351	2.36852	2.20372e-24	2.0891e-23
XM_012705773.1	1.71914	3.03463	2.34712e-24	2.22314e-23
XM_012702552.1	1.92565	2.9454	3.36744e-24	3.18141e-23
XM_012703739.1	1.60497	10.1658	5.2405e-24	4.92998e-23
XM_012704140.1	2.03615	2.2202	5.84453e-24	5.4889e-23
XM_012710440.1	1.67388	5.56256	7.37503e-24	6.90871e-23
XM_004205545.2	1.44631	4.40459	7.51886e-24	7.0375e-23
XM_004212373.2	1.6583	4.70318	7.69534e-24	7.19054e-23
XM_012703819.1	1.65325	5.42043	7.78118e-24	7.26462e-23
gene6007	1.54577	5.03731	7.8054e-24	7.2811e-23
XM_002169156.2	1.79028	8.744	7.99066e-24	7.44765e-23
XM_002160344.3	1.70067	5.35593	8.69424e-24	8.0898e-23
XM_002169648.3	1.71509	7.65928	9.87271e-24	9.14794e-23
XM_012704155.1	2.52523	4.12926	1.05835e-23	9.79015e-23
XM_012699897.1	2.17507	4.96101	1.16105e-23	1.07223e-22
XM_002154165.3	1.83675	3.85416	1.29618e-23	1.19503e-22
XM_004211187.2	1.85511	6.70168	1.49877e-23	1.37951e-22
XM_004208212.2	1.61278	3.94187	1.50965e-23	1.38838e-22
XM_012700351.1	3.16404	4.61751	1.83305e-23	1.68161e-22
XM_012708877.1	1.93615	2.89905	1.8781e-23	1.72009e-22
XM_012704698.1	2.05844	2.64539	2.0612e-23	1.88467e-22
XM_002158718.3	1.56617	8.85908	3.23139e-23	2.93287e-22
XM_012702543.1	1.8479	3.08109	3.28156e-23	2.97596e-22
XM_012702207.1	1.9143	5.55601	3.60867e-23	3.26727e-22
XM_002156910.2	2.36339	2.08749	3.73403e-23	3.378e-22
XM_012703378.1	1.40555	5.44541	3.7511e-23	3.39067e-22
XM_012703899.1	1.42326	5.29256	4.06277e-23	3.66374e-22
XM_012711598.1	1.6644	3.23831	4.14342e-23	3.73009e-22
XM_012710162.1	1.60634	3.88979	4.2487e-23	3.81866e-22
XM_012701514.1	2.23076	2.60893	4.71399e-23	4.22657e-22
XM_002160900.3	1.47912	5.13772	5.40416e-23	4.83365e-22
XM_002170835.3	1.44789	4.59357	6.20481e-23	5.5453e-22
XM_012698961.1	1.54558	5.45074	6.8886e-23	6.13661e-22
XM_012706093.1	1.77381	8.11194	7.15135e-23	6.35027e-22
XM_002158413.3	1.86366	5.57724	8.71615e-23	7.72739e-22
XM_002165805.3	1.45887	6.69198	9.03646e-23	8.00496e-22
XM_012699630.1	1.89851	2.23771	9.44278e-23	8.35155e-22
XM_012701499.1	2.28459	3.91677	1.61362e-22	1.42261e-21
XM_002165688.3	1.71362	4.05356	1.79867e-22	1.58448e-21
XM_002164300.2	1.67712	3.80855	1.80724e-22	1.59078e-21
XM_002169045.3	1.66067	4.41409	2.18594e-22	1.9165e-21
XM_002154118.3	1.64129	10.0494	3.52654e-22	3.07483e-21
XM_002157890.3	1.69426	11.1081	4.11386e-22	3.58128e-21
NM_001280959.1	1.28328	5.62985	4.43443e-22	3.85733e-21
XR_001142599.1	1.62563	5.52201	4.587e-22	3.98691e-21
XM_012698255.1	1.77647	4.37266	4.95178e-22	4.3006e-21
XM_012703273.1	1.69414	3.81497	5.00728e-22	4.34539e-21
XM_002157941.2	1.44644	4.74675	6.61881e-22	5.73044e-21
XM_002167929.3	1.82617	4.30579	7.12315e-22	6.15747e-21
XM_012705933.1	2.87909	2.20594	7.23529e-22	6.24953e-21
XM_002166811.1	1.73216	8.19288	7.9413e-22	6.85401e-21
XM_004211940.2	1.58148	4.60704	8.21877e-22	7.08797e-21
XM_012704597.1	1.84187	3.76953	8.35595e-22	7.20067e-21
XM_012706635.1	1.55671	6.60616	9.04408e-22	7.78761e-21
XM_012706804.1	1.43241	5.98214	9.73466e-22	8.37574e-21
XM_012709038.1	1.63703	3.5856	9.75803e-22	8.38933e-21
XR_001141064.1	1.96488	1.89999	1.16092e-21	9.96539e-21
XM_002162991.3	1.86675	11.1625	1.27597e-21	1.09445e-20
XM_002162020.2	1.72475	3.98405	1.29734e-21	1.11192e-20
XR_001141896.1	1.65239	3.96296	1.33137e-21	1.14021e-20
XM_012704571.1	1.57154	4.56626	1.47497e-21	1.26221e-20
XM_004210297.2	1.53118	5.59146	1.86941e-21	1.59728e-20
XM_004207990.2	2.41075	2.52885	1.99838e-21	1.70616e-20
XR_001141479.1	1.82981	2.60794	2.06664e-21	1.76309e-20
XM_002153869.3	1.42742	6.13937	2.26598e-21	1.93166e-20
XM_012704475.1	2.18776	2.09705	2.45582e-21	2.09027e-20
XM_012708421.1	1.95658	3.96861	2.58798e-21	2.19939e-20
XM_012710750.1	1.91491	2.1265	2.65952e-21	2.25845e-20
XM_012705852.1	1.64833	3.73622	2.66374e-21	2.26031e-20
XM_004211699.2	1.3349	7.17034	3.15387e-21	2.66803e-20
XM_012703648.1	1.54694	3.32749	3.23404e-21	2.73377e-20
XM_002154997.2	1.52657	6.82928	3.65286e-21	3.08075e-20
XM_012699057.1	1.79274	2.82055	4.0816e-21	3.43711e-20
XM_012702996.1	1.71695	2.86344	4.37794e-21	3.67826e-20
XM_012701597.1	1.72569	7.34764	5.19381e-21	4.36044e-20
XM_012704450.1	1.46064	9.83256	5.41409e-21	4.5385e-20
XM_004206770.2	1.74888	6.92447	6.22719e-21	5.21221e-20
XM_012711296.1	1.71983	4.75168	6.24821e-21	5.22586e-20
gene173	1.80823	3.93761	7.10665e-21	5.93936e-20
XM_012702577.1	2.15266	3.18669	7.16332e-21	5.98221e-20
XM_002158315.2	2.15699	2.69841	9.55254e-21	7.96548e-20
XM_012700873.1	1.79772	3.09568	1.12855e-20	9.3964e-20
XM_012709711.1	1.41671	4.15534	1.16651e-20	9.69789e-20
XM_002156719.3	1.33943	5.72634	1.69424e-20	1.40325e-19
XM_004206051.2	1.77511	7.91697	2.06243e-20	1.70311e-19
XM_012703764.1	1.43925	4.18331	2.09118e-20	1.72558e-19
XM_012707303.1	1.62484	3.66354	2.46255e-20	2.02148e-19
XM_012701341.1	2.36985	2.28189	2.90557e-20	2.37987e-19
XM_012699317.1	1.58118	3.19944	2.91388e-20	2.3849e-19
XM_012701044.1	1.7258	4.35604	3.07859e-20	2.51785e-19
XM_012703466.1	2.29437	2.5955	3.31004e-20	2.70117e-19
XM_012710914.1	1.87268	3.11327	4.04103e-20	3.29285e-19
XM_002159357.2	1.72912	7.47851	4.16245e-20	3.38929e-19
XM_012705410.1	1.82157	2.41034	4.83731e-20	3.93302e-19
XM_004211788.2	1.56149	4.4484	4.92516e-20	3.99858e-19
XM_002165941.3	2.65928	9.19927	5.40294e-20	4.38006e-19
XM_012707829.1	1.64118	3.53372	5.41302e-20	4.38502e-19
XM_002154237.3	3.73268	5.63815	6.25589e-20	5.06412e-19
XM_012703292.1	1.75485	4.01803	6.48393e-20	5.24489e-19
XM_004213038.1	1.30413	4.67004	6.61454e-20	5.34663e-19
XM_002167089.3	1.2973	4.96353	6.80528e-20	5.4968e-19
XM_012705153.1	1.36045	4.94016	6.82466e-20	5.50844e-19
XM_012706170.1	1.23616	5.72185	7.12847e-20	5.74947e-19
XM_012698933.1	1.60748	2.93179	8.46041e-20	6.80394e-19
XM_002158781.3	1.24331	5.3294	9.14187e-20	7.34132e-19
XM_002164984.3	1.82126	2.53153	9.62174e-20	7.72108e-19
XM_012699074.1	1.51118	4.15619	1.04975e-19	8.41168e-19
XM_004210631.2	1.61201	3.71626	1.21774e-19	9.74368e-19
XM_004209988.2	1.58547	7.71547	1.22167e-19	9.76808e-19
XM_012703465.1	1.49839	6.42191	1.34909e-19	1.07558e-18
XM_012701590.1	1.77174	2.14261	1.35863e-19	1.08241e-18
XM_002160689.3	1.65199	3.77801	1.44239e-19	1.14667e-18
XM_004205577.2	1.54959	4.0793	1.5469e-19	1.22887e-18
XM_012709238.1	1.97658	2.4346	1.58612e-19	1.25913e-18
XM_012701887.1	1.96308	6.3747	1.60071e-19	1.2698e-18
XM_004212860.2	1.36315	4.52243	1.71655e-19	1.36072e-18
XM_002161747.3	1.28542	5.65138	2.16492e-19	1.71125e-18
XM_002153883.3	1.34272	6.73165	2.32955e-19	1.83875e-18
XM_012705143.1	1.52787	3.21717	2.36897e-19	1.86853e-18
XM_012702827.1	1.27304	5.83804	3.48575e-19	2.7416e-18
XM_002170582.3	1.60714	5.10507	3.61626e-19	2.84222e-18
XM_012698497.1	1.80426	3.90019	3.68215e-19	2.89196e-18
XM_012706338.1	1.3042	6.42931	3.69899e-19	2.90313e-18
XM_012701886.1	1.40096	3.44404	3.70799e-19	2.90814e-18
XM_012703932.1	1.68038	3.36044	4.08036e-19	3.19792e-18
XM_012698120.1	1.43667	5.38801	4.19231e-19	3.28334e-18
XM_002166252.3	1.84635	1.88971	4.26835e-19	3.33817e-18
XM_012706126.1	1.31736	5.35734	4.36676e-19	3.41273e-18
XM_012709803.1	1.40557	4.86899	4.4983e-19	3.5081e-18
XM_012701220.1	1.77203	2.36338	4.63544e-19	3.61252e-18
XM_002166969.3	1.41287	5.2938	4.83526e-19	3.76559e-18
XM_012698998.1	1.41443	3.48373	5.44214e-19	4.23524e-18
XM_012698196.1	1.39497	5.23128	7.61744e-19	5.89912e-18
XM_012703183.1	1.581	2.71987	8.05174e-19	6.22675e-18
XM_002153951.3	1.51407	4.90887	9.3946e-19	7.25512e-18
XM_012710852.1	1.65561	2.7819	9.82147e-19	7.56895e-18
XM_012709045.1	1.97928	5.36977	1.05021e-18	8.08786e-18
XM_012706367.1	1.22748	5.50157	1.07003e-18	8.23474e-18
XM_012707501.1	1.26021	5.96976	1.20413e-18	9.25389e-18
XM_012708278.1	1.48702	4.46565	1.23565e-18	9.48961e-18
XM_012699487.1	1.69119	4.89605	1.3716e-18	1.04973e-17
XM_004212431.2	1.61359	6.42534	1.46379e-18	1.11797e-17
XM_012707028.1	1.31866	5.48018	1.46918e-18	1.12131e-17
XM_012705061.1	1.36844	5.50652	1.47545e-18	1.12532e-17
XM_012710573.1	1.18024	5.70233	1.55439e-18	1.1839e-17
XM_012710592.1	1.43869	3.39642	1.81214e-18	1.37927e-17
XM_012701962.1	1.40938	5.10442	2.30126e-18	1.74317e-17
XM_012698969.1	1.35832	8.11062	2.3524e-18	1.78069e-17
XM_004208307.2	1.43024	4.90048	2.35416e-18	1.78081e-17
XM_002170019.3	1.20262	5.78601	2.86149e-18	2.15721e-17
XM_012704091.1	1.52694	3.35645	3.11224e-18	2.34147e-17
XM_002156113.3	1.29537	5.17337	3.46752e-18	2.60346e-17
XM_012699028.1	1.90342	2.31691	3.64867e-18	2.73761e-17
XR_001142035.1	1.48296	3.98221	3.99325e-18	2.9921e-17
XM_002165568.3	1.60896	3.38159	4.19532e-18	3.13927e-17
XM_012699105.1	1.33324	5.12348	4.3013e-18	3.2099e-17
XM_012699399.1	1.49512	5.27127	4.40246e-18	3.28318e-17
XM_012700656.1	1.51607	4.80218	4.42455e-18	3.29743e-17
XR_001141771.1	1.74825	2.62461	5.32109e-18	3.9576e-17
XM_012700890.1	1.32122	4.66549	5.71176e-18	4.24247e-17
XM_002156318.3	1.41629	5.38559	5.82685e-18	4.32506e-17
XM_012700355.1	1.23062	5.68967	5.84112e-18	4.33275e-17
XM_002165429.3	1.44756	5.48942	6.92756e-18	5.12492e-17
XM_012699908.1	1.2545	4.23155	7.80562e-18	5.76679e-17
XM_004206027.2	1.41736	3.31011	7.89448e-18	5.82467e-17
XM_012699951.1	1.49166	3.06026	8.1775e-18	6.02948e-17
XM_012703986.1	1.24537	6.64366	8.65688e-18	6.37869e-17
XM_012706461.1	1.21698	5.53279	9.49831e-18	6.98012e-17
XM_002162498.3	7.45105	7.41808	9.52111e-18	6.99225e-17
XM_012705132.1	2.1253	3.57751	9.59585e-18	7.04246e-17
XM_012705628.1	1.69697	3.35796	1.09673e-17	8.03834e-17
XM_012701717.1	1.48091	6.06751	1.13966e-17	8.34196e-17
XM_012710652.1	1.64075	6.34294	1.35427e-17	9.89975e-17
XM_002156468.3	1.50846	6.45777	1.57507e-17	1.14911e-16
XM_002157695.3	1.16778	5.73873	1.59286e-17	1.16132e-16
XM_002158129.3	1.27838	7.6932	1.60196e-17	1.16718e-16
XM_012706077.1	1.22357	7.25245	1.64822e-17	1.2001e-16
XM_002158034.3	1.26645	5.75729	1.65778e-17	1.20627e-16
XM_012700106.1	1.51689	4.33465	1.79217e-17	1.3015e-16
XM_012707575.1	1.81414	3.82003	1.83963e-17	1.33509e-16
XM_002160279.3	1.54904	7.41876	2.05384e-17	1.48957e-16
XM_012703237.1	1.84797	1.88942	2.106e-17	1.5264e-16
XM_002164010.3	3.31617	6.91179	2.32785e-17	1.6828e-16
XM_012702347.1	1.3467	5.01233	2.46358e-17	1.77628e-16
XM_012701101.1	1.25103	5.26375	2.46656e-17	1.77727e-16
XM_002162299.3	1.80122	4.07643	2.50796e-17	1.80593e-16
XM_002170135.3	1.57539	3.16302	2.56355e-17	1.84356e-16
XM_012709582.1	1.7085	2.04625	2.63724e-17	1.89532e-16
XM_012704345.1	1.4871	3.84037	2.70778e-17	1.94475e-16
XM_002158954.3	2.00421	6.30348	2.84799e-17	2.04413e-16
XM_012702964.1	1.42741	3.9609	2.86934e-17	2.05813e-16
XM_002165885.3	1.62407	7.41366	3.39158e-17	2.42487e-16
gene12211	1.33293	5.16019	3.40096e-17	2.43001e-16
XM_002164443.3	1.45052	3.68229	3.43395e-17	2.452e-16
XM_002160926.2	1.48469	3.70692	3.50592e-17	2.50017e-16
XM_012706939.1	1.95146	1.87283	3.5309e-17	2.51636e-16
XM_012705524.1	1.20408	6.98122	4.19255e-17	2.98023e-16
XM_004208228.2	1.57425	4.25447	4.30469e-17	3.05799e-16
XM_012707066.1	1.21748	6.9221	4.32836e-17	3.07283e-16
XM_012709998.1	1.68242	2.20192	4.34997e-17	3.0862e-16
XM_012711110.1	1.33866	3.83842	4.38131e-17	3.10644e-16
XM_012705797.1	1.32675	3.3698	4.94701e-17	3.49858e-16
XM_002164566.3	2.1293	5.17019	5.62646e-17	3.97402e-16
XM_012706095.1	1.54158	2.74386	5.96803e-17	4.20723e-16
XM_012710653.1	2.10632	2.33487	6.36256e-17	4.47966e-16
XM_004205432.1	1.89045	5.98663	7.00954e-17	4.92892e-16
XM_012707973.1	1.52325	2.52355	9.16156e-17	6.42992e-16
XM_012708090.1	1.22035	4.51803	9.17927e-17	6.43827e-16
XM_002167293.3	1.3551	3.31392	9.40798e-17	6.59451e-16
XM_002155164.3	1.47875	4.91611	9.91691e-17	6.94246e-16
XM_002159755.3	1.10927	5.72837	1.03326e-16	7.22432e-16
XM_012700203.1	2.49064	4.93101	1.03695e-16	7.24559e-16
XM_002163323.3	1.50713	8.40172	1.05104e-16	7.33936e-16
XM_012703926.1	1.20555	4.6246	1.08999e-16	7.6066e-16
XM_012706396.1	1.73476	3.81922	1.12917e-16	7.87504e-16
XM_012705864.1	1.29964	6.29333	1.1451e-16	7.98113e-16
XM_012702532.1	1.19894	4.182	1.31186e-16	9.10905e-16
XM_012702810.1	1.96284	6.10781	1.46735e-16	1.01759e-15
XM_012704229.1	1.20165	5.23707	1.76531e-16	1.21965e-15
XM_004212626.2	1.37975	9.47915	1.85946e-16	1.2839e-15
XM_012704243.1	3.5719	4.55355	2.04724e-16	1.41179e-15
XM_002157924.3	1.21686	4.24672	2.25496e-16	1.5531e-15
XM_012710136.1	1.50868	5.62913	2.40665e-16	1.6545e-15
XM_002165274.3	1.88575	7.3196	2.60123e-16	1.78605e-15
XM_012705568.1	1.44325	3.60908	3.08416e-16	2.1124e-15
XM_012706295.1	1.65869	7.49686	3.11017e-16	2.12758e-15
XM_012709267.1	1.61764	3.98866	3.56819e-16	2.4379e-15
XM_002168520.3	1.23629	3.78298	3.59426e-16	2.45419e-15
XM_012700101.1	1.39381	3.13405	3.75506e-16	2.55926e-15
XM_002161877.3	1.23636	11.087	3.8393e-16	2.61507e-15
XM_012701187.1	1.49756	2.90264	3.91788e-16	2.66695e-15
XM_002154926.2	1.43823	5.21661	4.87113e-16	3.31177e-15
XM_002166667.3	1.83511	3.65769	5.08656e-16	3.45612e-15
XM_012711374.1	1.17052	5.34514	5.15772e-16	3.50232e-15
XM_012702973.1	1.56872	4.28782	5.21876e-16	3.5416e-15
XM_002156857.3	2.3123	3.59585	5.39656e-16	3.65778e-15
XM_012700516.1	1.25407	3.82386	6.15694e-16	4.16806e-15
XM_012699155.1	1.62967	2.96739	6.94685e-16	4.69421e-15
XM_012699005.1	1.14751	4.53529	7.36415e-16	4.9671e-15
XM_012709380.1	1.43166	2.52478	7.42446e-16	5.00473e-15
XM_012699575.1	1.3628	2.99811	7.97434e-16	5.36562e-15
XM_012704670.1	1.4918	2.80888	8.37981e-16	5.63502e-15
XM_002162588.3	1.40071	3.83142	8.59288e-16	5.77479e-15
XM_012709762.1	1.21664	3.71712	9.02889e-16	6.06413e-15
XM_012705762.1	1.33871	5.74299	9.62085e-16	6.4578e-15
XM_004208726.2	1.51476	2.95744	9.70123e-16	6.50254e-15
XM_012705235.1	1.22984	3.95402	9.90166e-16	6.63022e-15
XM_012710412.1	1.22721	5.37992	1.00737e-15	6.74137e-15
XM_012708673.1	1.38524	9.0957	1.18078e-15	7.87803e-15
XM_004212220.2	1.37884	4.71081	1.19699e-15	7.9814e-15
XM_012703820.1	1.56283	4.29857	1.20409e-15	8.01908e-15
NM_001280836.1	5.08985	4.78713	1.27616e-15	8.49394e-15
XM_012700547.1	1.25595	8.76788	1.29543e-15	8.61703e-15
XM_012703323.1	1.21272	4.6728	1.37119e-15	9.11551e-15
XM_012698619.1	1.2365	6.98623	1.42575e-15	9.47253e-15
XM_012709795.1	1.53993	5.22458	1.43305e-15	9.51068e-15
XM_002165899.3	1.89604	2.17557	1.48599e-15	9.85499e-15
XM_002166838.3	1.35819	4.71473	1.6584e-15	1.09919e-14
XM_012704853.1	1.45229	2.36438	1.76228e-15	1.16664e-14
XM_002159679.3	1.39489	8.35855	1.91092e-15	1.26429e-14
XM_012702863.1	1.43826	5.35005	2.3622e-15	1.561e-14
XM_012707362.1	1.23646	4.07944	2.41831e-15	1.59712e-14
XM_012709700.1	1.58366	3.54833	2.42775e-15	1.6024e-14
XM_002164354.3	1.37857	10.0309	2.45322e-15	1.61825e-14
XM_012707474.1	1.1358	4.69155	2.62566e-15	1.73097e-14
XM_012703311.1	1.32439	3.3552	2.63893e-15	1.73868e-14
XM_004207299.2	1.59677	3.52249	2.85502e-15	1.87994e-14
XM_012709600.1	1.40761	4.22616	3.34608e-15	2.20197e-14
XM_012708428.1	1.34126	3.411	3.53412e-15	2.32434e-14
XM_012705416.1	1.1697	6.90188	3.66574e-15	2.40947e-14
XM_012701241.1	2.31299	1.85534	3.74931e-15	2.46295e-14
XM_012699370.1	1.83702	2.67552	4.26894e-15	2.80097e-14
XM_012707711.1	1.20639	5.34739	4.31055e-15	2.8266e-14
XM_002155545.3	1.09741	4.50431	4.36052e-15	2.85767e-14
XM_012704242.1	1.37465	4.58167	4.51543e-15	2.95745e-14
XM_002157657.3	1.38919	3.9052	4.72197e-15	3.09089e-14
XM_012702889.1	1.11388	5.36799	5.37746e-15	3.51374e-14
XM_012708945.1	1.46016	3.86859	5.39864e-15	3.5255e-14
XM_012704427.1	1.25956	7.54552	5.42153e-15	3.53836e-14
XM_002164558.3	1.4327	5.60999	6.17065e-15	4.02491e-14
XM_002170633.2	1.09418	6.15925	6.21814e-15	4.0535e-14
XM_012708196.1	1.06388	5.62011	6.25667e-15	4.07621e-14
XM_012700147.1	1.41208	2.71887	6.37416e-15	4.15032e-14
XM_012708089.1	1.33124	7.57377	6.90414e-15	4.49276e-14
XM_004208178.2	1.50533	2.57092	7.02723e-15	4.57018e-14
XM_012701561.1	1.12567	5.2557	7.75949e-15	5.03753e-14
XM_002166041.3	1.19469	7.93524	7.87914e-15	5.11222e-14
XM_012703897.1	1.26178	6.06198	8.21244e-15	5.32224e-14
XM_002161262.3	1.1825	4.81504	8.28971e-15	5.36917e-14
XM_012700814.1	1.25026	3.51639	8.53971e-15	5.52787e-14
XM_012706800.1	1.27168	4.25761	9.0769e-15	5.87216e-14
XM_004212730.2	1.60272	2.90542	9.114e-15	5.89273e-14
XM_012701293.1	1.18356	4.88816	9.3235e-15	6.02466e-14
XM_012710793.1	1.82763	2.94764	9.33551e-15	6.02891e-14
XM_012702821.1	1.30436	4.78437	9.6419e-15	6.21953e-14
XM_012699270.1	1.72852	3.59892	9.80973e-15	6.32411e-14
XM_012706866.1	1.84833	2.7763	9.8752e-15	6.36262e-14
XM_012711697.1	1.32237	3.42154	1.01938e-14	6.5641e-14
XM_012699866.1	1.23963	4.81224	1.0315e-14	6.63828e-14
XM_002156788.3	1.16177	4.23391	1.05509e-14	6.78615e-14
XM_002162465.3	1.08305	4.80557	1.06145e-14	6.8231e-14
XM_002160005.3	1.46856	3.19009	1.19196e-14	7.64871e-14
XM_012701697.1	2.91767	4.86637	1.36718e-14	8.75783e-14
XM_012698068.1	1.10851	7.36642	1.70061e-14	1.08749e-13
XM_002160143.3	1.17368	3.69646	1.7847e-14	1.1406e-13
XM_004212467.1	1.1506	6.26669	1.97809e-14	1.26274e-13
XM_012703238.1	1.26507	8.66811	1.99494e-14	1.27276e-13
XM_004209709.2	1.2112	4.45879	2.12327e-14	1.35153e-13
XM_012703483.1	1.07501	4.65859	2.16983e-14	1.38037e-13
XM_012709183.1	1.46143	3.82783	2.31305e-14	1.47064e-13
XM_002163090.3	1.36134	4.06584	2.34048e-14	1.48723e-13
XM_012703775.1	1.05802	5.51869	3.13254e-14	1.97918e-13
XM_012705653.1	1.18352	6.99832	3.15695e-14	1.99347e-13
XM_012705454.1	1.2975	7.0714	3.20438e-14	2.02227e-13
XM_012708270.1	1.09914	5.25097	3.21486e-14	2.02772e-13
XM_012701715.1	1.39134	2.56008	3.22039e-14	2.03005e-13
XM_002165950.3	1.06393	5.32495	3.49423e-14	2.19892e-13
XM_012700860.1	1.30415	3.31338	3.72497e-14	2.3428e-13
XM_012701102.1	1.35205	5.42276	4.01711e-14	2.52367e-13
XM_012710803.1	3.17673	2.87741	4.15415e-14	2.60829e-13
XM_004207502.2	1.45869	2.89854	4.15726e-14	2.60876e-13
XM_002157456.3	1.19909	5.07549	4.17259e-14	2.6169e-13
XM_004209542.2	1.23116	4.91958	4.45619e-14	2.79318e-13
XM_012707475.1	1.21695	4.13891	4.81111e-14	3.01224e-13
XM_012702212.1	1.23169	5.25537	4.95955e-14	3.10343e-13
XM_012700643.1	1.28481	4.89684	5.07513e-14	3.17396e-13
XM_012707176.1	1.04986	5.35988	5.08358e-14	3.17745e-13
XM_012703130.1	1.09267	5.87356	5.81825e-14	3.63051e-13
XM_002161023.3	1.92979	3.44149	6.97118e-14	4.34259e-13
XM_002164314.3	1.71517	3.5038	7.21063e-14	4.48922e-13
XM_012702852.1	1.09571	6.39331	7.82248e-14	4.86196e-13
XM_012698438.1	1.43883	6.41144	7.95216e-14	4.93979e-13
XR_001142112.1	1.57096	2.54332	7.98918e-14	4.96001e-13
XM_012701252.1	1.36317	2.94846	8.29782e-14	5.14298e-13
XM_002162874.3	1.39926	4.59917	8.44281e-14	5.22992e-13
XR_001140655.1	1.45344	2.31998	9.03769e-14	5.59529e-13
XM_004207814.2	1.21819	4.1927	9.12227e-14	5.6445e-13
XM_004207337.2	1.18629	4.59834	9.1769e-14	5.67513e-13
XM_012699095.1	1.17028	4.07309	1.04062e-13	6.42816e-13
XM_002166844.3	1.13641	5.10497	1.05742e-13	6.52829e-13
XM_004212808.2	1.36759	3.42735	1.0723e-13	6.61652e-13
XM_012701687.1	1.69632	6.44416	1.07509e-13	6.62999e-13
XM_002160746.3	1.75563	9.26308	1.12529e-13	6.93577e-13
XM_012704969.1	1.32196	3.42208	1.17249e-13	7.22262e-13
XM_012707710.1	1.16719	5.54774	1.18096e-13	7.26672e-13
XM_002166192.3	1.17344	5.0078	1.21671e-13	7.48253e-13
XM_012709292.1	1.1976	5.42987	1.29293e-13	7.9425e-13
XM_012702919.1	1.44547	5.5045	1.57047e-13	9.62606e-13
XM_012698754.1	2.34875	3.44074	1.61499e-13	9.89348e-13
XM_002160695.3	1.0847	4.19911	1.64173e-13	1.00517e-12
XM_002160569.3	1.21308	3.35929	1.78189e-13	1.08799e-12
XM_012705069.1	1.16202	8.25029	1.8493e-13	1.12852e-12
XM_012705202.1	1.09421	4.82666	1.95821e-13	1.19433e-12
XM_004209374.2	1.09463	5.69735	2.02712e-13	1.235e-12
XM_012703689.1	1.48225	3.39303	2.03756e-13	1.24067e-12
XM_012704230.1	1.46012	3.71966	2.09603e-13	1.27418e-12
XM_012707206.1	1.40525	9.63226	2.26811e-13	1.37803e-12
XR_001142628.1	1.52797	7.4882	2.35404e-13	1.42945e-12
XM_012699465.1	1.14311	5.63456	2.37967e-13	1.44422e-12
XM_002163117.3	1.16004	7.89057	2.48012e-13	1.50436e-12
XM_012704576.1	1.08817	5.09225	2.54159e-13	1.5408e-12
XM_012700408.1	1.00714	6.29652	2.58188e-13	1.56352e-12
XM_012698442.1	1.0817	7.58403	2.70643e-13	1.63805e-12
XM_002158521.2	1.04153	6.90262	2.75524e-13	1.66577e-12
XM_012709816.1	1.15944	5.06337	2.98133e-13	1.80148e-12
XM_012700570.1	1.26581	2.66959	3.04776e-13	1.84062e-12
XM_012703746.1	1.01233	5.07657	3.09269e-13	1.86673e-12
XM_012702026.1	1.16886	8.38414	3.41244e-13	2.05525e-12
XM_012703403.1	1.13385	6.4372	3.51456e-13	2.11561e-12
XM_012707192.1	1.39689	2.74225	3.54574e-13	2.13322e-12
XM_012706052.1	1.04078	6.8698	3.56471e-13	2.14347e-12
XM_012700311.1	1.05733	5.11886	3.96148e-13	2.38075e-12
XM_012703293.1	1.08064	5.18613	4.31062e-13	2.58917e-12
XM_012701145.1	1.21059	4.00934	4.61377e-13	2.76976e-12
XM_012702215.1	1.06115	4.73288	5.1737e-13	3.10254e-12
XM_012708119.1	1.53935	2.3894	5.17992e-13	3.10459e-12
XM_012704866.1	1.97842	1.99216	5.24321e-13	3.14083e-12
XM_002162830.3	1.5825	3.18099	5.37544e-13	3.21829e-12
XM_012700191.1	1.19716	3.76557	5.66516e-13	3.38992e-12
XM_012709669.1	1.01072	4.70577	5.71292e-13	3.41666e-12
XM_012709132.1	1.44644	3.02436	5.94302e-13	3.55235e-12
XM_012703722.1	1.59021	2.03313	6.37866e-13	3.80454e-12
XM_012700287.1	1.12613	5.03896	6.39752e-13	3.81373e-12
XM_012706220.1	1.83507	4.11929	7.27286e-13	4.32624e-12
XM_012699222.1	1.17905	7.9415	7.51458e-13	4.46763e-12
XM_012705756.1	1.23222	2.8366	7.56388e-13	4.49453e-12
XM_004208345.2	1.19124	6.90659	7.60294e-13	4.51531e-12
XM_012708234.1	0.962812	5.61878	8.71217e-13	5.15749e-12
XM_004207379.2	1.10804	4.71092	8.78511e-13	5.1979e-12
XM_002165696.2	1.15593	6.96698	9.01824e-13	5.33299e-12
XM_012701763.1	1.20255	2.98514	9.04986e-13	5.34883e-12
XM_012709498.1	1.20419	2.78681	1.03878e-12	6.12652e-12
XM_002160386.3	1.00933	5.78365	1.12244e-12	6.6129e-12
XM_012707689.1	1.28391	3.85131	1.13509e-12	6.68389e-12
XR_001142183.1	1.20664	3.88065	1.16861e-12	6.87761e-12
XM_002161434.3	1.08218	6.68322	1.18838e-12	6.99025e-12
XR_001141168.1	1.37815	3.00605	1.24584e-12	7.31656e-12
XM_012700431.1	1.05218	4.2077	1.25659e-12	7.37581e-12
XM_004206950.2	1.03895	6.67484	1.27405e-12	7.47436e-12
XM_012698405.1	1.08811	7.56333	1.40711e-12	8.25058e-12
XM_012707664.1	1.02068	4.25323	1.48027e-12	8.67496e-12
XM_004209866.2	1.49361	2.13544	1.55631e-12	9.11095e-12
XM_012711393.1	1.5764	2.50345	1.60431e-12	9.38697e-12
XM_002166670.3	1.26241	8.32072	1.623e-12	9.4863e-12
XM_012705879.1	1.14938	3.38329	1.64253e-12	9.59542e-12
XM_002167915.3	1.14046	4.2084	1.70213e-12	9.93625e-12
XM_004207773.2	1.25932	2.6605	1.70266e-12	9.93625e-12
XM_012711739.1	1.10584	4.11161	1.76046e-12	1.02627e-11
XM_012700649.1	1.24133	3.5649	1.77341e-12	1.03328e-11
XM_012703068.1	1.0536	4.70118	1.79795e-12	1.04703e-11
XM_012707881.1	1.43834	2.02792	1.8837e-12	1.09524e-11
XM_002170156.3	1.19514	5.11341	1.91476e-12	1.11271e-11
XM_012698574.1	1.17556	3.37089	2.02164e-12	1.17408e-11
XM_012706079.1	1.13175	3.46847	2.02249e-12	1.17408e-11
XM_002163495.3	1.17126	4.55904	2.08302e-12	1.20859e-11
XM_012700566.1	1.29219	2.91731	2.15184e-12	1.24787e-11
XM_012700527.1	1.38394	2.20731	2.18155e-12	1.26443e-11
XM_012706054.1	1.05909	5.27011	2.33582e-12	1.35314e-11
XM_012708021.1	1.01932	4.67725	2.37227e-12	1.37354e-11
XM_012704889.1	0.974794	4.83999	2.52315e-12	1.46013e-11
XM_004208067.1	1.06319	5.03548	2.57307e-12	1.48824e-11
XR_181711.2	1.25006	7.07844	2.59169e-12	1.49823e-11
XM_012706251.1	1.04742	5.17255	2.62653e-12	1.51758e-11
XM_012702894.1	1.12564	7.21506	2.70442e-12	1.56096e-11
XM_012707115.1	1.06024	8.07338	2.72857e-12	1.57408e-11
XM_012699233.1	1.17888	3.88557	2.75315e-12	1.58743e-11
XM_012707785.1	1.01509	5.42648	2.79657e-12	1.61079e-11
XM_012701734.1	1.03274	7.7275	2.86998e-12	1.65136e-11
XM_012711529.1	0.969349	5.35976	2.89794e-12	1.66658e-11
XM_004205446.1	1.12905	4.07002	3.23313e-12	1.85741e-11
XM_002154198.3	1.09016	6.64385	3.30906e-12	1.89907e-11
XM_002158915.3	1.13057	5.04626	3.36366e-12	1.9284e-11
XM_002155295.3	1.07329	6.64523	3.5271e-12	2.02106e-11
XM_002156696.3	1.37243	10.5311	3.65375e-12	2.09147e-11
XM_004205767.2	2.11851	4.72046	3.86847e-12	2.21095e-11
XM_012708669.1	0.992747	5.22028	3.87265e-12	2.2122e-11
XM_012707842.1	0.994453	4.73975	4.04779e-12	2.30868e-11
XM_002167028.3	1.15999	7.44498	4.0903e-12	2.33172e-11
XM_012705357.1	0.990466	5.33505	4.17452e-12	2.37729e-11
XM_004208630.2	0.949905	5.86517	4.21405e-12	2.39857e-11
XM_002162473.3	1.21096	7.91686	4.32623e-12	2.46115e-11
XM_002159798.2	0.98795	4.73486	4.33709e-12	2.46607e-11
XM_012699689.1	0.956952	4.56897	4.36411e-12	2.48016e-11
XM_012701556.1	1.29836	2.41583	4.60748e-12	2.61712e-11
XM_012701261.1	1.45639	2.15138	4.93685e-12	2.80134e-11
XM_002158684.3	1.08459	6.4659	5.06144e-12	2.87056e-11
XM_002157031.2	1.09993	7.00696	5.08309e-12	2.88137e-11
XM_004208274.2	1.0908	3.76722	5.36465e-12	3.03942e-11
XR_181680.2	1.22422	3.53095	5.68756e-12	3.22072e-11
XM_002161976.3	0.97708	4.37186	6.54077e-12	3.70009e-11
XM_012707180.1	1.93897	2.93331	6.8859e-12	3.89136e-11
XM_002163080.3	1.52406	4.06284	7.39438e-12	4.17658e-11
XM_012708150.1	1.64666	4.45567	7.94946e-12	4.48554e-11
XM_012699202.1	1.19885	5.85166	7.95351e-12	4.48554e-11
XM_012708352.1	1.45898	3.1786	8.26438e-12	4.65849e-11
XM_002156780.1	1.16703	9.15756	8.60722e-12	4.84435e-11
XM_002160589.3	1.06572	7.10032	8.8723e-12	4.98848e-11
XM_012705105.1	0.911988	5.42557	9.19724e-12	5.16593e-11
XM_012709740.1	1.11665	4.29392	9.82821e-12	5.51195e-11
XR_001140575.1	1.30947	4.16411	1.01041e-11	5.66384e-11
XM_012705880.1	1.2979	2.70835	1.03757e-11	5.8131e-11
NM_001287792.1	1.02468	5.61758	1.08207e-11	6.05937e-11
XM_012699539.1	0.985306	4.7089	1.08448e-11	6.06979e-11
XM_012699840.1	0.995851	7.50208	1.19177e-11	6.6636e-11
XM_002155101.3	1.22375	7.57102	1.20247e-11	6.7166e-11
XM_012708073.1	1.18645	4.95457	1.20608e-11	6.73339e-11
XM_004207655.2	1.01897	4.24298	1.33607e-11	7.44034e-11
XR_001141676.1	1.4189	2.31044	1.35575e-11	7.54241e-11
XM_012704222.1	0.904813	5.3819	1.41444e-11	7.86495e-11
XM_012711235.1	1.26874	2.55543	1.49051e-11	8.28375e-11
XM_012704150.1	1.2124	4.03352	1.53847e-11	8.54604e-11
XM_002159516.3	1.15056	4.84728	1.65381e-11	9.17752e-11
XM_012703679.1	0.981296	4.99559	1.69301e-11	9.38564e-11
XM_012700096.1	0.921747	5.64158	1.70927e-11	9.46634e-11
XM_002166103.3	1.12632	4.85445	1.76783e-11	9.78086e-11
XM_012708141.1	1.28752	3.91453	1.94598e-11	1.07451e-10
XM_012702732.1	1.65912	3.33929	2.04722e-11	1.12928e-10
XM_012699663.1	1.39708	5.22311	2.1299e-11	1.1743e-10
XM_002155984.3	1.17994	4.10565	2.44178e-11	1.34492e-10
XM_002163900.3	1.06411	5.49936	2.46447e-11	1.35674e-10
XM_012711384.1	1.01885	6.10429	2.62413e-11	1.44321e-10
XM_002157222.3	0.999659	6.49837	2.66023e-11	1.46233e-10
XM_012703553.1	1.62358	4.6565	2.69695e-11	1.48105e-10
XM_012705847.1	1.45905	2.42074	2.75993e-11	1.51489e-10
XM_012710738.1	0.986168	5.32318	2.85921e-11	1.56783e-10
XM_012709635.1	1.24874	2.11969	3.04128e-11	1.66601e-10
XM_002155729.3	0.931934	4.37342	3.3195e-11	1.81752e-10
XM_012708313.1	1.06533	7.52944	3.59652e-11	1.96823e-10
XM_012703382.1	0.924009	4.7596	3.71962e-11	2.03359e-10
XM_004206632.2	1.00698	4.91435	3.81559e-11	2.08503e-10
XM_004210610.2	1.27607	3.13777	4.38347e-11	2.39063e-10
XM_002159938.3	0.99009	6.86188	4.57204e-11	2.49225e-10
XM_002157939.3	1.31149	6.99799	4.81016e-11	2.62076e-10
XM_012701337.1	1.21965	2.84789	4.95891e-11	2.69914e-10
XM_012704639.1	1.16446	2.72548	5.31327e-11	2.88777e-10
XM_012700788.1	0.971476	6.78179	5.42859e-11	2.949e-10
XM_012711317.1	0.894152	5.92715	5.61161e-11	3.04693e-10
XM_004211871.2	1.17935	2.81109	5.64531e-11	3.06373e-10
XM_002154875.3	1.23236	3.18006	5.87015e-11	3.18263e-10
XM_012705041.1	0.949964	6.41005	6.09722e-11	3.30251e-10
XM_012708438.1	1.17081	2.98692	6.26986e-11	3.39436e-10
XM_012699418.1	0.958721	6.74321	6.5288e-11	3.5311e-10
XM_012702275.1	1.35589	4.32396	6.58073e-11	3.55745e-10
XM_012710423.1	1.11862	7.23172	6.86463e-11	3.7073e-10
XM_002159038.3	1.00136	6.01116	6.88483e-11	3.7164e-10
XM_012702691.1	1.21578	3.28331	6.97243e-11	3.76185e-10
XM_012700930.1	0.985713	3.81297	7.09177e-11	3.82438e-10
XM_004206064.2	0.976304	7.9548	7.21715e-11	3.88821e-10
XM_002157331.3	0.859262	5.31015	7.80692e-11	4.2039e-10
XM_004209888.2	1.00396	3.48694	7.95362e-11	4.28082e-10
XM_012699415.1	1.25671	4.82858	8.43444e-11	4.5352e-10
XM_012702281.1	1.39947	2.2996	9.64549e-11	5.17383e-10
XR_001141812.1	0.967666	6.02028	9.93148e-11	5.32466e-10
XM_012709215.1	1.23187	7.09952	1.05654e-10	5.65905e-10
XM_004210193.2	1.26795	4.22656	1.05794e-10	5.66382e-10
XM_002155777.3	1.14146	7.77716	1.09745e-10	5.86967e-10
XM_004212839.2	1.02386	6.50671	1.12509e-10	6.0117e-10
XM_012709325.1	1.17592	7.72069	1.14227e-10	6.10055e-10
XM_012706855.1	1.04447	3.74193	1.16176e-10	6.20165e-10
XM_002158272.3	0.901774	6.36503	1.16497e-10	6.21577e-10
XM_012708175.1	0.941899	4.92118	1.19738e-10	6.38257e-10
XM_004210847.2	1.25025	6.3733	1.24885e-10	6.65373e-10
XM_002168676.2	1.00904	8.02678	1.2501e-10	6.65717e-10
XM_002163076.3	1.28865	2.44818	1.26176e-10	6.71607e-10
XM_012711408.1	1.08342	3.66562	1.26801e-10	6.74606e-10
XM_012701579.1	1.02971	3.88465	1.35571e-10	7.20576e-10
XM_002168413.3	0.964701	6.22276	1.37392e-10	7.29552e-10
XM_012701992.1	1.14595	5.3231	1.37542e-10	7.29998e-10
XM_012704794.1	0.950214	7.23123	1.48429e-10	7.87404e-10
XM_002156992.2	0.900564	4.55001	1.48871e-10	7.89371e-10
XM_012701572.1	1.1704	2.86251	1.66843e-10	8.83821e-10
XM_012711321.1	0.952879	4.97749	1.67895e-10	8.88967e-10
XM_012703546.1	0.928398	5.76359	1.69215e-10	8.95529e-10
XM_012709188.1	1.20637	4.30716	1.7449e-10	9.22568e-10
XM_012700944.1	0.991032	3.88666	1.78987e-10	9.45439e-10
XM_002154263.1	1.05044	3.33241	1.97192e-10	1.04061e-09
XM_012698221.1	1.16751	3.38819	2.11599e-10	1.11452e-09
XM_002158161.3	0.96755	6.24253	2.1817e-10	1.14858e-09
XM_012700568.1	0.96051	5.03171	2.21524e-10	1.16513e-09
XM_012704283.1	0.914626	3.982	2.34423e-10	1.23122e-09
XM_012702976.1	0.95025	3.94178	2.45468e-10	1.28862e-09
XM_012707861.1	1.33709	2.01106	2.46825e-10	1.29513e-09
XM_002156218.3	1.11318	7.14766	2.58111e-10	1.35371e-09
XM_002169473.3	0.975421	4.45228	2.68035e-10	1.40377e-09
XM_004206002.2	2.13839	7.9468	2.77871e-10	1.45459e-09
XM_004211535.2	0.955837	4.80159	2.94107e-10	1.53885e-09
XM_004206647.2	1.19773	3.46298	3.02804e-10	1.58361e-09
XM_012707741.1	1.04945	7.78494	3.08354e-10	1.61188e-09
XM_004212098.2	1.24963	2.12063	3.17422e-10	1.6585e-09
XM_004208503.2	4.17452	3.39214	3.30609e-10	1.72414e-09
XM_002157522.3	1.7277	8.38384	3.33292e-10	1.73732e-09
XM_002164132.3	0.833553	5.75887	3.35919e-10	1.75019e-09
XM_012705554.1	0.999777	3.16799	3.43621e-10	1.78916e-09
XM_002166783.2	1.22398	7.83727	3.43722e-10	1.78916e-09
XM_002162174.3	1.28323	3.35415	3.53366e-10	1.8385e-09
XM_002166834.3	0.909453	5.35268	3.56695e-10	1.85495e-09
XM_012698830.1	1.04127	2.98681	3.65771e-10	1.90036e-09
XM_012704808.1	0.936051	6.68519	3.88185e-10	2.01398e-09
XM_012711151.1	1.09218	3.97385	3.94474e-10	2.04565e-09
XM_012699201.1	0.973274	3.67779	4.20741e-10	2.17576e-09
XM_004210733.2	1.03154	4.3213	4.33448e-10	2.24043e-09
XM_012709737.1	1.02706	3.82156	4.56402e-10	2.35687e-09
XM_002157348.3	0.909842	6.68007	4.58192e-10	2.36391e-09
XM_002168132.3	1.10509	3.66587	4.82744e-10	2.48595e-09
XM_012698159.1	0.868654	7.00581	4.83368e-10	2.48801e-09
XM_002166583.3	0.876075	4.88053	5.01259e-10	2.5777e-09
XM_012704034.1	1.06977	4.14723	5.5566e-10	2.85349e-09
XM_002165051.3	1.00116	4.44917	5.64331e-10	2.89667e-09
XM_002165247.3	0.916439	4.6129	6.03468e-10	3.09469e-09
XM_002164681.3	0.989337	5.23371	6.25415e-10	3.20576e-09
XM_012701908.1	1.1633	3.56165	6.45375e-10	3.30654e-09
XR_001140717.1	1.35352	2.43611	6.52683e-10	3.34244e-09
gene7913	0.936446	6.78872	6.94234e-10	3.54866e-09
XM_012701552.1	1.15838	3.04592	6.9603e-10	3.5562e-09
XM_012710267.1	2.24605	2.75183	7.37634e-10	3.76183e-09
XM_012703767.1	0.834432	5.74653	7.47026e-10	3.80798e-09
XM_004211309.2	1.09639	5.39289	7.57513e-10	3.85788e-09
XM_012705056.1	1.00741	6.66159	7.59414e-10	3.86579e-09
XM_012702915.1	0.975515	3.9469	7.60243e-10	3.86823e-09
XM_012701821.1	0.886776	5.66523	7.65214e-10	3.89174e-09
XM_012706528.1	1.90626	3.00409	7.65595e-10	3.89189e-09
XM_012704405.1	0.917003	6.92384	7.88492e-10	4.00645e-09
XM_012706152.1	1.24986	6.24609	7.98216e-10	4.054e-09
XM_012707978.1	1.08272	3.36085	8.03354e-10	4.07547e-09
XM_012708706.1	1.23765	4.08706	8.37118e-10	4.24186e-09
XM_012707387.1	1.32095	4.11472	8.42267e-10	4.266e-09
XM_004207886.2	1.04562	3.49779	8.68277e-10	4.39573e-09
XM_002164130.3	0.934557	4.49357	8.82017e-10	4.46325e-09
XM_002165619.3	1.11755	6.01063	9.08701e-10	4.59618e-09
XM_012698968.1	1.59452	4.25468	9.12775e-10	4.61468e-09
XR_181701.2	1.01701	5.51808	1.00512e-09	5.07461e-09
XM_012705527.1	1.03805	3.78307	1.04725e-09	5.28247e-09
XM_004210246.2	0.884933	4.46252	1.06419e-09	5.36308e-09
XM_012699408.1	1.02536	6.26851	1.09006e-09	5.49095e-09
XM_012706055.1	1.46707	5.06168	1.09563e-09	5.51648e-09
XM_012707168.1	1.01473	3.13718	1.11256e-09	5.59916e-09
XM_012702461.1	0.848064	6.26598	1.14567e-09	5.76058e-09
XM_012699414.1	1.18472	4.23099	1.23038e-09	6.18371e-09
XM_012703964.1	0.980326	3.00329	1.29431e-09	6.50207e-09
XM_002169235.3	0.929854	3.55611	1.37899e-09	6.92116e-09
XM_012704438.1	1.03077	3.72181	1.39737e-09	7.01028e-09
XM_012705342.1	0.903115	4.20581	1.48763e-09	7.45295e-09
XM_002157349.3	0.853315	4.648	1.51757e-09	7.59948e-09
XM_012711557.1	0.953485	4.65267	1.52206e-09	7.61855e-09
XM_002162322.3	0.917574	5.36938	1.52782e-09	7.64391e-09
XM_012700360.1	1.18822	3.42575	1.55341e-09	7.76846e-09
XR_001141066.1	1.02815	6.33259	1.66822e-09	8.33507e-09
XR_181999.2	1.52454	9.15053	1.67425e-09	8.36144e-09
XM_012701075.1	0.961387	8.16887	1.69531e-09	8.46279e-09
XM_012701297.1	1.01857	3.19019	1.70173e-09	8.49103e-09
XM_002160728.3	0.936995	4.51363	1.73007e-09	8.62857e-09
XM_012706345.1	1.13608	2.60256	1.75727e-09	8.75634e-09
XM_012703278.1	1.0616	4.47054	1.7784e-09	8.85761e-09
XM_012699384.1	1.38356	3.71611	1.81918e-09	9.0526e-09
XM_012711524.1	1.20245	2.09337	1.8685e-09	9.29385e-09
XM_012699423.1	0.886673	6.43906	1.95988e-09	9.73965e-09
XM_012700887.1	0.983281	4.20702	2.00173e-09	9.93869e-09
XM_012703002.1	1.19083	5.60452	2.12564e-09	1.05492e-08
XM_004207441.2	0.794055	5.91659	2.13674e-09	1.05995e-08
XM_012703441.1	1.2445	2.12516	2.25022e-09	1.11425e-08
XM_012705350.1	1.73089	3.25044	2.38424e-09	1.17851e-08
XM_012709726.1	0.793409	5.61988	2.39857e-09	1.18506e-08
XM_012707489.1	1.08642	3.46816	2.48614e-09	1.22724e-08
XM_004212087.2	1.2781	5.48821	2.49968e-09	1.23337e-08
XM_012704228.1	1.3097	5.24159	2.50222e-09	1.23407e-08
XM_002162305.3	0.89796	5.59216	2.57213e-09	1.26799e-08
XM_012709870.1	1.10473	5.49585	2.59826e-09	1.27973e-08
XM_004205508.2	0.970341	4.80519	2.62626e-09	1.29237e-08
XM_002170118.3	0.983422	2.9038	2.72125e-09	1.33852e-08
XM_012699073.1	0.934795	6.76003	2.84191e-09	1.39725e-08
XM_002168739.3	0.892132	6.20319	2.86914e-09	1.41002e-08
XM_004211363.2	1.20942	2.97172	2.89835e-09	1.42374e-08
XM_012703869.1	0.875413	5.75695	2.92208e-09	1.43476e-08
XM_002167838.3	0.979293	3.21481	2.94912e-09	1.44611e-08
XM_012700850.1	0.878258	5.85908	3.14035e-09	1.53784e-08
XM_012701089.1	0.968665	4.01885	3.24646e-09	1.5884e-08
XM_012703497.1	0.852924	7.20866	3.39937e-09	1.66175e-08
XM_002154068.1	1.4403	4.39465	3.53394e-09	1.72601e-08
XM_012708191.1	0.81794	4.96308	3.60073e-09	1.75708e-08
XM_012699137.1	0.867218	7.48502	3.69136e-09	1.79972e-08
XM_012704701.1	0.888872	3.74472	3.72747e-09	1.81653e-08
XM_012703082.1	0.872671	4.71141	3.89721e-09	1.89758e-08
XM_012699331.1	0.851717	4.83518	3.93258e-09	1.91312e-08
XM_012706811.1	0.909083	3.40483	3.98828e-09	1.93936e-08
XM_012705841.1	0.812799	5.86507	4.01191e-09	1.95e-08
XM_012700059.1	0.894009	4.51878	4.12721e-09	2.00516e-08
XM_012708374.1	1.21127	3.1466	4.1332e-09	2.00719e-08
XM_002159957.3	0.866181	6.02226	4.27679e-09	2.07147e-08
XM_002160484.3	0.894794	3.9261	4.29438e-09	2.07909e-08
XM_012706808.1	0.932636	3.57817	4.3086e-09	2.08506e-08
XM_012699254.1	1.20931	2.27673	4.40872e-09	2.13258e-08
XM_012706867.1	1.33036	3.84052	4.45285e-09	2.15299e-08
XM_012708738.1	1.00862	2.89413	4.62119e-09	2.23146e-08
XM_002167092.3	0.866537	4.13699	4.69203e-09	2.26468e-08
XM_002166224.3	0.944063	7.71403	4.74868e-09	2.29103e-08
XM_012710328.1	1.93045	5.04572	5.05097e-09	2.43581e-08
XM_012705471.1	0.893014	3.73999	5.08847e-09	2.45282e-08
XM_012707359.1	0.88766	3.52641	5.10012e-09	2.45737e-08
XM_002164465.3	0.85807	4.41743	5.19942e-09	2.50413e-08
XM_012702847.1	0.903128	3.96311	5.48726e-09	2.64161e-08
XM_012703748.1	0.890997	4.96013	5.6723e-09	2.72714e-08
XM_002160128.3	0.89732	4.84701	5.70099e-09	2.73974e-08
XM_012700528.1	0.954389	3.97531	5.70513e-09	2.74054e-08
XR_001142870.1	0.976217	5.28137	5.75654e-09	2.76404e-08
XM_012708496.1	1.07257	2.43666	5.86506e-09	2.81493e-08
XM_004209477.2	0.782036	5.28711	5.96513e-09	2.86171e-08
XM_002166978.3	1.15877	7.59819	6.21613e-09	2.97826e-08
XM_002162775.3	0.819575	5.37839	6.67919e-09	3.19525e-08
XM_002159434.3	0.998375	3.18115	6.68055e-09	3.19525e-08
XM_012703533.1	0.975435	2.95228	6.86828e-09	3.2822e-08
XM_002166981.3	1.17313	4.6815	6.87208e-09	3.28261e-08
XM_012704518.1	0.920372	3.41825	6.98575e-09	3.33546e-08
XM_012704686.1	3.36841	4.85105	7.17479e-09	3.42425e-08
XM_002158643.3	1.05239	2.64488	7.24759e-09	3.4575e-08
XM_002160291.3	0.867505	5.58772	7.33706e-09	3.49868e-08
XM_012699767.1	1.05658	5.70234	7.37118e-09	3.51344e-08
XM_002163522.3	1.0516	10.4113	7.51343e-09	3.5797e-08
XM_002159208.3	0.785404	5.4663	8.04453e-09	3.82945e-08
XM_012704936.1	0.830191	5.3133	8.10173e-09	3.85337e-08
XM_002156755.3	0.811025	5.42201	8.31891e-09	3.95327e-08
XM_012708563.1	1.26626	2.31521	8.34241e-09	3.96274e-08
XM_012703943.1	1.06428	3.81345	8.40086e-09	3.98723e-08
gene6928	1.3423	2.37113	9.13656e-09	4.33439e-08
XM_012698809.1	3.70642	6.19504	9.49543e-09	4.50078e-08
XM_012710842.1	1.15435	2.1408	9.72593e-09	4.6061e-08
XM_012698102.1	1.07345	2.32557	1.00097e-08	4.73444e-08
XM_012705418.1	1.01946	4.55546	1.06034e-08	5.01095e-08
XM_012706660.1	1.03296	2.25666	1.07421e-08	5.07435e-08
XM_012699511.1	0.931813	5.80172	1.13352e-08	5.34993e-08
XM_004207736.2	0.774758	5.56372	1.13667e-08	5.36252e-08
XM_012711285.1	0.945514	3.2842	1.14561e-08	5.40241e-08
XM_004211643.2	1.13702	3.92182	1.15547e-08	5.44657e-08
XM_002165483.3	0.842381	6.58187	1.15597e-08	5.44664e-08
XM_002156088.3	0.829847	4.4501	1.176e-08	5.53628e-08
XM_002160710.3	0.805208	5.0702	1.19219e-08	5.61012e-08
XM_012704151.1	0.982505	4.31769	1.21279e-08	5.70224e-08
XM_004206505.2	0.858575	4.33318	1.25353e-08	5.89128e-08
XM_012703998.1	1.00862	2.75348	1.27745e-08	5.9986e-08
XM_012700405.1	0.870621	6.35561	1.29512e-08	6.079e-08
XM_012698385.1	1.28603	4.99657	1.46538e-08	6.86651e-08
XM_002157803.2	0.77718	5.65863	1.49367e-08	6.99316e-08
XM_012707585.1	0.876161	3.45903	1.49505e-08	6.99669e-08
XM_004211308.1	0.94751	5.89202	1.55436e-08	7.2681e-08
XM_002169568.3	1.07695	5.11242	1.60315e-08	7.48678e-08
XM_012705190.1	0.937623	4.89887	1.61934e-08	7.55921e-08
XM_012699680.1	0.773975	5.17247	1.7299e-08	8.06508e-08
XM_002157477.3	0.767812	5.94323	1.83147e-08	8.53507e-08
XM_002160869.2	0.848845	3.91901	1.88522e-08	8.77818e-08
XM_012701294.1	0.847188	5.17039	1.90737e-08	8.87757e-08
XM_002167866.3	0.808977	4.26754	1.93519e-08	9.00327e-08
XM_012706797.1	1.05259	2.85846	2.05398e-08	9.54391e-08
XM_012709042.1	0.867984	5.24736	2.05712e-08	9.5545e-08
XM_012707643.1	0.818847	4.90333	2.15467e-08	1.00034e-07
XR_001140760.1	0.963981	2.84357	2.20582e-08	1.0228e-07
XM_012700151.1	0.922993	5.43501	2.21515e-08	1.02669e-07
XM_012704538.1	0.908737	3.10849	2.2681e-08	1.05036e-07
XM_004208185.2	0.942307	2.8439	2.27464e-08	1.05295e-07
XM_012710872.1	0.85535	4.54858	2.3332e-08	1.07915e-07
XM_012706790.1	0.890934	3.53067	2.46318e-08	1.13785e-07
XM_012705402.1	1.03869	7.79501	2.46843e-08	1.1398e-07
XM_012707505.1	0.836953	6.25657	2.53479e-08	1.16995e-07
XM_012705146.1	1.01128	2.62063	2.55828e-08	1.17981e-07
XM_002164913.2	0.939098	3.83579	2.63555e-08	1.21443e-07
XM_004211950.2	0.943493	4.82172	2.69368e-08	1.24019e-07
XM_012710343.1	0.839715	3.71313	2.73488e-08	1.25811e-07
XM_012702576.1	1.46828	4.38979	2.75556e-08	1.2671e-07
XM_002159032.3	0.900912	9.28078	2.78587e-08	1.28051e-07
XM_012709728.1	1.07498	2.12639	2.85718e-08	1.31219e-07
XM_002160108.2	0.859377	9.36743	2.89268e-08	1.32795e-07
XM_002164751.3	0.797396	4.15417	3.10018e-08	1.42085e-07
XM_002160041.3	0.739535	5.21929	3.19799e-08	1.46447e-07
XM_002159153.3	0.749909	5.13035	3.25819e-08	1.49019e-07
XM_012711519.1	0.92735	9.1653	3.27129e-08	1.49556e-07
XM_012708618.1	1.26193	5.1205	3.48488e-08	1.59255e-07
XM_012704175.1	0.879647	4.26932	3.66293e-08	1.67254e-07
XM_012707027.1	0.81132	4.21203	3.66988e-08	1.67502e-07
XR_001140697.1	0.941595	3.14711	3.74997e-08	1.71017e-07
XM_002166093.3	0.753693	5.23705	3.78861e-08	1.72634e-07
XM_012705719.1	1.09329	3.82856	3.7891e-08	1.72634e-07
XM_002155524.3	0.969913	2.57691	3.80132e-08	1.73074e-07
XR_181941.2	0.938588	6.36303	3.84332e-08	1.74914e-07
XM_002164505.3	0.743227	5.18624	3.97537e-08	1.8085e-07
XM_012703704.1	1.07445	3.46077	4.00266e-08	1.82017e-07
XM_012702701.1	1.21976	2.09243	4.03099e-08	1.83155e-07
XM_012703418.1	0.878353	5.48615	4.04255e-08	1.83605e-07
XM_012698871.1	0.999061	3.5545	4.13427e-08	1.87617e-07
XM_002164520.3	0.729332	5.73143	4.13821e-08	1.87719e-07
XM_012698426.1	0.860975	3.64273	4.41405e-08	1.99986e-07
XM_012704830.1	1.2839	2.56424	4.45153e-08	2.01552e-07
XM_002157776.3	0.868837	10.7304	4.47214e-08	2.02369e-07
XM_012709763.1	1.03977	2.71404	4.56446e-08	2.06463e-07
XM_002166546.3	0.767544	7.38874	4.63863e-08	2.09732e-07
XM_012706440.1	0.752068	5.24555	4.67158e-08	2.11136e-07
XR_001140954.1	1.30035	2.82643	4.98077e-08	2.24834e-07
XM_002163078.3	0.880081	5.46987	4.99602e-08	2.2534e-07
XM_002166255.2	0.821553	4.1133	5.025e-08	2.26554e-07
XM_002169531.2	1.11863	3.59017	5.04018e-08	2.27146e-07
XM_012699959.1	1.80705	3.2688	5.57407e-08	2.50678e-07
XM_012700621.1	0.784288	4.56093	5.57589e-08	2.50678e-07
XR_001140407.1	1.0769	2.79914	5.64809e-08	2.53718e-07
XM_002157113.2	0.939265	4.67116	5.68571e-08	2.55304e-07
XM_012698105.1	0.79464	3.90581	5.79444e-08	2.59976e-07
XM_012706287.1	0.775043	4.58186	5.84159e-08	2.61985e-07
XM_004206472.2	0.946907	3.83568	6.16706e-08	2.76211e-07
XM_012711469.1	1.02541	5.28263	6.16875e-08	2.76211e-07
XM_012700317.1	0.84859	4.89458	6.3464e-08	2.83821e-07
XM_004206197.2	0.965545	8.41338	6.66516e-08	2.97716e-07
XM_002163889.2	0.743094	5.39428	7.18796e-08	3.20939e-07
XM_002166905.2	1.40941	6.84185	7.39154e-08	3.29895e-07
XM_012710677.1	1.15477	3.9347	7.44302e-08	3.32059e-07
XM_002169856.3	0.741045	5.96071	7.84367e-08	3.49371e-07
XR_001142052.1	0.914638	2.80074	8.03183e-08	3.57465e-07
XM_012703516.1	0.770879	5.42522	8.04861e-08	3.58068e-07
XM_012698266.1	0.839809	4.92495	8.23959e-08	3.66123e-07
XM_012703364.1	1.05926	2.29153	8.33928e-08	3.70404e-07
XM_012702680.1	0.735265	5.64874	8.38738e-08	3.72392e-07
XM_012701283.1	0.712523	5.45103	8.41941e-08	3.73664e-07
XM_004205709.1	0.742433	5.7098	8.64614e-08	3.83573e-07
XM_004213240.1	0.937847	2.61224	8.8265e-08	3.91418e-07
XM_002156642.1	0.990002	3.04238	8.93134e-08	3.95908e-07
XM_012700947.1	0.73306	5.07788	9.02286e-08	3.99646e-07
XM_012699865.1	0.794322	7.07268	9.06456e-08	4.01332e-07
XM_002161858.3	1.35508	4.96409	9.17229e-08	4.0594e-07
XM_012702533.1	0.769905	4.47339	9.54142e-08	4.21939e-07
XM_002166609.3	0.705106	5.38736	9.59718e-08	4.24236e-07
XM_012701926.1	0.84459	5.13435	9.69622e-08	4.28443e-07
XM_012700952.1	0.940074	2.84651	9.81244e-08	4.33233e-07
XM_002155206.2	0.73412	5.45554	1.00663e-07	4.43909e-07
XM_012702500.1	0.84968	4.42119	1.07432e-07	4.73383e-07
XM_012707477.1	0.755542	7.37404	1.16298e-07	5.11027e-07
XM_012702555.1	0.905421	3.01004	1.18077e-07	5.18476e-07
XM_002166157.3	0.720219	5.20909	1.18113e-07	5.18476e-07
XM_012702432.1	0.86283	6.29396	1.18133e-07	5.18476e-07
XM_004209307.2	0.831476	6.21063	1.21569e-07	5.32713e-07
XM_012700501.1	1.21749	5.35685	1.22114e-07	5.34888e-07
XM_012700137.1	0.829671	3.241	1.23858e-07	5.42314e-07
XM_012704635.1	0.758581	5.01054	1.26996e-07	5.55615e-07
XM_012702511.1	0.806299	4.61982	1.2998e-07	5.67995e-07
XM_012710046.1	1.02179	2.41908	1.32175e-07	5.7736e-07
XM_012698044.1	0.753711	5.38579	1.35001e-07	5.89007e-07
XM_012706416.1	0.827582	3.4321	1.35835e-07	5.92415e-07
XM_004209641.2	0.757414	4.62	1.36495e-07	5.94589e-07
XM_012703606.1	0.804058	3.34132	1.3669e-07	5.95204e-07
XM_012710296.1	1.19694	9.27865	1.36945e-07	5.96084e-07
XM_004211207.1	0.829443	5.26958	1.38003e-07	6.00451e-07
XM_012702445.1	0.776653	6.51432	1.39406e-07	6.06019e-07
XM_012707130.1	0.945254	3.60071	1.4146e-07	6.13806e-07
XM_012707685.1	0.967122	4.43994	1.43727e-07	6.234e-07
XM_002161253.3	0.742036	5.00028	1.49776e-07	6.49127e-07
XM_012698795.1	0.777107	6.85273	1.56818e-07	6.78353e-07
XM_012700468.1	0.792164	3.66533	1.56866e-07	6.78353e-07
XM_012706388.1	0.846112	4.68333	1.56887e-07	6.78353e-07
XM_004212837.1	0.93297	4.31408	1.57032e-07	6.78715e-07
gene5061	0.96836	3.38996	1.60698e-07	6.94021e-07
XM_002156346.3	0.735401	6.0768	1.63687e-07	7.0638e-07
XM_012709134.1	0.735757	6.32028	1.66541e-07	7.18415e-07
XM_012710333.1	0.737465	5.125	1.74674e-07	7.52912e-07
XM_012708977.1	0.97467	5.41648	1.75616e-07	7.56383e-07
XM_012707189.1	1.0023	3.07777	1.76061e-07	7.58007e-07
XM_012708932.1	1.01827	2.72549	1.82472e-07	7.85303e-07
XM_012698318.1	1.50184	5.78943	1.86675e-07	8.03081e-07
XM_012701124.1	0.93751	3.454	1.8893e-07	8.12338e-07
XM_012710899.1	1.1087	2.74704	1.88974e-07	8.12338e-07
XM_012707856.1	0.782788	7.4071	1.89078e-07	8.12471e-07
XM_012699014.1	0.876937	6.66389	1.89758e-07	8.14895e-07
XM_004212598.2	0.872618	7.34259	1.9044e-07	8.17373e-07
XM_012704700.1	0.78836	8.65843	1.92124e-07	8.24282e-07
XM_012705343.1	0.805956	4.80847	1.93342e-07	8.29184e-07
XM_002164491.3	1.28572	6.5238	1.94672e-07	8.34565e-07
XM_002162534.2	1.08621	3.28211	1.98978e-07	8.52367e-07
XM_002166038.3	0.848137	3.79989	2.03672e-07	8.71463e-07
XM_012706872.1	1.13625	4.2124	2.0729e-07	8.86259e-07
XM_012710814.1	1.27964	3.34736	2.08187e-07	8.89411e-07
XM_012711020.1	0.807469	3.55816	2.20646e-07	9.4191e-07
XM_012703415.1	0.745159	6.34201	2.21023e-07	9.43156e-07
XM_012710542.1	1.07005	2.19647	2.24254e-07	9.56577e-07
XM_012699218.1	0.923453	2.39748	2.27411e-07	9.69296e-07
XM_012704747.1	0.703222	5.28504	2.28518e-07	9.73642e-07
XM_012705989.1	0.798715	3.30807	2.28943e-07	9.75074e-07
XM_012704543.1	1.0863	4.81756	2.31438e-07	9.85324e-07
XM_012698083.1	0.850339	4.39983	2.41204e-07	1.02572e-06
XM_012704959.1	0.971795	9.33772	2.53136e-07	1.07522e-06
XM_012709575.1	0.81007	4.7211	2.60063e-07	1.10354e-06
XM_012704755.1	0.904963	2.84218	2.61862e-07	1.11058e-06
XM_004208322.2	0.854728	3.34846	2.62173e-07	1.11148e-06
XM_012708544.1	1.40273	3.9782	2.63655e-07	1.11733e-06
XM_002157963.3	0.834181	7.56014	2.66884e-07	1.13015e-06
XM_002156732.3	0.767587	6.1196	2.74689e-07	1.16231e-06
XM_012698015.1	1.20329	3.341	2.77142e-07	1.1718e-06
XM_002156850.3	0.728376	5.47306	2.81048e-07	1.18786e-06
XM_012704478.1	0.930795	2.59061	2.81892e-07	1.19097e-06
XM_002161616.3	0.965566	3.3418	2.82642e-07	1.19369e-06
XM_012703942.1	0.983231	4.46361	2.91692e-07	1.23144e-06
XM_012703534.1	0.753804	4.10053	2.96118e-07	1.24918e-06
XM_002154448.3	0.77595	7.18414	2.99716e-07	1.26387e-06
XM_002164874.3	0.856978	12.065	3.0588e-07	1.28839e-06
XM_002166740.3	1.01694	3.98274	3.13578e-07	1.31931e-06
XM_002164593.3	0.8672	3.67189	3.25324e-07	1.36718e-06
gene22869	0.75839	4.01477	3.32128e-07	1.39471e-06
XM_012700901.1	0.720496	6.40207	3.3277e-07	1.39688e-06
XR_001140461.1	0.728128	4.84733	3.34433e-07	1.40333e-06
NM_001287796.1	0.823696	3.89987	3.38005e-07	1.41778e-06
XM_012707006.1	0.917831	3.01792	3.59765e-07	1.50791e-06
XM_002166510.3	0.737174	5.24736	3.61493e-07	1.51458e-06
XM_002168681.2	0.797844	6.03028	3.83969e-07	1.60511e-06
XM_012700296.1	0.742541	5.20632	3.98211e-07	1.66214e-06
XM_002163210.3	0.754174	5.71177	4.0079e-07	1.67164e-06
XM_012710292.1	0.903215	3.18817	4.05146e-07	1.68918e-06
XM_012705176.1	0.837413	3.17175	4.0693e-07	1.69597e-06
XM_002157676.3	0.775888	6.60238	4.09627e-07	1.70593e-06
XM_012702681.1	1.08549	5.76312	4.16198e-07	1.73199e-06
XM_012704548.1	0.748261	4.40389	4.28909e-07	1.78355e-06
XM_004206649.2	1.10202	2.5374	4.36591e-07	1.81482e-06
XM_012698182.1	1.12887	2.78215	4.44434e-07	1.84673e-06
XM_012703797.1	0.804783	4.48438	4.50943e-07	1.87307e-06
XM_004209603.2	0.790685	4.79923	4.51569e-07	1.87497e-06
XM_012705561.1	0.898215	2.93086	4.88545e-07	2.02537e-06
XM_012711707.1	0.699321	6.34503	4.88707e-07	2.02537e-06
XM_012699062.1	0.676165	6.06794	4.972e-07	2.05903e-06
XM_012704883.1	0.968402	7.42393	5.10105e-07	2.1109e-06
XM_012698130.1	0.718554	5.15826	5.12011e-07	2.1172e-06
XM_012699958.1	1.14219	6.49253	5.23482e-07	2.16302e-06
XM_004206944.2	0.679942	6.20177	5.25893e-07	2.17137e-06
XM_012706201.1	0.714236	5.95851	5.28265e-07	2.18035e-06
XM_012710654.1	0.769965	3.57542	5.34287e-07	2.20356e-06
XM_012705765.1	0.821181	4.00181	5.38041e-07	2.21822e-06
XM_012709112.1	1.04068	3.42508	5.50949e-07	2.2689e-06
XM_004206963.2	1.3272	3.2364	5.51284e-07	2.26944e-06
XM_012711513.1	0.668037	5.60266	5.56354e-07	2.28946e-06
XM_012702393.1	0.69855	6.09509	5.59976e-07	2.30351e-06
XM_012698019.1	0.757372	7.92563	5.65929e-07	2.32714e-06
XM_012698602.1	0.672739	6.02869	5.77606e-07	2.37251e-06
XM_012704593.1	0.847209	4.57767	5.94883e-07	2.44166e-06
XM_012698351.1	0.83427	8.22748	6.28485e-07	2.57672e-06
XM_002162396.3	0.692181	4.99763	6.48864e-07	2.6583e-06
XM_002168899.2	0.744441	4.39078	6.63266e-07	2.7153e-06
XM_012711266.1	0.886661	4.89759	6.64681e-07	2.71857e-06
XM_004206019.2	0.767302	4.94014	6.65046e-07	2.71857e-06
XM_004207439.2	0.805714	6.3662	6.77991e-07	2.76944e-06
XM_004207060.2	0.751056	3.54896	6.84421e-07	2.79262e-06
XM_012703166.1	0.713324	4.05353	6.93675e-07	2.82933e-06
XM_012711244.1	0.818281	7.23537	6.9529e-07	2.83488e-06
XM_012699284.1	0.874375	7.66114	7.1565e-07	2.91361e-06
XM_012704960.1	1.28495	7.05417	7.23622e-07	2.94498e-06
XM_012709976.1	0.830191	6.34498	7.29524e-07	2.96682e-06
XM_002166399.3	0.873304	3.34648	7.54013e-07	3.06304e-06
XM_012702690.1	0.93368	3.49433	7.55813e-07	3.06923e-06
XM_012702353.1	0.837774	6.33515	7.6861e-07	3.11662e-06
XM_004210009.2	0.723868	4.16259	7.72419e-07	3.13092e-06
XM_012708791.1	0.710203	4.89944	7.8693e-07	3.18858e-06
XM_002166535.3	0.748928	7.6503	7.8938e-07	3.19734e-06
XM_012700367.1	1.28181	3.38583	7.92806e-07	3.21004e-06
XM_012699097.1	1.16602	4.25202	8.10887e-07	3.27965e-06
XR_181946.2	1.05314	4.72257	8.48764e-07	3.42909e-06
XM_012699594.1	0.726273	4.31494	8.5017e-07	3.43352e-06
XM_002164039.3	0.763254	4.66343	8.52023e-07	3.43975e-06
XM_012701122.1	0.713324	4.77796	8.59028e-07	3.46677e-06
XM_012701827.1	1.04577	3.52547	8.70579e-07	3.51211e-06
XM_012698483.1	0.818231	5.71201	8.87281e-07	3.57428e-06
XM_012698534.1	0.919821	2.50299	9.02457e-07	3.63409e-06
XM_002167771.2	0.708981	5.82425	9.15546e-07	3.68412e-06
XM_012710340.1	0.972621	2.5786	9.29214e-07	3.73641e-06
XM_012707223.1	0.806961	3.40671	9.3623e-07	3.76326e-06
XM_012698913.1	0.887942	4.53061	9.44259e-07	3.79415e-06
XM_012701118.1	0.723089	5.91374	9.44997e-07	3.79575e-06
XM_012700064.1	0.745511	4.23207	9.4675e-07	3.80141e-06
XM_002166632.2	0.757575	5.60043	9.52861e-07	3.82456e-06
XM_012702388.1	0.670996	5.52907	1.00957e-06	4.04923e-06
XM_012698410.1	0.674671	5.08739	1.01941e-06	4.08575e-06
XM_002165843.3	0.733491	6.55959	1.02443e-06	4.1029e-06
XR_001141129.1	0.930847	5.4791	1.03974e-06	4.15969e-06
XM_012710551.1	1.11033	3.83333	1.05992e-06	4.23891e-06
XM_012699940.1	0.80763	4.9363	1.06247e-06	4.2476e-06
XM_012699367.1	0.799738	7.85466	1.06814e-06	4.26871e-06
XM_012700348.1	0.836947	2.85851	1.07147e-06	4.27892e-06
XM_012704863.1	0.879603	3.93046	1.08598e-06	4.33375e-06
XM_012709719.1	0.879351	2.63972	1.10464e-06	4.40347e-06
XM_012705433.1	0.717405	5.26856	1.12735e-06	4.48916e-06
XM_004208269.2	0.695011	6.39411	1.12901e-06	4.4927e-06
XM_012699720.1	0.74824	6.05036	1.15238e-06	4.57896e-06
XM_012710368.1	0.944001	3.78174	1.18505e-06	4.70538e-06
XM_002162737.3	0.721298	5.55692	1.22495e-06	4.86207e-06
XM_012707909.1	0.809751	3.60705	1.24094e-06	4.92201e-06
XM_002155604.2	0.735587	6.12071	1.26388e-06	5.0094e-06
XM_002167927.3	0.659404	4.92381	1.27196e-06	5.03604e-06
XM_012710073.1	0.783658	4.06884	1.28792e-06	5.09377e-06
XR_181862.2	1.59649	6.96166	1.29644e-06	5.12563e-06
XR_001141545.1	0.806867	3.38149	1.35357e-06	5.34199e-06
XM_012708592.1	0.774506	4.46661	1.36823e-06	5.39598e-06
XM_002165308.3	0.8381	5.84	1.37931e-06	5.43582e-06
XM_012707468.1	1.04743	2.39915	1.43223e-06	5.64034e-06
XM_002160176.2	0.734359	6.48684	1.50276e-06	5.90342e-06
XM_002154605.3	0.746341	7.88923	1.55747e-06	6.114e-06
XR_001142679.1	0.955078	2.26246	1.56734e-06	6.15059e-06
XM_012700875.1	0.697613	4.58872	1.58549e-06	6.2196e-06
XM_012705809.1	0.874078	3.5024	1.59097e-06	6.23669e-06
XM_002163609.3	0.721324	8.7713	1.59632e-06	6.25545e-06
XR_001142684.1	0.872322	2.87517	1.67174e-06	6.54174e-06
XM_012705881.1	0.712792	7.74916	1.70633e-06	6.67475e-06
XM_012700229.1	0.782173	3.17154	1.73984e-06	6.80341e-06
XM_002156352.3	5.10433	4.67213	1.74074e-06	6.80455e-06
XM_002169871.3	0.905932	5.23553	1.74259e-06	6.80935e-06
XM_012705074.1	0.728678	5.89162	1.7497e-06	6.83473e-06
XM_012704177.1	0.648471	5.38478	1.86177e-06	7.25974e-06
XM_002154176.3	0.693095	5.27195	1.95658e-06	7.61869e-06
XM_002157043.3	0.698847	5.71058	1.95745e-06	7.61943e-06
XM_012709052.1	0.714889	4.29514	1.98072e-06	7.70187e-06
XM_004206151.2	0.767892	3.85999	2.02136e-06	7.85441e-06
XM_012706788.1	0.738221	3.48127	2.04093e-06	7.92488e-06
XM_012701676.1	0.743885	4.3982	2.05381e-06	7.97208e-06
XM_002155356.3	0.633144	5.40577	2.05501e-06	7.97395e-06
XR_001140412.1	0.833905	2.6698	2.06793e-06	8.02127e-06
XM_002160323.3	0.869222	9.38281	2.09086e-06	8.10456e-06
XM_012701599.1	0.728331	4.99156	2.11215e-06	8.18134e-06
NM_001287381.1	0.748865	13.7347	2.13967e-06	8.28506e-06
XM_012711210.1	0.896945	3.07406	2.17791e-06	8.42722e-06
XM_002157703.2	0.699909	6.78845	2.22852e-06	8.61705e-06
XM_012708672.1	0.82858	5.14871	2.42595e-06	9.3772e-06
XM_012700713.1	0.722563	7.37499	2.48233e-06	9.59176e-06
XR_001141957.1	0.909793	2.48408	2.53383e-06	9.78416e-06
XM_012704499.1	0.985898	6.42972	2.53982e-06	9.80366e-06
XM_012698144.1	0.748404	3.35761	2.54476e-06	9.8193e-06
XM_002155420.3	1.01929	3.67123	2.56885e-06	9.90536e-06
XM_002155505.3	0.6534	6.10684	2.68994e-06	1.03543e-05
XM_012711006.1	0.65983	6.01124	2.73162e-06	1.05001e-05
XM_012705874.1	0.753935	7.18492	2.75379e-06	1.05817e-05
XM_012708019.1	0.707749	4.99571	2.776e-06	1.06596e-05
XM_002160373.3	0.693514	5.43211	2.80886e-06	1.07746e-05
XM_012708629.1	0.700105	4.34264	2.89487e-06	1.10892e-05
XM_012701936.1	1.21305	3.90252	3.09869e-06	1.18535e-05
XM_012698932.1	0.762869	4.33568	3.11851e-06	1.19252e-05
XM_002160014.3	0.769425	8.40714	3.13692e-06	1.19915e-05
XM_012704316.1	0.714258	3.74368	3.14118e-06	1.20036e-05
XM_002157608.3	0.684557	5.52443	3.16285e-06	1.20781e-05
XM_012700988.1	0.652225	5.78501	3.16631e-06	1.20872e-05
XM_002155099.3	0.644242	6.01964	3.18246e-06	1.21404e-05
XM_002160115.3	0.735601	4.57166	3.22358e-06	1.22889e-05
XM_002159263.3	0.947399	4.24465	3.25253e-06	1.23907e-05
XM_012698002.1	0.749421	3.50059	3.33063e-06	1.26708e-05
XM_012698517.1	0.73117	9.18675	3.36687e-06	1.28043e-05
XM_012707254.1	0.673034	5.63362	3.37549e-06	1.28327e-05
XM_002159449.3	0.720245	8.39522	3.43001e-06	1.30279e-05
XM_012705588.1	0.938414	3.59786	3.43039e-06	1.30279e-05
XM_002167565.3	0.690536	5.83729	3.44447e-06	1.3077e-05
XM_012704767.1	1.28475	2.82144	3.47e-06	1.31694e-05
XM_002164294.3	0.738285	6.49796	3.50562e-06	1.33e-05
XM_012706175.1	0.643578	5.03984	3.61233e-06	1.36814e-05
XM_012705761.1	1.02147	3.7998	3.70213e-06	1.40072e-05
XM_012709434.1	0.857083	3.50939	3.72745e-06	1.40981e-05
XM_002156224.3	0.666935	6.38682	3.74597e-06	1.41489e-05
XM_002166527.3	0.901083	3.07107	3.84031e-06	1.44855e-05
XM_012698532.1	0.716009	9.59945	3.85538e-06	1.45374e-05
XM_002163391.3	0.755841	4.78077	3.94604e-06	1.48691e-05
XM_012699553.1	0.704256	3.93734	4.01196e-06	1.51021e-05
XM_012701320.1	0.679481	4.90211	4.06507e-06	1.52968e-05
XM_012698336.1	0.748843	5.30629	4.09163e-06	1.53915e-05
XM_012705136.1	0.980487	2.3302	4.12109e-06	1.54971e-05
XM_002161825.3	0.743354	6.00782	4.18177e-06	1.57199e-05
XM_004206734.2	0.766796	4.65498	4.20612e-06	1.58007e-05
XM_002160332.3	0.9877	5.28192	4.24309e-06	1.59288e-05
XM_012703779.1	0.776906	4.27958	4.43296e-06	1.66023e-05
XM_002161599.3	0.624581	6.05212	4.46115e-06	1.66938e-05
XM_012703738.1	0.644015	6.356	4.47502e-06	1.67371e-05
XM_012699031.1	0.650266	4.43645	4.49581e-06	1.68035e-05
XM_004207260.2	0.649197	4.73238	4.51266e-06	1.68552e-05
XM_012700097.1	0.773391	7.06232	4.58651e-06	1.71195e-05
XM_012702049.1	0.676644	5.99237	4.61682e-06	1.72262e-05
XM_012706780.1	1.00278	2.40691	4.61822e-06	1.72262e-05
XM_012702293.1	0.620937	4.89802	4.93728e-06	1.83978e-05
XM_002156309.3	0.723506	3.92756	4.94917e-06	1.84359e-05
XM_002165426.3	0.640442	6.08848	4.99481e-06	1.85934e-05
XM_002158082.3	0.83505	2.35182	5.04588e-06	1.87772e-05
XM_012707886.1	0.709535	4.09637	5.23709e-06	1.94496e-05
XM_012699722.1	0.927719	6.43526	5.3549e-06	1.98738e-05
XM_012698806.1	0.899988	2.85885	5.40048e-06	2.00362e-05
XM_012699580.1	0.673655	4.65476	5.50634e-06	2.04085e-05
XM_012702740.1	0.843679	4.35438	5.5378e-06	2.05045e-05
XM_002153972.3	1.03779	4.53105	5.60107e-06	2.07249e-05
gene4785	0.647603	5.90506	5.66808e-06	2.09658e-05
XM_012701123.1	0.664884	4.39686	5.68195e-06	2.10101e-05
XM_002157176.3	0.682579	7.45807	5.73807e-06	2.11894e-05
XM_004212288.2	0.700647	4.47005	5.77478e-06	2.13178e-05
XM_012701875.1	0.600914	5.90507	5.86467e-06	2.1628e-05
XM_002164232.3	0.643324	7.56893	5.89928e-06	2.17412e-05
XM_012704506.1	0.667173	3.86751	5.92037e-06	2.18044e-05
XM_004207273.2	0.873458	2.64602	5.93108e-06	2.18366e-05
XM_012700747.1	0.650179	6.27358	5.93752e-06	2.18531e-05
XM_012709693.1	0.792465	4.52754	5.95398e-06	2.19e-05
XM_012701027.1	0.672761	5.33997	5.95422e-06	2.19e-05
XM_012704413.1	0.639337	5.22744	6.10355e-06	2.24195e-05
XM_012703329.1	0.641924	4.22838	6.29628e-06	2.30968e-05
XM_002159317.3	0.735167	7.89283	6.38594e-06	2.34102e-05
XM_012699480.1	0.598423	5.60697	6.45333e-06	2.36494e-05
XM_012703327.1	0.661988	4.24673	6.81933e-06	2.49577e-05
XM_002159238.3	0.822048	2.37292	6.85403e-06	2.50681e-05
XM_012700558.1	0.701536	6.50888	7.07023e-06	2.58162e-05
XM_012711624.1	0.65446	4.97894	7.11816e-06	2.59827e-05
XM_012704831.1	0.76038	2.94099	7.1412e-06	2.60582e-05
XM_002161703.3	0.608552	6.05236	7.35765e-06	2.68216e-05
XM_012711495.1	0.791497	2.48685	7.38824e-06	2.69154e-05
XM_002157575.3	2.15441	2.88373	7.3911e-06	2.69169e-05
XM_004212532.1	0.665387	4.30648	7.42745e-06	2.70404e-05
XM_012699623.1	0.775129	7.19307	7.44459e-06	2.7085e-05
XM_012700784.1	0.641539	4.47478	7.51993e-06	2.73501e-05
XR_001141941.1	1.03869	3.21058	7.5941e-06	2.76018e-05
XM_012709130.1	0.674834	3.86805	7.6045e-06	2.76305e-05
XM_002154379.3	0.749841	10.622	7.63855e-06	2.77398e-05
XM_004207085.2	0.616239	5.18802	7.63958e-06	2.77398e-05
XM_012707084.1	1.12928	3.43725	7.94719e-06	2.88001e-05
XM_012703005.1	0.835752	5.73021	7.98401e-06	2.89146e-05
XM_012707893.1	0.610357	4.99692	8.38784e-06	3.03276e-05
XM_012708369.1	1.38958	2.56518	8.69704e-06	3.14046e-05
XM_002163205.3	0.656787	5.0425	8.87597e-06	3.20298e-05
XM_012707208.1	0.590693	5.69914	8.97844e-06	3.23785e-05
XM_012701296.1	0.615498	5.13869	9.06849e-06	3.26753e-05
XM_012705503.1	0.878028	2.7649	9.06959e-06	3.26753e-05
XM_012701154.1	0.666096	7.41637	9.18307e-06	3.30734e-05
XM_012709036.1	0.772006	3.6482	9.25705e-06	3.33182e-05
XM_002162102.3	0.633036	4.61882	9.35485e-06	3.36483e-05
XM_002166754.3	0.601352	6.13441	9.48642e-06	3.41105e-05
XM_012705316.1	0.669196	4.08666	9.82973e-06	3.52648e-05
XM_002159747.3	0.677797	4.7464	9.93646e-06	3.56362e-05
XM_002154054.3	0.677013	9.24919	9.95118e-06	3.56774e-05
XM_012711515.1	0.802151	3.08445	1.00116e-05	3.5871e-05
XM_004211530.2	0.811732	2.53597	1.00157e-05	3.58741e-05
XM_002161810.3	0.96337	6.58261	1.00495e-05	3.59835e-05
XM_012702335.1	0.747376	2.82001	1.0169e-05	3.63759e-05
XM_012710692.1	0.755658	4.27236	1.04388e-05	3.72928e-05
XM_012701048.1	0.858377	4.0073	1.04696e-05	3.73908e-05
XM_012698670.1	0.803663	5.95462	1.05009e-05	3.74906e-05
XM_012703627.1	0.635286	6.71157	1.10504e-05	3.93637e-05
XM_012704835.1	0.673523	3.81187	1.10869e-05	3.9481e-05
XM_002155763.3	0.742158	3.36155	1.10943e-05	3.94946e-05
XM_012700867.1	0.630002	6.79768	1.11145e-05	3.95541e-05
XM_012699611.1	0.802447	2.65304	1.11393e-05	3.96294e-05
XM_012705327.1	0.81053	2.43185	1.14302e-05	4.06251e-05
XM_002155051.3	0.68267	5.78358	1.15967e-05	4.11773e-05
XM_004212315.2	0.718739	6.06556	1.1707e-05	4.15291e-05
XM_004211110.2	0.664462	4.46763	1.1923e-05	4.22603e-05
XM_002158323.3	0.590795	6.04334	1.20991e-05	4.28515e-05
XM_012705657.1	0.903803	5.46956	1.21532e-05	4.30294e-05
XM_002156662.3	0.621835	5.49223	1.23467e-05	4.37006e-05
XM_002163043.3	0.657492	7.96921	1.25599e-05	4.44269e-05
XM_012703935.1	0.672998	7.93712	1.27419e-05	4.50272e-05
XM_002167329.3	0.656623	7.03418	1.2824e-05	4.52885e-05
XM_004212750.2	0.602924	5.08696	1.28745e-05	4.54525e-05
XM_012701439.1	0.781503	4.13923	1.29471e-05	4.56943e-05
XM_012702521.1	0.95403	2.25561	1.31434e-05	4.62984e-05
XM_004209620.2	0.743641	3.76973	1.32084e-05	4.64981e-05
XM_012707648.1	0.760452	8.10815	1.36706e-05	4.8064e-05
XM_002162565.3	0.764574	2.86003	1.40472e-05	4.93409e-05
XM_012704800.1	0.623672	4.42708	1.41552e-05	4.97045e-05
XM_002163630.3	0.667151	6.90996	1.43482e-05	5.03345e-05
XM_012708872.1	0.799692	3.25489	1.45435e-05	5.09872e-05
XM_012699223.1	0.612805	5.56255	1.48636e-05	5.20439e-05
XM_002158887.3	0.78548	4.3361	1.48956e-05	5.21393e-05
XM_004210833.2	0.647107	4.15761	1.51329e-05	5.29531e-05
XM_012698571.1	1.01484	2.94263	1.52146e-05	5.32057e-05
XM_002163960.2	0.613007	4.92558	1.58357e-05	5.52728e-05
XM_012709165.1	0.770958	3.00025	1.59668e-05	5.56844e-05
XM_012704454.1	1.16606	2.59182	1.59687e-05	5.56844e-05
XM_002161172.2	0.79293	3.53854	1.60633e-05	5.59966e-05
XM_004205659.2	0.62897	6.846	1.64415e-05	5.72349e-05
XM_002158470.3	0.903388	7.83998	1.65503e-05	5.75674e-05
XM_002157054.3	0.862177	2.14939	1.66365e-05	5.78493e-05
XM_012710648.1	0.797667	2.23102	1.67023e-05	5.80597e-05
XM_012711693.1	0.627796	3.78314	1.67182e-05	5.80786e-05
XM_012701403.1	0.62265	4.42098	1.68002e-05	5.83451e-05
XM_002165857.3	0.738781	2.49133	1.68702e-05	5.85517e-05
XM_002169210.3	1.45095	5.45272	1.69927e-05	5.89398e-05
XM_012706372.1	0.605309	5.87877	1.70204e-05	5.90176e-05
XM_012711322.1	0.697867	4.23317	1.70484e-05	5.90962e-05
XM_002154434.3	0.679129	7.07498	1.76685e-05	6.11884e-05
XM_012698462.1	0.600833	4.45077	1.79818e-05	6.22343e-05
XM_004212495.2	0.668968	3.23078	1.79919e-05	6.22497e-05
XM_012708687.1	0.69526	3.97745	1.80297e-05	6.2361e-05
XM_002162403.2	0.642403	3.91919	1.81415e-05	6.27086e-05
XM_012708554.1	0.709162	3.04158	1.84017e-05	6.35487e-05
XM_004206559.2	0.783058	3.86006	1.84642e-05	6.37446e-05
XM_012708068.1	0.808099	2.67581	1.85298e-05	6.39511e-05
XM_002155257.3	0.621401	7.46046	1.86683e-05	6.43892e-05
XM_012698186.1	0.590991	5.29475	1.89136e-05	6.51946e-05
XR_001140477.1	0.943443	3.53195	1.90848e-05	6.57643e-05
XM_012698708.1	0.767621	2.40441	1.90994e-05	6.5794e-05
XM_012706770.1	0.69101	5.9424	1.92252e-05	6.61657e-05
XM_002158033.3	0.825605	4.25155	1.93483e-05	6.65686e-05
XM_002153841.3	0.627224	7.76532	1.94317e-05	6.67934e-05
XM_002170573.3	0.736377	6.51983	1.96031e-05	6.73198e-05
XM_012703388.1	0.615023	4.92286	2.02286e-05	6.9425e-05
XM_012707944.1	0.679292	4.12113	2.0448e-05	7.01563e-05
XM_012709620.1	0.705803	4.15197	2.07886e-05	7.13029e-05
XR_181675.2	0.710462	5.80125	2.16208e-05	7.40654e-05
XM_012702849.1	0.655026	6.20559	2.17585e-05	7.44911e-05
XM_012702870.1	0.592241	4.69179	2.19162e-05	7.49845e-05
XM_012698339.1	0.631926	6.87752	2.26857e-05	7.74025e-05
XM_002155000.3	0.672131	4.98482	2.27013e-05	7.74316e-05
XM_002161478.3	0.599443	5.14117	2.27554e-05	7.75925e-05
XM_012711631.1	0.656755	3.73065	2.32751e-05	7.92425e-05
XM_002164157.3	0.815352	3.24776	2.36013e-05	8.03284e-05
XM_012705685.1	0.589657	4.85005	2.42243e-05	8.23729e-05
XM_012707266.1	0.653757	3.6647	2.45534e-05	8.34665e-05
XM_012703863.1	0.659978	4.37517	2.47383e-05	8.40694e-05
XM_012705573.1	0.591018	6.0537	2.51373e-05	8.53728e-05
XM_012701716.1	0.720759	3.37183	2.51956e-05	8.55183e-05
XM_002163353.3	0.631673	6.17715	2.533e-05	8.59483e-05
XM_002157052.3	0.621333	6.90965	2.59302e-05	8.79041e-05
XM_002160139.3	0.58507	4.7508	2.65614e-05	8.99612e-05
XM_012699602.1	0.756497	6.83499	2.67416e-05	9.04934e-05
XM_004211557.2	0.58861	4.51429	2.6743e-05	9.04934e-05
XM_012711706.1	0.614235	4.46097	2.68435e-05	9.08058e-05
XM_002166367.3	0.900663	8.87013	2.71846e-05	9.18753e-05
XM_002154803.2	0.669855	3.41912	2.77005e-05	9.34481e-05
XM_012707448.1	0.785432	3.14102	2.78945e-05	9.40454e-05
XM_012703595.1	0.683691	3.59847	2.82315e-05	9.51235e-05
XM_012698876.1	0.725739	3.34271	2.85966e-05	9.62953e-05
XM_002160077.3	0.624388	4.08059	2.86672e-05	9.65038e-05
XM_002157504.2	1.19322	3.27651	2.87178e-05	9.66445e-05
XM_002160135.3	0.622975	6.94913	2.87419e-05	9.66963e-05
XM_012708976.1	0.712728	5.27641	2.94135e-05	9.88058e-05
XM_012698572.1	0.600361	4.30477	2.94541e-05	9.89122e-05
XM_002159096.3	0.6619	3.36831	2.9478e-05	9.89626e-05
XM_002160178.3	0.628927	3.92763	2.95215e-05	9.90784e-05
XM_002156096.3	0.792635	7.30909	2.95367e-05	9.90996e-05
XM_012711595.1	0.608984	7.16398	2.96359e-05	9.94021e-05
XM_012706990.1	0.820548	2.66052	2.99314e-05	0.000100333
XR_001142811.1	1.16577	2.42455	2.99863e-05	0.000100486
XM_002158511.2	0.583142	6.64675	3.04202e-05	0.000101909
XR_001141277.1	0.679085	4.99387	3.08569e-05	0.00010331
XR_001142192.1	1.18343	5.22163	3.0985e-05	0.000103708
XM_012707793.1	0.666556	3.71797	3.12742e-05	0.000104612
XM_012705996.1	0.653749	4.81908	3.16525e-05	0.000105846
XM_004208054.2	0.84242	5.47321	3.17764e-05	0.000106196
XM_012702188.1	0.868805	2.09063	3.19004e-05	0.000106578
XM_012699294.1	0.78689	2.77524	3.22619e-05	0.000107721
XM_012709476.1	0.864979	2.07597	3.27966e-05	0.000109408
XM_002170050.3	0.663007	4.47802	3.30826e-05	0.000110229
XM_012704131.1	0.673048	5.71173	3.31723e-05	0.000110494
XM_012707581.1	0.641086	4.77999	3.3522e-05	0.000111572
XM_002163211.2	0.600558	5.50881	3.3686e-05	0.000112071
XM_004212118.2	0.840525	3.18968	3.37271e-05	0.00011217
XM_012708153.1	0.825161	2.57732	3.37361e-05	0.00011217
XR_001140759.1	0.791244	3.02357	3.42178e-05	0.00011367
XM_012703540.1	0.971292	3.07115	3.43911e-05	0.000114211
XM_002166047.3	0.737908	3.80145	3.62897e-05	0.000120228
XM_002167015.3	0.6199	3.50326	3.71806e-05	0.000123106
XM_012711352.1	0.736589	2.99121	3.75745e-05	0.000124336
XR_001140868.1	0.595502	5.76201	3.87421e-05	0.00012797
XM_012702895.1	0.667245	3.90041	3.9909e-05	0.000131511
XM_012699229.1	0.599476	5.10219	4.14299e-05	0.000136401
XM_012704221.1	0.682208	6.21602	4.15419e-05	0.000136689
XM_012704861.1	0.60006	4.67444	4.16926e-05	0.000137062
XM_002168234.3	0.585535	7.36878	4.17772e-05	0.000137225
XM_002169994.3	0.603544	4.34882	4.17792e-05	0.000137225
XM_012705687.1	0.59336	4.15765	4.21343e-05	0.00013835
XM_004211467.2	0.814207	3.31572	4.27108e-05	0.00014016
XM_012706143.1	0.638148	3.96996	4.28427e-05	0.00014051
XM_012700272.1	0.836378	3.93251	4.34563e-05	0.000142312
XM_012705220.1	0.593456	7.07655	4.42365e-05	0.000144738
XR_001142357.1	0.74039	2.84124	4.42901e-05	0.000144867
XM_012700859.1	0.612301	4.93637	4.43019e-05	0.000144867
gene16621	0.667066	2.99801	4.43311e-05	0.000144884
XM_012710454.1	0.963189	2.25109	4.43331e-05	0.000144884
XM_012699089.1	0.722765	4.4181	4.4531e-05	0.000145401
XM_012700439.1	0.701993	2.95759	4.46785e-05	0.000145797
XM_004211192.1	0.588436	4.42572	4.61417e-05	0.000150306
XR_001142137.1	0.582095	4.39015	4.62277e-05	0.000150498
XM_012706801.1	0.625034	4.56848	4.70342e-05	0.000152989
XM_002168715.3	0.671479	3.82656	4.87544e-05	0.000158259
XM_012711267.1	0.590454	5.03143	4.87896e-05	0.000158327
XM_012703348.1	0.612879	6.59579	4.904e-05	0.000159093
XM_002154021.2	0.633313	6.65229	4.93461e-05	0.000159992
XM_012699491.1	0.713062	3.8445	5.04352e-05	0.000163428
XM_002160013.3	0.93792	2.72413	5.07437e-05	0.000164331
XM_012699540.1	0.697713	7.2084	5.09495e-05	0.000164901
NM_001287794.1	0.854167	2.68649	5.24473e-05	0.000169452
XM_004212529.2	0.583492	4.71843	5.26351e-05	0.00016996
XM_002163711.3	0.59943	5.0957	5.27278e-05	0.00017016
XM_002157264.3	0.586763	4.35167	5.41368e-05	0.000174453
XM_012711264.1	0.852768	4.48517	5.50654e-05	0.000177291
XM_004209192.2	0.95216	2.45898	5.52129e-05	0.000177714
XM_012707040.1	0.693052	4.80363	5.61358e-05	0.000180475
XM_012711471.1	1.11085	4.74544	5.63064e-05	0.000180918
XM_012706768.1	0.589232	4.49256	5.67063e-05	0.000182071
XM_012701450.1	0.706137	8.3145	5.70051e-05	0.000182845
XM_012703785.1	0.678805	3.44889	5.85358e-05	0.000187701
XM_002156431.3	0.611468	7.39282	6.07184e-05	0.00019425
XM_002154575.3	0.626471	7.41858	6.27944e-05	0.000200544
XM_002169161.3	0.583759	4.67926	6.34844e-05	0.000202689
XM_002164184.3	0.641797	5.33943	6.36431e-05	0.000203137
XM_012709705.1	0.668273	3.37179	6.37926e-05	0.000203556
XM_012708490.1	0.580034	4.0344	6.43921e-05	0.00020541
XM_012700364.1	0.783347	2.78213	6.47381e-05	0.000206454
XM_012703122.1	0.678885	6.15037	6.4837e-05	0.00020671
XM_002167044.3	0.588459	5.88478	6.50846e-05	0.00020738
XR_181801.2	0.797609	4.77317	6.58833e-05	0.000209744
XM_012706357.1	0.656076	2.89978	6.59101e-05	0.000209769
XM_012702737.1	0.717702	2.76486	6.63269e-05	0.000211035
XM_004208442.2	0.604714	7.32132	6.7435e-05	0.000214341
XM_012703672.1	0.659128	6.57414	6.76552e-05	0.000214891
XM_012703027.1	0.585372	6.32221	6.81227e-05	0.000216314
XM_002168510.3	0.636374	3.92938	6.86539e-05	0.000217813
XM_002155407.3	0.655867	4.07389	6.99108e-05	0.000221611
XM_012702404.1	0.613137	3.87531	7.25799e-05	0.00022935
XM_002162232.3	0.631281	4.65644	7.27722e-05	0.000229892
XM_012700378.1	0.787855	5.09576	7.32356e-05	0.000231222
XM_004205993.2	0.580892	6.30145	7.32559e-05	0.000231222
XM_012705571.1	0.610402	4.50487	7.51877e-05	0.000237252
XM_012709526.1	0.635134	7.70217	7.68344e-05	0.000242035
XM_012705160.1	0.585946	6.4465	7.7695e-05	0.000244676
XM_002162672.3	0.592976	7.34084	7.8103e-05	0.000245891
XM_012701746.1	0.592273	5.01598	7.87929e-05	0.000247852
XM_012705214.1	0.82437	3.9558	8.13419e-05	0.000255725
XM_012699088.1	0.691244	3.19377	8.17565e-05	0.00025681
XM_012702437.1	0.583156	4.24263	8.23749e-05	0.000258459
XM_012699750.1	0.874223	4.87393	8.3204e-05	0.000260987
XM_012704532.1	0.718729	5.15904	8.3248e-05	0.000261051
XM_004212210.2	1.00386	6.81933	8.3611e-05	0.000262041
[truncated: 176 more rows]

## Sheet: Table_S6c
Table_S6c: List of genes downregulated in head
	logFC	logCPM	PValue	FDR
XM_002156839.2	-9.95367	8.46223	1.11221e-296	1.54069e-293
XM_002165571.3	-10.7704	9.46737	2.94683e-232	1.3607e-229
XM_002153821.3	-14.6229	5.91964	1.10895e-213	3.84045e-211
XM_002164510.3	-8.88585	8.15705	6.47259e-211	2.10968e-208
XM_002159331.3	-8.40023	5.53065	3.96879e-205	1.22172e-202
XM_012701791.1	-9.44976	8.5578	6.15413e-201	1.84325e-198
XM_012706341.1	-10.2735	7.3329	1.79219e-194	4.72883e-192
XM_012709488.1	-7.99153	5.13799	3.08964e-183	6.58451e-181
XM_012705755.1	-10.861	8.91912	5.05931e-183	1.05787e-180
XM_004205830.2	-7.98144	7.00557	6.34961e-177	1.25654e-174
XM_012702752.1	-10.9812	6.5737	1.47656e-176	2.87074e-174
XM_002159919.3	-6.0682	6.32166	8.2079e-173	1.4671e-170
XM_012710557.1	-6.64108	5.29625	1.99807e-170	3.45978e-168
NM_001280963.1	-9.65366	6.84866	1.51316e-169	2.57981e-167
XM_002170151.3	-8.41776	4.02434	9.41456e-169	1.5572e-166
XM_002162487.2	-8.27837	6.26751	4.71249e-163	7.56867e-161
XM_002165540.3	-4.7666	6.71292	1.41598e-158	2.2417e-156
XM_002167330.3	-6.68859	6.53426	1.39383e-155	2.14534e-153
XM_012702779.1	-7.67927	8.38846	3.88909e-153	5.74652e-151
XM_002166878.3	-10.3248	10.716	5.59261e-152	8.049e-150
XM_002165080.3	-7.63887	3.43335	1.25727e-150	1.74164e-148
XM_012705077.1	-10.8544	4.0349	9.84335e-150	1.34672e-147
XM_012698468.1	-8.37937	4.60985	3.33868e-148	4.45775e-146
XM_002170712.2	-10.235	5.83511	7.49335e-146	9.88587e-144
XM_002166581.3	-10.3809	10.3006	1.99082e-144	2.59556e-142
XM_002156476.3	-9.43778	4.57853	3.18516e-143	4.10441e-141
XM_012704505.1	-9.92725	3.89907	8.14592e-143	1.03762e-140
XM_012709768.1	-10.9886	6.13443	9.76769e-142	1.20273e-139
XR_001142185.1	-8.3096	9.17798	5.86298e-138	6.91208e-136
XM_004205858.2	-5.43718	4.47531	1.83375e-137	2.11684e-135
XM_002166334.3	-7.05987	3.99348	2.0486e-137	2.34047e-135
XM_004209454.2	-9.39217	4.5328	6.85685e-137	7.67552e-135
XM_012709345.1	-8.25794	3.41598	6.14961e-135	6.68137e-133
XR_001141402.1	-7.20962	4.21359	7.11071e-135	7.65057e-133
XM_012710641.1	-9.59139	8.18406	1.5116e-132	1.59539e-130
XM_004210637.2	-10.1423	6.4826	2.02085e-131	2.07361e-129
XM_012705691.1	-10.1781	3.36104	1.05677e-130	1.06464e-128
XM_002161758.3	-11.515	7.96697	1.19316e-127	1.14979e-125
XM_012699371.1	-6.1737	5.88483	1.51313e-126	1.42106e-124
XM_012707017.1	-7.23939	3.34479	7.40974e-126	6.78634e-124
XM_004207477.2	-9.24295	4.38983	7.55746e-126	6.8649e-124
XM_012700289.1	-6.89642	4.28671	1.78155e-125	1.59219e-123
XM_002159654.3	-12.1158	10.9038	5.39723e-125	4.78497e-123
XM_004212997.1	-6.37681	4.35977	1.2831e-122	1.09379e-120
XR_001141271.1	-8.22271	3.83112	1.42919e-121	1.19085e-119
XM_012709160.1	-13.7224	5.02037	4.00179e-121	3.28502e-119
XM_002163270.3	-9.69609	4.83981	7.41703e-120	5.99967e-118
XM_002162708.3	-4.49047	4.22908	4.21196e-119	3.31042e-117
XR_001141632.1	-7.58913	3.82893	2.37282e-118	1.82608e-116
XM_004206592.1	-5.57215	4.63329	4.43895e-116	3.25778e-114
XM_012708982.1	-8.92848	4.53294	4.56349e-114	3.26275e-112
XM_002167788.3	-11.2424	9.24994	2.54957e-110	1.71239e-108
XM_002169628.3	-3.78032	5.79118	2.55305e-109	1.6841e-107
XM_002157782.3	-6.72772	10.5757	1.28306e-107	8.31516e-106
NM_001280914.1	-4.43139	4.55549	2.76502e-107	1.78151e-105
XM_002165852.3	-5.01563	7.95777	2.67991e-105	1.64082e-103
XM_012700981.1	-6.48862	4.91693	2.33785e-103	1.40044e-101
XM_012701920.1	-8.03292	2.89438	3.16962e-103	1.87838e-101
XM_004210389.2	-6.3853	3.67202	6.92565e-103	4.08245e-101
XM_002161718.3	-7.87373	9.69189	1.1364e-102	6.6282e-101
XM_002167953.2	-11.366	4.54015	4.67698e-102	2.71363e-100
XM_002162707.3	-8.12885	3.73435	4.81688e-101	2.76584e-99
XM_012703720.1	-8.63642	8.73022	1.02427e-99	5.76192e-98
XM_002167390.3	-5.5927	9.24645	1.13409e-99	6.34745e-98
XM_012709414.1	-5.43875	3.16597	4.30073e-99	2.38303e-97
XM_012703147.1	-7.21495	9.0497	5.41082e-99	2.98322e-97
XM_002167018.3	-3.99633	4.62205	7.33768e-99	4.00572e-97
XM_002165589.2	-6.12142	8.74639	4.0839e-98	2.20769e-96
XR_001142187.1	-5.90633	4.08914	9.73364e-97	5.08812e-95
XM_002154503.3	-6.067	6.17627	2.08274e-95	1.07353e-93
XR_001142188.1	-6.13275	4.46529	3.23593e-94	1.63003e-92
XM_004212697.2	-7.60044	5.96179	3.10905e-93	1.52453e-91
XM_012711248.1	-4.30313	3.63142	3.53296e-93	1.72477e-91
XM_012698202.1	-11.0888	8.95604	3.84517e-93	1.86895e-91
XR_001141485.1	-5.60431	2.63353	7.22013e-93	3.47885e-91
XM_004206497.2	-4.56163	3.31816	3.68379e-91	1.72982e-89
XM_012698374.1	-11.989	3.29461	4.04743e-91	1.89256e-89
XM_002159003.3	-5.66072	3.79907	4.2526e-91	1.98014e-89
XM_012703612.1	-8.03237	4.26352	7.43003e-91	3.44517e-89
XM_012709346.1	-8.84673	3.32919	1.37827e-90	6.33775e-89
XM_012711199.1	-6.38522	4.09984	1.6998e-90	7.78394e-89
XM_012706590.1	-7.30377	3.10502	2.07455e-90	9.46099e-89
XM_012699851.1	-8.02733	2.02117	2.37875e-90	1.08038e-88
XM_002155917.3	-7.83448	2.99148	5.04787e-90	2.28329e-88
XM_012710477.1	-10.3361	9.87655	6.41712e-90	2.87913e-88
XM_004211600.2	-6.81292	3.29267	9.59198e-89	4.23499e-87
XM_002165590.3	-6.0763	6.35071	1.39141e-88	6.07069e-87
XM_012698330.1	-4.12156	6.2877	3.55147e-88	1.54343e-86
XM_012700954.1	-3.53918	5.48005	6.21127e-88	2.6888e-86
XM_004207184.2	-5.29868	3.39362	3.31902e-87	1.43118e-85
XM_004211079.2	-5.39397	10.3826	1.27344e-86	5.44873e-85
XM_012710937.1	-6.94398	2.74915	1.94053e-86	8.27112e-85
XM_012709234.1	-9.76135	2.94875	1.00554e-85	4.20504e-84
XM_012706340.1	-5.98229	4.91152	1.27588e-85	5.31553e-84
XM_002157290.3	-5.56846	7.8696	1.80525e-85	7.49281e-84
XM_002167807.3	-7.62565	2.13019	2.23551e-85	9.17551e-84
XM_004209435.2	-3.86253	7.06525	4.64763e-85	1.89357e-83
XM_012708435.1	-7.22468	2.39192	8.44039e-85	3.42624e-83
XM_012704313.1	-8.80891	2.79112	1.0433e-84	4.21965e-83
XR_001140922.1	-3.73245	7.6468	2.29501e-84	9.18169e-83
XM_002159893.3	-7.63375	6.9378	3.40358e-84	1.34709e-82
XM_012708077.1	-6.45099	2.09413	2.94518e-82	1.14121e-80
XM_012711102.1	-3.42441	5.75323	1.38637e-80	5.20804e-79
XM_012699325.1	-6.21816	2.9873	1.64557e-80	6.14014e-79
XM_004206422.2	-3.94367	7.82872	1.0567e-79	3.89049e-78
XM_012707813.1	-10.3621	4.33244	2.12998e-79	7.7646e-78
XM_012709869.1	-11.4467	2.75686	1.79017e-78	6.379e-77
XM_012700609.1	-4.99895	2.93872	1.82273e-78	6.47421e-77
XM_002166557.3	-3.73002	5.38989	9.1899e-78	3.18258e-76
gene5641	-9.16931	2.36284	3.87217e-76	1.29642e-74
XM_004213097.2	-9.21663	2.41245	5.02435e-76	1.67207e-74
XM_012710478.1	-7.75858	6.9637	1.45588e-75	4.78755e-74
XM_012699711.1	-11.1155	2.42999	1.93949e-75	6.34024e-74
XM_012699678.1	-4.02747	4.4826	1.97122e-75	6.42501e-74
XR_001141506.1	-8.9096	6.52233	3.37737e-75	1.0912e-73
XR_001142189.1	-5.56635	4.20341	6.19618e-75	1.99611e-73
XM_012709187.1	-3.45231	4.02234	8.16285e-75	2.62205e-73
XM_012709450.1	-11.3983	2.70948	1.44601e-74	4.63141e-73
XM_012698616.1	-3.58411	4.30144	1.62757e-74	5.1979e-73
XM_002163674.2	-3.80779	4.34629	1.86858e-74	5.95046e-73
XM_002158497.3	-3.02198	7.2911	1.92587e-74	6.11531e-73
XM_002154017.3	-4.99347	6.8089	6.25711e-74	1.97554e-72
XM_012710323.1	-3.37099	4.33019	1.41317e-73	4.41148e-72
XM_012702013.1	-5.64927	2.44915	1.50513e-73	4.68536e-72
XM_012704054.1	-5.23568	4.37915	3.02446e-72	9.10789e-71
XM_002164454.2	-7.77992	8.65443	5.49134e-72	1.64919e-70
XM_004212162.2	-6.43762	3.02991	2.04062e-71	6.07908e-70
XM_012706339.1	-12.1412	3.44481	9.89572e-71	2.91661e-69
XM_012702211.1	-7.55332	2.05887	1.98134e-70	5.8242e-69
XM_002159958.3	-5.8842	4.46455	2.74193e-70	8.01743e-69
XM_004207586.2	-2.83745	4.66107	9.47423e-70	2.7342e-68
XM_012702484.1	-4.68863	3.55892	1.2143e-69	3.49528e-68
XM_012705414.1	-4.63096	5.13549	1.01022e-68	2.90031e-67
XM_012702771.1	-4.28108	3.95111	1.09487e-68	3.12714e-67
XM_012708583.1	-4.15141	3.87944	2.21227e-68	6.27016e-67
XM_002156644.2	-4.8789	10.1163	4.90885e-68	1.38422e-66
XM_002156941.3	-5.01092	7.18306	5.33157e-67	1.46976e-65
XM_012706073.1	-4.45297	8.13527	5.53869e-67	1.52307e-65
XM_002165599.3	-3.33424	5.79029	8.89912e-67	2.43506e-65
XM_002166026.3	-3.96859	2.93558	1.94612e-64	5.12278e-63
XM_012709281.1	-4.94566	3.03647	1.41364e-63	3.63479e-62
NM_001280803.1	-3.17735	5.27068	1.43298e-63	3.676e-62
XM_002166505.3	-4.32248	4.48558	1.59396e-63	4.0701e-62
XM_002157379.3	-3.83702	4.67157	1.9938e-63	5.07939e-62
XM_012700689.1	-3.02794	4.67199	2.02509e-63	5.14727e-62
XR_001141072.1	-6.23758	3.25421	2.31841e-63	5.8659e-62
XM_012706296.1	-2.85569	6.15309	3.74798e-63	9.41839e-62
XM_012706854.1	-4.32845	3.52974	5.46461e-63	1.35478e-61
XM_012700531.1	-3.19518	7.22976	7.06693e-63	1.74812e-61
XM_012711287.1	-5.75976	2.15649	3.99678e-62	9.75602e-61
XM_002163397.3	-2.91696	9.75699	4.32812e-62	1.05416e-60
XM_002168989.3	-3.80347	3.06608	8.15454e-62	1.97311e-60
XM_012700691.1	-3.28787	4.08498	9.22874e-62	2.22332e-60
XR_181693.2	-3.43218	4.01017	1.21715e-60	2.87599e-59
XM_012703390.1	-3.57238	4.43571	3.0671e-60	7.14067e-59
XM_004206703.2	-3.46024	4.43366	5.64224e-60	1.31084e-58
XM_012706153.1	-3.45414	3.12814	1.43796e-59	3.31298e-58
XM_004207606.2	-2.70874	5.27106	1.71226e-59	3.93678e-58
XM_002164730.3	-4.02633	5.05356	2.51278e-59	5.74157e-58
XM_012703751.1	-4.22989	4.4373	2.99645e-59	6.83264e-58
XM_004210282.2	-4.63436	3.33352	6.44311e-59	1.46018e-57
XM_002162886.3	-8.17421	6.98943	2.34472e-58	5.24933e-57
XM_012701684.1	-3.6466	4.86639	7.26969e-58	1.62098e-56
XM_012707102.1	-4.41183	3.59392	1.75227e-57	3.86827e-56
XM_012704678.1	-3.6894	3.83471	2.51793e-57	5.54744e-56
XR_001140639.1	-4.58011	4.03849	2.71271e-57	5.96473e-56
XM_002160298.3	-6.82142	2.00302	3.26607e-57	7.16725e-56
XM_012707768.1	-4.86772	3.05869	1.10218e-56	2.39937e-55
XM_012702085.1	-4.36254	2.40964	1.1042e-56	2.39937e-55
XM_002169195.3	-3.08861	5.07647	2.06577e-56	4.47126e-55
XM_002159517.3	-4.9252	4.24026	2.44597e-56	5.28387e-55
XM_012698507.1	-8.40704	3.26001	5.1017e-56	1.09356e-54
XM_012707122.1	-2.76246	3.35633	5.23255e-56	1.11944e-54
XM_002168207.2	-5.34301	2.71946	6.87659e-56	1.46833e-54
XM_002159641.2	-4.28754	5.9257	8.86383e-56	1.88902e-54
XM_012698239.1	-3.89477	4.74227	1.64102e-55	3.47057e-54
XM_012704768.1	-3.1406	3.36209	6.28672e-55	1.3195e-53
XM_012705783.1	-4.5146	7.04743	6.94939e-55	1.45308e-53
XM_002167672.2	-2.88473	4.80332	2.74632e-54	5.67408e-53
XM_012698687.1	-4.46745	2.25124	4.11986e-54	8.45487e-53
XM_012699132.1	-4.44421	3.37995	8.88135e-54	1.81258e-52
XR_001141340.1	-4.01754	4.04501	4.84096e-53	9.70118e-52
XM_012701862.1	-3.62435	6.06606	1.73593e-52	3.47249e-51
XM_012707360.1	-3.83823	2.7051	3.08569e-52	6.15028e-51
XR_001142920.1	-3.90249	3.08154	4.72072e-52	9.35868e-51
XM_012703893.1	-2.86629	6.35623	6.27008e-52	1.23859e-50
XR_001142512.1	-4.22876	4.41627	7.40931e-52	1.46103e-50
XM_002164457.3	-3.2005	7.44429	9.80499e-52	1.91977e-50
XM_002165863.3	-2.93947	5.21389	1.12358e-51	2.19603e-50
XM_012702375.1	-7.99518	3.7758	1.39042e-51	2.70801e-50
XM_012701273.1	-3.61943	6.25066	1.44674e-51	2.81276e-50
XM_012711313.1	-3.4683	2.89561	1.55358e-51	3.00992e-50
XM_012698586.1	-3.35648	8.23313	2.29148e-51	4.42408e-50
XM_012698079.1	-4.02587	2.11279	2.40179e-51	4.62898e-50
XM_012705875.1	-3.30799	7.49628	2.82439e-51	5.4152e-50
XM_012701831.1	-4.69714	3.67892	3.8964e-51	7.45767e-50
XM_002157699.3	-3.39047	3.17936	8.38644e-51	1.59688e-49
XR_181994.1	-3.4355	7.79684	1.31814e-50	2.50131e-49
XM_004205823.2	-3.86762	2.60288	1.66741e-50	3.15867e-49
XM_012709997.1	-3.75718	2.57021	1.95213e-50	3.68544e-49
XM_012709487.1	-4.51338	1.97657	8.20931e-50	1.53675e-48
XM_002164521.3	-3.0791	7.37271	8.40859e-50	1.5714e-48
XM_012700572.1	-3.86414	2.15531	2.25208e-49	4.1805e-48
XR_001141663.1	-3.21316	2.69471	6.4452e-49	1.17864e-47
XM_012708901.1	-4.11851	3.66622	7.98213e-49	1.4573e-47
XM_012705426.1	-3.49553	4.54893	1.60534e-48	2.90693e-47
XM_002158823.2	-5.63981	7.34753	1.89614e-48	3.42791e-47
XM_012700167.1	-4.25683	5.67788	4.09505e-48	7.34327e-47
XM_002163681.3	-3.37436	2.18034	5.70071e-48	1.01732e-46
XM_004210651.2	-3.38441	3.98356	9.84823e-48	1.75463e-46
XM_002155100.3	-4.21932	6.65372	1.31903e-47	2.34631e-46
XM_012698927.1	-4.612	2.37884	1.33799e-47	2.37622e-46
XM_012711338.1	-2.41229	6.37663	3.38578e-47	6.00339e-46
XM_012708981.1	-6.04261	2.29371	4.50355e-47	7.95987e-46
XM_012700503.1	-3.26489	2.87046	4.59436e-47	8.10744e-46
XM_012699352.1	-4.35249	2.63914	5.59209e-47	9.83676e-46
XM_012699895.1	-4.03685	6.60291	6.88692e-47	1.20952e-45
XM_004208809.2	-2.88534	4.25908	1.11616e-46	1.94486e-45
XM_002164329.3	-2.47327	5.51153	1.4353e-46	2.49311e-45
XM_002157213.3	-2.98247	7.50994	2.66417e-46	4.62039e-45
XM_012708880.1	-6.00119	2.7794	5.54949e-46	9.5496e-45
XM_002163327.3	-3.63514	5.86764	6.30185e-46	1.08275e-44
XM_002161896.3	-4.08582	6.82147	3.61895e-45	6.12294e-44
XM_012700077.1	-3.21566	2.29208	4.03327e-45	6.80315e-44
XM_012705469.1	-3.60385	1.76795	7.77669e-45	1.30776e-43
XM_012710221.1	-6.13727	9.45862	1.83717e-44	3.06159e-43
XM_012707876.1	-3.34322	2.78343	7.71944e-44	1.28064e-42
XM_004210850.2	-3.79588	1.8928	1.64701e-43	2.70002e-42
XM_012700655.1	-2.20528	5.06964	1.82012e-43	2.97941e-42
XM_012708914.1	-3.6292	3.2986	6.722e-43	1.09228e-41
XM_012700711.1	-2.53943	4.15873	1.00723e-42	1.63428e-41
XM_002157194.3	-4.62616	7.65376	1.03372e-42	1.6748e-41
XM_012698437.1	-2.52249	3.67628	1.25569e-42	2.03146e-41
XM_002158100.3	-2.31006	6.38503	3.99952e-42	6.41428e-41
XM_012710998.1	-4.25526	5.45423	4.19099e-42	6.71164e-41
XM_012704044.1	-3.2193	4.26429	4.27131e-42	6.8304e-41
XM_012711584.1	-2.79999	2.89371	6.89581e-42	1.10114e-40
XM_002169289.3	-2.13143	4.41009	7.57797e-42	1.20833e-40
XM_012699950.1	-2.40647	5.00888	9.73989e-42	1.55083e-40
XM_012699475.1	-2.39802	4.08491	1.10452e-41	1.75362e-40
XM_002167149.3	-4.44535	2.11329	1.16098e-41	1.84063e-40
XM_002155919.3	-3.98303	4.77354	1.29094e-41	2.04083e-40
XM_012708732.1	-4.31692	2.17086	1.36377e-41	2.15289e-40
XM_002158369.3	-4.35034	4.41679	1.62809e-41	2.5665e-40
XM_012704792.1	-2.27621	3.91695	2.20593e-41	3.46753e-40
XM_012711272.1	-3.84134	1.92661	3.22122e-41	5.04203e-40
XM_004207940.2	-3.9271	2.69186	4.35219e-41	6.77401e-40
XM_002157218.3	-6.41554	7.35877	8.11507e-41	1.26131e-39
XM_002157357.3	-4.69962	5.33024	8.83016e-41	1.37053e-39
XM_002164697.2	-2.98613	10.781	9.54855e-41	1.47996e-39
XM_012705696.1	-2.67388	3.2532	1.53204e-40	2.35807e-39
XM_002159800.2	-2.75586	9.03926	2.37486e-40	3.65023e-39
XM_012702350.1	-3.11912	4.43008	4.30251e-40	6.5948e-39
XM_002159916.3	-2.59142	7.99776	4.66392e-40	7.13888e-39
XM_012706846.1	-2.41659	3.60346	5.11699e-40	7.82158e-39
XR_001141267.1	-2.02248	5.33135	8.33978e-40	1.27127e-38
XM_012710655.1	-2.2883	3.29347	1.29944e-39	1.97807e-38
XM_012705923.1	-3.5966	3.28847	1.85005e-39	2.80469e-38
XM_002160393.3	-3.32591	2.92963	2.48918e-39	3.75819e-38
NM_001280827.1	-3.85185	7.30942	6.12784e-39	9.20173e-38
XM_012705129.1	-2.74193	7.86494	6.45396e-39	9.67832e-38
XM_012706229.1	-2.13861	4.71892	7.64718e-39	1.14213e-37
XM_012709543.1	-2.8978	4.24552	2.24677e-38	3.3287e-37
XM_012710275.1	-3.82041	1.98316	3.61636e-38	5.32932e-37
XM_012709021.1	-3.49114	3.35456	5.83428e-38	8.56365e-37
XM_002165223.3	-2.79917	5.2782	6.00201e-38	8.79818e-37
XM_012710185.1	-4.02956	4.25275	9.07178e-38	1.32805e-36
XM_012700171.1	-3.28398	3.14756	1.10979e-37	1.62252e-36
XR_001142064.1	-3.71728	3.55008	1.31269e-37	1.91663e-36
XM_002166184.3	-4.00878	4.4025	2.08009e-37	3.0331e-36
XM_002164741.3	-2.02202	5.20398	3.14698e-37	4.57076e-36
XM_012705638.1	-2.09652	5.42523	4.01035e-37	5.80951e-36
XM_002164881.3	-4.14272	6.59117	4.33866e-37	6.2769e-36
XM_002160378.2	-2.0662	5.90183	5.72999e-37	8.25475e-36
XR_181815.2	-2.75147	2.63452	5.73557e-37	8.25475e-36
XM_012699801.1	-4.67138	3.40916	7.02614e-37	1.0086e-35
XM_002158695.2	-3.70508	8.66004	7.46072e-37	1.0696e-35
XM_002163884.3	-3.17316	3.52959	8.75667e-37	1.25215e-35
XM_012707228.1	-2.83256	5.31215	1.63472e-36	2.31958e-35
XM_012701999.1	-4.19845	3.15029	1.91378e-36	2.70862e-35
XM_012706937.1	-2.72491	3.62528	1.91635e-36	2.7088e-35
XM_012702351.1	-3.14543	6.48369	2.0113e-36	2.8394e-35
XM_004211158.2	-2.49761	4.04068	2.09959e-36	2.96025e-35
XM_002165851.3	-3.51641	6.34807	4.5711e-36	6.4002e-35
XM_012702322.1	-2.58309	3.00387	5.85848e-36	8.17679e-35
XM_012704020.1	-3.08821	2.39932	6.36667e-36	8.87489e-35
XM_012710459.1	-4.26282	2.19732	1.09479e-35	1.52419e-34
XM_012701777.1	-3.69846	4.90447	1.43534e-35	1.99079e-34
XM_012707497.1	-2.55512	5.73616	2.26241e-35	3.11454e-34
XM_012705460.1	-2.94544	5.53931	3.27697e-35	4.50005e-34
XM_012706945.1	-3.70762	3.22538	4.09894e-35	5.58039e-34
XM_012704887.1	-2.97491	7.0223	4.70893e-35	6.40299e-34
XM_004205771.2	-2.57347	3.22525	6.78561e-35	9.19292e-34
XM_004206202.2	-3.17104	5.48115	7.12874e-35	9.63423e-34
XM_012709520.1	-4.0513	2.20564	1.00593e-34	1.35288e-33
XM_012702005.1	-3.24891	2.44341	1.10459e-34	1.48017e-33
XM_004205606.2	-2.92767	3.7247	2.00734e-34	2.67373e-33
XM_002161021.2	-2.64561	3.71168	2.98559e-34	3.96244e-33
XM_002161584.3	-2.76431	6.57552	3.00529e-34	3.9838e-33
XM_002164620.3	-2.88054	3.71644	3.54282e-34	4.67956e-33
XM_002164575.3	-3.19417	3.4519	4.06683e-34	5.35257e-33
XM_002158868.3	-2.65501	4.87601	7.70682e-34	1.00716e-32
XM_012710685.1	-1.94706	4.53654	7.9159e-34	1.03326e-32
XM_004210551.2	-2.67567	1.91377	8.45887e-34	1.10284e-32
XM_012701503.1	-2.03983	4.72674	9.61157e-34	1.25018e-32
XM_012708741.1	-2.37293	3.91613	1.00146e-33	1.29955e-32
XM_012701128.1	-2.62252	4.19595	1.1466e-33	1.48127e-32
XM_012698879.1	-2.87877	2.67678	1.14684e-33	1.48127e-32
XM_012706829.1	-3.86671	7.00607	1.90054e-33	2.44905e-32
XM_012705640.1	-2.29454	2.56515	2.09119e-33	2.69158e-32
XM_012699562.1	-5.01755	4.14167	2.38356e-33	3.06079e-32
XM_002165530.3	-2.14131	9.97935	2.39425e-33	3.07096e-32
XM_002165800.3	-1.77977	4.90458	2.47703e-33	3.17346e-32
XM_012700255.1	-2.6273	2.11891	2.53404e-33	3.24275e-32
XM_002170454.2	-2.50216	3.49221	3.2069e-33	4.09907e-32
XM_012698693.1	-2.92157	3.68449	4.15788e-33	5.30237e-32
XM_012702770.1	-4.27659	5.79811	4.47678e-33	5.69594e-32
XM_012706630.1	-3.02244	2.167	6.24703e-33	7.91424e-32
XM_012709131.1	-2.39019	6.5182	8.43995e-33	1.06528e-31
XM_002164268.3	-2.19184	5.81906	1.08537e-32	1.36218e-31
XM_012698161.1	-3.96331	2.64104	1.69673e-32	2.12225e-31
XM_002162381.3	-2.55822	4.33955	2.20999e-32	2.75801e-31
XR_001140593.1	-4.87757	4.73484	2.65231e-32	3.30257e-31
XM_012709489.1	-3.14539	2.69224	2.97589e-32	3.69718e-31
XM_004205556.2	-3.20831	7.05144	3.29863e-32	4.09356e-31
XM_002156557.2	-3.11209	4.03964	4.64613e-32	5.74007e-31
XM_012700791.1	-2.48063	2.65401	7.23288e-32	8.8962e-31
XM_002155794.3	-2.09588	4.13142	1.62324e-31	1.98332e-30
NM_001280815.1	-2.9816	5.64077	2.17807e-31	2.64665e-30
XM_002166085.3	-2.62132	3.97755	3.03805e-31	3.6675e-30
XM_004210019.2	-2.40858	3.72968	3.16996e-31	3.82258e-30
XM_012703700.1	-3.05017	3.16293	4.09083e-31	4.91698e-30
NM_001280849.1	-2.28926	4.41039	4.49199e-31	5.3933e-30
XM_012708316.1	-1.64582	5.99502	5.48328e-31	6.57637e-30
XM_012710762.1	-2.94579	2.7825	5.72146e-31	6.85462e-30
XM_002169561.3	-4.46457	5.84491	7.40699e-31	8.86439e-30
XM_012708536.1	-2.53352	9.42629	8.43581e-31	1.00848e-29
XM_002161229.3	-1.87702	6.24094	8.63878e-31	1.03163e-29
XR_001141601.1	-2.05716	6.21768	8.96355e-31	1.06926e-29
XM_002167901.3	-3.7859	7.51234	9.98466e-31	1.18723e-29
XM_002163655.3	-2.18299	4.98336	1.03964e-30	1.23487e-29
gene9527	-1.66412	5.11129	1.21094e-30	1.43525e-29
XM_002163307.2	-2.24417	8.00849	1.24794e-30	1.47753e-29
XM_002167889.3	-1.62659	4.76076	1.60663e-30	1.90018e-29
XM_012698906.1	-2.32811	6.68471	1.90281e-30	2.2433e-29
XM_004206637.2	-3.40723	3.7451	2.12057e-30	2.49471e-29
XM_012701246.1	-2.74796	2.32516	3.07587e-30	3.61089e-29
XM_012701250.1	-2.51287	4.25499	3.24064e-30	3.79627e-29
XM_012700072.1	-2.28959	4.05745	3.29104e-30	3.85125e-29
XM_002154846.3	-2.16187	6.17461	3.58621e-30	4.19223e-29
XM_012707983.1	-2.65944	3.59255	4.35832e-30	5.07342e-29
XM_012711586.1	-2.02211	5.00574	5.73252e-30	6.63822e-29
XM_012703835.1	-2.81263	2.76639	5.99652e-30	6.92945e-29
XM_002155456.3	-1.90833	4.22297	6.01702e-30	6.94589e-29
XM_002158168.3	-2.9395	6.13839	7.14235e-30	8.20223e-29
XM_012705436.1	-2.86547	3.60649	7.7532e-30	8.89451e-29
XM_002167991.3	-3.41386	4.32761	1.11511e-29	1.27267e-28
XM_002154892.2	-2.49488	6.22036	1.17302e-29	1.33738e-28
XR_181787.2	-3.05514	4.94817	1.26142e-29	1.43669e-28
XM_002156522.3	-1.64608	5.30426	1.30379e-29	1.48343e-28
XM_012698649.1	-3.93648	7.73037	1.35479e-29	1.53988e-28
XM_002157035.2	-2.56461	3.00483	1.55107e-29	1.76117e-28
XM_012710370.1	-2.7282	2.16765	1.58936e-29	1.80279e-28
XM_002164000.3	-2.76803	6.71281	1.64178e-29	1.86035e-28
XM_002159332.3	-4.50662	6.03205	2.08187e-29	2.34942e-28
XM_004208367.2	-2.19522	3.87923	2.10436e-29	2.37239e-28
XM_002154225.2	-2.89954	5.2946	3.06861e-29	3.44892e-28
XM_012702932.1	-2.61588	2.81555	3.87029e-29	4.32365e-28
XM_002154162.3	-2.57648	3.27821	4.07468e-29	4.54739e-28
XM_002163734.3	-2.68844	2.22752	4.08763e-29	4.55726e-28
XM_012703817.1	-2.95795	5.62438	4.11847e-29	4.58703e-28
XM_012699566.1	-1.79623	6.02313	5.01165e-29	5.56504e-28
XM_012701678.1	-2.59138	2.50086	5.38276e-29	5.95921e-28
XM_012707480.1	-2.03585	5.60635	7.91619e-29	8.74648e-28
XR_001140532.1	-2.57606	1.79883	8.85213e-29	9.75142e-28
XM_002165306.2	-1.92331	3.65811	9.00555e-29	9.90074e-28
XM_012701524.1	-2.30501	4.59131	1.25534e-28	1.37468e-27
XM_004206247.2	-2.81811	3.10537	1.27739e-28	1.39744e-27
XM_012706821.1	-4.4821	6.11213	1.65817e-28	1.81043e-27
XM_012711734.1	-2.52192	5.39111	1.83308e-28	1.99943e-27
XM_002159363.3	-3.73986	7.32048	2.16164e-28	2.35086e-27
XM_002156821.3	-4.13604	7.69579	2.92465e-28	3.16822e-27
XM_004206796.2	-2.37326	4.19544	3.57688e-28	3.871e-27
XM_002170622.3	-1.8798	6.9647	4.3594e-28	4.6995e-27
XM_012701565.1	-3.1731	3.02006	7.51148e-28	8.07393e-27
XM_004205834.2	-2.45593	4.8893	7.71364e-28	8.27517e-27
XM_002158297.3	-2.75197	6.53208	9.06602e-28	9.66983e-27
XM_012698752.1	-2.72991	2.31518	9.92024e-28	1.05708e-26
XM_002161992.3	-2.50166	5.15114	1.20165e-27	1.27799e-26
XM_004207568.2	-2.54108	3.36457	1.36332e-27	1.44716e-26
XM_002154469.3	-2.25055	7.01872	1.38611e-27	1.46854e-26
XM_002159422.3	-3.00522	2.89675	1.48515e-27	1.57046e-26
XM_002160659.2	-2.01998	3.88222	1.66868e-27	1.76285e-26
XM_004208216.2	-4.14333	7.24299	1.86433e-27	1.96767e-26
XM_012707917.1	-2.7539	2.25171	1.86951e-27	1.97126e-26
XM_012698158.1	-2.62832	3.8819	1.93294e-27	2.0362e-26
XM_012707682.1	-1.89272	3.68275	2.84481e-27	2.98544e-26
XM_012705654.1	-2.29915	3.6499	3.05775e-27	3.20284e-26
XM_012709822.1	-2.75905	4.97476	4.04786e-27	4.22793e-26
XM_002156439.3	-2.3787	4.92534	5.74783e-27	5.99224e-26
XM_004205532.2	-4.06636	2.40196	6.78957e-27	7.05173e-26
XM_002169834.3	-3.27086	10.3065	7.29327e-27	7.56779e-26
XM_012698767.1	-1.9931	2.82688	7.62618e-27	7.89844e-26
XM_012711738.1	-2.83848	2.21405	8.31552e-27	8.60435e-26
NM_001287375.1	-2.92749	7.93135	8.58102e-27	8.85427e-26
XM_012698156.1	-2.94353	1.95056	9.49947e-27	9.79285e-26
XM_012706709.1	-2.61895	2.28701	1.09248e-26	1.12308e-25
XM_002155422.3	-3.12482	5.7824	1.38071e-26	1.41545e-25
XM_012702341.1	-2.63094	6.64978	1.6344e-26	1.67243e-25
XM_012698073.1	-2.9128	8.66182	1.74708e-26	1.78279e-25
XM_004209283.2	-2.11953	7.33406	1.90599e-26	1.94316e-25
XM_012700370.1	-2.68917	2.71611	1.96083e-26	1.99724e-25
XM_002157399.3	-2.57562	5.0636	1.99142e-26	2.02653e-25
XM_002154960.3	-2.55136	4.46737	2.32377e-26	2.3604e-25
XR_001141077.1	-2.60964	2.61829	2.35626e-26	2.39121e-25
NM_001300998.1	-2.60335	4.66074	2.77863e-26	2.81469e-25
XM_012700141.1	-2.03644	4.82642	3.67888e-26	3.71305e-25
XM_012708198.1	-1.6408	5.19864	5.34763e-26	5.36311e-25
XM_004212455.2	-1.90836	8.98721	6.06318e-26	6.07524e-25
XM_004206799.1	-2.78848	3.45144	6.17126e-26	6.17795e-25
XM_012711271.1	-3.95677	5.97525	6.77274e-26	6.75567e-25
XM_002155810.3	-3.67486	6.09817	7.09788e-26	7.07362e-25
XM_012709876.1	-1.89474	2.90438	7.52907e-26	7.48725e-25
XM_002154911.3	-2.25913	5.67257	9.41087e-26	9.33673e-25
XM_002164853.3	-2.11656	4.46474	1.7123e-25	1.68973e-24
XM_012705187.1	-2.36623	5.60552	1.73979e-25	1.71533e-24
XM_012705311.1	-2.39523	7.54732	1.77229e-25	1.74583e-24
XM_002162772.3	-1.67726	5.52499	2.09837e-25	2.0652e-24
XM_002166315.3	-1.86436	5.1732	2.13519e-25	2.09771e-24
XM_002169622.3	-3.04664	5.74137	2.18109e-25	2.1409e-24
XM_012700411.1	-2.04039	5.37483	2.26113e-25	2.21751e-24
XM_012698440.1	-1.85626	4.44646	3.08342e-25	3.0186e-24
XM_004209046.1	-2.8423	3.27949	4.61642e-25	4.50345e-24
XM_002166899.3	-2.48431	5.3904	4.96533e-25	4.8353e-24
XM_002169769.2	-2.17363	2.79559	5.41455e-25	5.26351e-24
XM_002157705.2	-2.53874	3.61019	5.61175e-25	5.45043e-24
NM_001280929.1	-4.1804	8.02435	5.84817e-25	5.67012e-24
XM_012701838.1	-2.06193	5.67187	6.3124e-25	6.11486e-24
XM_002160903.3	-2.74729	5.73369	8.52071e-25	8.2253e-24
NM_001287357.1	-1.59404	4.52108	9.15948e-25	8.83423e-24
XM_012702252.1	-2.71046	2.68117	1.41224e-24	1.3515e-23
XM_002163821.3	-2.87706	6.94382	1.43616e-24	1.37321e-23
XM_012699906.1	-2.40122	4.07314	1.46573e-24	1.40028e-23
XM_012709678.1	-2.97867	2.93288	1.63269e-24	1.55843e-23
XM_012701461.1	-3.43271	9.01221	1.68603e-24	1.60797e-23
XM_002156907.3	-2.32179	2.60587	1.9579e-24	1.86084e-23
XM_012700365.1	-2.95733	2.36473	2.19955e-24	2.08693e-23
XM_012708943.1	-2.07849	2.97344	2.71119e-24	2.56579e-23
XM_002155364.2	-1.81806	6.9916	2.93806e-24	2.77813e-23
XM_012708747.1	-5.77111	8.60983	3.89794e-24	3.67947e-23
XM_012703212.1	-1.49414	4.98163	4.20141e-24	3.96256e-23
XM_012700052.1	-3.40194	8.08844	4.37463e-24	4.12242e-23
XM_012700697.1	-2.17725	4.68534	4.63992e-24	4.3687e-23
XM_012709629.1	-2.177	2.25082	5.72531e-24	5.3815e-23
XM_004210201.2	-2.66901	2.35058	6.46295e-24	6.06456e-23
XM_012701679.1	-2.13545	3.94089	6.82549e-24	6.39933e-23
XM_012709087.1	-2.16451	5.72852	7.56197e-24	7.07187e-23
XM_012705123.1	-2.41925	6.61466	8.23762e-24	7.67137e-23
XM_012699086.1	-1.83327	5.289	8.84262e-24	8.22096e-23
XM_012711488.1	-2.20918	2.11893	8.91078e-24	8.27739e-23
XM_002163931.3	-2.3727	5.18179	9.11784e-24	8.46264e-23
XM_012702943.1	-2.52078	5.44878	9.72709e-24	9.02055e-23
XM_012702665.1	-1.9907	5.46505	1.04968e-23	9.71812e-23
XM_012704280.1	-2.32483	3.39461	1.14198e-23	1.0555e-22
XM_012710608.1	-1.70732	5.40027	1.26003e-23	1.16267e-22
XM_002156200.3	-2.63247	3.80543	1.3911e-23	1.28148e-22
XM_002158998.3	-2.76394	5.79327	1.64647e-23	1.51295e-22
XM_012709391.1	-2.32895	3.07079	1.82221e-23	1.67305e-22
XM_012698020.1	-3.17336	6.41423	1.85748e-23	1.70261e-22
XM_004211047.2	-2.61009	5.48215	2.05334e-23	1.87904e-22
XM_004211139.2	-2.56678	3.9903	2.08512e-23	1.90497e-22
XM_002166159.3	-2.50769	3.4801	2.30416e-23	2.10335e-22
XM_012708661.1	-2.83998	6.42485	2.32037e-23	2.11641e-22
XM_012700316.1	-1.39561	5.29572	2.52893e-23	2.30474e-22
XM_002166360.3	-1.58743	7.33817	2.75747e-23	2.51095e-22
XM_004212048.2	-1.99069	6.82697	2.81127e-23	2.55784e-22
XM_002160518.3	-2.13105	2.26679	3.0293e-23	2.75395e-22
XM_002168197.3	-2.6098	3.95359	3.2296e-23	2.93287e-22
XR_181863.2	-4.13422	5.35581	3.46924e-23	3.14359e-22
XM_012701144.1	-2.31958	4.60056	3.87102e-23	3.49622e-22
XM_002156324.3	-2.3817	3.32584	4.06311e-23	3.66374e-22
XM_002163947.3	-4.20223	3.87484	4.09482e-23	3.68933e-22
XM_012711407.1	-2.03726	3.70178	4.23946e-23	3.81345e-22
XM_012699261.1	-2.21858	2.44362	4.26627e-23	3.83135e-22
XM_002158703.3	-1.73044	4.17013	4.29463e-23	3.85369e-22
XM_002162297.3	-2.15068	2.66108	4.96648e-23	4.44935e-22
XM_012705794.1	-1.93816	3.67194	5.12827e-23	4.59059e-22
XM_002156252.2	-1.46169	4.39995	6.38747e-23	5.70395e-22
XM_012706541.1	-1.47402	4.99466	6.45623e-23	5.7607e-22
XM_002164238.3	-2.74529	7.99314	6.75299e-23	6.02065e-22
XM_012708802.1	-3.03791	6.53218	6.92611e-23	6.16508e-22
XM_012699774.1	-2.80728	8.41371	6.9935e-23	6.22006e-22
XM_002160427.3	-2.52604	2.28048	7.01868e-23	6.23745e-22
XM_004209565.2	-1.56776	4.48028	8.17852e-23	7.25655e-22
XM_002167531.3	-2.80622	7.88858	9.15412e-23	8.10271e-22
XM_012698157.1	-2.23007	3.0133	1.04823e-22	9.26352e-22
XM_012710813.1	-1.74156	8.23896	1.10191e-22	9.73019e-22
XM_002160007.3	-2.29705	5.61013	1.52387e-22	1.34455e-21
XM_012698358.1	-2.88959	3.60372	1.84347e-22	1.62138e-21
XM_012706234.1	-2.94334	7.13225	1.97219e-22	1.73322e-21
XM_012703141.1	-2.34981	2.52552	2.02528e-22	1.77846e-21
XM_002162975.2	-2.17165	4.96961	2.06694e-22	1.8136e-21
XM_002166629.3	-2.12491	6.74253	2.66131e-22	2.33143e-21
XM_012701603.1	-2.40615	5.94043	2.78116e-22	2.43451e-21
NM_001280860.1	-1.70699	3.94527	2.8196e-22	2.46621e-21
XM_004208152.2	-2.22734	2.70776	2.91968e-22	2.55173e-21
XM_002158219.3	-2.43304	3.12815	3.05367e-22	2.66673e-21
XM_012700848.1	-2.29737	2.02444	3.11143e-22	2.71503e-21
gene2486	-2.74921	3.65486	3.96762e-22	3.45669e-21
XM_012703444.1	-1.94524	3.7773	5.57132e-22	4.83109e-21
XM_002157319.3	-2.21989	3.78211	5.81999e-22	5.04278e-21
XM_012702355.1	-1.73424	4.03271	7.08832e-22	6.13214e-21
XM_002155536.3	-2.0202	4.87217	1.08744e-21	9.34185e-21
XM_012707530.1	-1.66618	4.40659	1.69249e-21	1.44723e-20
XM_012709228.1	-1.92793	5.12543	2.31333e-21	1.97051e-20
XM_012700134.1	-2.82964	3.63173	2.53725e-21	2.15792e-20
XM_002160730.3	-1.61548	6.75852	2.66997e-21	2.26386e-20
XM_002155242.3	-1.68983	3.3275	2.9627e-21	2.51014e-20
XM_012700300.1	-2.70896	2.98101	3.05757e-21	2.58854e-20
XM_002170027.3	-2.1679	3.19369	3.63557e-21	3.07084e-20
XM_012707947.1	-1.57318	3.74447	3.64482e-21	3.07631e-20
XM_002162154.3	-2.42226	2.27523	4.00314e-21	3.37359e-20
XM_012704703.1	-2.49055	4.97587	4.22537e-21	3.55547e-20
XM_012698017.1	-1.75517	3.28161	4.34164e-21	3.65053e-20
XM_012710761.1	-1.6298	3.76289	5.38191e-21	4.51493e-20
XM_012707589.1	-2.62938	5.30999	5.44645e-21	4.56218e-20
XM_012702897.1	-1.54775	5.3791	8.92941e-21	7.45149e-20
XM_012699071.1	-2.00241	3.1365	9.86213e-21	8.21745e-20
XM_012702505.1	-2.13323	3.18282	1.13747e-20	9.46353e-20
XM_012704730.1	-2.05576	3.72434	1.18173e-20	9.81707e-20
XM_002167164.3	-2.12167	6.58655	1.32625e-20	1.10094e-19
XM_004212003.2	-3.44198	6.72223	1.36487e-20	1.13214e-19
XM_002154297.3	-1.91918	5.11896	1.68175e-20	1.39395e-19
XM_002160937.3	-1.71737	6.2115	1.75119e-20	1.44935e-19
XM_012701587.1	-2.42662	3.14355	1.8548e-20	1.53394e-19
XM_002157288.3	-1.32616	5.12636	1.89279e-20	1.5642e-19
XM_004210624.2	-2.73356	3.05299	2.18344e-20	1.80037e-19
XM_002164851.2	-2.11036	7.29093	2.18615e-20	1.80126e-19
XM_012709609.1	-2.08919	4.03557	2.34292e-20	1.92899e-19
XM_004211246.2	-4.45097	4.82058	2.34684e-20	1.93078e-19
XM_002162904.3	-2.18919	5.5037	2.39508e-20	1.96901e-19
XM_004208636.2	-1.46111	4.10091	2.41381e-20	1.98294e-19
XM_002165976.3	-5.79762	6.58238	2.8109e-20	2.30573e-19
XM_012701216.1	-1.49212	4.43745	2.84691e-20	2.33354e-19
XM_012711301.1	-1.75842	4.58089	3.09495e-20	2.52937e-19
XM_012701686.1	-2.91434	6.32697	3.27151e-20	2.67169e-19
XM_012708958.1	-1.59934	5.88364	3.78929e-20	3.08998e-19
XM_012709820.1	-2.64856	6.28107	4.72748e-20	3.84655e-19
XM_012700230.1	-2.68389	6.93429	4.8445e-20	3.93598e-19
XM_012708740.1	-2.14239	2.91774	5.16113e-20	4.18709e-19
XM_012703675.1	-2.44555	3.98685	7.48404e-20	6.03187e-19
XM_012701967.1	-1.60986	4.30961	7.82275e-20	6.30027e-19
XM_012701555.1	-1.26815	5.03395	8.42699e-20	6.78198e-19
NM_001280861.1	-2.58501	7.26185	8.71665e-20	7.00492e-19
XM_012699258.1	-2.13242	3.79414	1.03299e-19	8.28336e-19
XM_002157840.3	-2.28308	3.68573	1.20816e-19	9.67403e-19
NM_001280955.1	-2.72847	8.91616	1.27481e-19	1.01856e-18
XM_004208184.2	-2.21611	4.93219	1.33093e-19	1.06263e-18
NM_001280885.1	-1.7617	8.91869	1.34086e-19	1.06979e-18
XM_002162773.3	-2.41506	4.94029	1.37989e-19	1.09856e-18
XM_012711295.1	-2.4881	5.22927	1.39325e-19	1.1084e-18
XM_002157001.2	-2.36935	3.79644	1.88521e-19	1.49335e-18
XM_002166111.3	-2.31024	3.59032	1.96682e-19	1.55687e-18
XM_012702333.1	-2.5059	3.79121	2.10679e-19	1.66649e-18
XM_012703421.1	-1.76159	2.12066	2.23051e-19	1.76183e-18
XM_012710788.1	-2.50602	4.79027	2.49469e-19	1.9663e-18
XM_012700387.1	-2.41908	2.69282	2.78812e-19	2.19602e-18
XM_002169884.3	-2.45813	5.32755	2.92746e-19	2.30412e-18
XM_002165737.3	-2.2363	2.22134	4.22719e-19	3.30831e-18
XR_001142798.1	-2.14305	2.04566	4.41774e-19	3.45013e-18
XM_002155299.2	-1.27174	4.33785	4.44236e-19	3.46692e-18
XM_002168569.3	-1.53791	3.56889	5.47946e-19	4.26129e-18
XM_002158383.2	-2.51631	6.24398	6.42673e-19	4.99446e-18
XM_012708737.1	-2.47122	4.84224	6.52619e-19	5.0682e-18
XM_012698328.1	-1.73242	5.35432	7.18639e-19	5.577e-18
XM_002166524.3	-2.62523	6.84025	7.49352e-19	5.81128e-18
XM_012700622.1	-1.73949	5.23279	7.59062e-19	5.88247e-18
XM_012705810.1	-1.96995	3.43465	7.73724e-19	5.98771e-18
XM_002170534.3	-2.56574	5.55086	8.86017e-19	6.84717e-18
XM_004210916.2	-2.33021	3.91244	9.748e-19	7.52279e-18
XM_002162218.3	-1.35191	6.45452	9.78441e-19	7.54564e-18
XM_004209846.2	-1.76674	3.46492	1.20076e-18	9.23446e-18
XM_012709422.1	-2.83413	6.42475	1.24864e-18	9.5827e-18
XM_004210497.2	-1.92497	3.10937	1.26241e-18	9.68166e-18
XM_012706105.1	-2.09989	2.38979	1.29187e-18	9.90077e-18
XM_012706056.1	-1.83517	3.60211	1.34325e-18	1.02874e-17
XM_012701980.1	-2.30936	8.61325	1.37686e-18	1.05303e-17
XM_012706342.1	-1.33499	3.92317	1.41037e-18	1.07791e-17
XM_012706689.1	-2.509	7.26467	1.50082e-18	1.14389e-17
XM_012709039.1	-1.54157	3.95161	1.82908e-18	1.39121e-17
XM_002167556.3	-2.04548	6.64028	1.93205e-18	1.46852e-17
XM_012706011.1	-4.541	2.83721	1.93897e-18	1.47277e-17
XM_004211921.2	-1.38301	3.25969	2.07764e-18	1.57702e-17
XM_012704640.1	-2.1846	4.77581	2.20526e-18	1.67274e-17
XM_002168110.2	-1.85195	4.51892	2.25367e-18	1.70829e-17
XM_012701493.1	-1.20418	5.1408	2.36217e-18	1.78564e-17
XM_012710040.1	-1.77643	8.91344	2.42423e-18	1.83131e-17
XM_012701470.1	-2.71665	2.80135	2.55811e-18	1.93113e-17
XM_012699903.1	-1.815	2.54185	2.73297e-18	2.06173e-17
XM_012705966.1	-2.13516	9.3051	3.02601e-18	2.27969e-17
XM_002164767.3	-2.16311	3.55771	3.11224e-18	2.34147e-17
XM_012705819.1	-1.62026	5.35175	3.19729e-18	2.40382e-17
XM_002155038.3	-2.37714	5.83884	3.35287e-18	2.51909e-17
XM_002155860.3	-2.01562	3.09457	3.96803e-18	2.97522e-17
XM_012700397.1	-2.44556	2.12864	4.07484e-18	3.05117e-17
XM_004206068.2	-1.687	4.90943	4.25337e-18	3.18056e-17
XM_012701894.1	-2.21975	4.1577	4.25912e-18	3.18271e-17
XM_012702711.1	-2.80686	4.51017	4.27213e-18	3.19028e-17
XM_012705099.1	-2.28275	3.21581	5.24764e-18	3.90754e-17
NM_001280806.1	-2.69218	9.41345	5.25025e-18	3.90754e-17
NM_001280833.1	-3.7096	7.42034	5.70018e-18	4.23671e-17
XM_012699775.1	-2.00028	4.2411	6.05825e-18	4.49081e-17
XM_012707302.1	-6.15702	4.24748	6.35845e-18	4.71019e-17
XM_012701654.1	-1.75398	4.20605	6.47139e-18	4.79064e-17
XM_012700640.1	-2.19702	3.20279	7.64907e-18	5.6549e-17
XM_012703431.1	-2.02682	5.58126	7.817e-18	5.77135e-17
XM_002158624.3	-2.26938	7.05466	8.81634e-18	6.49187e-17
XM_012709400.1	-2.59111	6.71619	8.9082e-18	6.55515e-17
XM_002165546.3	-1.76957	6.81188	9.4789e-18	6.97048e-17
XM_002154453.3	-2.04059	4.56564	1.01592e-17	7.45096e-17
XM_012706032.1	-2.36415	2.17706	1.10777e-17	8.1139e-17
XM_004207272.2	-1.52152	3.95461	1.32928e-17	9.7235e-17
XM_002165644.3	-1.97321	3.70532	1.37062e-17	1.00127e-16
XM_002158347.3	-2.19147	6.24406	1.48442e-17	1.08368e-16
XM_012698611.1	-1.41167	4.4574	1.6621e-17	1.20862e-16
XM_012700498.1	-1.4545	5.82343	1.73207e-17	1.25868e-16
XM_002157949.3	-1.23036	4.93633	2.2043e-17	1.5966e-16
XM_012698885.1	-1.31799	6.26375	2.28819e-17	1.65629e-16
XM_012698985.1	-1.67852	3.30786	2.30616e-17	1.6682e-16
XM_012702325.1	-2.01325	2.44829	2.37557e-17	1.71617e-16
XM_004205942.2	-2.2476	3.56499	2.42869e-17	1.7534e-16
XM_012709055.1	-2.22421	4.06865	2.45789e-17	1.77333e-16
XM_002161273.3	-1.99516	3.93897	2.5394e-17	1.82738e-16
XM_002167135.3	-3.30812	2.93256	3.01542e-17	2.16151e-16
XM_012699196.1	-1.87584	3.21903	3.0271e-17	2.16848e-16
XM_012700069.1	-2.55093	3.9644	3.16795e-17	2.26791e-16
XM_012700395.1	-1.80931	4.12158	3.23976e-17	2.31782e-16
XM_004207408.2	-1.61553	5.47149	3.46918e-17	2.47556e-16
XR_001140880.1	-2.11574	2.98458	3.98147e-17	2.83565e-16
XM_002166605.3	-2.29665	5.78149	4.14781e-17	2.95222e-16
XM_004210370.2	-1.94897	4.12612	4.16781e-17	2.96455e-16
XM_002154869.3	-1.74515	3.23455	4.57675e-17	3.24294e-16
XM_012700092.1	-2.42986	4.9859	4.67224e-17	3.30848e-16
XM_012702140.1	-1.76927	2.15066	4.90366e-17	3.47014e-16
XM_002164094.3	-1.88136	4.40426	5.12932e-17	3.6252e-16
XM_012702264.1	-1.89	3.44562	5.64752e-17	3.98636e-16
XM_002166421.2	-2.36473	5.66465	5.75584e-17	4.06023e-16
XM_012703574.1	-2.24093	3.61539	5.99494e-17	4.22352e-16
XM_002164970.3	-2.49893	3.29954	6.79874e-17	4.78372e-16
XM_012702668.1	-1.83278	4.14816	7.11698e-17	5.00129e-16
XM_004211132.2	-1.28038	4.35458	7.66742e-17	5.38469e-16
XM_004205720.2	-2.19835	2.63692	9.42465e-17	6.60202e-16
XM_002156569.2	-1.18329	6.06997	1.03167e-16	7.21776e-16
XM_002163905.3	-1.51296	5.238	1.15209e-16	8.02478e-16
XM_012707163.1	-1.65368	2.96716	1.24536e-16	8.66899e-16
XM_012701247.1	-2.71296	2.16394	1.2763e-16	8.87882e-16
XM_002155852.2	-1.36406	5.7378	1.28459e-16	8.93091e-16
XM_002158824.3	-1.55216	8.89387	1.28663e-16	8.93945e-16
XM_012710183.1	-1.4445	4.81891	1.44068e-16	9.99728e-16
XM_012702337.1	-2.13993	2.33665	1.51746e-16	1.05169e-15
XM_012710670.1	-1.64245	4.04425	1.55411e-16	1.07641e-15
XM_012698349.1	-1.89096	6.70817	1.62239e-16	1.12301e-15
XM_012710215.1	-2.1278	5.02006	1.63126e-16	1.12844e-15
XM_004205984.2	-1.69112	3.50228	1.7487e-16	1.20893e-15
XM_012708910.1	-1.79711	5.08031	1.95501e-16	1.34903e-15
XM_012700398.1	-2.07666	3.74557	2.18982e-16	1.50918e-15
XM_002153898.2	-2.1073	4.80906	2.33375e-16	1.60609e-15
XM_012708247.1	-1.87621	3.4877	2.33479e-16	1.60609e-15
XM_012701638.1	-1.35628	6.59034	2.45966e-16	1.68989e-15
XM_012711086.1	-2.77624	3.42451	2.63737e-16	1.80974e-15
XM_002162513.3	-1.43094	6.17351	3.026e-16	2.07513e-15
XM_002165163.3	-2.45144	3.51172	3.07804e-16	2.10952e-15
XM_012710122.1	-2.20447	2.20431	3.10421e-16	2.12482e-15
XM_012708014.1	-1.72653	2.69814	3.13554e-16	2.14362e-15
XM_012702417.1	-1.26651	5.76058	3.62528e-16	2.47385e-15
XM_012699364.1	-1.87714	5.03624	3.66073e-16	2.49651e-15
XM_012708241.1	-1.49169	2.96143	4.28727e-16	2.91661e-15
XM_002163812.3	-1.96234	10.0861	5.23776e-16	3.55232e-15
XM_002170497.2	-1.79893	3.09884	5.61358e-16	3.80255e-15
XM_004211229.2	-2.07594	2.97834	6.27166e-16	4.24313e-15
XM_012707721.1	-1.85123	6.54259	6.35489e-16	4.29682e-15
XM_012708235.1	-2.01862	4.31347	7.08674e-16	4.78581e-15
XM_002164682.3	-1.54088	5.67566	7.23846e-16	4.8853e-15
XM_012711517.1	-1.85231	2.24778	7.54244e-16	5.08118e-15
XM_002169870.3	-2.07839	6.89877	7.95474e-16	5.35568e-15
XM_012704702.1	-2.4027	2.68828	9.65052e-16	6.47379e-15
XM_002153794.3	-1.80772	9.7629	9.70511e-16	6.50254e-15
XM_004205879.2	-1.23462	4.92776	1.07103e-15	7.16305e-15
XM_002154181.2	-1.69253	2.16672	1.09306e-15	7.30599e-15
XM_012703519.1	-1.79044	2.50674	1.13001e-15	7.54837e-15
XM_012704849.1	-1.26307	4.84098	1.15625e-15	7.71902e-15
XM_012708111.1	-1.30801	5.27155	1.20024e-15	7.99821e-15
XM_012703721.1	-1.15125	6.42516	1.43321e-15	9.51068e-15
XM_012703342.1	-1.68968	5.8226	1.68744e-15	1.11776e-14
XM_002168516.3	-1.55769	8.12926	2.04766e-15	1.35395e-14
XM_012703572.1	-1.36947	4.73916	3.9227e-15	2.57532e-14
XM_012706650.1	-1.31675	3.93773	4.88956e-15	3.19871e-14
XM_002169376.3	-1.70457	3.10775	4.89771e-15	3.20215e-14
XM_002161814.3	-1.67478	4.11315	7.10046e-15	4.61509e-14
XM_004212273.2	-2.08648	2.62124	7.45623e-15	4.84349e-14
XM_012702626.1	-1.91819	2.65656	8.1058e-15	5.2562e-14
XM_002157894.2	-1.65941	4.93765	9.35799e-15	6.03991e-14
XM_004212691.2	-1.24823	5.39733	1.07318e-14	6.89449e-14
XR_001140957.1	-1.71942	4.90795	1.18189e-14	7.58846e-14
XM_012703640.1	-1.7211	3.69806	1.26285e-14	8.09889e-14
NM_001280957.1	-1.93198	6.2945	1.26503e-14	8.10817e-14
XM_012708846.1	-2.04452	2.4456	1.52933e-14	9.7909e-14
XM_002163918.3	-2.15126	4.90901	1.56943e-14	1.00418e-13
XM_002157651.3	-2.43507	4.94074	1.96125e-14	1.25271e-13
XM_012698189.1	-1.36704	5.61618	2.00685e-14	1.27962e-13
XM_004207016.2	-1.11786	5.96643	2.07354e-14	1.32139e-13
XM_012708753.1	-1.86184	2.26478	2.11827e-14	1.34912e-13
XM_004210300.2	-1.09479	5.30683	2.40948e-14	1.53019e-13
XM_004211611.2	-1.11706	4.63942	2.41213e-14	1.531e-13
XM_002165739.3	-1.88476	4.85924	2.45412e-14	1.55676e-13
XR_001140388.1	-1.17887	7.87287	2.54522e-14	1.61362e-13
XM_012699425.1	-2.07306	5.82406	2.69318e-14	1.70645e-13
XM_012701563.1	-1.47132	4.38434	2.86683e-14	1.81544e-13
XM_012711483.1	-1.66572	5.70505	2.90225e-14	1.83682e-13
XM_002165605.3	-1.188	5.63522	2.96452e-14	1.87516e-13
XM_012703963.1	-1.30891	5.37724	3.06434e-14	1.93719e-13
XM_012705188.1	-1.14229	5.65487	3.23552e-14	2.03843e-13
XM_004212119.2	-1.54034	4.32672	3.33777e-14	2.10166e-13
XM_002157076.3	-1.71602	8.72397	3.75618e-14	2.36109e-13
XM_002169027.3	-2.05359	5.15445	4.46578e-14	2.79761e-13
XM_002158564.3	-2.18038	4.64049	5.15488e-14	3.2202e-13
XM_012707458.1	-1.46196	3.68443	5.5664e-14	3.47531e-13
XM_002157148.3	-2.09605	2.60312	5.89499e-14	3.67632e-13
XM_012701856.1	-1.15703	5.81539	6.06266e-14	3.77876e-13
XM_012699692.1	-1.22288	5.55856	7.28378e-14	4.53222e-13
XM_012702132.1	-2.06055	4.81775	7.81977e-14	4.86196e-13
XM_002161597.3	-1.79717	9.12402	8.06923e-14	5.0069e-13
XM_012704137.1	-2.29393	3.08487	8.15366e-14	5.05645e-13
XM_002165205.3	-1.33815	6.55586	9.3906e-14	5.80405e-13
XM_012702444.1	-2.16201	3.48443	1.18052e-13	7.26672e-13
XM_004208295.2	-1.43499	3.093	1.26279e-13	7.76166e-13
XM_012703404.1	-1.88143	2.11481	1.30755e-13	8.02788e-13
XM_012699608.1	-2.02823	4.32828	1.37925e-13	8.46335e-13
XM_004211681.2	-1.36487	3.19069	1.51545e-13	9.29395e-13
XM_012702874.1	-1.19948	5.09147	1.70969e-13	1.04621e-12
XM_012702288.1	-1.11983	3.9086	1.72975e-13	1.0579e-12
XM_012708231.1	-1.80601	4.39282	1.76941e-13	1.08141e-12
XM_004207461.2	-1.35417	3.10629	1.77015e-13	1.08141e-12
XM_012706159.1	-1.31322	3.42886	1.99358e-13	1.21523e-12
XM_012705976.1	-1.37555	2.86558	2.06668e-13	1.25771e-12
XM_012703653.1	-1.27784	3.46305	2.07499e-13	1.26208e-12
XM_012707129.1	-1.04712	5.46875	2.57107e-13	1.55783e-12
XM_012701863.1	-1.35064	3.8419	2.70864e-13	1.63849e-12
XM_012709176.1	-1.05749	5.60861	3.11684e-13	1.88028e-12
XM_012699179.1	-1.89609	6.86464	3.22739e-13	1.94591e-12
XM_012700235.1	-2.03833	6.43994	3.30297e-13	1.9904e-12
XM_002159803.2	-2.6812	4.24378	5.16736e-13	3.10042e-12
XM_012709759.1	-1.08394	4.50083	5.96207e-13	3.56182e-12
XM_012705098.1	-1.32103	3.42834	6.1631e-13	3.67993e-12
XR_001141273.1	-1.29845	4.47779	6.37787e-13	3.80454e-12
XM_012703581.1	-1.75341	2.33642	6.48391e-13	3.86316e-12
XM_004208159.2	-1.3679	4.27567	6.71843e-13	4.00073e-12
XM_012699625.1	-1.5022	5.46814	7.06097e-13	4.20245e-12
XM_012698751.1	-1.0941	4.04539	8.08488e-13	4.79896e-12
XM_012698240.1	-2.15958	2.86654	8.15785e-13	4.83968e-12
XM_012707082.1	-1.22491	3.54423	8.52526e-13	5.05494e-12
XM_002153890.3	-1.25502	3.81248	8.64379e-13	5.12249e-12
XM_002154169.3	-1.39443	6.35895	8.67474e-13	5.13808e-12
XM_002160060.3	-1.69105	2.71956	9.4393e-13	5.57603e-12
XM_002159337.3	-1.99303	3.11307	9.70939e-13	5.73253e-12
XM_004209905.2	-1.23135	3.94707	1.02486e-12	6.04766e-12
XM_002164926.3	-1.15944	6.80372	1.11448e-12	6.56949e-12
XM_012698001.1	-1.17777	5.11099	1.19387e-12	7.01883e-12
XM_002164898.3	-1.03103	5.64923	1.24491e-12	7.31498e-12
XM_012701907.1	-1.09422	4.01739	1.50525e-12	8.81671e-12
XM_004206504.2	-1.11066	7.59942	1.61515e-12	9.44541e-12
XM_012706702.1	-1.59441	2.38291	1.71473e-12	1.00014e-11
XM_004207914.2	-2.40852	3.47776	1.83135e-12	1.06591e-11
XM_012702944.1	-1.19689	3.57066	1.85422e-12	1.07866e-11
XM_012708333.1	-1.3527	2.17166	2.66933e-12	1.54151e-11
XM_012705909.1	-1.35598	6.23587	2.78072e-12	1.60249e-11
XM_012699941.1	-1.4312	4.08448	2.86743e-12	1.65074e-11
XM_002166338.3	-1.76009	5.28696	3.00403e-12	1.7267e-11
XM_012701794.1	-1.314	4.06496	3.30188e-12	1.89593e-11
XM_012701796.1	-1.8537	4.72113	3.33887e-12	1.91518e-11
XM_012711270.1	-1.14072	4.64988	3.54339e-12	2.02935e-11
XM_002163418.3	-1.60944	2.80547	3.69109e-12	2.11175e-11
XR_181767.2	-1.38736	7.247	3.77169e-12	2.15675e-11
XM_002160168.3	-1.04297	6.59521	3.98907e-12	2.27753e-11
XM_002163298.3	-1.23556	5.6977	4.02383e-12	2.29619e-11
XM_004212668.2	-1.02057	3.96466	4.14948e-12	2.36424e-11
XM_002157901.3	-0.943504	4.92813	4.63473e-12	2.63125e-11
XM_012701431.1	-1.12554	3.97986	6.03305e-12	3.41462e-11
XM_012702589.1	-0.993583	5.9418	6.6542e-12	3.76234e-11
XM_012701797.1	-1.90262	4.2302	7.94012e-12	4.48255e-11
XM_012698241.1	-2.17614	5.67696	8.31166e-12	4.68276e-11
XM_012709495.1	-1.44827	2.68176	8.33359e-12	4.69273e-11
XM_004209483.1	-2.43722	4.25501	8.71617e-12	4.90318e-11
XR_001140613.1	-1.19557	8.24789	9.07744e-12	5.10122e-11
XR_001140357.1	-1.93258	4.2176	9.52743e-12	5.34868e-11
XM_002161251.3	-1.91038	3.77436	9.5426e-12	5.35449e-11
XM_004205454.2	-2.16619	3.40099	1.10758e-11	6.19598e-11
XM_012701761.1	-2.04646	3.09985	1.19814e-11	6.69578e-11
NM_001280897.1	-1.27858	3.61121	1.23361e-11	6.88363e-11
XM_002159192.1	-1.45183	6.56967	1.26084e-11	7.03203e-11
XM_012698730.1	-1.29556	4.32331	1.28083e-11	7.13991e-11
XM_012702559.1	-1.19909	5.43008	1.33255e-11	7.42447e-11
XM_012699752.1	-1.30604	3.81386	1.33954e-11	7.45594e-11
XM_004208988.2	-1.4647	5.62474	1.61301e-11	8.95558e-11
XM_012706848.1	-1.46556	3.75299	1.69249e-11	9.38564e-11
XM_012707120.1	-1.96604	2.04522	1.69525e-11	9.39338e-11
XM_012703379.1	-1.13344	3.34351	1.73986e-11	9.63093e-11
XM_002164310.3	-1.95024	3.97011	1.81884e-11	1.00581e-10
XM_002156793.3	-0.962965	6.71892	1.83662e-11	1.01513e-10
XM_012700416.1	-0.994413	5.37918	1.90092e-11	1.05015e-10
XM_012708630.1	-1.24137	5.01537	2.02811e-11	1.1193e-10
XM_002164266.2	-1.74979	2.59888	2.2834e-11	1.25831e-10
XM_012710843.1	-1.66868	4.5866	2.57401e-11	1.41635e-10
XM_002166554.3	-0.995077	5.54701	2.66674e-11	1.46519e-10
XM_012707160.1	-1.2182	2.68375	2.79555e-11	1.53368e-10
XM_002160203.3	-1.84078	5.19992	2.89793e-11	1.58827e-10
XM_012706748.1	-1.30638	2.49015	3.69458e-11	2.0209e-10
XM_012699139.1	-1.21127	3.76142	4.06508e-11	2.22027e-10
XM_002161072.3	-1.81929	10.1746	4.15843e-11	2.27013e-10
XM_012702020.1	-1.41683	6.76563	4.37363e-11	2.38644e-10
XM_012698978.1	-1.12793	2.89788	4.88376e-11	2.65955e-10
XM_012698341.1	-1.41545	4.80738	5.0707e-11	2.75864e-10
XM_012708396.1	-1.15659	5.79213	5.19702e-11	2.82598e-10
XM_002155210.3	-0.988626	5.25433	5.76155e-11	3.12528e-10
XM_012698078.1	-0.966883	5.32605	6.08926e-11	3.29981e-10
XM_002170308.3	-1.20794	2.71839	6.45864e-11	3.49485e-10
XM_002169333.3	-0.98775	5.27015	6.84306e-11	3.69745e-10
XM_012707396.1	-2.2272	4.74065	7.10233e-11	3.82821e-10
XM_012703249.1	-1.33379	3.05097	8.29258e-11	4.46108e-10
XM_002159597.3	-1.31026	3.98659	8.9817e-11	4.82712e-10
XM_002168296.2	-1.74242	3.16754	9.21146e-11	4.9482e-10
XM_012699363.1	-1.25648	4.93058	9.33215e-11	5.0106e-10
XM_002163952.3	-0.93665	7.78298	9.35009e-11	5.01781e-10
XM_002157036.3	-1.01206	5.63575	1.02628e-10	5.49965e-10
XM_004210849.2	-1.03788	4.39329	1.05872e-10	5.66528e-10
XM_012702058.1	-1.22861	4.67956	1.10713e-10	5.91858e-10
XM_012710944.1	-0.910836	4.26746	1.18211e-10	6.30421e-10
XM_012704444.1	-1.5354	6.89488	1.28197e-10	6.81708e-10
XM_002159324.3	-1.41809	2.74667	1.36874e-10	7.2715e-10
XM_002162224.3	-1.30363	5.59877	1.51654e-10	8.03744e-10
XM_012703705.1	-0.946836	6.03623	1.71274e-10	9.05996e-10
XM_012700227.1	-0.993955	4.6263	1.76261e-10	9.31487e-10
XM_012702669.1	-0.922449	6.05051	1.85828e-10	9.81108e-10
XM_012704042.1	-1.13221	5.7669	2.01612e-10	1.06343e-09
XM_002166141.3	-0.99807	5.21556	2.05156e-10	1.08161e-09
XM_012708667.1	-1.00208	5.30423	2.11356e-10	1.11377e-09
XM_012699372.1	-1.14677	4.34228	2.19145e-10	1.15316e-09
XM_004211721.2	-1.25878	3.27322	2.22855e-10	1.17157e-09
XM_002164461.3	-1.04478	5.88019	2.235e-10	1.17441e-09
XM_004206140.2	-0.979995	3.81734	2.60654e-10	1.3664e-09
XM_012709627.1	-1.38911	2.7409	2.61731e-10	1.3714e-09
XM_002155671.3	-1.03201	4.42946	3.19583e-10	1.669e-09
XM_002154405.3	-1.83007	2.85159	3.2281e-10	1.68506e-09
XM_012702504.1	-1.49873	2.31934	3.25602e-10	1.69883e-09
XM_012706678.1	-1.59483	3.95469	3.6158e-10	1.87947e-09
XM_012699362.1	-1.12102	3.88246	3.82204e-10	1.98481e-09
XM_012704972.1	-2.08694	3.2888	3.84201e-10	1.99424e-09
XM_012700114.1	-1.02179	4.73954	3.96788e-10	2.05669e-09
XM_012698747.1	-1.06629	7.11138	4.17711e-10	2.16413e-09
XM_012703300.1	-1.13993	3.41263	4.19331e-10	2.17151e-09
XM_012703937.1	-0.959709	5.06182	4.20134e-10	2.17465e-09
XM_002164066.3	-1.13745	5.02125	4.20497e-10	2.17551e-09
XR_181757.2	-1.32846	4.81783	4.48456e-10	2.31692e-09
XM_012707888.1	-1.26314	3.80116	4.57005e-10	2.35889e-09
XM_012698555.1	-0.961447	4.19336	4.61161e-10	2.37812e-09
XM_012707213.1	-0.839443	5.07809	4.69697e-10	2.42013e-09
XM_012703343.1	-1.75044	2.5054	4.69743e-10	2.42013e-09
XM_012708710.1	-1.7823	3.83514	4.86535e-10	2.50315e-09
XM_012701655.1	-1.51646	4.72367	5.32982e-10	2.73957e-09
XM_012703290.1	-1.48741	6.37724	5.5391e-10	2.84582e-09
XM_002169747.3	-0.898899	7.16128	5.89045e-10	3.02213e-09
XM_012706817.1	-1.06021	3.33109	6.53038e-10	3.34271e-09
XM_012704807.1	-1.10645	5.96113	6.54115e-10	3.34667e-09
XR_181971.2	-1.12733	2.99686	6.91295e-10	3.53527e-09
XM_002163434.3	-1.75816	8.9254	7.03821e-10	3.59435e-09
XM_002155721.2	-0.865397	5.16013	7.15823e-10	3.65396e-09
XM_004205671.2	-1.45487	5.24455	7.18188e-10	3.66435e-09
XM_012706525.1	-1.44591	4.96813	7.50972e-10	3.82633e-09
XM_002168301.3	-1.08966	3.26388	8.00361e-10	4.06303e-09
XM_002168378.3	-1.8174	3.90402	8.03547e-10	4.07547e-09
XM_012701152.1	-1.46735	4.49404	8.14813e-10	4.13072e-09
XM_012703728.1	-1.55629	2.25617	9.74107e-10	4.92251e-09
XM_012709004.1	-1.56326	6.91599	9.81688e-10	4.95855e-09
XR_181834.2	-0.916303	4.91899	1.02593e-09	5.17729e-09
XM_012707136.1	-0.853648	5.19809	1.05613e-09	5.32486e-09
XM_002166057.3	-1.24457	10.8859	1.13006e-09	5.68466e-09
XM_004209716.2	-1.1068	4.66057	1.30629e-09	6.55926e-09
XM_002168745.3	-0.97354	5.90204	1.43225e-09	7.18198e-09
XM_002160276.3	-0.890691	5.73381	1.47275e-09	7.38175e-09
XM_012708704.1	-1.16574	6.97192	1.65033e-09	8.24943e-09
XM_012703260.1	-1.36561	4.27301	1.7322e-09	8.63527e-09
XM_012703605.1	-1.23831	7.68584	1.78191e-09	8.87115e-09
XM_012697997.1	-1.16828	3.64792	1.87644e-09	9.32914e-09
XM_004213075.2	-0.866336	4.09143	1.9939e-09	9.90424e-09
XM_012706267.1	-1.02183	2.83082	2.14059e-09	1.06139e-08
XM_002154338.3	-1.15125	3.72262	2.17062e-09	1.0758e-08
XR_181748.1	-0.974459	5.16596	2.23492e-09	1.10717e-08
XM_012706127.1	-1.09742	7.16286	2.26671e-09	1.12192e-08
XM_012710805.1	-1.19257	2.13906	2.27778e-09	1.12689e-08
XM_012701099.1	-0.977713	3.87487	2.36303e-09	1.16855e-08
XM_002164971.3	-0.820457	5.49902	2.4185e-09	1.19438e-08
XM_012703427.1	-1.08291	4.03902	2.58299e-09	1.27277e-08
XM_012709442.1	-1.34488	5.2809	2.60697e-09	1.28345e-08
XM_002164526.3	-1.665	3.68945	2.92789e-09	1.43698e-08
XM_012698383.1	-2.11669	3.12572	2.94151e-09	1.44302e-08
XM_002158833.3	-1.04774	5.865	3.03133e-09	1.48577e-08
XM_002157273.3	-0.969293	3.48561	3.09243e-09	1.51505e-08
XM_002158011.3	-0.884316	5.24529	3.24504e-09	1.5884e-08
XM_002166033.3	-1.34756	2.22396	3.26937e-09	1.5989e-08
XM_002163543.3	-0.90633	4.8802	3.42132e-09	1.67174e-08
XM_012702338.1	-0.808996	5.87591	3.5865e-09	1.75091e-08
XM_002170501.3	-1.31409	2.64325	3.61688e-09	1.76419e-08
XM_012700603.1	-0.955412	3.51338	3.75884e-09	1.83101e-08
XR_001141213.1	-1.09514	10.6896	3.91313e-09	1.90449e-08
XM_012709519.1	-1.09452	3.89011	4.16043e-09	2.01953e-08
XM_012704125.1	-0.916206	3.35656	4.23571e-09	2.05517e-08
XM_012705411.1	-0.863526	4.80193	4.23998e-09	2.05634e-08
XM_012709482.1	-1.2154	5.13088	4.25697e-09	2.06368e-08
XM_012710536.1	-0.958424	3.34758	4.26286e-09	2.06563e-08
XM_002156149.3	-1.10328	7.04241	4.48731e-09	2.1687e-08
XM_002157673.3	-0.81116	5.98933	4.49713e-09	2.1725e-08
XM_002157617.2	-0.911185	6.86581	5.53365e-09	2.66278e-08
XM_012711377.1	-0.876394	4.63186	5.65804e-09	2.72146e-08
XM_012704351.1	-0.999162	3.1755	6.03128e-09	2.8922e-08
XM_012702594.1	-1.03576	8.73425	6.11649e-09	2.93179e-08
XM_004207218.2	-1.11226	3.59358	6.3302e-09	3.0316e-08
XM_012702021.1	-1.06849	6.38548	6.65766e-09	3.18705e-08
XM_012700557.1	-0.796202	5.10861	6.76508e-09	3.23428e-08
XM_012708484.1	-0.794575	5.29091	7.56236e-09	3.60146e-08
XM_002156023.3	-1.06031	5.34953	8.04873e-09	3.8298e-08
XM_012706140.1	-0.795337	4.75888	8.15494e-09	3.87701e-08
XM_012704279.1	-0.918248	6.94193	8.40118e-09	3.98723e-08
XM_002166908.3	-0.889636	4.2441	9.36524e-09	4.44097e-08
XR_001142821.1	-0.94021	3.07706	9.65083e-09	4.57249e-08
XM_004209405.2	-0.942102	3.41545	9.9287e-09	4.70012e-08
XM_012711403.1	-1.63429	4.88488	9.95351e-09	4.70985e-08
XM_002156461.3	-1.52394	5.07588	1.02665e-08	4.85379e-08
XM_002163314.3	-0.996668	4.18519	1.07746e-08	5.0875e-08
XM_012703055.1	-0.987523	5.23286	1.1698e-08	5.50945e-08
XM_002164954.3	-1.1965	2.24176	1.19406e-08	5.61652e-08
XM_012704040.1	-0.927855	4.96335	1.26335e-08	5.93491e-08
XM_012706547.1	-1.65566	2.6859	1.29865e-08	6.093e-08
XM_012710224.1	-1.8177	3.32609	1.32437e-08	6.21104e-08
XM_002153992.3	-0.825875	5.52582	1.37107e-08	6.42733e-08
XM_004205457.1	-1.31211	4.03112	1.48844e-08	6.97163e-08
XM_004211162.2	-0.955616	4.3914	1.49609e-08	6.9986e-08
XM_012703214.1	-1.46003	2.28837	1.59411e-08	7.45083e-08
XM_002157539.3	-0.83159	7.0729	1.59795e-08	7.46566e-08
XM_012699622.1	-0.78955	5.30444	1.65735e-08	7.73335e-08
XM_012702605.1	-1.10564	3.62302	1.68391e-08	7.854e-08
XM_002164407.3	-0.788932	4.78167	1.87243e-08	8.72225e-08
XM_002166436.3	-1.35939	2.84353	2.00968e-08	9.34588e-08
XM_004207615.2	-0.862623	5.18629	2.01415e-08	9.36276e-08
XM_012704297.1	-4.07814	4.04421	2.1911e-08	1.01682e-07
XM_012706816.1	-0.963297	4.09653	2.19701e-08	1.01914e-07
XM_012701192.1	-0.992563	4.08417	2.23568e-08	1.03578e-07
XM_002161114.2	-0.80066	5.44371	2.31276e-08	1.07015e-07
XM_012702853.1	-0.90418	4.84482	2.34664e-08	1.08492e-07
XM_012704484.1	-0.74763	5.56067	2.40678e-08	1.11226e-07
XM_002162561.2	-0.884123	6.38626	2.55217e-08	1.17748e-07
XR_001142527.1	-0.922795	3.39967	2.60188e-08	1.19942e-07
XM_002160375.3	-0.7739	4.47556	2.66964e-08	1.22963e-07
XM_012705845.1	-0.77979	5.12426	2.7001e-08	1.24263e-07
XM_012700712.1	-1.27224	2.63952	2.83705e-08	1.30349e-07
XM_012706875.1	-0.934281	5.7232	2.98257e-08	1.36865e-07
XM_012706184.1	-0.909329	3.93736	2.99286e-08	1.3728e-07
XM_002161631.3	-0.92764	4.70242	3.02703e-08	1.3879e-07
XM_002169898.3	-1.37285	4.8133	3.11666e-08	1.42781e-07
XM_002159145.3	-0.780962	4.13402	3.20136e-08	1.46541e-07
XM_012698095.1	-0.988158	4.47732	3.2189e-08	1.47282e-07
XM_002154914.3	-0.731703	5.28935	3.50518e-08	1.60117e-07
XM_004210692.2	-1.06116	3.28585	3.74004e-08	1.70634e-07
XM_002161792.3	-0.760791	5.24288	3.79011e-08	1.72634e-07
XM_012701596.1	-1.29689	5.87397	4.00559e-08	1.82075e-07
XM_002155102.3	-0.862882	4.19893	4.12662e-08	1.87346e-07
XM_004205418.2	-0.774509	4.50176	4.16583e-08	1.88894e-07
XM_012710744.1	-1.03501	2.72809	4.31119e-08	1.95405e-07
XM_012706395.1	-0.758503	5.78869	4.45226e-08	2.01552e-07
XM_012699547.1	-1.53986	4.08771	4.91384e-08	2.21994e-07
XM_004212123.2	-0.78307	5.15395	4.93108e-08	2.22682e-07
XM_002162357.3	-0.761608	4.93474	4.99523e-08	2.2534e-07
XM_002163153.3	-0.823203	7.98686	5.18943e-08	2.33778e-07
XM_012704486.1	-0.903681	5.54924	5.26598e-08	2.3713e-07
XM_012703958.1	-0.864263	3.53751	5.41075e-08	2.4355e-07
XM_012701080.1	-0.836868	6.09567	5.45089e-08	2.45257e-07
XM_002157523.3	-1.32434	2.41089	5.61739e-08	2.52441e-07
XM_012708752.1	-0.811997	4.42256	5.73267e-08	2.57308e-07
XM_002167616.2	-0.730261	5.64033	5.95816e-08	2.67105e-07
XM_002158880.3	-1.09449	8.08446	6.02097e-08	2.69812e-07
XM_012709065.1	-0.829346	8.26118	6.17387e-08	2.76328e-07
XM_012703619.1	-0.853414	3.3497	6.19732e-08	2.77266e-07
XM_004207499.2	-0.921991	5.38061	6.53433e-08	2.92107e-07
XM_012708282.1	-0.990883	3.51062	6.64092e-08	2.96753e-07
XM_012706336.1	-0.929579	3.15266	7.52399e-08	3.35537e-07
XM_012701472.1	-0.789097	4.86708	7.56789e-08	3.37359e-07
XM_002164422.3	-0.785119	5.8334	7.62111e-08	3.39595e-07
XM_002159659.3	-1.00502	4.08873	8.0029e-08	3.56321e-07
XM_002157019.2	-0.854743	9.19616	8.05839e-08	3.58359e-07
XM_012700060.1	-0.903402	3.35673	8.16315e-08	3.62872e-07
XM_012700361.1	-1.05043	3.33065	8.94094e-08	3.96175e-07
XM_012707107.1	-0.815926	3.87691	9.37508e-08	4.14749e-07
XM_012704896.1	-4.87928	4.42349	9.73772e-08	4.30105e-07
XM_012709760.1	-0.966907	4.27075	9.89674e-08	4.36781e-07
XM_012704488.1	-0.788015	5.7995	9.90813e-08	4.37109e-07
XM_002168521.3	-0.819836	4.88695	1.06106e-07	4.67726e-07
XM_012710299.1	-0.928225	5.51885	1.07906e-07	4.75284e-07
XM_002163789.3	-0.887216	2.985	1.08018e-07	4.75588e-07
XM_002164607.2	-0.882776	6.93543	1.08815e-07	4.78906e-07
XM_002155838.3	-0.89661	5.74902	1.10698e-07	4.87002e-07
XM_002154666.2	-0.703361	5.59836	1.11591e-07	4.90735e-07
XM_012698861.1	-0.77171	4.49329	1.13896e-07	5.00672e-07
XM_002160370.3	-0.877795	6.74102	1.18302e-07	5.19013e-07
XM_002164802.2	-0.883042	7.18269	1.18603e-07	5.20126e-07
XM_002161050.2	-0.802261	4.9392	1.20143e-07	5.26673e-07
XM_002164280.3	-0.998908	3.01253	1.26468e-07	5.53524e-07
XM_012703542.1	-0.79862	6.13826	1.28407e-07	5.61567e-07
XR_001140815.1	-1.20273	3.0092	1.28512e-07	5.61803e-07
XM_012700828.1	-0.865724	3.57927	1.3439e-07	5.86804e-07
XM_002163518.3	-0.735163	5.53961	1.34455e-07	5.86855e-07
XM_012698587.1	-0.844087	6.28063	1.35919e-07	5.92546e-07
XM_012700663.1	-0.822979	3.22427	1.36306e-07	5.94002e-07
XM_002154641.3	-1.03866	3.10717	1.38358e-07	6.01758e-07
XM_004205636.2	-0.864142	4.09268	1.39447e-07	6.06019e-07
XM_002161779.3	-0.795874	6.4945	1.40181e-07	6.0897e-07
XM_002166573.3	-0.800663	6.32098	1.40931e-07	6.11989e-07
XM_012701256.1	-0.727024	5.26191	1.41301e-07	6.13354e-07
XM_012701107.1	-0.757781	4.28808	1.49285e-07	6.47252e-07
XM_002159799.3	-0.804639	5.28897	1.49926e-07	6.49524e-07
XM_004210746.2	-0.857633	3.83794	1.51785e-07	6.57318e-07
XM_012703400.1	-0.908978	4.74851	1.55304e-07	6.72298e-07
XM_012704544.1	-1.00751	2.26193	1.59448e-07	6.8889e-07
XM_012703517.1	-0.944903	2.52085	1.61384e-07	6.96709e-07
XM_012705366.1	-0.884696	5.24735	1.73736e-07	7.49161e-07
XM_012702071.1	-0.719981	5.57897	1.75177e-07	7.54787e-07
XM_002162720.2	-0.835148	3.78051	1.89789e-07	8.14895e-07
XM_002157508.3	-0.89443	10.5769	1.97873e-07	8.4796e-07
XM_012704200.1	-0.753626	4.49607	2.00378e-07	8.58033e-07
XM_002163044.3	-0.718937	5.43466	2.02257e-07	8.65744e-07
XM_012705193.1	-1.87778	2.94876	2.04543e-07	8.74854e-07
XM_002159776.3	-0.821424	6.10141	2.07825e-07	8.88204e-07
XM_012701799.1	-0.710423	5.86147	2.13904e-07	9.13481e-07
XM_002170037.3	-1.19042	4.88924	2.24527e-07	9.57371e-07
XM_004210438.2	-0.846656	7.38614	2.3671e-07	1.00738e-06
XM_002165640.3	-0.724288	5.38805	2.4002e-07	1.02108e-06
XM_002155956.3	-0.755638	6.92474	2.46237e-07	1.04672e-06
XM_012705941.1	-0.787369	7.23387	2.48646e-07	1.05655e-06
XM_012701485.1	-0.781212	8.98915	2.55172e-07	1.08345e-06
XM_002163526.2	-0.700586	4.98391	2.60103e-07	1.10354e-06
XM_012706141.1	-0.829844	4.07598	2.6497e-07	1.12247e-06
XR_001140362.1	-1.18006	2.48799	2.70978e-07	1.14705e-06
XM_002162447.3	-3.68841	4.54732	2.76735e-07	1.17053e-06
XM_004209254.2	-1.25632	2.62292	2.9578e-07	1.24822e-06
XM_002155120.3	-0.803368	7.58128	3.01316e-07	1.27013e-06
XM_002156129.3	-0.738235	7.32483	3.0474e-07	1.28408e-06
XM_002166162.3	-0.786705	6.14134	3.08793e-07	1.30017e-06
XM_002166206.3	-1.02844	3.86907	3.11103e-07	1.3094e-06
XM_012699349.1	-0.764692	6.3496	3.21239e-07	1.35103e-06
XM_012703646.1	-0.908912	3.07283	3.24924e-07	1.36601e-06
XM_004207225.2	-0.702801	5.03032	3.27642e-07	1.37639e-06
XM_004212897.2	-0.847632	3.5803	3.56533e-07	1.49493e-06
XM_012703871.1	-0.853941	4.68758	3.62018e-07	1.51621e-06
XM_002158926.3	-0.683419	5.88056	3.65208e-07	1.52899e-06
XM_002165328.3	-0.780427	6.87137	3.6907e-07	1.54457e-06
XM_012709336.1	-0.755203	4.8339	3.69299e-07	1.54495e-06
XM_012707236.1	-0.888965	3.16025	3.77684e-07	1.57943e-06
XM_012706730.1	-1.05418	2.32099	3.87063e-07	1.61743e-06
XM_012708158.1	-1.04674	2.17032	3.90114e-07	1.62957e-06
XM_002160755.3	-0.981164	4.5905	3.95883e-07	1.65304e-06
XM_012705550.1	-0.771623	4.74404	3.99978e-07	1.66888e-06
XR_001141987.1	-0.89	4.45712	4.08491e-07	1.70184e-06
XM_002160807.3	-0.816562	4.05553	4.13835e-07	1.72281e-06
XM_002160147.2	-0.908681	3.9776	4.18578e-07	1.74125e-06
XM_004207708.2	-1.99876	1.9154	4.53234e-07	1.88117e-06
XM_002160829.2	-0.716043	5.22551	4.5902e-07	1.90448e-06
XM_002160783.3	-1.75353	3.83655	4.86152e-07	2.0163e-06
XM_012709040.1	-0.841977	5.45292	4.94157e-07	2.0472e-06
XM_012698501.1	-0.780802	7.69307	4.9842e-07	2.06331e-06
XM_002164543.2	-0.753327	4.13886	5.11348e-07	2.11525e-06
XM_002167944.2	-0.852035	5.19477	5.23081e-07	2.16217e-06
XM_002162585.2	-0.670416	6.24228	5.24048e-07	2.16456e-06
XM_012701754.1	-0.925645	5.72336	5.31116e-07	2.1913e-06
XM_002169916.3	-0.700596	5.61901	5.44624e-07	2.24452e-06
XM_004207255.2	-0.751543	4.78546	5.48889e-07	2.26126e-06
XM_002161946.3	-0.785681	5.55034	5.71593e-07	2.34892e-06
XM_012704414.1	-0.918764	5.90058	5.71652e-07	2.34892e-06
XM_012699763.1	-0.848906	4.39932	5.84399e-07	2.39952e-06
XM_002165266.3	-0.862972	4.80476	6.12862e-07	2.51453e-06
XM_002155844.3	-0.72129	4.84284	6.22528e-07	2.55324e-06
XM_012705232.1	-0.798743	7.77496	6.36835e-07	2.60999e-06
XM_012707900.1	-0.749994	4.23315	6.57629e-07	2.69322e-06
XM_012710325.1	-0.674186	5.34209	6.63965e-07	2.71716e-06
XM_012707890.1	-0.767281	4.78716	6.64821e-07	2.71857e-06
XM_002166604.3	-0.659761	5.42595	6.66768e-07	2.7246e-06
XM_012706651.1	-0.783447	5.99993	6.79693e-07	2.77537e-06
XR_001141221.1	-0.817623	3.18008	6.82819e-07	2.78711e-06
XM_012702142.1	-0.831925	4.84387	7.09478e-07	2.89166e-06
XM_004211070.2	-1.10193	4.60802	7.10776e-07	2.89589e-06
XM_002167393.3	-1.60361	2.90104	7.1502e-07	2.91211e-06
XM_012706149.1	-0.856695	9.8202	7.27719e-07	2.96057e-06
XM_012707423.1	-0.662124	5.23267	7.4276e-07	3.01954e-06
XM_012702627.1	-0.72514	4.81923	7.49036e-07	3.04394e-06
XM_002161410.3	-0.784992	5.45775	7.60883e-07	3.08868e-06
XM_012711486.1	-1.21577	4.30157	7.64139e-07	3.10076e-06
XM_002157918.3	-0.811654	3.0467	7.6496e-07	3.10296e-06
XM_002163536.3	-0.926318	2.29574	7.99693e-07	3.23674e-06
XM_002156849.3	-1.11657	2.66146	8.09951e-07	3.27707e-06
XM_012703090.1	-0.691426	4.75552	8.23142e-07	3.328e-06
XM_002154574.2	-0.768939	7.97	8.30529e-07	3.35664e-06
XM_002164627.3	-0.831719	3.22546	8.7779e-07	3.53991e-06
XM_012703972.1	-0.754099	5.41905	8.78778e-07	3.5426e-06
XM_002164228.3	-0.816743	4.43104	8.79669e-07	3.54491e-06
XM_002168078.3	-0.956604	2.17857	9.05172e-07	3.6437e-06
XM_012701739.1	-0.673337	5.5459	9.17938e-07	3.69241e-06
XM_002164597.3	-0.743812	3.74142	9.68758e-07	3.88696e-06
XM_012701545.1	-0.791634	3.91901	1.01779e-06	4.08073e-06
XM_002162744.3	-0.745269	3.91757	1.02002e-06	4.08671e-06
XM_002155468.3	-0.84561	3.94061	1.02841e-06	4.11735e-06
XM_012704892.1	-0.779259	6.41422	1.03016e-06	4.12288e-06
XM_004212588.1	-1.46086	2.66111	1.06918e-06	4.27132e-06
XM_002164323.3	-0.67641	6.05608	1.07469e-06	4.29024e-06
XM_002163908.3	-0.762621	6.26514	1.08847e-06	4.34214e-06
XM_012699645.1	-0.845299	9.70802	1.09309e-06	4.359e-06
XM_004207802.2	-0.712295	5.34919	1.11015e-06	4.42384e-06
XM_004209836.2	-0.70302	4.07062	1.11842e-06	4.45518e-06
XM_002159216.3	-0.729945	6.77724	1.12905e-06	4.4927e-06
XM_002168394.3	-0.790847	5.39977	1.13245e-06	4.50459e-06
XM_004206038.2	-0.723835	4.94089	1.1359e-06	4.51668e-06
XM_012705924.1	-0.812603	3.82123	1.15228e-06	4.57896e-06
XM_004212641.1	-1.00915	2.59867	1.17625e-06	4.67212e-06
XM_012709184.1	-0.770056	3.71712	1.22908e-06	4.87673e-06
XM_002158542.3	-0.703209	4.98735	1.26266e-06	5.00636e-06
XM_012710115.1	-0.688908	5.56342	1.27099e-06	5.03427e-06
XM_012700648.1	-0.96297	2.40188	1.27106e-06	5.03427e-06
XM_002154953.3	-0.72106	4.20333	1.27937e-06	5.06356e-06
XM_012711300.1	-0.695143	4.79992	1.2806e-06	5.06663e-06
XM_012704148.1	-0.689862	4.06332	1.30985e-06	5.1768e-06
XM_012707593.1	-0.811138	3.21306	1.31145e-06	5.18129e-06
XM_002166196.3	-0.770734	4.20247	1.34388e-06	5.3075e-06
XM_002166663.3	-0.802883	7.61586	1.34663e-06	5.31647e-06
XM_002156502.3	-0.677239	6.00723	1.36463e-06	5.3837e-06
XM_012699040.1	-0.815272	4.18377	1.37392e-06	5.41651e-06
XM_004210312.1	-0.788298	2.97368	1.41521e-06	5.57533e-06
XM_002161959.3	-0.850135	3.82404	1.43884e-06	5.66437e-06
XM_012704071.1	-0.988653	2.72141	1.46988e-06	5.78452e-06
XR_001142739.1	-0.800547	2.87043	1.47362e-06	5.79717e-06
XM_012704352.1	-1.00445	2.57321	1.47683e-06	5.80773e-06
XM_012711038.1	-1.34322	4.05387	1.47937e-06	5.81569e-06
XM_012705169.1	-0.710699	6.46011	1.50195e-06	5.90234e-06
XM_012706869.1	-0.662826	5.52513	1.53724e-06	6.03673e-06
XM_002154979.3	-1.22845	8.23141	1.59011e-06	6.23553e-06
XM_012710170.1	-0.912733	2.46862	1.59887e-06	6.26322e-06
XM_002157255.3	-0.678037	4.15895	1.61859e-06	6.33823e-06
XM_012700476.1	-0.973621	2.91244	1.64344e-06	6.43326e-06
XM_002163848.3	-0.760294	4.17316	1.81103e-06	7.07181e-06
XM_012707574.1	-0.751643	4.46949	1.83289e-06	7.15467e-06
XM_012702953.1	-0.946153	2.29819	1.84984e-06	7.21828e-06
XM_002153805.3	-0.690366	5.44484	1.85136e-06	7.22167e-06
XM_012700587.1	-0.73502	6.51331	1.91531e-06	7.46586e-06
XM_012711530.1	-0.753064	4.98418	1.92518e-06	7.50172e-06
XM_012699011.1	-0.690661	6.6896	1.94122e-06	7.56155e-06
XM_012700037.1	-1.0136	3.88349	1.97062e-06	7.66797e-06
XM_012701462.1	-1.10132	5.40746	1.97979e-06	7.70096e-06
XM_012700541.1	-0.718952	4.09195	1.98495e-06	7.71561e-06
XM_004205893.2	-0.69627	4.49384	2.03212e-06	7.89342e-06
XM_002163815.3	-0.661794	6.11147	2.06987e-06	8.02602e-06
XM_012702809.1	-0.709695	4.88041	2.09511e-06	8.11817e-06
XM_002168918.3	-0.730288	4.37633	2.14961e-06	8.32064e-06
XM_012708935.1	-0.809313	2.90991	2.19611e-06	8.49468e-06
XM_012699537.1	-0.639431	6.00757	2.53389e-06	9.78416e-06
XM_012705978.1	-0.678973	5.21777	2.56189e-06	9.88197e-06
XM_012703069.1	-1.00848	3.91221	2.6002e-06	1.00227e-05
XM_002157611.3	-0.647183	5.45739	2.6172e-06	1.00848e-05
NM_001280939.1	-0.873028	6.59668	2.62528e-06	1.01124e-05
XM_004210987.1	-0.898242	2.38058	2.6461e-06	1.0189e-05
XM_012703287.1	-0.757201	3.4325	2.71483e-06	1.04464e-05
XM_002163061.3	-0.649925	5.97363	2.73113e-06	1.05001e-05
XM_002160768.3	-1.07441	5.82821	2.73141e-06	1.05001e-05
XM_012700722.1	-1.31932	3.04743	2.76042e-06	1.06035e-05
XM_002158363.3	-0.677273	5.50537	2.77758e-06	1.0662e-05
XM_012706559.1	-0.83407	3.36306	2.78765e-06	1.06969e-05
XM_002155629.3	-0.660475	5.23657	2.86122e-06	1.09716e-05
XM_012708858.1	-0.76158	3.50313	2.86463e-06	1.09809e-05
XM_002156687.3	-0.662301	7.24646	2.8732e-06	1.101e-05
XM_002162572.2	-0.948153	4.04511	2.90483e-06	1.11235e-05
XM_002162650.3	-0.696503	4.63797	2.93025e-06	1.12169e-05
XM_002161418.3	-0.651815	4.73629	2.9976e-06	1.14708e-05
XM_004211922.2	-0.710442	4.4129	3.14498e-06	1.2014e-05
XM_012698757.1	-0.72159	4.12385	3.16858e-06	1.20917e-05
XM_004207052.2	-0.903992	3.05953	3.21463e-06	1.2259e-05
XM_002166892.3	-0.724009	6.00071	3.22992e-06	1.23088e-05
XM_012703338.1	-1.08855	4.17669	3.28609e-06	1.25142e-05
XM_002163820.3	-0.781277	3.75817	3.31205e-06	1.26088e-05
NM_001280943.1	-0.794416	6.13148	3.32916e-06	1.26696e-05
XM_002156762.3	-0.653395	5.02177	3.40165e-06	1.29277e-05
XM_002157860.3	-0.781117	5.14936	3.51684e-06	1.3338e-05
XM_012698206.1	-0.697596	3.67923	3.56425e-06	1.35129e-05
XM_002162364.3	-0.698177	3.82678	3.5654e-06	1.35129e-05
XM_012709409.1	-0.963985	2.45934	3.59666e-06	1.36267e-05
XM_004212765.2	-1.04963	2.5753	3.67477e-06	1.39131e-05
XM_012700943.1	-0.766253	3.01155	3.69895e-06	1.39999e-05
XM_012705480.1	-0.730029	4.16564	3.73314e-06	1.41149e-05
XM_002164630.3	-0.716463	6.79404	3.73832e-06	1.41296e-05
XM_002159547.2	-0.663476	5.89425	3.74076e-06	1.4134e-05
XM_002161945.2	-0.710735	5.8995	3.76131e-06	1.4202e-05
XM_012705531.1	-0.730101	7.13654	3.82737e-06	1.44465e-05
XM_012704943.1	-0.907234	2.49891	3.8288e-06	1.4447e-05
XM_012708765.1	-0.692934	5.87739	3.87179e-06	1.45943e-05
XM_012706063.1	-0.715215	4.08907	3.98465e-06	1.50095e-05
XM_012699987.1	-0.745809	4.79132	3.99214e-06	1.50326e-05
XM_004207701.2	-0.623484	5.6638	4.20039e-06	1.57846e-05
XM_012706824.1	-0.705763	5.52769	4.22345e-06	1.58605e-05
XM_002163014.3	-0.668539	6.44543	4.26829e-06	1.6018e-05
XM_002163045.3	-0.897213	8.94476	4.29203e-06	1.61017e-05
XM_012698062.1	-0.685307	4.3137	4.32515e-06	1.62204e-05
XM_012705736.1	-0.736949	4.32273	4.33619e-06	1.62521e-05
XM_004206135.2	-0.780014	3.01676	4.33654e-06	1.62521e-05
XM_012699326.1	-1.42378	3.78569	4.42221e-06	1.65676e-05
XM_002164147.3	-0.714041	5.22735	4.43484e-06	1.66037e-05
XM_012704022.1	-0.635447	5.61028	4.46192e-06	1.66938e-05
XM_002166991.3	-0.690491	4.29089	4.49573e-06	1.68035e-05
XM_012701550.1	-0.618366	6.09028	4.50147e-06	1.6819e-05
XM_002158485.3	-0.68253	4.03815	4.57044e-06	1.70652e-05
XM_002157868.3	-0.713849	3.94473	4.6273e-06	1.72543e-05
XM_012705229.1	-0.685198	6.72687	4.67878e-06	1.74404e-05
XM_004206745.2	-0.636881	5.61794	4.98854e-06	1.85763e-05
XM_012699494.1	-0.732262	5.23965	5.12861e-06	1.90786e-05
XM_002160200.3	-1.83288	2.78166	5.14265e-06	1.91244e-05
XM_012701445.1	-0.725784	6.38781	5.18584e-06	1.92778e-05
XM_012702628.1	-0.62294	6.01863	5.18736e-06	1.92778e-05
XM_002153909.3	-0.623437	5.47213	5.19601e-06	1.93034e-05
XM_012705889.1	-0.729187	4.1831	5.31227e-06	1.97222e-05
XM_012703294.1	-0.663296	5.02976	5.41539e-06	2.00848e-05
XM_002159864.3	-0.687139	5.80855	5.4613e-06	2.02483e-05
XM_002159496.3	-0.662512	4.26548	5.50908e-06	2.04118e-05
XM_012703000.1	-0.642433	4.67318	5.52417e-06	2.04608e-05
XM_002157969.3	-0.661329	6.35474	5.59736e-06	2.07181e-05
XM_012700980.1	-0.698346	7.38757	5.68505e-06	2.10146e-05
XM_012706510.1	-0.739413	4.08731	5.72504e-06	2.11554e-05
XM_002160676.3	-0.649261	5.86249	5.72914e-06	2.11634e-05
XM_012704556.1	-0.686507	6.62193	5.82692e-06	2.15031e-05
XM_002155700.3	-0.748974	3.24115	5.8416e-06	2.15501e-05
XM_012703163.1	-0.618009	5.82633	5.86891e-06	2.16365e-05
XM_012700210.1	-0.65847	4.16063	5.9081e-06	2.17665e-05
XM_012708776.1	-0.708479	6.30439	5.98932e-06	2.20218e-05
XM_012702237.1	-0.676729	5.88366	5.9966e-06	2.20412e-05
XM_002161483.2	-0.639489	4.56479	6.00871e-06	2.20784e-05
XM_004205789.2	-0.840234	2.77867	6.12958e-06	2.25076e-05
XM_012700322.1	-0.72447	6.22993	6.1519e-06	2.25821e-05
XM_002163283.3	-0.609139	5.04899	6.15533e-06	2.25872e-05
XR_181989.2	-0.742293	9.43537	6.38534e-06	2.34102e-05
XM_002164384.3	-0.699433	4.35541	6.63126e-06	2.42934e-05
XM_012698696.1	-1.21853	2.74049	6.69927e-06	2.45345e-05
XM_004212732.2	-0.807622	2.8711	6.72635e-06	2.46255e-05
XM_012700206.1	-0.767301	2.86008	6.82419e-06	2.49672e-05
XM_002169358.3	-0.672011	3.60578	6.91926e-06	2.52983e-05
XM_012705085.1	-0.790604	3.00994	6.97183e-06	2.54821e-05
XM_012711571.1	-0.67839	4.16239	6.9997e-06	2.55756e-05
XM_012707774.1	-0.844185	3.88136	7.03541e-06	2.56976e-05
XM_004212673.2	-0.647105	6.37062	7.22032e-06	2.63382e-05
XM_002165150.3	-0.664353	5.62181	7.27951e-06	2.65454e-05
XM_012704449.1	-0.739587	3.44848	7.37398e-06	2.68722e-05
XM_012706411.1	-0.924946	4.12189	7.43807e-06	2.70702e-05
XR_181933.2	-0.717928	8.71068	7.57162e-06	2.75291e-05
XM_002159306.2	-0.824648	3.02409	7.68946e-06	2.79045e-05
XM_002153812.3	-0.66123	5.54514	7.68997e-06	2.79045e-05
XM_012698096.1	-0.961278	3.12752	7.72248e-06	2.80133e-05
XM_012705162.1	-0.806781	3.66099	7.74627e-06	2.80904e-05
XM_012700583.1	-0.66732	4.96399	7.7904e-06	2.82412e-05
XM_002161996.3	-0.685108	3.76332	7.96121e-06	2.88415e-05
XM_012698950.1	-0.808414	3.80745	8.04648e-06	2.91314e-05
XM_012698972.1	-0.659196	5.51316	8.07931e-06	2.92406e-05
XM_012709767.1	-0.65538	4.05698	8.12916e-06	2.94115e-05
XM_012698080.1	-0.627931	5.63281	8.20255e-06	2.96673e-05
XM_012699912.1	-0.902304	5.49664	8.44022e-06	3.0507e-05
XM_012703941.1	-0.828131	3.41942	8.64531e-06	3.12381e-05
XM_012708376.1	-0.752985	4.00361	8.65411e-06	3.12597e-05
XM_012702276.1	-0.895113	3.86731	8.78847e-06	3.17244e-05
XM_004211819.2	-0.724512	4.3075	8.95362e-06	3.22995e-05
XM_012698505.1	-1.38066	3.27025	9.05149e-06	3.26313e-05
XM_012708919.1	-0.694176	3.92712	9.21089e-06	3.31628e-05
XM_012706531.1	-0.689889	4.6349	9.32406e-06	3.35484e-05
XM_004210768.2	-0.791015	3.81865	9.53316e-06	3.42674e-05
XM_002164815.3	-0.737675	6.00131	9.57336e-06	3.44008e-05
XM_002158289.3	-0.639576	6.15482	9.5904e-06	3.44508e-05
XM_012701003.1	-0.758501	4.02794	9.62232e-06	3.45543e-05
XM_002163714.3	-0.599097	5.72816	9.7676e-06	3.50646e-05
XM_004209447.2	-0.789238	2.31165	9.81854e-06	3.52361e-05
XM_004209014.2	-0.741892	3.88013	9.97987e-06	3.57687e-05
XM_012707210.1	-0.6344	4.04754	1.00717e-05	3.60512e-05
XM_004209448.2	-0.859345	3.55034	1.01675e-05	3.63759e-05
XM_012705828.1	-0.787746	4.38187	1.02423e-05	3.66262e-05
XM_012698260.1	-0.73997	3.18465	1.02655e-05	3.66977e-05
XM_002156334.3	-0.641954	6.79698	1.0387e-05	3.712e-05
XM_012703888.1	-0.735941	3.13314	1.05486e-05	3.76487e-05
XM_012700746.1	-0.589437	5.36958	1.05879e-05	3.77768e-05
XM_004211196.2	-0.74846	3.75447	1.08107e-05	3.85593e-05
XM_002157950.3	-0.621539	6.85349	1.09815e-05	3.91561e-05
XM_002159474.2	-0.618048	4.2522	1.09899e-05	3.91733e-05
XM_012702184.1	-0.805194	3.67145	1.10366e-05	3.93272e-05
XM_002160503.3	-0.64288	4.9115	1.13721e-05	4.04448e-05
XM_012700027.1	-0.63135	5.93074	1.1401e-05	4.05344e-05
XM_002163567.3	-0.716115	3.74561	1.14491e-05	4.06793e-05
XM_012698447.1	-0.962715	4.02959	1.14698e-05	4.07397e-05
XM_004210461.2	-0.788499	5.51322	1.16011e-05	4.11797e-05
XM_012702733.1	-1.07546	3.02829	1.17029e-05	4.15277e-05
XM_002159083.3	-0.608716	5.79699	1.18313e-05	4.19565e-05
XM_012709480.1	-0.703693	4.22318	1.19246e-05	4.22603e-05
XM_012703437.1	-0.751191	2.73776	1.19561e-05	4.23584e-05
XM_012698321.1	-0.686395	5.19939	1.24666e-05	4.41107e-05
XM_012699373.1	-0.792279	4.67323	1.26117e-05	4.45956e-05
XM_002165019.3	-0.646689	7.01886	1.26284e-05	4.46404e-05
XM_002170213.3	-0.633495	7.10207	1.28227e-05	4.52885e-05
XM_002158139.3	-0.679439	6.89976	1.29822e-05	4.58035e-05
XM_002166498.3	-0.797444	7.97599	1.30127e-05	4.58966e-05
XM_002165604.3	-0.622947	6.5185	1.30222e-05	4.59152e-05
XM_002168493.3	-0.734492	3.1675	1.30348e-05	4.59451e-05
XM_004208192.2	-0.61563	5.71201	1.31302e-05	4.62666e-05
XM_004207641.2	-0.668923	3.90761	1.31676e-05	4.63689e-05
XM_012702190.1	-0.698329	4.68951	1.32604e-05	4.6666e-05
XM_002167152.3	-0.703906	8.14386	1.33287e-05	4.68917e-05
XM_012704736.1	-0.695073	4.87182	1.34886e-05	4.7439e-05
XM_012702890.1	-0.800033	2.15486	1.38917e-05	4.8826e-05
XM_012705816.1	-0.653306	4.7656	1.39314e-05	4.89497e-05
XM_002161844.3	-0.593811	6.13893	1.42102e-05	4.98821e-05
XM_012699211.1	-0.731998	3.91782	1.42324e-05	4.99443e-05
XM_002161968.3	-0.653589	5.57401	1.44664e-05	5.07331e-05
XM_012698545.1	-0.760186	2.91272	1.4553e-05	5.10044e-05
XM_012705916.1	-1.13788	2.7719	1.46865e-05	5.14562e-05
XR_001140356.1	-1.46633	2.94964	1.47078e-05	5.15144e-05
XM_004207680.2	-0.736234	3.69131	1.51751e-05	5.3084e-05
XM_012699828.1	-0.782861	3.2754	1.5404e-05	5.38509e-05
XM_012702408.1	-0.816501	3.64402	1.54977e-05	5.41614e-05
XM_004207958.2	-0.631881	5.53576	1.55343e-05	5.42721e-05
XM_012703735.1	-0.680222	4.54433	1.57385e-05	5.49682e-05
XR_001140795.1	-0.877471	2.53466	1.57693e-05	5.50585e-05
XM_012710346.1	-0.590485	5.33512	1.59533e-05	5.56657e-05
XM_002155477.3	-0.893354	2.84833	1.61415e-05	5.62515e-05
XM_012706815.1	-0.825401	3.44508	1.62665e-05	5.66693e-05
XM_012708205.1	-0.756678	3.22975	1.64055e-05	5.71356e-05
XM_002164296.2	-0.719642	3.21734	1.64443e-05	5.72349e-05
XR_001141915.1	-0.936251	3.69944	1.64591e-05	5.72684e-05
XM_004209133.2	-0.702568	3.32199	1.67179e-05	5.80786e-05
XR_001140918.1	-1.42991	3.82901	1.6815e-05	5.83784e-05
XM_012709718.1	-0.71603	5.15284	1.69353e-05	5.87592e-05
XM_012701509.1	-0.654411	4.93436	1.71452e-05	5.9413e-05
XM_004207806.2	-0.604394	6.37402	1.76465e-05	6.11313e-05
XM_012705361.1	-0.582013	4.96648	1.77224e-05	6.13556e-05
XM_012698834.1	-0.73992	3.56878	1.8158e-05	6.27462e-05
XM_012702201.1	-0.584879	5.35884	1.8263e-05	6.30893e-05
XM_012704161.1	-0.984016	2.46799	1.85542e-05	6.40153e-05
XM_002161786.3	-0.594225	4.55077	1.8678e-05	6.44025e-05
XR_181882.2	-0.595841	4.86767	1.91547e-05	6.59641e-05
XM_002158009.3	-0.613014	7.83617	1.91671e-05	6.59863e-05
XM_002167735.3	-0.599136	4.73062	1.93608e-05	6.65912e-05
XR_001142658.1	-0.975822	8.28163	1.93931e-05	6.66815e-05
XM_002161470.2	-0.695326	3.15739	1.94463e-05	6.6823e-05
XM_012702153.1	-0.680146	6.01038	1.9557e-05	6.71824e-05
XM_012701193.1	-0.600491	4.58096	1.995e-05	6.84901e-05
XM_012704540.1	-0.583047	6.16584	2.08744e-05	7.15749e-05
XM_012699864.1	-0.923019	2.96262	2.09779e-05	7.19077e-05
XM_012698361.1	-0.792363	2.42442	2.15495e-05	7.3844e-05
XR_001142754.1	-0.788947	2.6877	2.18771e-05	7.4874e-05
XM_012699922.1	-0.79494	3.74241	2.20038e-05	7.52611e-05
XM_002167618.2	-0.654869	7.97617	2.20143e-05	7.5274e-05
XM_002167133.3	-0.642415	3.86062	2.20777e-05	7.54672e-05
XM_002156872.3	-0.598538	4.90626	2.22399e-05	7.59985e-05
XM_002162831.3	-0.587908	5.4041	2.23689e-05	7.63922e-05
XM_012704823.1	-0.669027	3.84222	2.23805e-05	7.64082e-05
XM_012704741.1	-0.624461	3.85388	2.26534e-05	7.73161e-05
XM_012703668.1	-0.633696	4.34586	2.29521e-05	7.82149e-05
XM_002158233.3	-0.672042	4.45651	2.31871e-05	7.89916e-05
XM_012701519.1	-0.644431	5.21298	2.32198e-05	7.90787e-05
XM_012711520.1	-0.631234	4.81401	2.39852e-05	8.161e-05
XM_002154172.3	-0.626615	6.37298	2.41099e-05	8.20091e-05
XM_012711004.1	-0.796781	3.1881	2.47875e-05	8.42105e-05
XM_002169679.3	-0.591538	7.15286	2.51808e-05	8.54943e-05
XM_002157156.3	-1.23508	5.42268	2.56064e-05	8.68595e-05
XM_002162000.3	-0.649364	4.50373	2.58276e-05	8.75829e-05
XM_002169163.3	-0.782824	3.47746	2.61343e-05	8.85689e-05
XM_002156331.2	-0.713724	4.4491	2.63983e-05	8.94362e-05
XM_012698528.1	-0.720225	5.03068	2.66187e-05	9.01279e-05
XM_002169249.3	-0.609288	4.37564	2.69249e-05	9.10532e-05
XM_012711660.1	-0.728744	3.8871	2.69914e-05	9.12502e-05
XM_002169154.3	-0.691659	3.98999	2.72397e-05	9.20336e-05
XM_012704318.1	-0.588232	5.77224	2.76565e-05	9.33332e-05
XM_002162929.3	-0.747252	3.58448	2.7658e-05	9.33332e-05
XM_012702474.1	-0.689636	3.70898	2.78516e-05	9.39292e-05
XM_012711405.1	-0.634797	7.45345	2.80759e-05	9.4628e-05
XM_002167570.3	-0.66546	6.22583	2.8356e-05	9.55142e-05
XM_012701172.1	-0.79848	3.09283	2.87805e-05	9.67967e-05
XM_012705281.1	-0.876012	5.09769	2.88143e-05	9.68812e-05
XM_012703477.1	-0.66176	6.58641	2.88909e-05	9.71093e-05
XM_012711606.1	-0.632435	3.75625	3.11044e-05	0.000104076
XM_004209181.2	-0.818915	2.78339	3.17582e-05	0.000106167
XM_002165996.3	-0.582337	6.17134	3.21539e-05	0.000107393
XM_004212828.1	-0.675972	3.66614	3.25805e-05	0.000108752
XM_004211044.2	-0.748005	6.14012	3.30452e-05	0.000110137
XM_012700084.1	-0.843825	4.65948	3.32264e-05	0.000110642
XM_012710409.1	-0.763596	2.91905	3.3526e-05	0.000111572
XM_012698077.1	-0.650171	9.07259	3.39163e-05	0.000112716
XM_012706540.1	-0.703723	2.64745	3.49676e-05	0.000116091
XM_012711383.1	-0.708327	2.8144	3.51727e-05	0.000116737
XM_002161655.2	-1.39755	8.2042	3.5349e-05	0.000117287
XM_012706117.1	-0.69444	5.31103	3.56124e-05	0.00011809
XM_002168710.3	-0.746006	3.24804	3.5668e-05	0.000118239
XM_002158205.3	-0.710066	4.30023	3.61883e-05	0.000119928
XM_002163473.3	-0.615915	6.8924	3.7088e-05	0.000122836
XM_002158918.3	-0.7763	3.11968	3.72627e-05	0.000123341
XM_012704524.1	-0.740112	3.44276	3.82265e-05	0.000126402
XM_002163541.3	-0.747385	3.68811	3.82369e-05	0.000126402
XM_012702762.1	-0.780037	3.23239	3.89414e-05	0.000128552
XM_012706348.1	-0.634017	4.17216	3.91636e-05	0.00012917
XM_002155098.3	-0.621952	7.11849	3.94026e-05	0.00012992
XM_012703019.1	-0.734281	2.54738	3.94175e-05	0.00012993
XM_002156123.3	-0.592713	7.76921	4.07821e-05	0.000134348
XR_181945.2	-0.84245	2.40718	4.12135e-05	0.000135729
XM_004211473.2	-0.777778	3.19484	4.16412e-05	0.000136975
XM_002154671.3	-0.726768	2.64134	4.16571e-05	0.000136986
XM_012707455.1	-0.625746	3.80671	4.17434e-05	0.000137189
XM_002168319.3	-0.70163	3.14446	4.2658e-05	0.000140028
XM_002164301.3	-0.732432	5.37907	4.2968e-05	0.000140837
XM_012698170.1	-0.659072	3.20542	4.30946e-05	0.000141211
XM_002165416.2	-0.698591	3.81673	4.31242e-05	0.000141266
XM_012706491.1	-0.719703	4.63766	4.34868e-05	0.00014237
XM_012698899.1	-0.723868	3.1565	4.39534e-05	0.000143855
XM_012700358.1	-0.647458	3.7069	4.44482e-05	0.000145217
XM_012700780.1	-0.643239	4.28981	4.46212e-05	0.000145653
XM_004210006.2	-0.656442	3.05133	4.49678e-05	0.000146698
XM_002162808.3	-0.618073	11.1117	4.53039e-05	0.000147708
XM_002157211.2	-0.581482	4.27626	4.5874e-05	0.000149522
XM_012704513.1	-0.688805	3.08812	4.60985e-05	0.00015021
XM_002160346.3	-0.709612	5.30569	4.62151e-05	0.000150498
XM_002166069.3	-0.735916	2.89893	4.69197e-05	0.000152661
XM_012707817.1	-0.770535	3.32411	4.75227e-05	0.000154532
XM_002169444.3	-0.641005	3.16882	4.75855e-05	0.000154691
XM_012698858.1	-0.712246	7.04443	4.81417e-05	0.000156407
XM_012699344.1	-0.647714	3.25393	4.81813e-05	0.00015649
XM_012707851.1	-0.712333	3.11716	4.82447e-05	0.00015665
XM_012700371.1	-0.703786	3.37319	5.08097e-05	0.000164497
XM_012701790.1	-0.639944	4.52076	5.10301e-05	0.000165114
XM_012707719.1	-0.676815	3.23083	5.11136e-05	0.000165336
XM_002171133.3	-0.603193	4.06942	5.15591e-05	0.000166728
XM_012698846.1	-0.596871	6.13506	5.18766e-05	0.000167706
XM_002170288.3	-1.09702	9.04861	5.23684e-05	0.000169247
XM_002155149.2	-0.582689	4.18942	5.26806e-05	0.000170057
XM_002165439.3	-0.585009	7.08377	5.28483e-05	0.000170499
XM_012702392.1	-0.628145	6.02981	5.41045e-05	0.0001744
XM_004212343.2	-0.752024	2.73776	5.42154e-05	0.000174655
XM_002159223.2	-0.629881	3.74557	5.45314e-05	0.000175622
XM_002163795.3	-0.779308	2.23076	5.52368e-05	0.000177739
XM_002156056.3	-0.627919	5.35363	5.53889e-05	0.000178177
XM_012708939.1	-0.657694	3.56583	5.62465e-05	0.000180778
XM_002160091.3	-0.917122	4.25956	5.64026e-05	0.000181175
XM_002160474.3	-0.737855	2.93113	5.67143e-05	0.000182071
XM_004209018.2	-0.791339	2.85531	5.67516e-05	0.000182138
XM_012698746.1	-0.598713	5.20669	5.6972e-05	0.000182792
XM_012705969.1	-0.614819	6.59659	5.86639e-05	0.000188057
NM_001287799.1	-0.601581	11.7191	5.95341e-05	0.000190736
XM_012700885.1	-0.766635	2.47515	6.04681e-05	0.000193561
XR_001142609.1	-0.833921	3.96806	6.11869e-05	0.000195636
XM_012708290.1	-0.623326	5.88176	6.55403e-05	0.000208772
XM_004209563.2	-0.624152	3.67916	6.6705e-05	0.000212177
XM_004210495.2	-0.625939	3.54176	6.72051e-05	0.000213706
XM_002165237.2	-0.681924	5.21546	6.74432e-05	0.000214341
XM_002156757.3	-0.627109	9.96717	6.92747e-05	0.000219707
XM_012706097.1	-0.884974	5.73695	6.92904e-05	0.000219707
XM_004207159.2	-1.12847	7.00449	7.00619e-05	0.000222026
XM_012698309.1	-0.61711	4.96309	7.01492e-05	0.000222227
XM_012703045.1	-0.6181	3.60365	7.01653e-05	0.000222227
XM_012704944.1	-0.758377	3.29482	7.06382e-05	0.000223597
XM_004209223.2	-0.620758	5.53841	7.20808e-05	0.000227903
XM_012700919.1	-0.588498	7.07447	7.2269e-05	0.000228433
XM_012701037.1	-0.643374	3.14205	7.29329e-05	0.000230334
XM_002163245.2	-0.609554	3.52698	7.57043e-05	0.000238804
XM_002158370.3	-0.615231	6.58838	7.57389e-05	0.000238804
XM_012701972.1	-0.692178	4.09697	7.5744e-05	0.000238804
XM_002162802.3	-3.55955	5.26737	7.68155e-05	0.000242035
XM_012706833.1	-0.584531	4.5103	8.1195e-05	0.000255336
XM_004206156.1	-0.58036	10.548	8.15354e-05	0.000256261
XM_012710203.1	-0.625196	3.20412	8.17424e-05	0.00025681
XM_012701779.1	-0.760637	2.40436	8.18125e-05	0.000256913
XM_002160414.3	-0.764774	2.52589	8.20431e-05	0.000257564
XM_012707270.1	-0.593487	5.56585	8.21888e-05	0.000257949
XM_012708174.1	-0.858028	3.07277	8.35206e-05	0.000261832
XM_012707100.1	-0.603025	4.15218	8.41195e-05	0.000263411
XM_012700356.1	-0.62664	3.78357	8.51366e-05	0.000266445
XM_012701064.1	-0.732322	3.56518	8.63689e-05	0.000270073
XM_002163447.3	-0.695575	2.55811	8.79661e-05	0.000274758
XM_002163754.3	-0.599645	5.59576	8.81126e-05	0.000275138
XM_012703870.1	-0.831808	4.67607	8.87571e-05	0.000277072
XM_012707742.1	-0.632154	3.56685	9.08158e-05	0.000283419
XM_012701093.1	-0.729708	3.15354	9.10314e-05	0.000284012
XM_012707679.1	-0.84542	2.72191	9.35726e-05	0.000291694
XM_002164180.2	-0.729363	7.02646	9.79636e-05	0.000304184
XM_012705917.1	-0.775744	3.66452	9.93507e-05	0.000308232
XM_002159777.3	-0.600609	6.37752	9.9393e-05	0.000308277
XM_002163365.3	-0.592915	4.8489	0.000100242	0.000310648
XM_012700247.1	-0.590516	3.37129	0.00010148	0.000314135
XM_012700741.1	-0.64088	3.08222	0.000101877	0.000315187
XM_012705548.1	-0.661443	3.09692	0.000102626	0.000317326
XM_002167145.3	-0.583104	11.964	0.000103006	0.000318414
XM_002160266.3	-0.586067	8.94058	0.000103813	0.00032064
XM_012700093.1	-0.639811	4.77534	0.00010391	0.00032085
XM_012711466.1	-0.829818	4.34348	0.000104559	0.000322584
XM_002158395.3	-0.654716	2.94328	0.000105588	0.000325398
XM_012710475.1	-0.682837	2.83439	0.000107852	0.000331913
XM_012706677.1	-0.632157	3.19408	0.00010936	0.000335994
XM_012704374.1	-0.668721	4.00715	0.000110279	0.000338534
XM_012707633.1	-0.595609	4.66762	0.000111409	0.000341815
XM_012706508.1	-0.672008	3.19419	0.000112881	0.000346043
XM_012703233.1	-0.751535	3.13783	0.000114017	0.000349139
XM_012704083.1	-0.751759	2.66405	0.000118789	0.00036315
XM_004205483.2	-0.582245	7.07844	0.000119388	0.00036488
XM_012701762.1	-0.731322	2.50296	0.000119613	0.000365468
XM_002160327.3	-0.585338	4.56714	0.000119712	0.000365668
XM_004210754.2	-0.660335	2.43134	0.000121191	0.000369982
XM_002163603.3	-0.663368	4.55121	0.000121326	0.000370295
XM_002160858.3	-0.58368	6.8016	0.000123106	0.000375416
XM_002157488.3	-0.588049	10.6952	0.000123756	0.000377295
XM_002170370.3	-0.592772	3.61858	0.000123992	0.000377806
XM_012708437.1	-0.749379	3.14975	0.000126056	0.000383778
XM_012703733.1	-0.59462	3.99244	0.000126834	0.00038604
XM_002161900.3	-0.59929	4.98455	0.00012802	0.000389343
XM_002155202.3	-0.730978	2.56275	0.000128143	0.000389595
XM_012707043.1	-0.662177	3.99525	0.000128178	0.000389595
XM_002157588.3	-0.62024	3.91085	0.000128482	0.000390307
XM_012711388.1	-0.580824	8.56003	0.000131032	0.000397181
XM_004211195.1	-0.70813	2.45013	0.000131241	0.000397705
XR_001140376.1	-0.655924	2.76171	0.000132762	0.000401767
XM_002161895.3	-0.695807	2.73798	0.000134486	0.000406649
XM_012703467.1	-0.586604	4.88228	0.000135827	0.00041048
XM_012707033.1	-0.581798	3.51603	0.000140786	0.000424302
XM_012698354.1	-1.03496	9.30052	0.00014247	0.000429024
XM_012701660.1	-0.664878	3.04081	0.000144264	0.000434202
XM_012700053.1	-0.69548	2.67801	0.000144948	0.000435787
XM_002165983.3	-0.606859	3.98269	0.000145772	0.000438145
XR_001140826.1	-0.781968	7.0588	0.000146283	0.000439564
XM_012702324.1	-0.666863	2.6209	0.000148216	0.000444769
XM_012701712.1	-0.633028	4.91655	0.000149825	0.000449354
XM_002162818.3	-0.64674	2.83887	0.000152668	0.000457633
XM_012706096.1	-0.613962	4.88412	0.000156698	0.000468572
XM_002167705.3	-0.801422	2.82047	0.000156954	0.000469212
XM_012698724.1	-0.869951	4.02935	0.000158354	0.00047314
XM_012700879.1	-0.76524	2.74568	0.00015884	0.000474464
XM_012698047.1	-0.607832	3.33259	0.000159117	0.000475037
XM_002163059.3	-0.644053	5.15817	0.000163353	0.000487157
XM_004206382.2	-0.616447	3.73126	0.000165005	0.000491821
XR_001140907.1	-0.681166	2.72538	0.000167672	0.000498963
XM_002163084.3	-0.618743	4.76489	0.000169913	0.000505226
XM_012707334.1	-0.744687	2.96903	0.000170537	0.000506945
XM_012701198.1	-0.625078	3.28917	0.000170654	0.000507064
XM_002164214.3	-0.652162	4.46115	0.000172205	0.000511356
XM_012701495.1	-0.775433	3.10896	0.000173699	0.000515653
XM_012699637.1	-0.597271	4.0423	0.000174395	0.000517332
XM_012700180.1	-0.617334	3.28499	0.000178081	0.000527813
XM_004207444.2	-0.622137	3.77678	0.000182315	0.000539207
XM_004206157.2	-0.595851	3.80505	0.000182958	0.000540821
XM_012700827.1	-0.617436	3.46675	0.000194417	0.000573167
XM_004207659.2	-0.961863	3.20945	0.000198291	0.000583655
XM_012707547.1	-0.931417	2.73101	0.000200757	0.000590442
XM_012705918.1	-0.793876	2.92719	0.000213554	0.000625919
XM_012711682.1	-0.695536	3.12732	0.00021585	0.000631981
XM_012708029.1	-0.592044	3.4542	0.000218261	0.000638702
XM_012706484.1	-0.613293	3.65094	0.000218664	0.000639544
XM_012702595.1	-0.59035	4.07015	0.000221082	0.000645908
XM_012709491.1	-0.812913	2.60122	0.000221131	0.000645908
XM_012701438.1	-0.769461	2.4588	0.000223264	0.000650938
XM_012698663.1	-0.701089	2.54965	0.00022596	0.00065845
XM_002165898.3	-0.581701	3.8694	0.000226582	0.00066009
XM_012704060.1	-0.656423	6.63632	0.000234001	0.000681165
XM_012710222.1	-0.726631	2.75647	0.000237762	0.000691752
XR_001141531.1	-0.611681	3.57666	0.000242479	0.000704735
XM_002167213.2	-0.594848	4.02796	0.000244575	0.000710082
XM_004206759.2	-0.612964	9.05935	0.000244774	0.000710473
XR_001141768.1	-0.598251	5.55843	0.000246539	0.00071541
XM_002160247.3	-0.596484	4.23022	0.000246772	0.000715897
XM_012709644.1	-0.605427	2.97841	0.000247634	0.000718208
XM_002165331.3	-0.675153	2.95044	0.000250534	0.00072586
XM_012705616.1	-0.61711	6.26687	0.000251451	0.000728327
XM_002158582.2	-0.770593	2.98164	0.000252014	0.000729766
XM_012701830.1	-0.847301	4.12198	0.00025312	0.000732777
XM_004209694.2	-0.625676	3.9443	0.000258546	0.000747705
XM_012702318.1	-0.818256	3.56815	0.000264032	0.000762576
XM_012702729.1	-1.18241	2.987	0.000266386	0.000768973
XM_002165765.3	-0.584938	4.14395	0.000267273	0.000771333
XM_012710349.1	-0.784349	2.21946	0.000268163	0.000773499
XM_002162812.3	-0.65289	3.13155	0.000276345	0.000795237
XM_012703275.1	-0.65849	3.28683	0.000281636	0.000809202
XM_004209429.1	-0.701527	4.56056	0.000283754	0.00081423
XM_012707121.1	-0.608952	3.25673	0.000285117	0.00081793
XM_012704021.1	-0.663824	2.33367	0.000286533	0.000821354
XM_012705155.1	-0.624235	2.68803	0.000289853	0.000830441
XM_012706298.1	-0.653909	2.50471	0.000293926	0.000841243
XM_012705290.1	-0.724498	2.4183	0.000297244	0.000849395
XM_012704085.1	-0.613353	5.6157	0.000299323	0.000854922
XM_012707382.1	-0.597085	4.30648	0.000301014	0.000858867
XM_002167275.3	-0.896999	3.76458	0.000302151	0.000861224
XM_012701940.1	-0.69365	3.39193	0.000307032	0.000874911
XM_004212462.2	-0.659142	4.3716	0.000309994	0.000882897
XM_012711573.1	-0.615474	4.33674	0.000310613	0.000884434
XM_002170436.3	-0.5889	4.90597	0.000311415	0.000886489
XM_012703962.1	-0.633435	3.9076	0.000316585	0.000899748
XM_012698450.1	-0.594395	5.10244	0.000316997	0.000900527
XM_012699241.1	-0.624886	3.95937	0.000327645	0.000928635
XM_002158958.3	-0.665268	3.25998	0.000331611	0.000939009
XM_012701287.1	-0.582821	3.89019	0.000343716	0.000970213
XM_012700599.1	-0.655123	2.5807	0.000343842	0.000970323
XM_012700770.1	-0.64002	2.90457	0.00035386	0.000996309
XM_004209020.2	-0.635894	2.99692	0.000359024	0.00100957
XM_012705128.1	-0.58938	5.63389	0.000363618	0.00102171
XR_001142721.1	-0.703808	2.53959	0.000364374	0.00102305
XM_012702488.1	-0.580326	2.91051	0.000368176	0.00103216
XM_012704950.1	-0.62228	3.94693	0.000369087	0.00103445
XM_012706944.1	-0.591521	7.82652	0.000370867	0.00103891
XM_004211957.1	-0.665068	3.14204	0.000385606	0.00107694
XM_012710909.1	-0.584858	3.55607	0.000389676	0.00108748
XM_004212563.2	-0.59485	7.11378	0.000394596	0.00110038
XM_012701813.1	-0.59728	4.30623	0.000399135	0.0011122
XM_012698297.1	-0.592877	4.39119	0.000400196	0.0011146
XM_012704407.1	-0.620532	4.63081	0.000411214	0.00114184
XM_012706758.1	-0.639971	2.51822	0.000418977	0.00116194
XM_012706676.1	-0.602748	10.8575	0.000425897	0.00118054
XM_002167763.3	-0.604723	9.57718	0.000436639	0.00120858
XM_012702623.1	-0.643388	2.70946	0.000438828	0.00121365
XM_012708042.1	-0.703478	2.27261	0.000463895	0.00127629
XM_004212677.2	-0.663926	3.33372	0.000473113	0.00129875
XM_004205820.2	-0.653026	2.37841	0.000474518	0.00130112
XM_012706826.1	-0.623422	4.0854	0.000475616	0.0013035
XM_012711225.1	-0.650224	3.40756	0.000492117	0.00134414
XM_002157827.2	-0.598506	3.12424	0.000492197	0.00134414
XM_012708657.1	-0.643366	3.68918	0.000501306	0.00136632
XM_012710661.1	-0.852397	3.06644	0.000503923	0.00137312
XM_002157883.2	-0.583047	2.74876	0.000507832	0.00138309
XM_012703974.1	-0.667139	3.26254	0.00050886	0.00138521
XM_002156392.3	-0.661289	5.75672	0.000509781	0.00138703
XM_012700886.1	-0.600678	2.5457	0.000518659	0.00140911
XM_002155091.2	-0.625033	3.74638	0.000531833	0.00144208
XM_002170704.3	-0.597532	2.98827	0.000543749	0.00147115
XM_012707783.1	-0.586243	3.21921	0.000558522	0.00150817
XM_002164243.3	-0.830828	2.34844	0.000570794	0.0015386
XM_012709430.1	-0.633863	2.74699	0.000571713	0.00154041
XM_004208641.2	-0.628213	4.22816	0.000572145	0.0015412
XM_012708968.1	-0.731844	5.16844	0.000574922	0.00154793
XM_002170973.3	-0.675357	4.5322	0.000600292	0.0016092
XM_012702905.1	-0.695121	2.7711	0.000616704	0.00164838
XM_012700128.1	-0.794381	2.7709	0.000643277	0.00171283
XR_181932.2	-0.616513	7.10829	0.000648754	0.00172617
XM_004212508.2	-0.585804	3.35614	0.000648987	0.00172628
XM_002156039.3	-0.606028	3.27683	0.000668733	0.00177422
XM_002161278.3	-0.584619	2.86282	0.000679952	0.00180053
XM_012699176.1	-0.59423	3.23258	0.000680865	0.00180209
XM_002164866.3	-0.614978	2.94512	0.000699204	0.00184622
XM_002160083.3	-0.605608	3.91056	0.000701132	0.00185087
XM_012702510.1	-0.580202	4.10177	0.000739416	0.00194314
XM_012698976.1	-0.830957	4.6336	0.000757148	0.00198221
XM_012710230.1	-0.640162	2.9696	0.000760515	0.00199009
XM_002170774.2	-0.632289	3.30508	0.000785992	0.00205288
XM_002157459.3	-1.09278	4.4759	0.000791588	0.00206555
XM_012706419.1	-0.586571	2.80016	0.000824799	0.00213961
XM_002159255.3	-0.592388	8.61199	0.000839372	0.00217385
XM_012705995.1	-0.640279	3.58063	0.000845929	0.00218726
XM_004208220.2	-0.642516	2.63512	0.000868471	0.00223979
XM_012698337.1	-0.63804	3.5243	0.000874669	0.00225368
XM_012698469.1	-0.607769	3.57152	0.000877107	0.00225891
XM_002154958.3	-0.601131	4.36566	0.000880511	0.00226715
XM_012701549.1	-0.896755	6.3531	0.000892164	0.00229502
XM_004212611.1	-0.637389	2.68278	0.000896951	0.00230573
XM_012704697.1	-0.681053	2.41147	0.00093447	0.00239496
XM_012706625.1	-0.607749	2.63816	0.000939851	0.00240708
XM_012705230.1	-0.608351	3.35405	0.000944801	0.00241808
XM_012700805.1	-0.608637	4.44839	0.000967421	0.00247197
XM_012705231.1	-0.742751	2.67232	0.00100018	0.00254981
XM_012699255.1	-0.630915	2.96125	0.00103876	0.00264026
XM_002164564.3	-0.585317	2.71785	0.00104756	0.00266019
XM_012711745.1	-0.802213	2.47608	0.00105663	0.00268077
XM_004205442.2	-0.737662	4.36436	0.00108965	0.00275696
XM_012709122.1	-0.593016	2.37216	0.00113963	0.0028703
XM_012700066.1	-0.630134	2.94727	0.00118866	0.00298222
XM_002163930.3	-0.720656	5.05257	0.0011889	0.00298222
XM_012711399.1	-0.863459	3.27755	0.00123299	0.00308085
XM_012704723.1	-1.3685	2.73646	0.00124071	0.00309814
XM_012709775.1	-0.643344	3.91137	0.00125073	0.00312034
XR_001142553.1	-1.26387	5.68551	0.0012803	0.00318909
XM_012705349.1	-0.639775	3.12002	0.00133182	0.00330628
XM_012708033.1	-0.719102	3.95951	0.00138887	0.00343636
XM_012702425.1	-0.605422	3.45701	0.00151924	0.00372071
XM_004211374.2	-0.70958	2.85701	0.00154699	0.00378116
XM_012709663.1	-0.856913	2.81817	0.00167289	0.00405844
XM_002161153.3	-0.594773	3.71139	0.00174366	0.00421537
XM_012698952.1	-0.614627	2.31688	0.001745	0.00421761
XM_012700979.1	-0.639855	3.86251	0.00184694	0.00444179
XM_012704409.1	-0.657538	3.54729	0.00187503	0.0045035
XR_001141200.1	-0.645116	2.88363	0.00189324	0.00454131
XM_002156477.3	-0.620648	3.44659	0.00203349	0.00485254
XM_002158001.3	-0.615439	4.56828	0.00218847	0.0051955
XM_012710894.1	-0.781845	2.52273	0.0023526	0.00554712
XM_004207604.2	-0.587268	2.44969	0.00244578	0.00574604
XM_002156118.3	-0.907292	5.61521	0.00249268	0.00584014
XM_012711705.1	-0.696012	2.74398	0.00253908	0.00594132
XM_012699699.1	-0.609254	3.75032	0.00258077	0.00602488
XM_012704929.1	-1.24991	7.36417	0.00278905	0.00644863
XM_012705040.1	-0.931778	4.63244	0.00279842	0.00646354
XM_012710612.1	-1.38736	4.16088	0.00307772	0.00705133
XM_002166522.3	-0.605445	2.63486	0.00317365	0.00725312
XM_002154196.3	-0.585351	3.02962	0.00319929	0.0073042
XM_002161932.3	-0.602415	2.9377	0.00355754	0.00804521
XM_002166272.3	-0.581077	2.48074	0.00387676	0.00869328
XM_002163271.3	-0.602044	3.68571	0.00392153	0.00878301
XM_002163472.2	-0.661021	3.93249	0.0041441	0.00923114
XR_001142140.1	-0.746223	3.52975	0.00418313	0.00931434
XM_004206288.2	-0.730623	2.57408	0.00425474	0.00946239
XM_012701548.1	-0.745636	7.32896	0.00448434	0.00992519
