# Supplementary material for: Epigenomic landscape of enhancer elements during Hydra head organizer formation
Source: Epigenetics Chromatin. 2020 Oct 12;13:43. doi: 10.1186/s13072-020-00364-6 (PMC7552563; doi:10.1186/s13072-020-00364-6)
Supplement: Supplementary file 8 — Additional file 8: Table S7. Enrichment of PFAM terms in network analysis. Clustering of the genes identified in the STRING db and colour codes for the clusters generated. [file 13072_2020_364_MOESM8_ESM.xlsx]

## Sheet: Table_S7a
#
#term ID	term description	observed gene count	background gene count	false discovery rate	matching proteins in your network (IDs)	matching proteins in your network (labels)
hmg04310	Wnt signaling pathway	12	52	1.64e-09	XP_002155463.2,XP_002156492.2,XP_002156819.2,XP_002159953.1,XP_002159974.1,XP_002161479.1,XP_002161661.2,XP_002162138.2,XP_002162509.1,XP_002162975.1,XP_002163100.1,XP_004210667.1	CBP,GSK3,XP_002155463.2,XP_002159974.1,XP_002161661.2,XP_002162138.2,XP_002162509.1,XP_004210667.1,ctnnb1,fbxw11,hywnt1,hywnt5a
hmg04330	Notch signaling pathway	5	14	5.92e-05	XP_002155463.2,XP_002156492.2,XP_002166668.1,XP_002167184.1,XP_004210339.1	CBP,XP_002155463.2,XP_002166668.1,XP_002167184.1,XP_004210339.1
hmg03015	mRNA surveillance pathway	7	59	0.00028	XP_002155087.1,XP_002158605.2,XP_002159537.1,XP_002161150.1,XP_002162031.2,XP_002166582.2,XP_002167511.2	XP_002155087.1,XP_002158605.2,XP_002159537.1,XP_002162031.2,XP_002166582.2,XP_002167511.2,cpsf3
hmg04068	FoxO signaling pathway	6	51	0.00082	XP_002156492.2,XP_002163051.2,XP_002163079.2,XP_002167754.2,XP_002170630.1,XP_004210667.1	CBP,XP_002163051.2,XP_002163079.2,XP_002167754.2,XP_002170630.1,XP_004210667.1
hmg04136	Autophagy - other	4	20	0.0015	XP_002155340.2,XP_002163079.2,XP_002168183.2,XP_002170630.1	XP_002155340.2,XP_002163079.2,XP_002168183.2,XP_002170630.1
hmg04137	Mitophagy - animal	4	31	0.0054	XP_002160144.1,XP_002162509.1,XP_002163079.2,XP_002167754.2	XP_002160144.1,XP_002162509.1,XP_002163079.2,XP_002167754.2
hmg04140	Autophagy - animal	5	80	0.0227	XP_002155340.2,XP_002162138.2,XP_002163079.2,XP_002168183.2,XP_002170630.1	XP_002155340.2,XP_002162138.2,XP_002163079.2,XP_002168183.2,XP_002170630.1

## Sheet: Table_S7b
Table_S7a: Enrichment of PFAM terms in netwrok analysis.
#term ID	term description	observed gene count	background gene count	false discovery rate	matching proteins in your network (IDs)	matching proteins in your network (labels)
PF00110	wnt family	6	11	1.41e-05	XP_002153948.1,XP_002157974.2,XP_002162975.1,XP_002163100.1,XP_002169359.2,XP_002170119.1	hywnt1,hywnt11,hywnt16,hywnt5a,hywnt7,hywnt9/10a
PF00046	Homeobox domain	6	43	0.0055	XP_002157088.1,XP_002164986.2,XP_002165604.2,XP_002165751.1,XP_004206738.1,XP_004207550.1	CnOtx,Cngsc,XP_002164986.2,XP_002165751.1,XP_004206738.1,XP_004207550.1
PF00822	PMP-22/EMP/MP20/Claudin family	4	14	0.0061	XP_002155456.1,XP_002156467.1,XP_002158896.2,XP_002162469.1	CLDNL9,XP_002155456.1,cldnl12,cldnl2
PF01549	ShK domain-like	5	39	0.0166	XP_002158186.2,XP_002161766.1,XP_002164280.2,XP_002164594.2,XP_002164800.1	XP_002158186.2,XP_002161766.1,XP_002164280.2,XP_002164594.2,XP_002164800.1
PF01400	Astacin (Peptidase family M12A)	6	65	0.0174	XP_002158186.2,XP_002161766.1,XP_002162738.1,XP_002162822.1,XP_002164280.2,XP_002164800.1	XP_002158186.2,XP_002161766.1,XP_002162738.1,XP_002162822.1,XP_002164280.2,XP_002164800.1
PF04749	PLAC8 family	3	11	0.0274	XP_002158056.1,XP_002159349.2,XP_004206695.1	XP_002158056.1,XP_002159349.2,XP_004206695.1
PF03650	Uncharacterised protein family (UPF0041)	2	2	0.0309	XP_002156260.1,XP_004205757.1	XP_002156260.1,XP_004205757.1
PF00250	Forkhead domain	3	14	0.0373	XP_002165467.2,XP_002167754.2,XP_004209669.1	XP_002165467.2,XP_002167754.2,XP_004209669.1

## Sheet: Table_S7c
Table_S7c: Clustering of the genes identified in the STRING db and colour codes for the clusters generated.
#clustering method	cluster number	cluster color	gene count	protein name	protein identifier	protein description
MCL	1	Red	40	GSK3	6087.XP_002156819.2	Glycogen synthase kinase-3 beta-like; The sequence of the model RefSeq protein was modified relative to its source genomic sequence to represent the inferred complete CDS: inserted 2 bases in 2 codons
MCL	1	Red	40	XP_004212146.1	6087.XP_004212146.1	kinesin-II 95 kDa subunit-like
MCL	1	Red	40	XP_004207550.1	6087.XP_004207550.1	Short stature homeobox protein 2-like
MCL	1	Red	40	XP_002167754.2	6087.XP_002167754.2	Uncharacterized protein LOC100202184
MCL	1	Red	40	CBP	6087.XP_002156492.2	Histone acetyltransferase p300-like; CREB-binding protein-like
MCL	1	Red	40	XP_004208005.1	6087.XP_004208005.1	Transcription factor HES-1-B-like
MCL	1	Red	40	XP_002164986.2	6087.XP_002164986.2	Uncharacterized protein LOC100211037
MCL	1	Red	40	hywnt9/10a	6087.XP_002169359.2	Secreted signaling factor Wnt9/10a; Protein Wnt-1
MCL	1	Red	40	XP_002162509.1	6087.XP_002162509.1	Casein kinase II subunit alpha-like
MCL	1	Red	40	XP_002165467.2	6087.XP_002165467.2	Meiosis-specific transcription factor mei4-like
MCL	1	Red	40	XP_002159974.1	6087.XP_002159974.1	Uncharacterized protein LOC100199257
MCL	1	Red	40	XP_002160058.1	6087.XP_002160058.1	Transcription factor SOX-14-like
MCL	1	Red	40	hywnt7	6087.XP_002153948.1	Secreted signaling factor Wnt7; Protein Wnt-2b
MCL	1	Red	40	XP_002155748.1	6087.XP_002155748.1	Uncharacterized protein LOC100209449 isoform 1
MCL	1	Red	40	hywnt1	6087.XP_002162975.1	Secreted signaling factor Wnt1; Protein Wnt-1
MCL	1	Red	40	XP_002159189.1	6087.XP_002159189.1	RAF proto-oncogene serine/threonine-protein kinase-like
MCL	1	Red	40	fbxw11	6087.XP_002161479.1	F-box/WD repeat-containing protein 11
MCL	1	Red	40	XP_002163637.2	6087.XP_002163637.2	Polycystic kidney disease protein 1-like 3-like
MCL	1	Red	40	XP_002162056.1	6087.XP_002162056.1	BTB/POZ domain-containing protein KCTD16-like
MCL	1	Red	40	XP_002158308.2	6087.XP_002158308.2	Vascular endothelial growth factor receptor 1-like
MCL	1	Red	40	Bra2	6087.XP_002154016.2	Brachyury protein-like
MCL	1	Red	40	XP_004208625.1	6087.XP_004208625.1	Zinc finger protein 254-like
MCL	1	Red	40	hywnt5a	6087.XP_002163100.1	Secreted signaling factor Wnt5a; Protein Wnt-5a
MCL	1	Red	40	hywnt16	6087.XP_002170119.1	Secreted signaling factor Wnt16; Protein Wnt-4
MCL	1	Red	40	zranb1	6087.XP_002159244.1	Ubiquitin thioesterase ZRANB1-like
MCL	1	Red	40	hywnt11	6087.XP_002157974.2	Secreted signaling factor Wnt11; Protein Wnt-11
MCL	1	Red	40	XP_004206818.1	6087.XP_004206818.1	Transcription factor Sp4-like
MCL	1	Red	40	XP_002159682.2	6087.XP_002159682.2	15-hydroxyprostaglandin dehydrogenase [NAD(+)]-like
MCL	1	Red	40	XP_002153919.1	6087.XP_002153919.1	Max dimerization protein 1-like
MCL	1	Red	40	XP_002161661.2	6087.XP_002161661.2	Uncharacterized protein LOC100203938
MCL	1	Red	40	ctnnb1	6087.XP_002159953.1	Beta-catenin; Catenin beta
MCL	1	Red	40	XP_004210667.1	6087.XP_004210667.1	Serine/threonine-protein kinase NLK-like
MCL	1	Red	40	CnASH	6087.XP_004206199.1	Achaete-scute homolog 1a-like; Protein lin-32-like
MCL	1	Red	40	XP_004206738.1	6087.XP_004206738.1	Homeobox protein DLL-2-like
MCL	1	Red	40	Cngsc	6087.XP_002165604.2	Paired box protein Pax-3-like; Uncharacterized protein LOC100200175
MCL	1	Red	40	XP_002162138.2	6087.XP_002162138.2	Mitogen-activated protein kinase kinase kinase 7-like
MCL	1	Red	40	XP_004210658.1	6087.XP_004210658.1	Uncharacterized protein LOC101235288
MCL	1	Red	40	XP_002165751.1	6087.XP_002165751.1	Homeobox protein ceh-31-like
MCL	1	Red	40	XP_004209669.1	6087.XP_004209669.1	Forkhead box protein I1-like
MCL	1	Red	40	CnOtx	6087.XP_002157088.1	Homeobox protein OTX2-like; Uncharacterized protein LOC100211908
MCL	2	Sky Blue (2)	28	XP_002157758.1	6087.XP_002157758.1	Leucine-rich repeat-containing protein 40-like
MCL	2	Sky Blue (2)	28	XP_002169275.2	6087.XP_002169275.2	Uncharacterized protein LOC100201996
MCL	2	Sky Blue (2)	28	XP_002167511.2	6087.XP_002167511.2	WD repeat-containing protein 82-like
MCL	2	Sky Blue (2)	28	cpsf3	6087.XP_002161150.1	Cleavage and polyadenylation specificity factor subunit 3-like
MCL	2	Sky Blue (2)	28	XP_002161913.1	6087.XP_002161913.1	Tubulin beta-4 chain-like isoform 1
MCL	2	Sky Blue (2)	28	XP_002160016.1	6087.XP_002160016.1	Calmodulin-like
MCL	2	Sky Blue (2)	28	XP_002166703.1	6087.XP_002166703.1	Serine/threonine-protein phosphatase 6 regulatory ankyrin repeat subunit C-like
MCL	2	Sky Blue (2)	28	XP_002154502.2	6087.XP_002154502.2	Troponin C, isoform 2-like
MCL	2	Sky Blue (2)	28	XP_002161894.2	6087.XP_002161894.2	Serine/threonine-protein kinase DCLK1-like
MCL	2	Sky Blue (2)	28	XP_002158605.2	6087.XP_002158605.2	Symplekin-like
MCL	2	Sky Blue (2)	28	XP_002160725.1	6087.XP_002160725.1	Serine/threonine-protein phosphatase 6 regulatory ankyrin repeat subunit A-like
MCL	2	Sky Blue (2)	28	XP_002157413.1	6087.XP_002157413.1	Calmodulin-like
MCL	2	Sky Blue (2)	28	XP_002155581.1	6087.XP_002155581.1	Calcium and integrin-binding protein 1-like
MCL	2	Sky Blue (2)	28	XP_002163645.2	6087.XP_002163645.2	Plasma membrane calcium-transporting ATPase 3-like
MCL	2	Sky Blue (2)	28	XP_002155293.2	6087.XP_002155293.2	Caskin-1-like
MCL	2	Sky Blue (2)	28	XP_004206548.1	6087.XP_004206548.1	Ras-like protein family member 11A-like
MCL	2	Sky Blue (2)	28	XP_002162031.2	6087.XP_002162031.2	Serine/threonine-protein phosphatase PP1-beta catalytic subunit-like
MCL	2	Sky Blue (2)	28	XP_002157712.2	6087.XP_002157712.2	E3 ubiquitin-protein ligase RNF8-like
MCL	2	Sky Blue (2)	28	XP_002166582.2	6087.XP_002166582.2	Serine/threonine-protein phosphatase PP1-beta-like isoform 1
MCL	2	Sky Blue (2)	28	XP_002166706.2	6087.XP_002166706.2	Secretagogin-like
MCL	2	Sky Blue (2)	28	XP_002155799.2	6087.XP_002155799.2	Dual adapter for phosphotyrosine and 3-phosphotyrosine and 3-phosphoinositide-like
MCL	2	Sky Blue (2)	28	XP_002159537.1	6087.XP_002159537.1	pre-mRNA 3' end processing protein WDR33-like
MCL	2	Sky Blue (2)	28	XP_002154321.1	6087.XP_002154321.1	Peptidyl-prolyl cis-trans isomerase FKBP7-like
MCL	2	Sky Blue (2)	28	XP_002158990.1	6087.XP_002158990.1	Mitogen-activated protein kinase 6-like isoform 2
MCL	2	Sky Blue (2)	28	XP_002157384.2	6087.XP_002157384.2	Uncharacterized protein LOC100207524
MCL	2	Sky Blue (2)	28	XP_002155087.1	6087.XP_002155087.1	RNA polymerase II subunit A C-terminal domain phosphatase SSU72-like
MCL	2	Sky Blue (2)	28	XP_004209422.1	6087.XP_004209422.1	Fizzy-related protein homolog
MCL	2	Sky Blue (2)	28	XP_002165283.2	6087.XP_002165283.2	Serine/threonine-protein kinase H1-like
MCL	3	Orchid	7	XP_002167184.1	6087.XP_002167184.1	Gamma-secretase subunit Aph-1b-like
MCL	3	Orchid	7	XP_002163036.2	6087.XP_002163036.2	High-affinity choline transporter 1-like
MCL	3	Orchid	7	XP_002155463.2	6087.XP_002155463.2	Presenilin-2-like
MCL	3	Orchid	7	XP_004212646.1	6087.XP_004212646.1	Collagen alpha-1(IV) chain-like
MCL	3	Orchid	7	XP_002166668.1	6087.XP_002166668.1	Gamma-secretase subunit pen-2-like
MCL	3	Orchid	7	XP_004210339.1	6087.XP_004210339.1	Nicastrin-like
MCL	3	Orchid	7	XP_002154415.1	6087.XP_002154415.1	Amyloid beta A4 protein-like
MCL	6	Purple	6	XP_002164390.1	6087.XP_002164390.1	S-adenosylmethionine decarboxylase proenzyme-like
MCL	6	Purple	6	XP_002158547.1	6087.XP_002158547.1	Omega-amidase NIT2-like
MCL	6	Purple	6	XP_004211255.1	6087.XP_004211255.1	D-alanine aminotransferase-like
MCL	6	Purple	6	XP_002163051.2	6087.XP_002163051.2	Phosphoenolpyruvate carboxykinase [GTP], mitochondrial-like
MCL	6	Purple	6	XP_002159393.2	6087.XP_002159393.2	Putative agmatine deiminase-like
MCL	6	Purple	6	XP_002163087.2	6087.XP_002163087.2	Arginase-1-like
MCL	4	Violet (2)	6	XP_004209420.1	6087.XP_004209420.1	Tropomodulin-1-like
MCL	4	Violet (2)	6	XP_002162291.1	6087.XP_002162291.1	Myophilin-like
MCL	4	Violet (2)	6	XP_004206245.1	6087.XP_004206245.1	Myosin light chain 6B-like isoform 1
MCL	4	Violet (2)	6	XP_002155640.2	6087.XP_002155640.2	Uncharacterized protein LOC100202236
MCL	4	Violet (2)	6	trop1	6087.XP_002165310.1	Tropomyosin-1; Upstream in-frame stop codon
MCL	4	Violet (2)	6	XP_002162176.1	6087.XP_002162176.1	Glutathione S-transferase-like
MCL	5	Violet	6	XP_002168183.2	6087.XP_002168183.2	Cysteine protease ATG4B-like
MCL	5	Violet	6	XP_002155340.2	6087.XP_002155340.2	Ubiquitin-like modifier-activating enzyme ATG7-like
MCL	5	Violet	6	XP_002162047.2	6087.XP_002162047.2	Ubiquitin-like-conjugating enzyme ATG3-like
MCL	5	Violet	6	XP_002170630.1	6087.XP_002170630.1	Ubiquitin-like protein ATG12-like
MCL	5	Violet	6	XP_002163079.2	6087.XP_002163079.2	Gamma-aminobutyric acid receptor-associated protein-like 2-like
MCL	5	Violet	6	XP_002159068.2	6087.XP_002159068.2	PC3-like endoprotease variant B-like
MCL	11	Brown	4	XP_002161248.2	6087.XP_002161248.2	TNF receptor-associated factor 3-like
MCL	11	Brown	4	XP_004211993.1	6087.XP_004211993.1	TNF receptor-associated factor 3-like
MCL	11	Brown	4	XP_002157079.2	6087.XP_002157079.2	Uncharacterized protein LOC100198630
MCL	11	Brown	4	XP_004209754.1	6087.XP_004209754.1	Disco-interacting protein 2 homolog C-like
MCL	7	Pink	4	XP_004206553.1	6087.XP_004206553.1	Vesicular inhibitory amino acid transporter-like
MCL	7	Pink	4	XP_004205956.1	6087.XP_004205956.1	Gamma-aminobutyric acid receptor subunit beta-4-like
MCL	7	Pink	4	XP_002170074.2	6087.XP_002170074.2	Synapsin-2-like
MCL	7	Pink	4	XP_002159299.1	6087.XP_002159299.1	Vesicular inhibitory amino acid transporter-like
MCL	9	Light Coral	4	XP_004210823.1	6087.XP_004210823.1	Octopamine receptor 1-like
MCL	9	Light Coral	4	XP_004207011.1	6087.XP_004207011.1	Bombesin receptor subtype-3-like
MCL	9	Light Coral	4	XP_004211836.1	6087.XP_004211836.1	Guanine nucleotide-binding protein subunit gamma-e-like
MCL	9	Light Coral	4	XP_004211515.1	6087.XP_004211515.1	Adenosine receptor A2a-like
MCL	8	Pale Violet Red	4	XP_002156254.1	6087.XP_002156254.1	Chitinase 3-like
MCL	8	Pale Violet Red	4	XP_004206520.1	6087.XP_004206520.1	Copper-transporting ATPase 1-like
MCL	8	Pale Violet Red	4	XP_002168032.1	6087.XP_002168032.1	Zinc/cadmium resistance protein-like
MCL	8	Pale Violet Red	4	XP_004210781.1	6087.XP_004210781.1	Zinc transporter 1-like
MCL	10	Salmon	4	cnnos2	6087.XP_002159764.2	Uncharacterized protein LOC100192237
MCL	10	Salmon	4	XP_002159164.1	6087.XP_002159164.1	Thioredoxin-like
MCL	10	Salmon	4	XP_002157839.1	6087.XP_002157839.1	Carbonyl reductase [NADPH] 3-like
MCL	10	Salmon	4	XP_004207784.1	6087.XP_004207784.1	Arrestin domain-containing protein 3-like
MCL	17	Green	3	XP_002156260.1	6087.XP_002156260.1	Mitochondrial pyruvate carrier 2-like
MCL	17	Green	3	XP_004205757.1	6087.XP_004205757.1	Mitochondrial pyruvate carrier 1-like
MCL	17	Green	3	XP_002159552.2	6087.XP_002159552.2	NAD(P)H dehydrogenase B2, mitochondrial-like
MCL	18	Light Green	3	XP_002154734.2	6087.XP_002154734.2	Golgi-associated plant pathogenesis-related protein 1-like
MCL	18	Light Green	3	XP_002168712.1	6087.XP_002168712.1	Protein PRY1-like
MCL	18	Light Green	3	XP_002163178.1	6087.XP_002163178.1	Uncharacterized protein LOC100209399
MCL	16	Green Yellow	3	XP_002163959.2	6087.XP_002163959.2	Uncharacterized protein LOC100210555
MCL	16	Green Yellow	3	XP_004207272.1	6087.XP_004207272.1	Neurexin-1b-alpha-like
MCL	16	Green Yellow	3	XP_004209668.1	6087.XP_004209668.1	Peripheral plasma membrane protein CASK-like
MCL	13	Dark Golden Rod	3	cldnl2	6087.XP_002158896.2	Claudin-like 2; Uncharacterized protein LOC100205626
MCL	13	Dark Golden Rod	3	CLDNL9	6087.XP_002162469.1	Claudin domain-containing protein 2-like; Claudin-18-like
MCL	13	Dark Golden Rod	3	cldnl12	6087.XP_002156467.1	Claudin-like 12; Uncharacterized protein LOC100204029
MCL	12	Sandy Brown	3	XP_004208332.1	6087.XP_004208332.1	Cyclin-dependent kinase 5 activator 1-like
MCL	12	Sandy Brown	3	XP_002168361.2	6087.XP_002168361.2	Cyclin-dependent kinase 5-like
MCL	12	Sandy Brown	3	klhl18	6087.XP_002156698.1	Kelch-like protein 18-like
MCL	15	Olive	3	XP_002165494.1	6087.XP_002165494.1	Uncharacterized protein LOC100207920
MCL	15	Olive	3	XP_002156125.2	6087.XP_002156125.2	Metalloproteinase inhibitor 3-like
MCL	15	Olive	3	XP_002164594.2	6087.XP_002164594.2	Hatching enzyme-like
MCL	14	Yellow	3	XP_002164910.2	6087.XP_002164910.2	Uncharacterized protein LOC100204711 isoform 1
MCL	14	Yellow	3	XP_002168149.2	6087.XP_002168149.2	Uncharacterized protein LOC100198186
MCL	14	Yellow	3	XP_002160144.1	6087.XP_002160144.1	Uncharacterized protein LOC100197237
MCL	21	Blue	2	XP_002155070.1	6087.XP_002155070.1	Cell cycle checkpoint control protein RAD9A-like
MCL	21	Blue	2	XP_002168449.1	6087.XP_002168449.1	Tribbles homolog 2-like
MCL	22	Medium Slate Blue (2)	2	XP_002157540.1	6087.XP_002157540.1	ADP-ribosylation factor-like
MCL	22	Medium Slate Blue (2)	2	XP_002163996.1	6087.XP_002163996.1	Ras-related protein Rab-18-like
MCL	23	Medium Slate Blue	2	XP_004206067.1	6087.XP_004206067.1	Protein phosphatase 1 regulatory subunit 27-like
MCL	23	Medium Slate Blue	2	XP_004212035.1	6087.XP_004212035.1	Putative ankyrin repeat protein FPV245-like
MCL	25	Medium Purple (2)	2	XP_004206099.1	6087.XP_004206099.1	Myosin heavy chain, striated muscle-like
MCL	25	Medium Purple (2)	2	XP_002163027.1	6087.XP_002163027.1	Antistasin-like isoform 1
MCL	20	Cornflower Blue	2	XP_002162341.1	6087.XP_002162341.1	RIB43A-like with coiled-coils protein 2-like
MCL	20	Cornflower Blue	2	XP_002160764.1	6087.XP_002160764.1	Tctex1 domain-containing protein 2-like
MCL	24	Medium Purple	2	XP_002169271.2	6087.XP_002169271.2	Uncharacterized protein LOC100210341
MCL	24	Medium Purple	2	XP_002157808.2	6087.XP_002157808.2	Uncharacterized protein LOC100204451
MCL	19	Sky Blue	2	XP_002161289.2	6087.XP_002161289.2	Kelch-like protein 12-like
MCL	19	Sky Blue	2	XP_002157812.1	6087.XP_002157812.1	SCO-spondin-like
