# Supplementary material for: Epigenomic landscape of enhancer elements during Hydra head organizer formation
Source: Epigenetics Chromatin. 2020 Oct 12;13:43. doi: 10.1186/s13072-020-00364-6 (PMC7552563; doi:10.1186/s13072-020-00364-6)
Supplement: Supplementary file 9 — Additional file 9: Table S8. (a) Primer used for ChIP-qRT-PCR. (b) Relative luminiscence readings for the luciferase assay performed with the target intergenic regions (Source data for Fig. 4b) (c) ddCt values of H3K27ac occupancy estimated using ChIP-RT qPCR (Source data for Fig. 4c) (d) ddCt values of H3K27ac occupancy estimated using ChIP-RT qPCR (Source data for Fig. 5d). [file 13072_2020_364_MOESM9_ESM.xlsx]

## Sheet: Primers used for ChIP-qRT-PCR
Primer Name	Sequence
Hv_Bra1 region 1-FP	GTGGGCACGAAACGTAAA
Hv_Bra1 region 1-RP	CAGTACGCTTGTTCCTAGTG
CnGsc region 2_FP	GGTGCAGTTAGAGTGCTTAT
CnGsc region 2_RP	GAAAGTTCACGCCTCCTAC
Hv_Pitx1-FP	GAGCATAAATATTCAGCACCTG
Hv_Pitx1-RP	GGATGGCGATTCTCTCTAAAT
Hv_Wnt5a-FP	GGATCCAGTTGCACGTTA
Hv_Wnt5a-RP	GTAATTTCAACATTGTGTAGCTTTA

## Sheet: Fig. 4B
Fig. 4B: Relative luminiscence readings for the luciferase assay performed with the target intergenic regions
	pGL3 Basic	Wnt1	Wnt7	Wnt11	Pitx1	CnGsc region 1	CnGsc region 2	HyBra1 region 1	HyBra1 region 2	Wnt5a region 2	Wnt5a region 3
Set1	1	0.841469	2.25245	2.03025	1.94975	2.68534	4.47727	5.85	7.11	8.18	2.26675
Set2	1	1.15577	4.79898	1.1137	1.35979	1.28191	2.79923	2.39	3.13	3.22	0.855897
Set3	1	1.44994	1.06089	1.18335	1.43983	2.56506	1.90888				0.43349
Set4	1	1.8664	2.50324	2.64871	1.73468	1.6359	2.19032				2.02382

## Sheet: Fig. 4C
Fig. 4C : ddCt values of H3K27ac occupancy estimated using ChIP-RT qPCR
	HyBra1 region 1			Pitx1			Wnt11			Wnt1			CnGsc region 2			Wnt5a
Master Control	1	1	1	1	1	1	1	1	1	1	1	1	1	1	1	1	1	1
5 M ALP	4.81137	2.9782	4.56305	1.55344	3.85586	2.90795	1.50063	4.81577	6.54583	2.24906	3.08579	0.278495	5.66751	1.53513	0.525031	1.1227	17.1797	4.40609

## Sheet: Fig. 5D
Fig. 5D : ddCt values of H3K27ac occupancy estimated using ChIP-RT qPCR
	HyBra1 region 1			Pitx1			Wnt11			CnGsc region 2			Wnt5a
Master Control	1	1	1	1	1	1	1	1	1	1	1	1	1	1
5 M ALP	4.81137	2.9782	4.56305	1.55344	3.85586	2.90795	1.50063	4.81577	6.54583	5.66751	1.53513	0.0871591	17.1797	4.40609
3 M GSK-J4	0.381187	0.0430268		0.689823	7.78124	0.0285484	0.855827	19.45	4.2232	0.681721	1.20435	1.47161	0.482824	5.91739	7.41382
3 M GSK-J4 to 5 M ALP	0.907216	0.0251093		0.444164	1.41421	0.128225	0.627537	0	0.105116	0.467712	0.603782	0.0420001	0.663404	5.48582	1.05917
